# Supplementary material for: All-atom molecular dynamics of the HBV capsid reveals insights into biological function and cryo-EM resolution limits
Source: eLife. 2018 Apr 27;7:e32478. doi: 10.7554/eLife.32478 (PMC5927769; doi:10.7554/eLife.32478)
Supplement: Figure 1—source data 1. [file elife-32478-fig1-data1.txt]

#Frame Volume Sphericity
1 11224236.275361005 0.9916022726630621
2 11243072.392528296 0.9915872102413087
3 11244866.448747097 0.9916103252809217
4 11245017.92415127 0.9916518135123581
5 11252127.643487828 0.99163768617572
6 11240691.4198778 0.9916105525038811
7 11249862.747524567 0.9915477148255654
8 11248119.278774012 0.9915375921159889
9 11245880.677148774 0.9915321560815454
10 11238583.34976068 0.9915558593486952
11 11242860.867343388 0.9915642357549674
12 11246190.396939712 0.991588426792464
13 11250901.581320856 0.9915582490333402
14 11255580.025967382 0.9915485251534695
15 11257165.228091959 0.9915393874696092
16 11257548.164714584 0.9915565650084237
17 11252310.280020885 0.9915090249794669
18 11256726.637115698 0.9914730947535891
19 11252695.948996216 0.9914840354221756
20 11248920.223464077 0.9914628542248642
21 11257969.630083257 0.9914398129728917
22 11257451.865978302 0.9914071070509021
23 11254220.519919937 0.9913938817604516
24 11253377.948309448 0.9913552568393361
25 11259141.54574602 0.9913676927914965
26 11264153.84105278 0.9913583336101802
27 11257741.523892997 0.9912852085731165
28 11266754.296917664 0.9913114870513795
29 11261263.1351483 0.9912755762787561
30 11270336.067589784 0.9912539721692899
31 11265251.59992953 0.9912554090423954
32 11261003.919455469 0.9912406884463509
33 11261438.423684817 0.9911836489560066
34 11263828.804056047 0.9911725346439288
35 11268094.439628 0.9910999006798608
36 11268631.544956014 0.9911532605028481
37 11266323.378760295 0.9910827923367119
38 11264894.114139328 0.9911021531611744
39 11269637.965275902 0.9910780334855894
40 11260288.106172437 0.9910963401705994
41 11262518.399713753 0.9911192520041006
42 11268396.753324559 0.9910424925112433
43 11280044.777325002 0.9910672789013892
44 11270486.850092819 0.9909763759257746
45 11267614.974383414 0.9910296988699058
46 11264798.92256378 0.991068643438032
47 11270577.470510095 0.9910047936987064
48 11270736.836166441 0.9909557553801918
49 11268251.119813712 0.9909327579898611
50 11270685.527027873 0.9909018984969382
51 11279258.858903449 0.9909108507728018
52 11277677.878724486 0.9909163942360879
53 11283795.277621347 0.9909032005912104
54 11277314.504688812 0.9908975220991928
55 11280653.278067904 0.9909397682627277
56 11277683.547473226 0.990983159051221
57 11277919.061341854 0.9909736903400367
58 11267380.751378747 0.9909813379293441
59 11277888.080238525 0.9909760889477813
60 11272271.078370137 0.9909304500004843
61 11274159.570451247 0.9909301339377038
62 11276846.65977926 0.9909540296503981
63 11278516.091606723 0.990900759094994
64 11276527.46826696 0.9909414748040819
65 11278646.530582326 0.9908941682427315
66 11283747.278428782 0.9909680684443961
67 11285929.3644882 0.9910035887827764
68 11282935.469469244 0.9910585268431402
69 11287519.20676031 0.9910052269857932
70 11277609.386894686 0.9910439229715917
71 11277969.898759844 0.9910020036620643
72 11278152.599881008 0.990976288153431
73 11282970.445050709 0.990948313975876
74 11278975.301979028 0.9909782128913981
75 11278758.881095784 0.9909079291182414
76 11276027.430881958 0.9908552084939395
77 11273649.549185583 0.9908250188553162
78 11292103.861849325 0.9908875650748822
79 11284439.010089064 0.9909123457060368
80 11284293.23378357 0.9909202997734099
81 11284271.322586702 0.9909625995851317
82 11284693.940974738 0.990976316945705
83 11285367.536199423 0.9909471269130496
84 11286991.05731985 0.9909373570208811
85 11287727.525009133 0.9909289494244131
86 11285148.560331382 0.9909445194008836
87 11296242.527481016 0.9909086307212808
88 11294882.177132994 0.9909330872796469
89 11296254.65926836 0.9908911009894082
90 11294702.987205768 0.9908721203049996
91 11289967.136022197 0.9908859334218771
92 11292569.011863474 0.9908783101138026
93 11290090.630047362 0.9909257654613629
94 11296792.929876734 0.9909136315313473
95 11299276.648829473 0.9909768958180408
96 11298402.101807658 0.9909069660208536
97 11301258.136569196 0.9908971875591406
98 11297819.401653726 0.9908115847443186
99 11288649.559115993 0.9908392608425648
100 11298724.995779924 0.990898197787531
101 11293006.722085204 0.9909246490178716
102 11292898.260270378 0.9909468143956512
103 11300068.081428345 0.9910102885558143
104 11304003.64862329 0.990983685361353
105 11296834.001335708 0.9910122260418276
106 11289222.513030535 0.9910140445507333
107 11303040.971125783 0.9909655072758632
108 11295106.785395375 0.9909705401977026
109 11295754.226158647 0.9909151127319048
110 11296538.282621415 0.9909342132566287
111 11288026.702679891 0.9908881473679036
112 11293093.115183614 0.9909210687480585
113 11291475.435347447 0.9909221443266921
114 11289460.712489344 0.9908815609183377
115 11284515.044557994 0.9909009104470373
116 11290872.450741583 0.9908709655394105
117 11289604.549605165 0.9908804991090135
118 11287130.57509142 0.9909370745961706
119 11291667.363783862 0.9909706339527462
120 11289617.331138896 0.9909247854352592
121 11295950.779060343 0.9909472836088001
122 11292999.84455207 0.9909010192571592
123 11292167.954451967 0.9908457894217234
124 11292931.065622872 0.9908232231576908
125 11297402.686589146 0.9908402738745751
126 11294936.575624665 0.9908074142280334
127 11291541.711936936 0.9907799170502156
128 11289642.394565385 0.9908454256582988
129 11284986.450313212 0.990781393754164
130 11298543.329421936 0.9908226787550635
131 11295448.934897264 0.9908372777114347
132 11288609.05336779 0.9908427331746641
133 11288602.087626241 0.9908049790055617
134 11290395.880223153 0.9908332539785765
135 11289397.91173975 0.9908309383344491
136 11292312.861645533 0.9907764666731739
137 11293572.29647872 0.9908172597845842
138 11301177.43963301 0.9908217601121533
139 11295378.623040171 0.9907990275167757
140 11296462.116800828 0.9908283560208578
141 11290551.677605068 0.9909343461395927
142 11297293.111084308 0.9908857887524289
143 11299414.250299606 0.9908686595769596
144 11293786.733889524 0.9908369756603943
145 11292737.38081041 0.9908884087657839
146 11294766.692464342 0.9909266447217854
147 11293785.787900904 0.9908560358845658
148 11298101.523505716 0.9908632397887328
149 11302344.071559332 0.9908976969713742
150 11299022.208724678 0.9909122159758174
151 11301744.721917778 0.9909245631594625
152 11297823.143885635 0.9908658963785925
153 11295564.05212268 0.9908355882228558
154 11302707.365057312 0.9908521795639456
155 11300478.871783206 0.9908729543799015
156 11312975.31874341 0.9909014794205699
157 11301027.339572132 0.9909449743769243
158 11295539.534922361 0.990808176294939
159 11306065.791881388 0.9908405003250037
160 11300959.83258358 0.9908197725918942
161 11295285.771659026 0.9908630564647092
162 11304791.832385918 0.9908397161582541
163 11307801.770328483 0.9908912258758065
164 11299812.576228846 0.9908461032211466
165 11306719.647820506 0.9908864615960021
166 11315866.749311438 0.9908816496304619
167 11311106.021928526 0.990865941475253
168 11306451.596889257 0.9908033934745253
169 11301738.041128227 0.9908277113035429
170 11304429.434322253 0.990762542510895
171 11306391.786171274 0.9907826074321029
172 11307671.712792007 0.9907757163860829
173 11309153.704260722 0.9907769217211249
174 11310058.921533858 0.9908522496973324
175 11309867.741479682 0.990857713222707
176 11316172.492510222 0.9908079649821867
177 11316954.713264685 0.9907211607627583
178 11312596.87625846 0.9906855846364899
179 11307049.426649865 0.9905990931814277
180 11313496.74590286 0.990560832372079
181 11318877.15709745 0.9905718781176748
182 11313902.252257539 0.9905616975741819
183 11313078.24870499 0.990595235826294
184 11314565.074465066 0.9906126736193158
185 11308258.322198074 0.9906274722995803
186 11312660.761159772 0.9905980006423303
187 11319583.47708906 0.9906035023269595
188 11307476.105780099 0.9905653042009098
189 11310156.750944251 0.9905665058929175
190 11307589.163850171 0.9905566461947244
191 11305001.616394768 0.9905799591863679
192 11314112.717720926 0.9906228639573308
193 11309643.645183323 0.9906356266379923
194 11315913.716858434 0.9906470574376117
195 11317432.719485044 0.9906713816559772
196 11316455.711609744 0.9906657141360654
197 11314442.646356767 0.9907127714116186
198 11308690.780488977 0.9906787957181763
199 11308676.158742575 0.9906860460073851
200 11313396.552314138 0.9905820081175024
201 11312681.852318484 0.9906275993656135
202 11308833.550369166 0.9906391662249149
203 11302416.984792361 0.9906135050578391
204 11318084.75117434 0.990588517303118
205 11305403.74730729 0.9906274024329661
206 11307901.206928689 0.9907351412080141
207 11310297.065037275 0.9906139268810802
208 11308570.161563348 0.9905663180026576
209 11307808.187598214 0.9905393102923412
210 11302580.066128105 0.9905142312773347
211 11313826.791343605 0.9906154163947809
212 11312438.935651561 0.9906757601374051
213 11313988.029277088 0.9906781095876098
214 11313411.468683502 0.9906679251536361
215 11309357.290249657 0.9906605694574832
216 11312116.505952436 0.9906941113547978
217 11312873.670636624 0.9906817702347293
218 11320286.772532547 0.9906525043669309
219 11323296.061409244 0.9906309468713629
220 11326453.833475448 0.9906185664530333
221 11325313.185978098 0.9906016033786145
222 11324205.212952992 0.9906084843059055
223 11327080.883216314 0.9906628921335033
224 11322942.892523061 0.9906955217600723
225 11320935.508486005 0.990658957286927
226 11325600.959904177 0.9907008764244623
227 11323792.82752987 0.9906974834592585
228 11321121.596773252 0.9907171619875217
229 11324564.394857481 0.9907566260089685
230 11327812.793174282 0.9907711191617895
231 11329408.34961383 0.9908084846132617
232 11332183.457226772 0.9908531587337142
233 11328245.326015305 0.9907919291296665
234 11327209.51166298 0.9907843178254896
235 11327296.64439056 0.9908212041863004
236 11326112.413083991 0.9908627946506258
237 11325653.39741774 0.9907435219071611
238 11326729.933635438 0.9907737200308571
239 11328824.967956776 0.9908341126378323
240 11330555.698509438 0.9907961338100993
241 11328885.708210975 0.9908306434295414
242 11317696.042698693 0.9907952622869718
243 11325679.208119446 0.9908407187092707
244 11329262.973570723 0.9908304337577127
245 11320667.20305788 0.9907731648296093
246 11318518.235674022 0.9907804730186273
247 11326853.55935007 0.9907695405407005
248 11334784.901705159 0.9907349383798453
249 11324779.215062425 0.9907212488626367
250 11320200.921535537 0.9906662721985448
251 11323234.433512315 0.9906507454834302
252 11320832.512448642 0.9906045123352847
253 11322441.699763902 0.9906330855560981
254 11319897.659590403 0.9907181456343686
255 11327123.008051634 0.9906669238136955
256 11323591.981131157 0.9906284667978328
257 11320746.360112026 0.9906675483758718
258 11330487.037650958 0.9907271218476312
259 11320317.447642952 0.9907765270327814
260 11331067.605748154 0.9907635335229834
261 11329315.677218081 0.99077719604095
262 11327727.054207243 0.990725115841162
263 11334378.0913593 0.99076734990061
264 11338255.304778745 0.9907777543464699
265 11336209.244380306 0.990778184240461
266 11330367.519236986 0.9907967423982522
267 11344582.41737992 0.9908947264132659
268 11339193.317006402 0.990884406052049
269 11332414.181890327 0.9908614337768292
270 11335479.744362058 0.9908511861082866
271 11337220.262244316 0.9908362656903477
272 11342024.75698854 0.990889402839776
273 11346658.274137065 0.9908643140304887
274 11341160.129426504 0.9908932468229994
275 11338402.825747568 0.990858913180782
276 11340590.119759737 0.9908978948149101
277 11339850.29044834 0.9908764516418115
278 11341685.048898637 0.9908781770711551
279 11336787.59450849 0.9909301181362459
280 11340731.24198791 0.9908380154322813
281 11338656.594336549 0.9908091847958731
282 11346437.906238886 0.990859813619967
283 11351987.718950922 0.9908012574641271
284 11348872.34586902 0.9908316191201181
285 11344304.079361642 0.9908035933011162
286 11344916.085912187 0.9908000520180639
287 11348829.89645503 0.9908174409084293
288 11346097.528772669 0.9908516941193972
289 11353212.839314967 0.990861855944591
290 11354820.790424518 0.9907957930386136
291 11344575.914961038 0.9907780322796649
292 11344565.23824262 0.9907939511809286
293 11336692.942303175 0.9907620974957243
294 11347963.150114777 0.9906630916927408
295 11344445.411230063 0.990716926145764
296 11346347.860862836 0.9907326547867127
297 11344610.267655674 0.9908113565038783
298 11348608.994689008 0.9908037457396575
299 11355234.865895258 0.9907449175093856
300 11346549.094312025 0.9907507536999278
301 11358786.49683011 0.9907169085117219
302 11351218.429959519 0.990782738477977
303 11346579.981984744 0.9907937434296915
304 11354465.478733085 0.9908040947948664
305 11349779.57887061 0.9907637532703606
306 11346192.614942776 0.990787372029698
307 11354874.690693634 0.9907503526077013
308 11346400.675049014 0.9907800958496291
309 11351334.198458724 0.9907817297002212
310 11359122.129996689 0.9908143242286302
311 11356824.024605647 0.9907880670539622
312 11340561.400174282 0.990830847786675
313 11357624.24379136 0.990818321416058
314 11348594.27877554 0.990794000517754
315 11350502.666441318 0.9907661298817011
316 11352533.672750177 0.9908061798255466
317 11348869.881582944 0.9908108010105986
318 11358035.653571103 0.9907940321549177
319 11354059.5371013 0.9907826328806946
320 11358983.0023472 0.990829555500423
321 11357411.244454045 0.990821774178575
322 11357199.332569564 0.9907643487534923
323 11344987.600900244 0.9907502118667785
324 11351404.340694621 0.9907500280178524
325 11357740.666678123 0.9907774179812343
326 11357054.504061734 0.9907660486807993
327 11349074.45263534 0.9908061625376376
328 11347542.10733846 0.9907952198309085
329 11359929.824182829 0.9907995312194425
330 11352370.51274359 0.9907732731242991
331 11357173.461870145 0.9907321571763686
332 11356553.839935094 0.9907408625735336
333 11365412.742786802 0.9907129370534374
334 11360144.776621275 0.9907388324058213
335 11359135.484156786 0.990723668312447
336 11359364.498149242 0.9907862743102241
337 11362285.64432635 0.9908071045970119
338 11365032.90678099 0.9907560474571612
339 11362098.315760037 0.9907405801901834
340 11364441.503972078 0.990738839824969
341 11367826.70375317 0.9907808280678337
342 11371675.785140077 0.9907563382878345
343 11367448.561854174 0.9907434215889529
344 11366273.238317763 0.9907775681925685
345 11352979.824047608 0.9907733460180718
346 11364908.413903816 0.9908232803151967
347 11357820.16086701 0.9908742139144219
348 11363020.28681095 0.9909078835484066
349 11363930.671429666 0.9908979700393972
350 11360397.683013545 0.9908919745316328
351 11359862.899109302 0.9908978663855802
352 11365411.194903309 0.9908478896423936
353 11356882.670907656 0.9909185992416331
354 11356434.47574747 0.9908562054260228
355 11356603.153277222 0.990841163518441
356 11359815.97068012 0.99084557939316
357 11359996.79408752 0.9908060878579064
358 11357554.608836731 0.9909048313206849
359 11365279.00263021 0.9909061737891107
360 11363140.928740839 0.9908913110692075
361 11363782.819769453 0.9909580746919449
362 11364152.202877194 0.9909179980313898
363 11364888.90081385 0.9909338066391702
364 11365169.667333044 0.9909250212999773
365 11362423.043918902 0.9908893927992466
366 11361332.98719196 0.9908433061652911
367 11363603.126773493 0.990846762294589
368 11359329.33257769 0.9908829389111043
369 11363954.525574535 0.9909458951478154
370 11371963.126722945 0.9909010192403371
371 11358150.011034518 0.9909373746553085
372 11371009.225533685 0.9908829279292154
373 11368916.244901743 0.9908273489364073
374 11362758.589548482 0.9908517769678885
375 11365119.017474925 0.9908623328016638
376 11366990.420133773 0.9908554112029427
377 11369988.48930075 0.9909715489845103
378 11369496.116200432 0.9909608162790123
379 11376609.505769927 0.9909577707316928
380 11378182.022979533 0.9910298549105451
381 11374885.904895185 0.9909729595321982
382 11372152.90510983 0.991022761078486
383 11372509.106230076 0.9909584478007325
384 11370368.055864785 0.9909565154524814
385 11381454.680847812 0.9909470348036833
386 11373651.931291174 0.9909261502584334
387 11365563.543237427 0.9909774472266892
388 11371264.372466626 0.9909631176423697
389 11369471.581532782 0.9909060453025508
390 11362408.1047635 0.9909415013224218
391 11368339.273459144 0.991027135925219
392 11376214.356392333 0.991053118696107
393 11377690.866929887 0.9910660022324544
394 11376072.216252998 0.9911250730170106
395 11377663.005539456 0.9911156298719751
396 11379047.564153513 0.9910638415846693
397 11375999.622196127 0.9910941417183466
398 11380894.178233515 0.991025580951658
399 11379091.181441203 0.9910343411841808
400 11380283.586537862 0.9910546740291688
401 11393986.89707573 0.9910614147422753
402 11379946.420489015 0.9910397017853635
403 11378534.952388419 0.9910286224872713
404 11377703.636161529 0.9910581087214606
405 11383242.230822723 0.9909761476168565
406 11379331.75231506 0.990976571062954
407 11376173.007643754 0.991097471157878
408 11386713.129837852 0.9910468385089533
409 11375942.682616012 0.9910819622744936
410 11384246.43836097 0.9911378155963345
411 11381664.517075695 0.9910999152960014
412 11389675.004024524 0.9911707074179061
413 11381458.29539184 0.9912121208494095
414 11383362.2077144 0.9911565225479714
415 11375767.760525575 0.991136777679191
416 11375892.353903294 0.9911243380228911
417 11386746.566235831 0.9911930036694823
418 11386263.022078322 0.9911985995295624
419 11386925.785403023 0.991164035696813
420 11384471.654462101 0.9911920963516727
421 11386581.412629856 0.9911440040381453
422 11389384.802426785 0.991114674562418
423 11381765.428720722 0.991122175948547
424 11382097.603477258 0.9911222002632368
425 11390668.75766332 0.9911684179843654
426 11381926.752740258 0.991207606759766
427 11388684.698817879 0.9911709033429295
428 11379165.722752329 0.9911419630897242
429 11394106.83298938 0.9911866090961639
430 11385714.593710162 0.9911407249611923
431 11380743.748802004 0.9911228257838399
432 11382024.679877093 0.9910135691185733
433 11389733.496970637 0.9910187662514603
434 11386861.229848186 0.9910219035840256
435 11383533.578943241 0.9910210669689347
436 11386295.605099643 0.9909954564428507
437 11387789.188126093 0.9909994423159206
438 11384197.13780491 0.9910028017947111
439 11386716.324497694 0.9909931877929318
440 11396525.403633425 0.9910337688877533
441 11395846.297673598 0.9910846828341622
442 11389263.544901071 0.9910222192793041
443 11393554.27687638 0.9910450750609302
444 11390281.059435038 0.9910871718437363
445 11389200.233918736 0.9910668052910208
446 11394281.41742275 0.9909720661667621
447 11385415.906549439 0.9909992390927125
448 11390781.562644294 0.9909699914593982
449 11395017.170365233 0.9910204944475416
450 11394299.27737248 0.991003785332283
451 11390650.954927156 0.9910443031156684
452 11389100.461455682 0.9910369124210225
453 11395705.29759007 0.9909771103195649
454 11397872.410657158 0.990979501279136
455 11399165.902045863 0.9910029339191758
456 11397731.995037638 0.9910784404377302
457 11397523.016546665 0.9910777039930878
458 11407789.262036791 0.9910279725703653
459 11398580.52435318 0.9910357730229504
460 11396522.31994128 0.9909875927213035
461 11397821.458362367 0.9909751726517099
462 11402164.356414856 0.990974855530414
463 11400034.94545337 0.9909378606700405
464 11403070.871321274 0.9909736838834674
465 11399623.307061512 0.9909848818897049
466 11397145.942190485 0.9910102750941011
467 11401003.940171855 0.9909681187501737
468 11401034.295682846 0.9909557657917633
469 11397703.426223064 0.9910152817757822
470 11405587.861019589 0.9910151306524393
471 11406016.038569158 0.9910695714217311
472 11403972.291069822 0.9910983844575514
473 11400896.64927856 0.9910256847363428
474 11397729.809685674 0.9910140149036369
475 11407753.462471556 0.9909912819724039
476 11399122.71713362 0.9910215029940526
477 11405732.042057015 0.9910484293905087
478 11406345.328656767 0.9910894545764656
479 11409907.0819915 0.991126505160691
480 11413427.053189363 0.9910487772108504
481 11403581.652406529 0.9910274919780967
482 11407080.651541788 0.9910983899719533
483 11401294.176971367 0.9910566636210266
484 11412823.750315899 0.9910124960937434
485 11411821.47716741 0.991026362438234
486 11409560.383198673 0.9909922538488675
487 11407259.81010432 0.9909595664556521
488 11412737.926375804 0.9909981270125285
489 11415857.402790053 0.9909642606775436
490 11413224.044405252 0.9909576779847975
491 11413598.164260682 0.9909671383517195
492 11418570.681184128 0.9910554567046135
493 11407892.565797145 0.9910577657683458
494 11416489.32351422 0.9910083181237939
495 11417786.37699724 0.9911096105935295
496 11410509.756068017 0.9910765224837601
497 11418320.979967384 0.9910695533318317
498 11417252.66192226 0.9910862649742664
499 11423985.743094305 0.991122336159164
500 11416161.28906868 0.9911531726035075
501 11419210.333887123 0.9912052106252599
502 11413975.195548156 0.991194144662212
503 11420238.747395951 0.9911761512309553
504 11420242.54581492 0.9912185247107802
505 11415033.736779753 0.9912256071012787
506 11413219.31428446 0.9911028423236342
507 11411355.467038132 0.9911320873544016
508 11420341.10611535 0.9911808675324036
509 11429060.785223132 0.991154841906741
510 11420565.791924443 0.9911383550866033
511 11419390.545604343 0.9911269987356995
512 11417262.054017883 0.9911801980940717
513 11416390.929355066 0.9912038942620073
514 11422117.385259783 0.9911948528407377
515 11420743.786532309 0.9911897345485403
516 11422897.522245584 0.9911516065952267
517 11424409.75650404 0.9911858740229617
518 11428951.136868872 0.9911715594618823
519 11419930.711084673 0.9912012655187118
520 11428320.32610419 0.9912309212123278
521 11428175.496801428 0.9911312411456724
522 11429794.84200224 0.9911128194107656
523 11431193.736966582 0.9911322576210889
524 11423053.22591791 0.9911636876196743
525 11429950.080853954 0.9911402788754241
526 11431935.29989482 0.9910694888606759
527 11429095.324029023 0.9910867030111036
528 11433460.957504574 0.9910121240333015
529 11429824.709210621 0.9910471905947155
530 11435705.629363928 0.9910361502096426
531 11432328.340967879 0.9910845971208555
532 11431361.41491129 0.9910969709380839
533 11426789.874563599 0.9910376561270242
534 11429336.036014391 0.9910445402773939
535 11430662.328968069 0.9910486356257723
536 11431040.830393704 0.9911107630579209
537 11423667.081421105 0.9911359771268534
538 11430572.640981918 0.9910842722610353
539 11425109.053610649 0.9910327307989569
540 11428715.921065582 0.9910275463543712
541 11420591.51723817 0.9910163689122565
542 11422851.638554204 0.9910790348246483
543 11426258.61772699 0.9910581714921407
544 11428009.428699633 0.991074120331156
545 11428003.20386341 0.9911121412388171
546 11425960.532822017 0.9911012316377305
547 11421884.726438165 0.9911061591998931
548 11416045.902884364 0.9910807210516513
549 11427105.827788254 0.991022932317501
550 11429570.011438688 0.9910427006528185
551 11425706.653425774 0.9910177428533566
552 11432791.225054229 0.99102214695751
553 11431712.845875844 0.9910093639002876
554 11428492.644382253 0.991087248179122
555 11438747.565197479 0.9910946404587658
556 11430321.972422494 0.9910661818316727
557 11430547.870391272 0.9910210794027111
558 11437359.099160925 0.9909951561651138
559 11425234.437360981 0.9910094440967366
560 11427504.422420666 0.9910032274156654
561 11437165.790421972 0.9910153558148318
562 11424546.527996102 0.9909925578539623
563 11444425.532579385 0.9910319863025968
564 11432569.743185494 0.9909689332138195
565 11428750.60974826 0.9909519480346247
566 11432012.036424166 0.9910219385985015
567 11434002.984540893 0.9910076465448503
568 11430531.748806087 0.9909815916127396
569 11425583.256632369 0.9909490660453218
570 11433419.744128412 0.990980491118407
571 11425609.539779983 0.9909630959262766
572 11434689.979185963 0.9909528205614444
573 11430777.299808487 0.9909537209592627
574 11436388.657084862 0.9908912841048361
575 11434093.27571846 0.9909547743559463
576 11440439.71818848 0.9909701672980339
577 11430090.65646469 0.9910051054224913
578 11426241.22634515 0.990941244218528
579 11430887.968271619 0.9909849047221525
580 11428785.419475725 0.9910493442201369
581 11436191.987021655 0.9910682428702695
582 11432606.560210677 0.991091693002703
583 11445130.703238636 0.9911493981216176
584 11441633.23520128 0.9911970963328908
585 11438902.095552314 0.991180372564543
586 11435972.714829272 0.9912719755311125
587 11431927.567723181 0.9912753240114234
588 11435782.425153174 0.9912362205923426
589 11439923.17679418 0.9911934576143545
590 11448222.2944025 0.9911875930840314
591 11450396.971405271 0.9911182588827522
592 11444773.706906583 0.991081810706172
593 11434460.678812351 0.9910267715742153
594 11440854.146157436 0.9910609230933418
595 11449037.935809376 0.9910549865687817
596 11444980.153945426 0.9910743058904508
597 11455258.611760363 0.991011248021136
598 11449764.037187226 0.9910062288685005
599 11445114.495343283 0.9909541898600566
600 11441737.277001169 0.9909598970929763
601 11455005.635167805 0.9909490249864881
602 11449451.37267064 0.9909064657469288
603 11441281.990508694 0.9908612512375183
604 11449633.795946833 0.9908701291282842
605 11450649.783315102 0.9908413347341258
606 11448028.882266574 0.9908096086216902
607 11444892.131119179 0.9908002497893456
608 11448786.073835725 0.9908282670942168
609 11450504.090254478 0.9908602759521425
610 11447185.120333917 0.9908367172650957
611 11452027.595234772 0.9907947640272243
612 11441484.693638597 0.990783076847606
613 11447556.159043921 0.9908822320751444
614 11451784.905382343 0.9908675966124686
615 11452867.848117162 0.990781890992897
616 11453606.982445037 0.9907679534865637
617 11449837.685899107 0.9908100710109645
618 11448933.190598894 0.9908309711956536
619 11452048.583029114 0.9908389669943208
620 11446638.735268284 0.9909049911330948
621 11462483.443199696 0.9908696551565487
622 11461562.041358363 0.9908564093656698
623 11463452.063565508 0.9908195724976636
624 11450419.307396874 0.9907938468825128
625 11458726.126176037 0.9908016447901816
626 11461748.960205782 0.9908658701315922
627 11446358.559805145 0.9908325235740157
628 11452477.794936322 0.9908352903161695
629 11458248.064116761 0.9908454108261471
630 11452967.905871067 0.9908901032900139
631 11459055.12248408 0.9909325026700992
632 11460806.542086551 0.9909560957054884
633 11460303.197732175 0.9909146574371022
634 11453971.27907938 0.9908846861624959
635 11454639.962309001 0.9908992499686031
636 11459088.015782418 0.9908748243390235
637 11464676.763657132 0.9908122149676022
638 11457801.955785843 0.990840170103086
639 11462477.68757521 0.9908354076968001
640 11464821.43431236 0.9908199310785342
641 11469405.180619106 0.9908905636392992
642 11465275.436225608 0.99090676008995
643 11466221.248641869 0.9909444994233034
644 11461318.90401616 0.9909784277228686
645 11458439.71577168 0.9909641140830532
646 11456017.616116002 0.9908791422910329
647 11464996.355415814 0.9908955940626287
648 11461322.172403011 0.9908513582188097
649 11470595.537802478 0.990827183349148
650 11468792.899044167 0.9909189734570144
651 11467273.482248105 0.9910455312048005
652 11466177.796679491 0.9910272223744518
653 11470328.907148628 0.990985136304038
654 11467904.102608014 0.9909877021287284
655 11467606.25110385 0.9910496650775473
656 11466256.912134225 0.9910377496169607
657 11469331.601616539 0.9910676175291655
658 11469387.413990254 0.9910948649243561
659 11471027.751834089 0.9911041463795947
660 11471778.650117055 0.9910585098217177
661 11472651.018262122 0.9910238156838423
662 11464218.444479495 0.9909807628959276
663 11466305.878598526 0.990976756270529
664 11467498.51734074 0.9909677917224847
665 11465565.616573859 0.9909302048986965
666 11465021.817093145 0.991016059431826
667 11462516.123851867 0.9910044831131828
668 11458382.601482233 0.9909925017074813
669 11463300.487488003 0.9909644531375807
670 11466556.552441178 0.9909709743547952
671 11465048.009137444 0.9909735860964903
672 11467847.606795315 0.9909936495789432
673 11465267.48282773 0.9910102162537867
674 11470132.676116176 0.9910136344205365
675 11467346.098408813 0.9910225257258396
676 11466923.918486644 0.9910575674297923
677 11451800.345785137 0.9910343369406657
678 11464400.656522438 0.9910533134549029
679 11465180.8683718 0.9910532842818575
680 11470170.613311766 0.9910871548986733
681 11470338.094825251 0.9910428626211808
682 11471548.946382249 0.9910302397978242
683 11466315.160727624 0.9909768851072054
684 11464077.220645541 0.9909755293679496
685 11465201.255951758 0.9909973186813292
686 11467960.96012845 0.9910331966733132
687 11466320.793588921 0.9910309379587565
688 11463414.798749384 0.9909908350040022
689 11465016.810221724 0.9909427129092535
690 11455731.724994205 0.9909273759177482
691 11458535.60429594 0.990859252700269
692 11461866.233773265 0.9908806208416917
693 11468557.533049418 0.9908996807700368
694 11466140.645231206 0.9908738669797047
695 11464844.185684793 0.9909276250465863
696 11468529.264847873 0.990959510403089
697 11457548.318238012 0.9909861752882632
698 11466027.17541186 0.9909203568967166
699 11457331.351015473 0.9909067620901543
700 11454007.158083536 0.9909088503470975
701 11467988.190773701 0.9909390273217125
702 11463772.333413323 0.9908996172526466
703 11459670.966456296 0.9909155993147777
704 11466591.909629928 0.9908620288972406
705 11465563.026715798 0.9908032744257914
706 11466544.204643283 0.990912933842579
707 11465189.450074527 0.9908495498143718
708 11463661.021531507 0.9908815718049174
709 11463336.482128698 0.9908850900566633
710 11462281.808638478 0.9908612415905971
711 11461790.843096588 0.9908855073842164
712 11474186.2828231 0.9909069308622213
713 11471085.749287227 0.9908932247432655
714 11475239.83039269 0.9909444400279345
715 11488049.417163618 0.9909577632849634
716 11473098.763564156 0.9909331349640451
717 11464895.160825547 0.9908926973900145
718 11472258.621653374 0.9909380292944191
719 11469855.29214905 0.9908688194396602
720 11474217.292672973 0.9908102187979763
721 11475616.01745401 0.9907881852257439
722 11466803.315115906 0.9908764053907829
723 11474617.303861497 0.9908977570656188
724 11475902.059179757 0.990855273130177
725 11464418.520463226 0.9908374421091843
726 11473221.772790056 0.9908267669201747
727 11473716.615127295 0.9907731072560718
728 11474613.165909337 0.9908016920737951
729 11472878.951440612 0.9907485680653059
730 11463360.73878124 0.9907549525398338
731 11472043.06018807 0.99073923119433
732 11464880.5894405 0.9907683182427315
733 11466801.073419347 0.9907634758029524
734 11483314.477110066 0.990758428712493
735 11477370.669055386 0.9907999005019804
736 11475201.447343076 0.9908288542705335
737 11477293.524998141 0.9908547295350801
738 11481609.05088687 0.9908656144332226
739 11478321.129054245 0.9909335054603428
740 11476817.254707353 0.990961647876814
741 11482616.227812402 0.9909432599651987
742 11480352.550622564 0.9909784839236251
743 11473146.254484028 0.9909893809847526
744 11477535.086885544 0.9910627736876696
745 11485608.743311409 0.9910849414072072
746 11480603.90098567 0.9910794498486311
747 11482341.37650254 0.9910454391014641
748 11480861.277202493 0.9910510326421892
749 11483963.736163462 0.9910364707085576
750 11471786.843386563 0.9910622234245283
751 11468571.086408922 0.991078848340679
752 11476658.929034917 0.9911245976697609
753 11478266.201449037 0.9911881985939189
754 11475633.570774756 0.9911747099424663
755 11480359.307519251 0.9911718515750882
756 11485035.769558292 0.9911831030341864
757 11482857.668075163 0.991160190771079
758 11490361.689953897 0.9911851432558328
759 11484192.082857136 0.9911457816318759
760 11477537.484681675 0.991172519656384
761 11479017.710473444 0.9912152940313937
762 11481606.233045554 0.9912279200423978
763 11477545.95703648 0.9912432406210251
764 11484542.074039128 0.9912048983791233
765 11477822.589409623 0.9911772672624329
766 11479273.045984792 0.9911829259627872
767 11474588.198390106 0.9911873329715882
768 11478514.07657852 0.9912026690263673
769 11477378.227006637 0.9912302931361651
770 11471984.564921718 0.9911830420811127
771 11477219.929226961 0.9912330168949417
772 11479379.661790624 0.9912652185829345
773 11484498.957733616 0.991251801004007
774 11483986.958664794 0.9911753363727739
775 11480045.61932718 0.9911420581055135
776 11478730.112441232 0.9911408483317937
777 11481590.7765635 0.9911661999685525
778 11477782.812550789 0.9911627499545949
779 11474894.341597205 0.9911627053117695
780 11477676.115238994 0.9911271471381083
781 11477738.953271102 0.9911099168745306
782 11473442.024142157 0.991110261016891
783 11482890.50250978 0.9910972968967665
784 11466532.163594905 0.9911366725180308
785 11469401.14838656 0.9911036860693055
786 11468364.920230012 0.9910842298327884
787 11470287.946597528 0.9910855003576827
788 11471627.446845226 0.9911140553191229
789 11477672.562023597 0.991125810280626
790 11477612.72233754 0.9910701493263214
791 11484372.67492666 0.9911246526902436
792 11486384.645976052 0.9911158520787323
793 11490101.017935654 0.991107060469318
794 11493279.168400941 0.991103448012042
795 11496540.965381313 0.9911560887446191
796 11486121.976148626 0.9911739617379433
797 11482483.019131443 0.9911109568617547
798 11482930.654220695 0.9911526748358734
799 11493224.151598902 0.9911333493890284
800 11493055.004075238 0.9911707677226436
801 11489618.43547613 0.9911543238191453
802 11488365.904433629 0.9910961886342337
803 11504061.966036746 0.991116516410558
804 11489054.25586112 0.9911128976345802
805 11501920.682727532 0.9911540643673303
806 11499940.980288744 0.9911342403181215
807 11502785.420515865 0.9910933106592006
808 11490135.43146392 0.9911113656399337
809 11493644.505950412 0.9911711889369434
810 11493425.221055698 0.991131607131683
811 11503612.929699354 0.9911495871031328
812 11502899.80727126 0.9911582032176703
813 11493679.017571647 0.9911737075980798
814 11497650.708637547 0.9911406736316428
815 11492116.744207406 0.9910048813188325
816 11498579.858180158 0.9910855147176745
817 11502487.610310424 0.9910728906799142
818 11498870.650261378 0.9911615808786075
819 11496645.191290908 0.9911458802606112
820 11499260.361852774 0.9911656312720234
821 11496747.91341104 0.9912039735747723
822 11503054.150427155 0.9912235472381309
823 11504481.009392506 0.9911910385658265
824 11505855.744882166 0.991208056920079
825 11496617.196693543 0.9912089061797597
826 11499511.155021466 0.9912496818190243
827 11497499.498103945 0.9912088709220785
828 11499553.617317475 0.99116487386526
829 11497049.180746252 0.9911947695267522
830 11499848.53642331 0.9912483387021038
831 11501031.716616752 0.9912922302937162
832 11499597.530073233 0.9913055303220232
833 11500774.607021498 0.9913068384473068
834 11499616.14577648 0.9912836647699668
835 11507141.523919165 0.9912700970192401
836 11502674.050238598 0.9912473507704054
837 11507482.88461829 0.9912549047167925
838 11497327.562351985 0.9912718673695657
839 11503565.064390635 0.9912814302779213
840 11501205.45446731 0.9912145707573833
841 11502906.379627187 0.9911889345154531
842 11495369.375308394 0.991188017712237
843 11507712.7815101 0.991199248704855
844 11500552.357217785 0.9911952773453423
845 11499705.653480316 0.9912036502672152
846 11499524.771493135 0.9911934190060484
847 11500304.465609968 0.9911912239462312
848 11514188.024276514 0.9912185328570429
849 11505615.323556783 0.991238198697318
850 11505809.380153453 0.9912071937575005
851 11501807.844265811 0.991176903970958
852 11514513.07572702 0.9912113226794592
853 11507136.418394942 0.9911608907368771
854 11511391.679576155 0.99113248319252
855 11501627.07743301 0.991138155611148
856 11513441.450362906 0.9911895814109157
857 11507081.09250112 0.9911886516623809
858 11503364.982347451 0.9911705812605064
859 11505604.044648109 0.9911638384783744
860 11510089.139094282 0.9912046423586548
861 11508446.549337013 0.9912256417815801
862 11505254.77071874 0.9912221070399033
863 11505370.481615357 0.9912622886723642
864 11504805.678679213 0.9913041266041904
865 11513141.810058279 0.9913050966752901
866 11507459.181754105 0.9912601572909291
867 11505591.832084812 0.9912799683549055
868 11509021.530993508 0.9912460646419686
869 11501492.034326775 0.9912863948585106
870 11507205.916758543 0.9912308343006996
871 11506663.026185187 0.99125548163394
872 11512776.54723531 0.9912760719151825
873 11506359.641593061 0.9912680977971677
874 11508168.655026117 0.9912308791476915
875 11505162.748712515 0.9911972381484232
876 11506730.019852974 0.99123270479247
877 11508979.200250104 0.9912702097901188
878 11510591.404225467 0.991265770740819
879 11509128.917418811 0.9911551616675454
880 11506328.664316865 0.9911948228310665
881 11506383.08710951 0.9911481098063025
882 11505775.235975903 0.9911442710296844
883 11508615.804455562 0.9911446211205472
884 11511639.355279695 0.9911452270466816
885 11508355.066753322 0.9911588144361255
886 11505729.951817514 0.9910851195659632
887 11505998.641320013 0.9910846198886708
888 11510236.420363102 0.9911210578452189
889 11512420.883286651 0.991134532505807
890 11514599.815813815 0.9911260147320866
891 11505094.788060855 0.991130760933614
892 11514575.874713926 0.9910732764480793
893 11516473.39698729 0.9909986612227616
894 11510679.354074808 0.9910750926660523
895 11517229.842152003 0.9910497582368439
896 11521572.12427025 0.9911401560900573
897 11519142.647072792 0.9911016433312729
898 11518454.123166544 0.9911483428901573
899 11519321.544998834 0.9911635079609279
900 11517774.038878703 0.9911943015777758
901 11516465.710932791 0.9911745567938215
902 11519252.162280489 0.9912130459672744
903 11517398.146870624 0.9911276516264572
904 11516828.849459266 0.9910821189987851
905 11514242.584285717 0.9910168864789112
906 11511575.217997517 0.991020698901799
907 11528717.072753232 0.9910538674373826
908 11519415.218841918 0.991087305518574
909 11523437.15106044 0.991072297313719
910 11514719.833566114 0.9911045536242058
911 11521329.99631226 0.9911324195311706
912 11511445.81777573 0.9911708709864999
913 11506345.677175477 0.9911708768497478
914 11507708.855798338 0.9912310120041625
915 11500920.92586751 0.9912177137819762
916 11508611.96019675 0.9911992249216871
917 11517740.77830133 0.9911040402217207
918 11514119.080861663 0.9911319585701598
919 11515813.361985428 0.9911776527707562
920 11498622.270639617 0.9911717237180495
921 11506474.933796456 0.9911945592764357
922 11510192.435001735 0.9911585605498143
923 11509779.725100478 0.9911512493413641
924 11507681.116983464 0.991137951027233
925 11500285.917299153 0.9911345297573974
926 11497257.739529543 0.9911273267359695
927 11511338.117138825 0.9911297141373211
928 11506495.633896556 0.9911445920987815
929 11506431.799363296 0.9911643580617431
930 11501123.534791574 0.9911354147495365
931 11513809.445952052 0.9911566843401712
932 11495565.924530685 0.9912330342561039
933 11509656.775393436 0.9912024087379088
934 11507523.000186037 0.9912165893623559
935 11505096.634694986 0.9911809103223506
936 11498726.42663713 0.9912097693143767
937 11497549.440729277 0.9912303070299443
938 11502928.325206067 0.9911912968991317
939 11507284.02603635 0.9911218049482848
940 11510232.241059855 0.9911135817028426
941 11506093.843175301 0.9910913116007237
942 11507623.490918659 0.9910742237421541
943 11507583.346793279 0.9910796836889402
944 11507381.017509852 0.9910892133815212
945 11498328.265018836 0.9910766444178941
946 11507011.298549073 0.99107039100519
947 11513653.83600264 0.9910198750346642
948 11513019.443753963 0.9910578324696548
949 11508417.651259713 0.9910619501628387
950 11505156.670802442 0.9910660160770975
951 11512900.685645103 0.991053444571838
952 11501467.987916067 0.9911409323332625
953 11507089.606192559 0.9911314669872846
954 11514270.339726493 0.9910928416931691
955 11514500.879957028 0.9911438775524161
956 11512129.259796929 0.9911076332851103
957 11516817.785322504 0.9910992552608956
958 11515328.526411813 0.9910688395832986
959 11518269.842684628 0.9910672144769453
960 11520478.584590215 0.9910796903645707
961 11511939.208783545 0.9910822497178396
962 11515049.40509465 0.9911165277445935
963 11507454.136253059 0.9911419520265903
964 11512291.332497807 0.991171989675252
965 11511585.941356296 0.991091139775185
966 11503312.357427957 0.991028648003616
967 11518092.057264524 0.9910249201712298
968 11513290.940713825 0.9909816579021847
969 11512602.356954366 0.9910262923839497
970 11514168.698477954 0.9910049327785484
971 11511355.546717416 0.9910453902122994
972 11518702.074649671 0.9910783801631342
973 11515623.103326058 0.9911164051085012
974 11515265.522042906 0.991079869821421
975 11518453.361807946 0.9911104706568559
976 11523427.523691678 0.9911163582741555
977 11527975.211078078 0.9911587247057293
978 11528095.065074032 0.991149702261873
979 11526255.872114852 0.9911966324348909
980 11525938.043688783 0.9911889915265063
981 11535115.749622598 0.9911547697632452
982 11528914.841536416 0.9910810635577313
983 11524254.51890655 0.9910979776708244
984 11528922.798550056 0.991114886971852
985 11525857.632173503 0.9911235473454398
986 11529317.227733966 0.9911512340288431
987 11533232.834593609 0.9911697223211655
988 11540856.136163697 0.9911418946228372
989 11534287.311776051 0.9911527924262914
990 11528332.04857322 0.9911393050356666
991 11536683.012676757 0.9912285366672747
992 11528969.972462038 0.9911873746026026
993 11534143.577433003 0.9912110357173795
994 11533280.723072805 0.9912062795938325
995 11539222.55706083 0.9911948520630199
996 11530700.24472654 0.9911917263042967
997 11529024.81322058 0.9911774654653241
998 11536072.892955827 0.9912208104602778
999 11532878.427829754 0.9911916495167619
1000 11533694.565125456 0.9912312831552622
1001 11536312.057132157 0.9911896826787746
1002 11539846.370343369 0.9912247052018737
1003 11531456.262657931 0.9912316658920499
1004 11530720.109040957 0.9912462016714587
1005 11532226.95237992 0.9912485257863448
1006 11520639.689556075 0.9912168395259682
1007 11517092.650268136 0.9912557415616642
1008 11523792.357780444 0.9912045677807119
1009 11526612.44193522 0.9912208497977318
1010 11528185.684918437 0.991228772906512
1011 11523725.97055595 0.9911747833889911
1012 11522803.767662024 0.9911461415663827
1013 11525274.90446149 0.9911516052518174
1014 11530347.779770244 0.991198002650462
1015 11528924.878618127 0.9911446290786465
1016 11536047.560777364 0.9911303620472561
1017 11534440.630873865 0.9911050948194638
1018 11536698.714856664 0.9911273834263364
1019 11523212.621591141 0.9911383021431023
1020 11532395.022735221 0.991149126893254
1021 11529104.387935033 0.9911977275302423
1022 11530073.50929105 0.9911614146619088
1023 11531471.351591947 0.9911945969597551
1024 11535116.532422077 0.9911758807655405
1025 11531145.955225367 0.9911599573422993
1026 11530583.010814691 0.9911720288306413
1027 11528935.305357257 0.9911497384914738
1028 11531253.075950317 0.991101267659083
1029 11533770.89859706 0.9911360444193964
1030 11521964.249935146 0.9911519653491517
1031 11527669.347566186 0.9912018508640746
1032 11535999.273617795 0.9912071339297764
1033 11531121.44573393 0.9911090166999319
1034 11534492.6166683 0.9910820161047386
1035 11539200.40330152 0.9910790951650709
1036 11533025.977314105 0.9910412326276734
1037 11529430.373531641 0.9910297011618985
1038 11541734.91472745 0.9910242484520754
1039 11528607.742972054 0.9910398682697165
1040 11528259.481101912 0.9910516126899847
1041 11535085.722494522 0.9911051960058259
1042 11532237.09576969 0.9910692272013312
1043 11535315.155044409 0.9911196850557169
1044 11538927.606518496 0.9910768080233904
1045 11528964.844707599 0.9910956887166484
1046 11537657.298596704 0.991065576449304
1047 11531369.797694419 0.991025107608048
1048 11537877.870388435 0.9910613390934275
1049 11536224.49325427 0.9910422455674288
1050 11538034.211170727 0.9910477206390831
1051 11534675.81242042 0.9910834159655162
1052 11528081.425579786 0.991103222387366
1053 11531299.37943577 0.99108794207506
1054 11534048.699515661 0.9911406604465133
1055 11533305.55068883 0.9910791611489961
1056 11535897.369590564 0.9911393850168078
1057 11540477.552025612 0.9910894682916869
1058 11537124.640942043 0.9910970890060216
1059 11533415.710883087 0.9910608537139683
1060 11534274.395817801 0.9910933497662339
1061 11526729.96680454 0.9911439549892526
1062 11534357.201222863 0.9911475871625517
1063 11528555.44759993 0.9911616933433613
1064 11531614.53037295 0.9911776013496277
1065 11535889.872632736 0.9911979936998332
1066 11528753.510734644 0.9912023797614873
1067 11540994.625269402 0.9912602846386454
1068 11536364.726820093 0.9912248635899029
1069 11533808.991028493 0.9912891906370391
1070 11536560.563155066 0.9912592524596143
1071 11538858.426152552 0.9912479723719487
1072 11541642.850167928 0.9912481567202609
1073 11535899.548782866 0.9912171006230642
1074 11537267.664047707 0.9911929207223019
1075 11533782.832780188 0.9911641545065732
1076 11531539.251277758 0.9911486992264491
1077 11536341.724100651 0.9911540304742841
1078 11537012.095041852 0.9911522036439434
1079 11532461.53844554 0.9911652502018943
1080 11537468.168499382 0.9910990102097739
1081 11538848.812053459 0.9910703215550062
1082 11533397.085189756 0.9911404842659144
1083 11541789.662817938 0.9911789975963499
1084 11544596.331263075 0.9912074735615882
1085 11554461.548396539 0.9911905840471368
1086 11546136.480964513 0.9911790384117473
1087 11542313.186984384 0.9912220041518797
1088 11549999.75232594 0.9911923234600498
1089 11543125.905999562 0.9911002179069712
1090 11547454.755694512 0.9910935214479191
1091 11542893.148224715 0.991202808770824
1092 11542595.393965142 0.9911822691817636
1093 11545736.15646596 0.991220556990878
1094 11545508.253146805 0.9911962740446181
1095 11543646.48400301 0.9912238065032991
1096 11540685.51287501 0.9911667368777376
1097 11545043.227180975 0.9911344704761728
1098 11546191.15603291 0.9911563280880477
1099 11546257.611098424 0.9911705637143495
1100 11539753.53029342 0.9912357771642912
1101 11546658.883345226 0.99123143215719
1102 11551008.356654009 0.9912252327760979
1103 11552265.229537243 0.9912478641977944
1104 11552045.762155354 0.9912103577363504
1105 11547402.4003024 0.9911884385455868
1106 11549797.329365494 0.9912198795512278
1107 11548966.303789603 0.9912073350356015
1108 11551056.416775119 0.9911747428370009
1109 11550574.494183235 0.9911520974718733
1110 11554191.62917547 0.9911198975786171
1111 11553531.414348096 0.9910990054588023
1112 11549877.37114786 0.9911171691703773
1113 11557451.864986088 0.991111882268848
1114 11548561.723581737 0.9910985546170614
1115 11559592.145076644 0.991108434142926
1116 11545695.506218249 0.9910710071739278
1117 11550150.771978663 0.9911140161662517
1118 11545186.665151969 0.9910714771779665
1119 11558967.694492817 0.9911031953003231
1120 11562146.183246259 0.991119674910779
1121 11556531.982855627 0.9911703053167269
1122 11555424.117104547 0.9911391820240782
1123 11559591.072006902 0.9911729130003374
1124 11548153.422708794 0.9911793002971385
1125 11559541.118325306 0.991179048198719
1126 11555879.46128534 0.9911872387684694
1127 11558100.115368817 0.9911983777086114
1128 11550508.039230315 0.9911820766868926
1129 11557274.639128782 0.9912220798646354
1130 11554930.68158043 0.9912867095765924
1131 11551346.35947058 0.9912793422992628
1132 11558732.006414525 0.991260649932124
1133 11550506.05451303 0.991265335840699
1134 11552583.474662425 0.9912844676290756
1135 11547981.755795041 0.9912079973306913
1136 11545413.305992786 0.9911946517411113
1137 11555190.556835972 0.991177736026236
1138 11552826.539124891 0.9911517536750101
1139 11549610.451365571 0.9911337703411459
1140 11550294.51546312 0.9911014130561374
1141 11555122.035812035 0.9911181527972567
1142 11553750.379175117 0.9910812015068526
1143 11550036.708103582 0.9910349078415897
1144 11555751.764749227 0.9910469523252518
1145 11550199.454344891 0.9910985700798942
1146 11554176.160203738 0.99109457560178
1147 11556435.580400541 0.9911445646709179
1148 11552194.038457442 0.991140783053226
1149 11553988.776612157 0.9911359309763021
1150 11562217.643934324 0.991123105532727
1151 11560531.3563042 0.9911138533014067
1152 11558946.429989891 0.991116120787498
1153 11560309.966078533 0.9911646021870586
1154 11553333.144933365 0.991160445083581
1155 11554270.678009255 0.9910916306401195
1156 11551441.92247425 0.9910583373172096
1157 11547676.844067067 0.9910827943474076
1158 11551887.27923427 0.9910914881745344
1159 11553187.425266355 0.9910492831398288
1160 11547223.318022076 0.9910703833138216
1161 11553419.611058047 0.9910925679351654
1162 11546677.101942675 0.9910698307375143
1163 11551592.225110065 0.9910917999597956
1164 11552961.95630675 0.9911278362268638
1165 11550867.556701085 0.9911979912875635
1166 11554228.181776553 0.9911945454535986
1167 11556529.564251453 0.9911539507681819
1168 11558119.487611713 0.9911911524554647
1169 11552962.531342475 0.9911389534397473
1170 11557900.312105361 0.9911461157083613
1171 11549107.888644334 0.9911062877441722
1172 11550331.327941986 0.9910905072628916
1173 11552155.857931238 0.9911098167014472
1174 11553072.31709254 0.991057463650224
1175 11554742.614192398 0.9910554970616173
1176 11547929.263726901 0.991051052401878
1177 11545291.802259767 0.9910446658528945
1178 11553916.187316366 0.9910660679532725
1179 11564273.354897957 0.9910289361649837
1180 11562913.434779072 0.9910594302861929
1181 11557822.788512444 0.9910770709377783
1182 11557273.620345086 0.991096390877427
1183 11560220.081243448 0.9911251414456378
1184 11568681.794634923 0.9910763790409101
1185 11567326.369843936 0.9910732660374374
1186 11571483.714045404 0.9910643175983754
1187 11558722.279420549 0.9910459964744851
1188 11559329.465889798 0.9910098111154921
1189 11559961.716005925 0.9910310868501685
1190 11563145.551141905 0.9910043425345787
1191 11559472.462348353 0.9910073753428761
1192 11562373.302356627 0.9909974041175842
1193 11560350.24759941 0.9910201447456605
1194 11560923.29077223 0.9910302987731262
1195 11565085.17284672 0.9910270793341999
1196 11562697.455418797 0.9909991035922481
1197 11559967.314598985 0.9910216416810842
1198 11565154.247958604 0.9910266377727349
1199 11572050.413577875 0.9910622326094641
1200 11567442.298048614 0.9910356388197322
1201 11567381.800420765 0.9909892041717419
1202 11561811.031361407 0.991020039599636
1203 11563646.980630722 0.9910548494938929
1204 11559657.101774834 0.9910762935490868
1205 11560147.535153493 0.9910915697415402
1206 11573509.906352146 0.9910590146144219
1207 11568711.742454346 0.9910770741336614
1208 11566429.662814783 0.9910116375868978
1209 11564739.170460256 0.9910285498365268
1210 11563754.154980876 0.9910202920682074
1211 11563095.2219352 0.9910363434332716
1212 11555558.36961581 0.9909729957010447
1213 11566658.832214545 0.9909646119722981
1214 11563256.086689146 0.9910316695309661
1215 11560393.047541015 0.9910249325429625
1216 11569554.794399085 0.9909891349729162
1217 11563900.794201896 0.991014844273664
1218 11557771.42598757 0.9909510882383933
1219 11553410.927012531 0.9909254541848851
1220 11561867.440544575 0.9909667496703098
1221 11564326.953068338 0.990968397024969
1222 11557768.039238343 0.9909555909750282
1223 11562295.813881787 0.9908845290034703
1224 11561457.390853418 0.9909065204050531
1225 11558585.716608204 0.9909195408426928
1226 11559254.157882545 0.9909323370379828
1227 11563707.630314851 0.9909429891284164
1228 11561178.58805982 0.9909218604829151
1229 11559730.665418174 0.9909437003172015
1230 11563604.308592578 0.9909532557156179
1231 11562818.29057086 0.9909345600239186
1232 11562408.714025188 0.9909356851478045
1233 11568894.212331623 0.9909381926756485
1234 11561303.788850768 0.9909514984769757
1235 11561497.900730347 0.9909992096917081
1236 11563254.355097305 0.9909660697113445
1237 11559623.081273867 0.9909725711058779
1238 11564432.807774236 0.9910177456289783
1239 11558348.185685754 0.9910360721988334
1240 11563715.91863855 0.9910393715425849
1241 11566190.264002694 0.9910302216585808
1242 11560370.786449412 0.9909965014190525
1243 11561671.845971115 0.991020758846442
1244 11564972.360080875 0.9910475304931743
1245 11563611.35874356 0.9910785080147786
1246 11558595.721075347 0.9910920526615734
1247 11557552.681178423 0.9910401004913856
1248 11560249.058589406 0.9909951042585219
1249 11555173.11026983 0.9910575017696559
1250 11559170.65013865 0.9909965290660893
1251 11568164.118843345 0.99095009445203
1252 11561801.405891273 0.9909984232207397
1253 11568536.86183393 0.9910795165231903
1254 11564556.541758412 0.9910777462850994
1255 11554973.678621937 0.9911081921234343
1256 11557918.226630514 0.9911623106798979
1257 11564384.914711375 0.9911952997691795
1258 11565490.211109204 0.9912565257164369
1259 11557700.345958257 0.9912575563776208
1260 11558708.182370584 0.9912374811814065
1261 11562994.757210396 0.9911650517049235
1262 11565130.609671505 0.9911834368086009
1263 11553229.225128144 0.9912556194450053
1264 11566070.926752055 0.9911351551857959
1265 11571616.781797558 0.9911026794510467
1266 11563461.493506245 0.9911441382921232
1267 11566571.827683989 0.9911514745486303
1268 11560504.412226986 0.991140771427975
1269 11563689.60878651 0.9911166433108792
1270 11554908.800043466 0.9911297474444937
1271 11563267.006818721 0.9911926559191703
1272 11573569.869880034 0.9912204613697958
1273 11567071.898425953 0.9912298612914553
1274 11566699.753314856 0.991209574498077
1275 11569517.095050313 0.9912092820878841
1276 11572862.683019057 0.991244392189944
1277 11568222.198714254 0.9912071229183866
1278 11567816.02116761 0.9911384548187747
1279 11572927.038882514 0.9911289861303255
1280 11573770.342297379 0.9911592000953335
1281 11575466.071986811 0.9910750896891635
1282 11567650.619294252 0.9910613483250906
1283 11574608.397469198 0.9910770111245424
1284 11582276.883943794 0.9911095680177299
1285 11576817.296377804 0.9911114494471343
1286 11574253.19828789 0.9911466573287397
1287 11571683.93726254 0.9911234316624731
1288 11562003.620100724 0.9910841019320036
1289 11567251.784081372 0.9910678730416597
1290 11555727.41929622 0.9910458382500456
1291 11567345.199473457 0.9910861345042083
1292 11568976.131460361 0.9910926542812069
1293 11562394.417249655 0.9911247515502685
1294 11564495.35019186 0.9910885848760289
1295 11568418.79194348 0.991134816518731
1296 11563101.214951504 0.9912391822379553
1297 11562593.000399755 0.9912439841612278
1298 11561367.46966878 0.9911802506576232
1299 11567708.032832697 0.9911855504707816
1300 11577445.45334463 0.9912104385031015
1301 11561631.434310641 0.9911353518931818
1302 11568155.429985337 0.9911619677906228
1303 11564329.20642821 0.9911564993845121
1304 11571164.790314103 0.9911484101307777
1305 11572013.549322914 0.9911555655370532
1306 11571246.507051982 0.9911540421199091
1307 11568275.492477404 0.9912123777966358
1308 11571764.430388458 0.991221473098126
1309 11578106.260720853 0.9911066003588277
1310 11577220.237184513 0.9911606072728032
1311 11578667.870006755 0.9911829462817722
1312 11575868.866246074 0.9911484629561924
1313 11577353.940673193 0.9911016548934667
1314 11577328.66444875 0.9911091913230218
1315 11581775.523008876 0.9910755447397847
1316 11567767.605655745 0.9910614190623678
1317 11573301.529031638 0.990976312640052
1318 11574389.63092718 0.9909466350455903
1319 11583792.87511974 0.9910144411241043
1320 11582830.168637853 0.9909939693311931
1321 11577687.2302546 0.9910568925742411
1322 11579566.682533292 0.9910543681184456
1323 11586310.650797741 0.9910189076626609
1324 11582028.24872276 0.9910142755381379
1325 11583162.792858344 0.9910168329173779
1326 11582594.963084467 0.9910069647801684
1327 11583692.121772312 0.9910217105586688
1328 11585723.804952513 0.991074741138915
1329 11581377.94299035 0.9910601168619225
1330 11578515.262025984 0.9910545726398404
1331 11580656.950385917 0.9910506158242625
1332 11585370.077584226 0.9910296542693131
1333 11587688.727807924 0.9910331493871521
1334 11582216.60255119 0.9909925427928664
1335 11576411.754009085 0.991013338277952
1336 11579802.61923673 0.9910193012552849
1337 11574337.256542332 0.990979187912504
1338 11577931.700718282 0.9909289801927341
1339 11576296.975628234 0.9909119244933515
1340 11571170.501677182 0.9909227598600695
1341 11579221.733103462 0.9909486981643871
1342 11583854.898107652 0.9909704907545598
1343 11579570.365217999 0.9909518101915842
1344 11583254.555956833 0.9909966885537621
1345 11583647.78997205 0.9909748004908296
1346 11584240.326259423 0.9910004328780804
1347 11584733.995134946 0.9910509138639984
1348 11585804.560892805 0.9910916680750715
1349 11586247.57664913 0.9910814126839644
1350 11581941.500528237 0.9909895652138115
1351 11584425.378371343 0.9909802612236152
1352 11584320.256710757 0.9909509012477896
1353 11581625.494656848 0.9909509538414346
1354 11584204.02920794 0.9909355755258763
1355 11581963.942891551 0.9909577386501096
1356 11586821.302118134 0.9909405294467237
1357 11590782.83280563 0.9909243044761709
1358 11585048.022058152 0.9909979055422985
1359 11589879.386343 0.9910575850702913
1360 11594582.770922264 0.9911028001205915
1361 11594135.357239671 0.9911130888514162
1362 11592488.56497941 0.9911193041174865
1363 11598673.04467657 0.9911001403838888
1364 11600851.601065073 0.9910868975689807
1365 11600279.144569099 0.9911178342294974
1366 11602390.59623094 0.9910889945059157
1367 11600424.333310744 0.9911488020867365
1368 11595957.168985179 0.9911574965290962
1369 11592017.12280083 0.9911188182068579
1370 11586026.444664802 0.9911317883453998
1371 11584791.758619891 0.9911614308848975
1372 11590648.235266954 0.9911079976145742
1373 11589798.14803387 0.9911204962045872
1374 11589214.234513715 0.9911111327897763
1375 11588774.045909269 0.9911356709339716
1376 11589794.539962025 0.9911296216096316
1377 11584754.8920409 0.9910984085201163
1378 11583098.791091835 0.9911473739882932
1379 11590683.43578517 0.9911497756560778
1380 11606291.740770694 0.9911678752894997
1381 11595786.490620306 0.991161095487221
1382 11592418.386584392 0.9911442349654206
1383 11593782.569571756 0.9911680809146235
1384 11591248.775854817 0.9911845335057482
1385 11591496.616359187 0.9911512642431614
1386 11585022.164753139 0.9911477291143818
1387 11594370.518206876 0.9912196857463506
1388 11594711.370322395 0.9913009115811127
1389 11593367.941909572 0.9912824929561452
1390 11591785.60032193 0.9912636063471455
1391 11595662.943680923 0.9912715867745449
1392 11595219.712687116 0.9912053859656481
1393 11589242.693970572 0.991159922357083
1394 11595457.855037855 0.9911551805601436
1395 11588621.593166275 0.9911267261771611
1396 11595630.28691629 0.9911499238445067
1397 11594208.319336914 0.9910928437245641
1398 11595386.653729329 0.9911055451773249
1399 11589927.340889791 0.9911074706267405
1400 11591677.542335894 0.9910928899766548
1401 11590187.670782652 0.9910959039311383
1402 11601562.760160245 0.9910581013737589
1403 11592191.965438012 0.9910291987385168
1404 11588478.999464102 0.9910456517965699
1405 11591970.684624929 0.9910410533121198
1406 11596070.215415198 0.9909879975952359
1407 11594472.647464387 0.9909990520355538
1408 11594649.561891293 0.9910646824775665
1409 11600501.723109199 0.9910692766332615
1410 11591626.82695999 0.9910372116989677
1411 11596591.995590184 0.9910570520101503
1412 11593157.51668624 0.9910716409663259
1413 11596920.320306329 0.9910973385388762
1414 11604590.128032314 0.9910834286950283
1415 11605892.651641382 0.9911111366482974
1416 11603840.716218691 0.9911295413385157
1417 11596265.104675582 0.9911709319413349
1418 11594890.398200039 0.9911597323856691
1419 11592031.0687792 0.9911006683847835
1420 11593470.796342354 0.9910516348345653
1421 11604066.963675791 0.9910256832550605
1422 11596535.538242728 0.991029421340242
1423 11598299.752031522 0.9910437011447961
1424 11595370.45912156 0.9910030655571832
1425 11596799.086689517 0.991025123290012
1426 11602735.309503932 0.99104535492041
1427 11606932.970127642 0.9910904692835649
1428 11597405.405023523 0.9910287357642429
1429 11599771.836657662 0.9909839754044186
1430 11599181.586517522 0.9909983676363191
1431 11596965.741207495 0.9910130874933498
1432 11595847.834299881 0.9910408395748821
1433 11592147.104083018 0.9910371827697448
1434 11609725.54425708 0.9910331890063238
1435 11601392.931169277 0.9910683093088516
1436 11594950.397875743 0.9910780868033328
1437 11593052.166517053 0.9910142973712635
1438 11596868.891105117 0.9909923407548673
1439 11595976.866155436 0.9909924485332845
1440 11594389.14058034 0.9910130050900182
1441 11601500.65551049 0.9910143011957363
1442 11595172.555332104 0.9909929186795621
1443 11597498.603376444 0.9909738942326342
1444 11609112.00700709 0.990950864244645
1445 11602591.274127128 0.9909778799099684
1446 11597364.471682722 0.9910169505922216
1447 11591122.803016521 0.991040376880798
1448 11596511.191027127 0.991042389493587
1449 11601567.608573217 0.991004833932638
1450 11597646.681678662 0.9909725634491043
1451 11590078.066472499 0.9909287460742721
1452 11591440.067987336 0.990977243249478
1453 11590925.958198423 0.990945422861145
1454 11594828.686368756 0.9908669071262839
1455 11590406.40057676 0.9909011669280163
1456 11601043.98715334 0.9908785081239397
1457 11597882.58549352 0.9909649669599943
1458 11606065.681929814 0.9910237418644053
1459 11603669.243204653 0.9910527702336934
1460 11601853.651019488 0.9910615945011336
1461 11608226.458708633 0.9910898977672363
1462 11606224.994772363 0.9910319946481693
1463 11601440.484090218 0.9910405634226157
1464 11604510.198593592 0.9910398312298662
1465 11606935.22513821 0.9910949442350174
1466 11606563.83275167 0.9910971863585653
1467 11613394.811200092 0.9911431208411635
1468 11610604.706198707 0.9910884197840626
1469 11600192.638901265 0.9910652625441904
1470 11607603.042516546 0.9911411458595297
1471 11609195.868510079 0.9911098182552972
1472 11609986.20753913 0.9910742616190673
1473 11604710.453092987 0.9911293594703982
1474 11609687.558768097 0.9911562221241174
1475 11604014.650048716 0.9911533682588946
1476 11613924.495716905 0.9911305894676647
1477 11607141.465681504 0.991093551824853
1478 11606753.884260934 0.99108346962056
1479 11600461.484038489 0.9911351134838996
1480 11607390.474666854 0.9911575207878947
1481 11607125.88477625 0.99120642918422
1482 11607858.980323078 0.991189588930761
1483 11603985.935530033 0.9912475527985064
1484 11609444.342143629 0.9912095293193428
1485 11615388.064613633 0.9911664065653437
1486 11611602.603764864 0.9912077522089262
1487 11609995.950233733 0.9911647586442053
1488 11612871.712231781 0.99113293059517
1489 11607511.464341797 0.9911769634246184
1490 11606928.35945082 0.9911396170453506
1491 11610404.913258297 0.9911354464179278
1492 11609522.897286236 0.9911807895813474
1493 11609461.263934802 0.9911465915229953
1494 11613788.632586414 0.9910700079003545
1495 11618882.519112764 0.9911394540410068
1496 11605997.696509328 0.9911292239975069
1497 11607286.41961226 0.9911097502243754
1498 11601693.662768709 0.9911137283609038
1499 11604254.875325158 0.9911580511743386
1500 11613121.828467032 0.9911799832974039
1501 11612390.405868946 0.9911324125173772
1502 11603235.855576258 0.9912096323542178
1503 11612809.755080841 0.991188729942883
1504 11620080.569244327 0.9911728369026849
1505 11611933.317515187 0.9911611917870716
1506 11615168.487980992 0.991206150072191
1507 11612709.116764028 0.9912631695483621
1508 11618950.40741581 0.9912110663272072
1509 11612752.866138965 0.99115734832797
1510 11623753.789722033 0.9911594548555059
1511 11615867.891639926 0.9911176280436995
1512 11622745.667117229 0.9911219218801309
1513 11612990.583686277 0.9911067574946644
1514 11613354.743197488 0.991088243077234
1515 11619188.900043484 0.9911147649882311
1516 11617424.605707567 0.991087193156637
1517 11626220.215904828 0.9911480768034797
1518 11617864.123093612 0.9911173928950004
1519 11616748.593782075 0.9910538205077912
1520 11615971.262398956 0.9911189973543262
1521 11619925.10017512 0.9911172296127521
1522 11619420.675080739 0.9911056502017163
1523 11611758.078749577 0.9910708731809417
1524 11607891.646867454 0.9910701409327988
1525 11619635.54131589 0.9910709421033755
1526 11624293.432590395 0.991057638398993
1527 11611816.873813983 0.9910624178364225
1528 11612258.569991183 0.9911368633710523
1529 11612200.433280908 0.9911547605020092
1530 11615383.527347667 0.9911578417434251
1531 11610602.16456507 0.9911265962785256
1532 11617290.831370294 0.9910854365977051
1533 11608977.513744712 0.9911400896140408
1534 11613332.996166117 0.9911098615385653
1535 11611194.371068966 0.9911408109458922
1536 11620023.553560415 0.991138271214842
1537 11622844.560210465 0.9911781704738059
1538 11610876.775757506 0.99121285692419
1539 11620597.846045157 0.9912030827694092
1540 11622515.897406943 0.9912552548209788
1541 11616904.741497114 0.9911564438689282
1542 11615186.421798462 0.9911801235280226
1543 11618413.630141305 0.9911641020146403
1544 11619699.943910647 0.9912157724444443
1545 11614333.51122814 0.9911662159564292
1546 11612280.443681013 0.9911025208161419
1547 11614307.179129517 0.9910687117453761
1548 11615491.620806573 0.991117577691304
1549 11608837.647338081 0.991129699244451
1550 11620338.855872042 0.9912235645947788
1551 11606818.672846312 0.991183585474728
1552 11611129.918411992 0.9911523760998843
1553 11614109.115163285 0.9911819646217098
1554 11609704.501272725 0.9912247052961944
1555 11616140.375148123 0.9912211082240551
1556 11620096.295551589 0.9912030121721208
1557 11613389.864367751 0.9912462728098631
1558 11608644.569004454 0.991302174791714
1559 11616949.3862408 0.9912925312270037
1560 11623469.04317072 0.9912797706364503
1561 11616990.889129898 0.9912641998428682
1562 11616686.024870316 0.9912669745505895
1563 11619116.675331855 0.9912916803335988
1564 11616422.397610484 0.9912897687551895
1565 11614884.09110987 0.9912468135282403
1566 11620633.473102145 0.9911754265230993
1567 11620122.326101579 0.99119890751728
1568 11617379.518794907 0.9911646832240871
1569 11620738.177247176 0.9911271651833692
1570 11621245.92116491 0.9911558690130313
1571 11632633.199970879 0.9911538703215951
1572 11622611.479084538 0.9911297453425785
1573 11614604.188668171 0.9911110434338798
1574 11624578.583784146 0.9910922355779962
1575 11627360.868486647 0.9910370251911226
1576 11630677.769932594 0.9911002000354058
1577 11623473.016329814 0.991134226807679
1578 11622377.793775313 0.9911271178816125
1579 11628952.243449286 0.9911087553174046
1580 11629548.045681518 0.9910571527278325
1581 11626918.816496167 0.9911191400506076
1582 11633746.111568268 0.9911554929941472
1583 11624237.165073805 0.9911341941932764
1584 11626765.622709092 0.9911470836657345
1585 11621300.434635466 0.9911711606023178
1586 11619920.478662934 0.9911076711515105
1587 11628807.692915108 0.9911133235545919
1588 11621464.064813966 0.9910983951684721
1589 11611540.057230266 0.9910527733394369
1590 11612569.532961784 0.9911126457672866
1591 11614294.890449673 0.9911039697805311
1592 11623326.449567525 0.9911206900586558
1593 11613143.255165119 0.9912502744194847
1594 11611646.20712639 0.9911941768360917
1595 11619186.383776123 0.9911579055170365
1596 11612051.652455516 0.9911571078505934
1597 11610649.397402728 0.991178643720446
1598 11607875.055704575 0.9911477236175894
1599 11612968.194657609 0.991097632319884
1600 11622898.484991368 0.9911496636366486
1601 11612449.626506943 0.9910976027736645
1602 11612241.535875782 0.9911813111043226
1603 11617961.91746202 0.9912032507318699
1604 11616039.866311418 0.9912157972997148
1605 11619023.85338518 0.9912058572845817
1606 11604920.101743845 0.9912490401029207
1607 11611997.90850132 0.9912341784713188
1608 11610148.118472213 0.9912689686308257
1609 11608085.858288236 0.9912593895358424
1610 11603165.124437898 0.9912528325715687
1611 11611400.572040213 0.9912639222242723
1612 11610330.183048131 0.9912997708967413
1613 11612715.140895404 0.9912931787514826
1614 11602724.77485286 0.9912717814974273
1615 11609920.282989368 0.9912535867171322
1616 11605803.853620281 0.9912898540451446
1617 11613041.887611076 0.991287880785296
1618 11614841.742911281 0.9913186408359665
1619 11621967.174072567 0.9913022496595582
1620 11609239.73354232 0.9912988319409801
1621 11618067.45683678 0.9913219019379277
1622 11608453.883250264 0.9913111349549792
1623 11614781.57672378 0.9913263768194751
1624 11622341.880047707 0.9913180311158958
1625 11622720.533150004 0.9913094080471317
1626 11616649.942116579 0.9913067106752071
1627 11626203.541019255 0.9912879327864046
1628 11617486.78849167 0.9913223557775356
1629 11618267.765906828 0.9913213109299623
1630 11617916.732715275 0.9913063396073044
1631 11617307.588074261 0.991311811529357
1632 11619728.552769123 0.9912771166113687
1633 11619509.18190581 0.9912688173287173
1634 11618149.60690072 0.9912353842211973
1635 11622969.537474582 0.9911992074299049
1636 11616217.254114643 0.9911926606372592
1637 11627698.32215886 0.99125725210062
1638 11629055.877906509 0.9912543909040854
1639 11631006.286702553 0.9912156881810515
1640 11637340.037918422 0.9912555949148396
1641 11624246.028592892 0.9912281749965918
1642 11624221.04234379 0.9912251483122477
1643 11624274.7424613 0.9912246326003044
1644 11620512.28734839 0.9912095449992823
1645 11630084.572463682 0.9911719861536561
1646 11618033.60615716 0.9910662334942103
1647 11609138.968416983 0.9910392703834935
1648 11612881.69165663 0.9910474479855239
1649 11625942.206633711 0.9910327855473527
1650 11623387.631161252 0.99108476685985
1651 11624378.153612921 0.9911191737613776
1652 11626051.421965668 0.9911257777392612
1653 11627086.941119224 0.9911149517074833
1654 11622946.534741791 0.9910695825422321
1655 11629549.434388852 0.9910418378781609
1656 11624394.599448467 0.9910173371296221
1657 11629206.791304132 0.9910428154177237
1658 11631823.682511998 0.9910305812674196
1659 11634791.023818858 0.991036064222122
1660 11630612.31827354 0.991117232528725
1661 11622365.869189205 0.9911207955681359
1662 11623793.727512287 0.9911234274790092
1663 11624574.459527269 0.9911456676760242
1664 11634168.754289493 0.9911285886456821
1665 11639591.241095018 0.9911398191785521
1666 11641198.198088402 0.9911827430656356
1667 11631702.85220992 0.9911902823076635
1668 11636767.84928128 0.9911512924803679
1669 11638732.252004096 0.9911508989402358
1670 11640742.548108982 0.9912214990454368
1671 11633066.590480695 0.9912086904764896
1672 11634873.913440075 0.9912404501504668
1673 11632144.041619597 0.9912373875424773
1674 11641320.52214416 0.9913001902309503
1675 11645296.217773048 0.9912691629351683
1676 11639565.264762264 0.9912137977430322
1677 11635441.72969257 0.9912085488963154
1678 11639708.480231294 0.9911862002999986
1679 11639312.525501294 0.9911896074539038
1680 11629678.58174944 0.9912330612999015
1681 11621858.724338438 0.9912072338806645
1682 11636797.458709652 0.9912357290924689
1683 11631465.575572958 0.9912135951230788
1684 11636129.363488365 0.991245413041593
1685 11634779.423263257 0.9912918333551354
1686 11635200.081912702 0.9912151255789554
1687 11639487.967057979 0.9911618625646437
1688 11635212.622736692 0.9911938218059149
1689 11635960.894486658 0.9912744840850263
1690 11636673.733230256 0.9912367522802655
1691 11632612.451961622 0.9911904524564311
1692 11625539.153349081 0.9911854175632295
1693 11634436.559802786 0.99118330535344
1694 11633101.101344706 0.9911915014992847
1695 11627001.019864008 0.9912101797702448
1696 11626592.917143002 0.9912597384403365
1697 11626426.662941942 0.9912130025070015
1698 11633434.728795264 0.9911495909629584
1699 11634297.457013164 0.9911879316438987
1700 11627418.629917318 0.9911578607303796
1701 11622855.794786302 0.9911564451991314
1702 11632703.919192573 0.9911799005193036
1703 11633434.12582947 0.9911780480002251
1704 11629358.771517219 0.9911526558149717
1705 11625898.311357763 0.9912051101179651
1706 11625995.906999795 0.9911836109571726
1707 11625595.013071463 0.9912221413217295
1708 11640061.88816722 0.9912279941651767
1709 11630888.543552184 0.9911876459520427
1710 11632432.382528512 0.9911829684380529
1711 11623205.164322428 0.9911821408329816
1712 11628033.17274508 0.9911993285663351
1713 11631186.519405907 0.9912459233051313
1714 11629137.219255768 0.991179728399989
1715 11630536.599167857 0.9911897450453993
1716 11630433.228325812 0.9911562805020463
1717 11630836.69516681 0.9911576475682637
1718 11624016.713486576 0.9911666761279218
1719 11628799.727999782 0.9911546467657553
1720 11638766.443377977 0.9911007542990605
1721 11636243.168322893 0.991095584039478
1722 11625524.741361676 0.991066677940667
1723 11630454.435696818 0.9910743796558775
1724 11630150.192280427 0.9910836574220581
1725 11634590.20663507 0.9911065363812265
1726 11629648.849645348 0.9911184084041674
1727 11633491.401631266 0.9910638779103536
1728 11632553.582239715 0.9910676555128534
1729 11629594.874202799 0.9910310007428016
1730 11633569.484665038 0.9910415524983298
1731 11632010.775266666 0.9910196587046154
1732 11632250.640989924 0.9910860060852257
1733 11630969.306727204 0.9910307661649158
1734 11625595.49794743 0.9910344973460655
1735 11633033.277268268 0.9910209830124583
1736 11620328.965859737 0.9910268762275473
1737 11628719.533617612 0.990988668948852
1738 11636041.475192323 0.9909940609060848
1739 11628006.207781393 0.9910069540146533
1740 11631987.548382029 0.9909686194966922
1741 11632722.087485708 0.9910006931167158
1742 11628006.353787452 0.991043017911362
1743 11626767.195517814 0.9910706819197899
1744 11626267.531975493 0.9911101664513381
1745 11630981.805476855 0.9911433442809899
1746 11629648.604846293 0.9911393436123767
1747 11628042.377053937 0.9911548792790933
1748 11631897.366708158 0.9911721361177636
1749 11635741.014299544 0.9910758188049267
1750 11641244.562434267 0.9910681842306465
1751 11637577.35396422 0.9910621929014192
1752 11630069.394488806 0.9910797248958078
1753 11633153.919217218 0.9910622714336103
1754 11633159.85950695 0.9911138679073145
1755 11634249.391864525 0.9911167065861525
1756 11634912.298924219 0.9911222283779151
1757 11630472.323023485 0.9911353722176128
1758 11624658.62665339 0.9911811340887858
1759 11626361.187393343 0.991120073591281
1760 11622251.817921335 0.9911381813913652
1761 11620716.544430923 0.9910863455446317
1762 11618522.423683047 0.9910391941065831
1763 11623476.097343566 0.9910936251144999
1764 11618859.030837303 0.9910557668390181
1765 11617894.478923246 0.9910393754531029
1766 11624476.340241676 0.9910505570978554
1767 11613156.166440375 0.9910091917434855
1768 11619869.795931496 0.9910063063676061
1769 11617241.43069039 0.9910163056685586
1770 11612177.600845775 0.9910707861360492
1771 11611681.721070867 0.9910143448617698
1772 11609512.48208043 0.9910670578885808
1773 11618647.812267872 0.9910244555189902
1774 11608906.263888266 0.9909988538569067
1775 11608614.26184431 0.9909791687401956
1776 11610717.203928713 0.9910029538894112
1777 11605632.645163482 0.9910756367274861
1778 11610631.674063805 0.991042573777697
1779 11613363.325807752 0.9910669010909163
1780 11608615.214374727 0.9910290949783458
1781 11609472.55478733 0.9910760870892998
1782 11601851.70823703 0.9910920273638334
1783 11603952.722375054 0.9910601470692963
1784 11596170.056234743 0.9910981152603549
1785 11607198.861259691 0.9911179982433741
1786 11609990.327219019 0.9911411713701487
1787 11608209.757486474 0.9911200460836163
1788 11610375.583605286 0.9910810027842676
1789 11609217.880265862 0.9911391155691618
1790 11612220.8804044 0.9911269458531132
1791 11612390.787781788 0.9910585219148218
1792 11608301.958644195 0.9910670035500246
1793 11608916.319955267 0.9910645679203616
1794 11607333.915013699 0.9910278203283883
1795 11603810.895294398 0.9910386243871098
1796 11603896.050992237 0.9910872367052631
1797 11608812.62131318 0.9910674819859037
1798 11600369.86609727 0.9910256103219184
1799 11602254.753697906 0.9910462277240008
1800 11608096.598630605 0.9910833907261256
1801 11600727.39310267 0.9910274558489733
1802 11609686.697482143 0.991030745905533
1803 11594566.295214191 0.9909863857367416
1804 11602513.346531296 0.9909622090937272
1805 11599686.904186176 0.991026694422806
1806 11604369.036077993 0.9910850233675474
1807 11599176.467324585 0.9910476240883376
1808 11607825.022466479 0.9910563432633422
1809 11607243.90010268 0.9910124517772205
1810 11608977.697086507 0.9910521363823476
1811 11602579.515918775 0.9910600097072634
1812 11607768.002115093 0.9910776953629773
1813 11605664.143675923 0.9911047458305194
1814 11610929.214524545 0.9911241152763739
1815 11602192.713438723 0.9910774485691668
1816 11605064.048494816 0.9911293577571274
1817 11608462.086192748 0.9911137353278212
1818 11606973.763039201 0.9910920323742594
1819 11601954.900530102 0.9910620681837128
1820 11607841.728220202 0.991039224139535
1821 11604795.514281914 0.991057090129206
1822 11605948.296695367 0.9910738159315502
1823 11609430.105001185 0.9910606495401055
1824 11603775.907480313 0.9910904347969534
1825 11601883.720496468 0.9910929364439466
1826 11605830.11419348 0.9911249807276686
1827 11606115.70481042 0.9911115569246176
1828 11610600.466026789 0.9910845926264611
1829 11603565.766725246 0.9910944713518666
1830 11596228.042338053 0.9910195021175419
1831 11607014.479148092 0.9909842652529001
1832 11605059.259495366 0.9909534794035623
1833 11608995.848398944 0.9909850169057955
1834 11608439.969461778 0.9910295409678495
1835 11610761.556185277 0.9910744340770589
1836 11611403.16954683 0.9910523638731714
1837 11614493.43005814 0.9910299583235811
1838 11605882.406920636 0.9910560669390188
1839 11612305.235480381 0.9910658355582203
1840 11610039.667064229 0.9911124565209996
1841 11605757.871655006 0.9910820896066203
1842 11619291.458692204 0.9910997051528426
1843 11618241.857115889 0.9911847360333491
1844 11611902.52931924 0.9912054130967746
1845 11619469.650474599 0.9911892045687835
1846 11608595.217811605 0.9911353645506962
1847 11620674.294465052 0.9911617016176122
1848 11613103.429581244 0.9911396319149799
1849 11616015.52739008 0.9911162322694997
1850 11614867.527753856 0.9911362443857235
1851 11615820.698531155 0.9911577326343012
1852 11613590.65688885 0.991171432071932
1853 11601006.129086003 0.9911918713099162
1854 11606481.437303914 0.9912289250925639
1855 11611763.543044128 0.9912031576107126
1856 11614245.38021925 0.9912060944107685
1857 11616857.121151578 0.9911917339386771
1858 11619345.030621137 0.9912142271804888
1859 11609488.202260869 0.9911847900449876
1860 11607358.08050177 0.9912000250936313
1861 11608844.550877074 0.9912175803803955
1862 11602094.357141227 0.9912050381052396
1863 11612175.563050143 0.9911382405161905
1864 11609397.071675453 0.9910939038221804
1865 11599411.355300603 0.9911356057103324
1866 11602667.457010709 0.9911359957712133
1867 11600182.834049804 0.9911346707277939
1868 11598995.948177582 0.991140372781421
1869 11604073.494924825 0.9911039873380313
1870 11601977.80314888 0.9911396433162812
1871 11600947.6367903 0.9911559274232115
1872 11600011.936585777 0.9911537108295253
1873 11602207.388143491 0.9911736679403139
1874 11607593.635977095 0.9911559132435082
1875 11601616.473924214 0.9911533221861154
1876 11603673.601092312 0.9911539815584802
1877 11608462.418563792 0.9911863817061006
1878 11612669.780482512 0.9911261505037863
1879 11606586.659010256 0.9912098891618728
1880 11599689.196933223 0.9911969232507674
1881 11605247.487430064 0.9912405063511994
1882 11608934.591199417 0.991213710038719
1883 11599563.816091593 0.9912450959229927
1884 11602839.26144514 0.991275318439436
1885 11606776.350779794 0.9912596169487654
1886 11606256.879038302 0.9913040066530162
1887 11609687.451054271 0.9912843792555449
1888 11603772.6940766 0.9913243889839614
1889 11606849.581081036 0.9912930702424071
1890 11611509.26845702 0.9912593697122517
1891 11604513.992558567 0.9912432292507074
1892 11594757.502587568 0.991307077592366
1893 11600270.86521589 0.9912748414024124
1894 11607448.496016776 0.9912660058827623
1895 11607218.871959748 0.9912974081210204
1896 11610117.501392452 0.9912887430902674
1897 11606709.409245316 0.9913046265382897
1898 11621467.769592077 0.9912592669568024
1899 11613571.507126983 0.9912781623545949
1900 11614172.839517074 0.9912439986301672
1901 11616414.908826131 0.9912200976142012
1902 11603747.253436321 0.9912192100902786
1903 11610159.296766775 0.9911783754217203
1904 11606802.318268206 0.9912036574306787
1905 11605262.849988448 0.9912470678715396
1906 11610514.451906117 0.9912240752378028
1907 11610337.499767838 0.9912366573080628
1908 11604611.8241702 0.9912469349456637
1909 11602365.200072516 0.9911993064417134
1910 11599689.479361715 0.9912434107862061
1911 11607694.794117782 0.9912299085410782
1912 11600492.988481574 0.9911805721499175
1913 11609004.77094868 0.9911755806268496
1914 11597121.568266481 0.9911776472707737
1915 11596548.288524132 0.9912113178130523
1916 11605050.21361004 0.9911949217461706
1917 11596855.06022534 0.9912054187695396
1918 11596407.335987518 0.9912167455293163
1919 11596000.88166835 0.9912093218826977
1920 11585699.830319142 0.9911599558358891
1921 11597846.94789388 0.9911133993683533
1922 11595189.25470597 0.9910901285626303
1923 11594058.355762715 0.9911482297602244
1924 11599337.131340396 0.9911632811005362
1925 11606924.634189192 0.991217510495842
1926 11597065.584085515 0.9912893029137088
1927 11599902.059878966 0.9913142604276434
1928 11603325.586302307 0.9912337671947951
1929 11605024.763188522 0.9911959314424053
1930 11606145.846460743 0.9912290909122274
1931 11612526.179743238 0.9912310263562712
1932 11611257.952527434 0.9911649221848422
1933 11606764.465220748 0.9912331040744946
1934 11609918.787587285 0.9912818509898812
1935 11613997.681691043 0.9913083087891806
1936 11607589.990214093 0.9912749779291089
1937 11608615.613209497 0.9912495112507577
1938 11613026.459054658 0.9912679234666709
1939 11614565.367229644 0.9912922780285889
1940 11613151.65067593 0.9912797413475518
1941 11615311.505594378 0.9913141906082634
1942 11611849.067212539 0.991365959147384
1943 11613577.071452614 0.991302511567606
1944 11619540.007182335 0.9912684217558632
1945 11619926.865743471 0.9912718526897986
1946 11611569.780102814 0.9912670625159151
1947 11616134.869316515 0.9912639886549666
1948 11619008.2393949 0.991245853929331
1949 11614534.2309226 0.9911947869093216
1950 11617454.244965889 0.9912242476636316
1951 11611767.743257582 0.991191557854434
1952 11620236.71573546 0.9912157506544886
1953 11610275.18426748 0.9911800262554313
1954 11611257.528519545 0.9912280881599925
1955 11613564.623398358 0.9912316328121564
1956 11614758.185055595 0.991206202443012
1957 11616499.454566766 0.9911659333917942
1958 11620258.27083818 0.9911635678038386
1959 11618340.210550314 0.9912141132596264
1960 11614551.637943275 0.9912140896790581
1961 11623005.009599837 0.991182921872742
1962 11623246.572771074 0.9911534282695499
1963 11620867.037856555 0.9911387756373315
1964 11618021.606981473 0.9911108494897626
1965 11614957.100694152 0.9911306599867771
1966 11613204.949952966 0.9911407886331391
1967 11618287.862266602 0.991193648350313
1968 11619763.101067843 0.9911850251888679
1969 11611934.829947533 0.9911914628432767
1970 11611900.914965367 0.9911695098888671
1971 11605455.973405689 0.9911874610561728
1972 11606624.968805969 0.9911688680249163
1973 11603006.932043558 0.9912039060740198
1974 11603222.694447774 0.9912217125387193
1975 11612225.126009582 0.9911927277135425
1976 11615535.326211628 0.9912154592721003
1977 11619528.0584717 0.9912254347442588
1978 11620597.353860382 0.9911995893861489
1979 11621163.77054052 0.9911891160318846
1980 11627575.493395647 0.9911839082129852
1981 11621144.071051255 0.9911756486029466
1982 11613402.8944271 0.991150332680842
1983 11610365.195988689 0.9910757225037844
1984 11612605.584253794 0.9911623012366697
1985 11615924.419116475 0.991086356790005
1986 11625453.952149577 0.9910704553688453
1987 11612926.296028024 0.9911040088106743
1988 11619017.50247643 0.9911174745312217
1989 11612902.221164903 0.9911400240411754
1990 11618962.195579296 0.9911226501503703
1991 11612156.253404288 0.9910607978445672
1992 11612577.298155887 0.9910883845506787
1993 11610962.816653254 0.9910716813675974
1994 11619138.106654538 0.9910620149910552
1995 11618664.524757057 0.9911000090527451
1996 11618212.720428882 0.9911179496873265
1997 11605965.367263334 0.9911592400160208
1998 11608556.336041622 0.9911417127600246
1999 11610033.122018708 0.9911794579553105
2000 11609140.439040314 0.9911713199573252
2001 11613236.738225428 0.9911991274244883
2002 11619708.03904658 0.9911827767134798
2003 11615564.67546801 0.9911157953778008
2004 11610802.185282046 0.9911352433616843
2005 11614294.155388545 0.9911891620720636
2006 11617772.19846021 0.9911927776547607
2007 11616330.962919693 0.9911773080695214
2008 11618236.265484424 0.991157513655355
2009 11616023.210211618 0.9911839824810307
2010 11615543.246215677 0.9912280276899663
2011 11617819.347506166 0.9911886363120341
2012 11616573.396801746 0.9911576564860201
2013 11611479.831883144 0.9911638971134465
2014 11614622.487428745 0.9911673654267666
2015 11621592.181141017 0.9911981555268623
2016 11616741.591684073 0.9912169538823895
2017 11622423.385915155 0.9911939761844141
2018 11614225.870452115 0.9911763992149393
2019 11616521.170384862 0.9911613278353183
2020 11615568.61455382 0.9912560872457788
2021 11618051.171983287 0.9912381437828213
2022 11609655.230179826 0.9912386652152522
2023 11611509.34928758 0.9912623286619686
2024 11622255.786785992 0.991224212768374
2025 11623590.268966934 0.991243254028405
2026 11615482.097508749 0.9912196901497669
2027 11616325.984316878 0.9911829822732776
2028 11621387.004047256 0.9911495032654526
2029 11620264.664786011 0.9911445680638066
2030 11617534.750042768 0.9911464830705528
2031 11616623.870725907 0.9911337367496198
2032 11613094.179938277 0.9912031154420102
2033 11616329.80178907 0.9911975381964564
2034 11618831.405564873 0.9911506779977839
2035 11612229.797126835 0.9911593446674003
2036 11617582.093975065 0.9911443025584118
2037 11618581.420592437 0.9911869328470108
2038 11621567.645591749 0.9911691984310378
2039 11624529.138092713 0.9911991555655179
2040 11617138.067973334 0.9911921635397369
2041 11620166.5355649 0.991178277806631
2042 11616887.05168852 0.9911662266945205
2043 11624200.018650543 0.9911048845252013
2044 11619196.891423441 0.991153779817773
2045 11632350.720079064 0.9911325189314185
2046 11628839.820904793 0.9911276459504458
2047 11625610.7203532 0.9911463297479618
2048 11628902.347055808 0.9911322871578968
2049 11630897.89992627 0.9911513089763112
2050 11621896.713758186 0.9911453860475301
2051 11621353.196683278 0.9910946657728533
2052 11622806.122036764 0.9911202906265183
2053 11630247.061045004 0.9911172632305306
2054 11629656.479560891 0.9911677170429689
2055 11627159.776972642 0.9911339317371141
2056 11626612.172235133 0.9911864515808195
2057 11630044.024935722 0.9912216952414575
2058 11624944.495700404 0.9911579391492998
2059 11626768.032786272 0.9911503882266206
2060 11630697.585758341 0.991129413070065
2061 11624981.901153283 0.9911262571954284
2062 11621513.04594789 0.9910596396046485
2063 11620214.954279 0.9910756043890823
2064 11622332.005184833 0.9911532066048543
2065 11615251.22095862 0.9911962904356038
2066 11616806.495538114 0.9911978620459515
2067 11619936.394893553 0.9912168856732082
2068 11633341.399722356 0.991203896282621
2069 11624110.600856539 0.9911828012511171
2070 11624818.540653441 0.9912316731209353
2071 11627423.684753546 0.9911750537332804
2072 11631185.173107443 0.9911325712323902
2073 11628254.504971035 0.9911153489972463
2074 11633586.875934983 0.9911629777462555
2075 11624750.727251764 0.99118343847882
2076 11625777.712804625 0.9911785026257325
2077 11626846.853801636 0.9911817153330277
2078 11630128.941038482 0.9911598041486354
2079 11642101.453209521 0.9911856389865153
2080 11625634.386837259 0.9912119862536518
2081 11624387.488640552 0.9912306052463995
2082 11628672.564366145 0.9911612282544344
2083 11635884.828080498 0.9911256913514934
2084 11633114.449671462 0.9911682383482815
2085 11632427.317573506 0.991151124841673
2086 11632282.830662992 0.9911474803875566
2087 11637430.259952137 0.991162489144139
2088 11637752.891449936 0.9911211617880867
2089 11638359.883535748 0.9911563980055783
2090 11637053.518337341 0.9911774450248995
2091 11636204.736797033 0.9911704653444143
2092 11633429.798616229 0.9911516461366483
2093 11629338.875250472 0.9911396037603482
2094 11628207.39358292 0.9911420477680096
2095 11628404.40166768 0.9911102845077201
2096 11632934.9741574 0.9910025376300535
2097 11630341.638518453 0.9909955428009432
2098 11632561.924100675 0.9910790997410011
2099 11634071.914580112 0.9910644070814797
2100 11628353.561308462 0.9910803792014836
2101 11633973.703361701 0.9910863443495465
2102 11635024.856256746 0.9911543790709377
2103 11625373.284587217 0.9911453200558009
2104 11625463.90355141 0.9911582361365627
2105 11631961.05269751 0.9911972408514507
2106 11632567.167544454 0.9911287803455371
2107 11633845.101159696 0.9911355654863413
2108 11630855.607577989 0.9911383538047922
2109 11638468.970695494 0.9911480667642373
2110 11632946.55821901 0.9911589336396457
2111 11627466.321519138 0.99112889172055
2112 11635973.103269918 0.9910875630597805
2113 11635741.98446016 0.9911283532120733
2114 11630540.01888585 0.9911456992630447
2115 11635779.612749973 0.9912147535590351
2116 11633146.12863067 0.9912454626051939
2117 11631819.422692629 0.9911714531494604
2118 11629036.61808801 0.9911942915700354
2119 11639633.764001546 0.9912508996016859
2120 11630315.037806408 0.991249195305117
2121 11631320.829280999 0.9913324630309397
2122 11630080.754809346 0.9912854696030672
2123 11630044.068743179 0.9912279994359138
2124 11633737.824412066 0.9911761441669544
2125 11635671.567674378 0.9911038619156759
2126 11632642.848145403 0.9911780880775927
2127 11627627.91202347 0.9912022348249495
2128 11625232.641760033 0.9911424264582182
2129 11626417.7006587 0.9911483737824422
2130 11625093.717118766 0.9911234178980609
2131 11631648.959625397 0.9911744279754146
2132 11625457.668083828 0.991200935184329
2133 11630899.92827966 0.9912007516743534
2134 11623545.154666217 0.9912087377011076
2135 11629151.530996382 0.9912755005446287
2136 11626734.071260404 0.9912434262222564
2137 11622677.70977159 0.9911764064124079
2138 11622062.587809835 0.9911800667193944
2139 11632497.437753826 0.9911748358329485
2140 11626559.65581057 0.9911740972899062
2141 11626286.916091897 0.9911289686840629
2142 11630778.465983566 0.9911212780830035
2143 11636426.473861175 0.9911160030519174
2144 11631724.760189675 0.9911236267719707
2145 11617623.818694714 0.9911478504332799
2146 11620420.127940224 0.9911238046738877
2147 11625645.493298441 0.9911947914850746
2148 11630917.585380476 0.9912561691117786
2149 11631781.448239807 0.9911750232397792
2150 11628636.344751503 0.9911173063849577
2151 11626519.77882173 0.9911735069213724
2152 11621528.23748927 0.9911726648810104
2153 11619155.394023119 0.9911749764398625
2154 11638005.125117658 0.9912003791836581
2155 11634566.33736767 0.9912218190222741
2156 11631373.117735306 0.9911708040085745
2157 11639747.668566924 0.9911711324645432
2158 11637585.688118735 0.9911372135513272
2159 11642864.002637308 0.9911618418144702
2160 11633319.44572687 0.9911068849674746
2161 11629370.474050142 0.9911151144368996
2162 11630836.72778966 0.9911080802190946
2163 11635562.182880962 0.991098827236629
2164 11626492.195748456 0.99111699169208
2165 11633436.847688477 0.991050187762889
2166 11638584.16805065 0.991108808709686
2167 11633366.318338271 0.9911331632068597
2168 11630640.761545198 0.9910580938014999
2169 11628499.13930935 0.9910752564179451
2170 11629233.19964456 0.991105505790848
2171 11635416.09255096 0.9911302893691827
2172 11628613.822781112 0.9911493370985132
2173 11638674.416536912 0.9911640892948568
2174 11639920.4233425 0.9912053307247153
2175 11633892.027641203 0.991157077973039
2176 11622561.45975242 0.9911234172370466
2177 11614995.958796687 0.9911181556258447
2178 11631235.102448674 0.9910897047938433
2179 11635967.591475865 0.9911258085756597
2180 11629826.88697976 0.9911551158108028
2181 11637286.560812103 0.9911716636214927
2182 11638598.479859333 0.991157586132289
2183 11639207.991368318 0.9911311964340759
2184 11634837.360974561 0.9911180695775723
2185 11632790.54178224 0.9911970452887949
2186 11634459.901025765 0.991118337165142
2187 11636174.115291873 0.9911442288757581
2188 11640979.07366805 0.9911672953748956
2189 11637737.917402014 0.9910968815263721
2190 11630451.03592052 0.9911330418655309
2191 11637299.868657578 0.9911203312961806
2192 11649048.83869461 0.9911289981345517
2193 11644521.509854035 0.9911477474956802
2194 11634833.387171108 0.9911412517488974
2195 11636184.11479886 0.991147451267052
2196 11639943.34330558 0.9911647349363013
2197 11633021.035207812 0.9911875893238984
2198 11639613.732047606 0.991192944247886
2199 11645740.425053805 0.9911851181312956
2200 11645593.71450247 0.9911548350102177
2201 11643734.977444021 0.9911759601967072
2202 11645058.272198817 0.9910950828931979
2203 11637459.299676368 0.9910690811061891
2204 11638076.733686607 0.9910558103691668
2205 11639679.375403138 0.9910353777987284
2206 11639205.02116416 0.9911050181166118
2207 11636107.527197642 0.9911135072316671
2208 11636633.609436877 0.9910952906559125
2209 11639998.127993785 0.9911196309332602
2210 11631361.531377777 0.9911322887136252
2211 11647026.581561647 0.9911166783514512
2212 11638768.171814514 0.991141064826032
2213 11637453.996497419 0.9911372777340368
2214 11639169.917020874 0.9911397680043724
2215 11639629.41627445 0.9911712629584374
2216 11645981.173910467 0.9911772902431794
2217 11645822.174415948 0.9911666160142782
2218 11638578.410489727 0.9911195810493796
2219 11635078.694014164 0.9911011491049895
2220 11633150.43350476 0.9911324021599685
2221 11641020.713684564 0.9911339564444561
2222 11641509.481047696 0.9911435106281441
2223 11653212.408897692 0.9911576113235826
2224 11646750.414446343 0.9911497665214343
2225 11642838.97339368 0.9911456044726508
2226 11647675.714588994 0.9911756026003253
2227 11640723.755175153 0.9911841402628478
2228 11640826.236299222 0.9911665056409277
2229 11641209.192486074 0.9911283181117855
2230 11645808.708080266 0.9911792846885117
2231 11652182.496120907 0.9911764658686172
2232 11648331.990236854 0.9911781313960976
2233 11641794.352260178 0.9911780584476054
2234 11644910.152553951 0.9911736883863889
2235 11655178.084340597 0.991218255996872
2236 11649789.37547262 0.9912038611950383
2237 11649215.475854564 0.9912210596673605
2238 11652562.26282477 0.9912196795088948
2239 11659036.283056935 0.991286347824273
2240 11644983.900883716 0.9912443613178249
2241 11649091.755281424 0.9911880932069694
2242 11655220.297048021 0.9911995870840171
2243 11647209.596653774 0.9911694210825427
2244 11645130.180807298 0.9912368738753744
2245 11651943.63777467 0.9912448207539125
2246 11661307.896924188 0.9911523294423806
2247 11650072.238779355 0.9911379974358715
2248 11654498.022599375 0.9911066628135007
2249 11660212.894177489 0.9911237877348449
2250 11660740.981695335 0.9911517171325214
2251 11656039.651435912 0.9911657159151208
2252 11656037.116378125 0.9911795200989526
2253 11657844.083226895 0.9911676059245053
2254 11660843.279057283 0.9911686153688255
2255 11659169.761147734 0.9911553300789457
2256 11655244.582563067 0.9911468929947473
2257 11656422.083133502 0.9911412339041459
2258 11658425.308193289 0.9911460712011319
2259 11659017.517858127 0.9911187836746491
2260 11655884.923461985 0.9910955280337757
2261 11660867.943977574 0.991126771105869
2262 11659809.751850374 0.9911376597271377
2263 11660775.667634029 0.9910839946661624
2264 11665318.013104213 0.9910889664466683
2265 11654057.475429384 0.9910766405283997
2266 11659167.162363054 0.9911309733915622
2267 11657981.18439183 0.9911564369267974
2268 11671215.602236945 0.9911810467387255
2269 11669949.349105645 0.9911175623138773
2270 11663702.475545382 0.9911271957634128
2271 11663724.694140136 0.9911391269446248
2272 11663310.255661199 0.9912235974702769
2273 11663392.110232994 0.9911766503969276
2274 11660814.716004414 0.9911879716408414
2275 11661343.641571902 0.9911858342310673
2276 11668234.225758092 0.9911774953771313
2277 11663455.73413002 0.991263358727343
2278 11659977.783465737 0.991211317728945
2279 11673997.371989459 0.9912163733578297
2280 11658958.43887499 0.9912559652698869
2281 11666627.288269512 0.9912411436027985
2282 11670825.487428367 0.9912504836413681
2283 11666514.373062355 0.9912744870529795
2284 11665850.130545467 0.9912377977064695
2285 11663061.324077696 0.9912695501488425
2286 11662769.61209607 0.9912669563368315
2287 11660243.900758287 0.99127137205432
2288 11660251.854530605 0.9913551471976572
2289 11658930.627526855 0.9913086973060659
2290 11662689.994520158 0.9912616322629528
2291 11662954.50101009 0.9912024558949039
2292 11661720.354336219 0.9912457782153259
2293 11670230.326539658 0.9912247048515201
2294 11661020.812739268 0.991174952887361
2295 11664009.508447623 0.9911687096446986
2296 11666617.539962456 0.9912441818060159
2297 11669724.650201406 0.9911336857128005
2298 11667564.374423163 0.9911552309631093
2299 11669560.92615198 0.9911757709361219
2300 11676874.736074332 0.9911826654763879
2301 11671902.182853937 0.9911564619292134
2302 11669278.095889602 0.9911394191863754
2303 11664680.791536452 0.9911754926563703
2304 11669876.849754939 0.9911211267227286
2305 11665730.363643222 0.9911832434731497
2306 11656981.793554602 0.9911751610831473
2307 11662226.359259306 0.9911775955975191
2308 11661180.39317008 0.9911655289768524
2309 11660268.367009746 0.9912317558537476
2310 11663807.260735607 0.9912662973698169
2311 11661215.428293226 0.9913022191580049
2312 11661311.697582373 0.9912579953398474
2313 11655141.902477121 0.9912431468217213
2314 11670971.170972608 0.9912149139392612
2315 11665212.617440784 0.9912390108659814
2316 11665917.211440602 0.9911851171287877
2317 11663529.445995755 0.9911662375896558
2318 11660920.809082573 0.9911958956973693
2319 11660012.340192871 0.991160799597886
2320 11659558.988480384 0.9912068165833181
2321 11663655.704739219 0.9912158176983187
2322 11670635.600306781 0.9911689606517159
2323 11660078.330865547 0.9911462349125818
2324 11662365.639700117 0.9911926843469522
2325 11665206.070461 0.9912508249596191
2326 11671715.049614169 0.9912639135200558
2327 11664467.088732084 0.9912360075482014
2328 11666013.0277026 0.9911819572390301
2329 11658535.360467115 0.9912051400407755
2330 11666434.527440988 0.9911829849372199
2331 11666058.911377069 0.9912966591739965
2332 11666075.124336593 0.9913261700918697
2333 11670765.833439726 0.9913304799981164
2334 11672840.605694767 0.9913288876180756
2335 11675449.87383657 0.9913111230406513
2336 11672766.989766508 0.9913743640358563
2337 11668721.754211929 0.9913073976230299
2338 11665642.20228998 0.9913110947414889
2339 11664978.641355338 0.9912934588964235
2340 11675394.422091221 0.9912705240396839
2341 11676474.94917023 0.9913163088617712
2342 11672042.57196567 0.9913026228875349
2343 11671715.23117769 0.991246491159918
2344 11676843.908327935 0.9912267805520014
2345 11666699.502289854 0.9911711661680268
2346 11664629.642001357 0.9911427778915216
2347 11666517.583767561 0.9911484107598951
2348 11664671.704537874 0.9911165962186503
2349 11672788.46171359 0.9911502535905592
2350 11668758.746926995 0.9911315874836761
2351 11663347.670658471 0.9912036466159998
2352 11671400.87103309 0.9912110772212381
2353 11673137.400227569 0.9912558149374827
2354 11671704.694173746 0.9912312029736721
2355 11662939.923583345 0.9911812334009255
2356 11663565.011035569 0.9912247556674091
2357 11670655.083846735 0.9912722547769754
2358 11673024.247760622 0.9912414809141022
2359 11673089.684378905 0.9913019911593554
2360 11670304.628012896 0.9912851053977358
2361 11670871.711618591 0.9913265907048135
2362 11672617.772316162 0.9912948591600801
2363 11673472.315491563 0.991330358665141
2364 11661065.258475656 0.9913501267821117
2365 11674172.230239509 0.9913647350705611
2366 11674294.560793117 0.9913672956954538
2367 11670850.067216473 0.991409649205375
2368 11673496.743332628 0.9914401113245593
2369 11672637.768986713 0.9914031493241591
2370 11660773.234730246 0.9913585755018499
2371 11660936.630834827 0.991306783925098
2372 11667009.004964823 0.9913400859661554
2373 11672758.642268777 0.9913300517248665
2374 11673819.164385475 0.9913606990311485
2375 11666810.496483738 0.9913257910366584
2376 11671992.475221813 0.991349726495801
2377 11668603.710740868 0.99130178662793
2378 11674799.46523061 0.9912854874984527
2379 11670289.04850164 0.9912652455704991
2380 11665894.08230412 0.9911437136834915
2381 11667924.32800461 0.9911753613374575
2382 11671412.871612627 0.9911929835515809
2383 11672902.405162819 0.991183517077606
2384 11664519.703060906 0.9912038865198075
2385 11665972.213375747 0.9912588637802129
2386 11667637.02890571 0.9913233006798576
2387 11675570.679338481 0.9913820886532665
2388 11671402.6594745 0.9913690607604241
2389 11669886.018041557 0.9914101011210799
2390 11671511.038334223 0.9914046109025254
2391 11666127.732653802 0.9914023754751344
2392 11671722.359838158 0.9914234778088434
2393 11667191.633857353 0.9913901787993217
2394 11666940.209111087 0.9914088764052714
2395 11662697.90606087 0.9913348806610153
2396 11663458.423143446 0.9912912689161095
2397 11666966.396940745 0.9913198262344313
2398 11671294.364172328 0.9913881931305022
2399 11668683.706497004 0.9913795295864998
2400 11671897.748281425 0.9912981547404943
2401 11669656.00659882 0.9913481073679568
2402 11665065.810825141 0.9913615224071708
2403 11663992.276472455 0.9913228773614086
2404 11669514.977715656 0.9913187624243744
2405 11660801.022696096 0.9913519358891079
2406 11666402.877166068 0.9913299083220094
2407 11672296.493505657 0.9914097538281682
2408 11671777.41140468 0.9913919499847735
2409 11670777.495653028 0.9914191461632623
2410 11677261.950121121 0.9914247928728377
2411 11681136.11965805 0.9914012291942148
2412 11675722.292929426 0.9913924672577238
2413 11662413.142032072 0.9913582561774932
2414 11666358.120384052 0.9912749051316488
2415 11664270.191012654 0.9912430035245944
2416 11664471.236435965 0.991253155794815
2417 11663075.171748612 0.9912577738271087
2418 11663808.082270134 0.991272519363297
2419 11661654.068634123 0.9912428522777238
2420 11666178.297665775 0.9912034963656597
2421 11668367.938896675 0.991205176695415
2422 11658199.231640922 0.9911443185186298
2423 11668179.681042826 0.9911247505938872
2424 11666983.322099296 0.991157842337428
2425 11659694.663538579 0.9911617143450628
2426 11664800.713004554 0.991118354301454
2427 11668437.855099484 0.9911115855186227
2428 11665432.725066753 0.9910888938997446
2429 11671333.107095458 0.9911236739697573
2430 11667135.217747122 0.991142776222566
2431 11672571.384435281 0.9911017867313522
2432 11675201.5979536 0.9911540652791
2433 11674250.919421745 0.9911252991971905
2434 11674590.588048652 0.9911599045455953
2435 11674307.333715422 0.9911684820862692
2436 11677675.038583828 0.9911803766411333
2437 11670997.283712896 0.9911782472198851
2438 11677039.767495787 0.9911749228659837
2439 11678613.167405624 0.9911889646782925
2440 11668086.180322517 0.9911789750678484
2441 11671007.417843742 0.991170460947798
2442 11674545.57606072 0.9911613471513625
2443 11670194.224262277 0.9911989841406942
2444 11671967.232444383 0.9912366487841788
2445 11673481.748693356 0.9912016447817334
2446 11674065.386723481 0.991210367452697
2447 11677354.829081355 0.9911302985988701
2448 11669263.844200008 0.9911377269196627
2449 11672016.659613285 0.9911346877101331
2450 11667993.048403902 0.9910753098733007
2451 11678925.847974783 0.9911478670879446
2452 11681633.027860628 0.9910723207211177
2453 11679297.286216075 0.991066884447645
2454 11673719.797027742 0.9910461624098985
2455 11675259.654791366 0.9910221444659671
2456 11678784.850044081 0.99105476898704
2457 11678648.639169138 0.9911080327623539
2458 11677287.963339621 0.9910697748602055
2459 11675495.131392857 0.9911433537704163
2460 11687329.408573573 0.9910734775135256
2461 11686215.233671686 0.9911194589079232
2462 11684708.105621802 0.9910926331803579
2463 11679060.289375197 0.9911033112501746
2464 11684878.064624764 0.9911465380150412
2465 11691445.21743868 0.9911116603006314
2466 11685722.59197706 0.9911469654501387
2467 11677462.34349406 0.9911667308412843
2468 11677791.692114793 0.9911802046663333
2469 11675135.868935378 0.9911593559606463
2470 11674963.649431512 0.991171014244261
2471 11678414.44753829 0.991177810120352
2472 11679296.578110792 0.9911796488104276
2473 11682852.141206464 0.9911325403776745
2474 11692002.747974008 0.9911193149403541
2475 11689386.636888105 0.9912240323001592
2476 11693478.45567248 0.9912210862708386
2477 11682931.745934445 0.9911741719958932
2478 11691398.990187658 0.9912124275416939
2479 11688373.229396654 0.9911969868331838
2480 11697602.172597833 0.9911938788377718
2481 11695136.761548823 0.9912330356693824
2482 11690042.26445279 0.9912273201917051
2483 11700322.424167095 0.9913055534253716
2484 11687785.895279745 0.9912374746471759
2485 11683103.046784779 0.9912329790495302
2486 11694025.307549499 0.9911999123490638
2487 11691980.66668333 0.9911915496792498
2488 11692325.854096245 0.9912687584083004
2489 11693212.350923538 0.9912465905409649
2490 11692801.502797535 0.9912697280762164
2491 11685384.40854029 0.9912189845041691
2492 11680836.96633095 0.9912635365969283
2493 11684803.793968538 0.9912463497594878
2494 11687745.969690189 0.9912083456398771
2495 11690731.294768417 0.9912181364085818
2496 11694983.827484466 0.9912669145653155
2497 11690042.168121021 0.9912272915843435
2498 11689441.065869687 0.9913157071358247
2499 11687411.656438315 0.9913292110106412
2500 11692527.817716766 0.991256260741361
2501 11693594.313423822 0.991208359549856
2502 11689394.634317758 0.9912814581471284
2503 11690020.90362457 0.9912639860670975
2504 11689628.278277963 0.9912737407468728
2505 11688712.679157162 0.9913227464284557
2506 11689564.141337452 0.9913326456359988
2507 11693896.038671354 0.9913416578991265
2508 11681006.277036192 0.9913382608915317
2509 11692094.569144424 0.9913301455772561
2510 11687161.764271228 0.9912795113643413
2511 11683552.725888811 0.9912855661879646
2512 11693031.628033936 0.9913299407133942
2513 11688217.279523162 0.9913275509630766
2514 11695163.024919922 0.9913617145328444
2515 11687347.022542275 0.9913250909231311
2516 11699674.137554912 0.9912969977698843
2517 11689311.545108864 0.9911947570068274
2518 11688326.528072825 0.9911588234359515
2519 11692814.20623939 0.9911608455604046
2520 11690823.322624553 0.9911493429407715
2521 11688551.027769597 0.9910835437554657
2522 11693207.989663705 0.991117462324366
2523 11682401.981320921 0.9910616473113721
2524 11687279.934709348 0.9910888665343198
2525 11683985.38797671 0.9911116980160061
2526 11691651.53940912 0.9910838782343705
2527 11684755.088633649 0.9911242410786949
2528 11688253.082294995 0.9911070179451047
2529 11687185.746492922 0.9911504700909695
2530 11691555.642862117 0.9911424920790218
2531 11700520.515190646 0.9911750873890194
2532 11699981.237978334 0.9911181305071693
2533 11692859.054228911 0.9911490536263525
2534 11690176.919118684 0.9911478801786309
2535 11699083.736523917 0.9911042115712999
2536 11698441.597867126 0.9910851164634625
2537 11696345.504525777 0.9911198719690574
2538 11693351.533150136 0.9911388780641838
2539 11690468.644911217 0.9911443456366028
2540 11689794.824105883 0.9911502087340367
2541 11691407.860294651 0.9911919419515658
2542 11690844.396624167 0.9912030478322202
2543 11692101.545282107 0.9912082378150076
2544 11700368.924431536 0.9911825788925798
2545 11688942.464536158 0.9911785349552875
2546 11688098.655120855 0.9912425062695951
2547 11680383.495717365 0.9912646627481368
2548 11683476.383798566 0.9912488588155239
2549 11679871.403814413 0.9913038597080929
2550 11681126.62918164 0.9912783654027004
2551 11669412.791307705 0.9912965998456865
2552 11681357.759151869 0.9912706004743954
2553 11682126.682914447 0.9912473278091186
2554 11678775.164795749 0.9911880609475531
2555 11680135.956724387 0.991202739726728
2556 11683671.049487535 0.9912422999750128
2557 11685834.94815939 0.9912474285756041
2558 11673670.270466937 0.9912381854474154
2559 11682574.938355077 0.9912281086740252
2560 11677457.897365678 0.9912674775989686
2561 11684291.31027401 0.9912926431052758
2562 11687147.055992886 0.9912941676910924
2563 11683686.060094737 0.9912335431039869
2564 11686539.184712302 0.9912334152138288
2565 11684330.73579417 0.9912116940999965
2566 11676955.546848228 0.9912106523576486
2567 11674845.23340678 0.9911866039012813
2568 11681679.508995835 0.9911716327614448
2569 11682997.34753172 0.9911567481825525
2570 11688256.16162158 0.9911814362380277
2571 11687423.732545542 0.9911905288554685
2572 11675959.498322558 0.9911850199808009
2573 11687264.75838853 0.9911890541117642
2574 11683125.038341051 0.9912053092494252
2575 11684987.792744977 0.9912243207748497
2576 11677310.845179966 0.9911972525836968
2577 11681445.53660279 0.9911494890346371
2578 11676249.755178392 0.9912042574936698
2579 11674741.398499142 0.9911839865299162
2580 11679666.002765045 0.9912362259494675
2581 11674182.731738731 0.9912385223189002
2582 11674179.912120033 0.991252473323698
2583 11669650.363965716 0.9912525480545548
2584 11679225.863809358 0.9912959689738736
2585 11674855.778406404 0.9912892295158104
2586 11677467.9997583 0.9912558135630459
2587 11680534.623070678 0.9911988484404529
2588 11673851.638986364 0.9912349651678084
2589 11680629.87513911 0.9912212220221377
2590 11678977.220566696 0.9911698465508504
2591 11680152.764998049 0.9911677829330234
2592 11682506.19486878 0.9911223300766665
2593 11677082.665347692 0.9911567781127552
2594 11683366.819681058 0.9911496897470551
2595 11680573.364232842 0.99111195762094
2596 11680022.624377718 0.9911532142331757
2597 11691157.11969585 0.9912113199266885
2598 11680199.458300058 0.9912328632082081
2599 11686710.2997922 0.9913086768284071
2600 11683831.378797228 0.9913758964513266
2601 11675338.035074389 0.99136138428046
2602 11677385.603536157 0.9913858505822704
2603 11680899.824803324 0.9914239961374399
2604 11679493.232345944 0.9913526574983899
2605 11683250.974793635 0.9913961883076238
2606 11673909.92771736 0.9914176143260349
2607 11682962.048954377 0.9914066256955086
2608 11681707.147963746 0.9914081591903635
2609 11681823.677041408 0.9913897347520996
2610 11680565.234520357 0.9913465211407403
2611 11686951.478230951 0.991387151815484
2612 11686174.422535101 0.9914458636464873
2613 11691228.445659617 0.9914452604982359
2614 11685913.877914704 0.9914595136814144
2615 11678803.261891738 0.991416725939324
2616 11680634.498523816 0.9914292901464287
2617 11688306.213228857 0.991435864035024
2618 11686488.406887053 0.9914344753793681
2619 11692346.836728062 0.9913964246446152
2620 11691930.727635374 0.9913891393171845
2621 11681213.844370337 0.9914095986271882
2622 11691532.954469603 0.9913310610784376
2623 11689304.997667467 0.9912991545302208
2624 11680550.295045476 0.9912492625115863
2625 11678516.488404443 0.9912629457526961
2626 11689060.69424704 0.9912549001239899
2627 11687440.732309414 0.9913189092523209
2628 11691738.04978096 0.9912769974918507
2629 11688283.578900585 0.9912636465150568
2630 11692850.486996591 0.9912505744900194
2631 11686605.95936512 0.9912955179294459
2632 11682240.636126768 0.9912093107289326
2633 11690754.484467441 0.9912770122316545
2634 11682738.832246108 0.9912419431638809
2635 11680425.312291821 0.9912499511110663
2636 11689988.475952342 0.991210255811186
2637 11678363.500825325 0.9912078927367433
2638 11684074.55222072 0.9911417138421281
2639 11681014.89856679 0.9911608955401358
2640 11681218.105036408 0.991194478511531
2641 11682268.339654166 0.9911728288369458
2642 11680492.51935523 0.9911663187734664
2643 11679972.869921455 0.9912317901238594
2644 11680891.183940243 0.9911909195546372
2645 11679508.71212871 0.9911694872422419
2646 11680642.884527316 0.9911627340329277
2647 11674869.65005885 0.9911512259048895
2648 11682992.219859116 0.9910889748471499
2649 11681618.966541173 0.9911709564758273
2650 11675743.197328232 0.9911969222018855
2651 11674622.832115564 0.991174593200851
2652 11678560.258594498 0.9912380876398563
2653 11681382.859013572 0.9912228803598516
2654 11689694.400934327 0.99121634479588
2655 11697487.97627934 0.9912203869903272
2656 11690949.337292744 0.9912146921933814
2657 11682676.642373942 0.9912166895491459
2658 11688443.590546794 0.9912253825687328
2659 11691834.532272708 0.9912626832793122
2660 11679827.54439691 0.9912086866343083
2661 11683477.828991488 0.9911957408140327
2662 11687357.46726716 0.9911946175691031
2663 11691675.307630666 0.991161596181349
2664 11681260.472084487 0.9911586011812795
2665 11689470.898971613 0.9911939530080108
2666 11684602.792492751 0.9911578282542473
2667 11685962.021769328 0.991162707669331
2668 11689159.620042529 0.9911352602205062
2669 11679103.00692227 0.9910858871097927
2670 11675377.620733786 0.9911173925143218
2671 11669878.904660476 0.9910743521023526
2672 11674974.51291456 0.991076222875429
2673 11673154.873003703 0.9910519756830959
2674 11675904.128834048 0.9910730346283416
2675 11671593.151238706 0.9910554267523325
2676 11676755.087800562 0.991001117685013
2677 11673525.483624551 0.9909978575159755
2678 11681974.231614476 0.9910117411167447
2679 11678354.491373895 0.9909728165999384
2680 11667629.389985219 0.9910189905256829
2681 11672331.031441323 0.9910158065633775
2682 11675899.995411573 0.9909876776977438
2683 11671479.1639306 0.9909366295730598
2684 11677149.811367594 0.9910197439727998
2685 11672740.81591878 0.9910294594901873
2686 11672471.164119808 0.9911120038901375
2687 11665854.845909405 0.9911063353481621
2688 11666103.813835902 0.9911297685101964
2689 11670148.43256706 0.9911395570117357
2690 11670729.094308795 0.9912092161812315
2691 11680449.53252005 0.9911722640691283
2692 11674519.458599068 0.9911914664458927
2693 11674395.268217104 0.9912098951816001
2694 11671884.422592705 0.9911928539987787
2695 11669388.81982006 0.9911600936126298
2696 11672004.871418195 0.9911176563125254
2697 11674585.234030243 0.9911122652438401
2698 11676338.557806928 0.9910995075881768
2699 11675461.780339522 0.9910824950186066
2700 11667854.931752607 0.991113837990083
2701 11673477.492914166 0.991097746169009
2702 11680311.757623382 0.9911330249114952
2703 11681219.809106035 0.991113048457665
2704 11670844.940161452 0.9911447145441655
2705 11669967.89537268 0.9911842587817441
2706 11679307.940623274 0.9911716495816835
2707 11671452.804063752 0.9911851620538182
2708 11667576.968733964 0.9911358132546564
2709 11672556.232976472 0.9910791065160397
2710 11666453.383131498 0.9910153718247692
2711 11674997.663187778 0.990989225013573
2712 11674008.831449965 0.9909624722540421
2713 11675955.958468609 0.9910286034811798
2714 11673730.439825939 0.991009988037583
2715 11673790.768926043 0.9910436182670562
2716 11672916.389856251 0.9910268131851854
2717 11680014.000196062 0.9909749302632438
2718 11682340.644244537 0.9910304968228776
2719 11675256.841822166 0.991002654918839
2720 11680098.863793299 0.9910475425331986
2721 11667146.498556066 0.9911046425126191
2722 11673809.37029113 0.9910478633413514
2723 11674666.562967125 0.9910438585584775
2724 11667039.407648763 0.991086737793661
2725 11671132.673309905 0.9910316440271685
2726 11672863.878189145 0.9911256463780885
2727 11679005.620463032 0.9911593247226884
2728 11676075.113894623 0.9911111356485675
2729 11677853.27702309 0.9911034236213572
2730 11679335.15643091 0.9910638045241421
2731 11678720.656300062 0.991058118671045
2732 11675594.859955853 0.9909914761786442
2733 11680689.568689052 0.9910316321636916
2734 11687532.761397023 0.9910673915445941
2735 11684761.80017789 0.9911181201918353
2736 11692824.574080704 0.991136469900279
2737 11682845.478396736 0.9911626291048268
2738 11682236.925904898 0.9911562985893526
2739 11684294.8004449 0.9911556423250427
2740 11689879.043181544 0.9911838599747956
2741 11685232.693345405 0.9911840144595707
2742 11696235.864498336 0.9911614073800776
2743 11686442.030710941 0.9911592037586983
2744 11686757.283304533 0.9911285795460769
2745 11687628.072657138 0.9911303525196832
2746 11686497.963910734 0.991113288780889
2747 11684688.631276438 0.9910860949950483
2748 11686402.045278085 0.9911166457055188
2749 11689723.670681745 0.9910724904193461
2750 11682215.358990017 0.991116910216452
2751 11684157.263917403 0.9911617290959958
2752 11685337.669313073 0.9911201023191112
2753 11697095.748137714 0.9911780726719814
2754 11690606.555018255 0.9911043405036464
2755 11698598.954892682 0.9911926949986282
2756 11686647.039758163 0.9911448868941054
2757 11687194.371299572 0.9910898541522462
2758 11686343.541702319 0.9910436154023371
2759 11686491.306727398 0.9909754553555384
2760 11682840.606908184 0.9909814895433937
2761 11679805.237443717 0.9910309810605754
2762 11690337.856540969 0.9910452334818994
2763 11687887.857495645 0.9911084335599443
2764 11694636.906870829 0.9911403115566889
2765 11690767.695878454 0.9911044505325652
2766 11686722.554947523 0.9911061342307089
2767 11688086.071712213 0.9911523884268226
2768 11682812.284871168 0.9910882033033771
2769 11681321.336468142 0.9910963384891671
2770 11673160.330667304 0.9910675381759386
2771 11680208.864013605 0.9910839687258678
2772 11677563.978061808 0.9910957355009438
2773 11680846.948898392 0.9911212221629262
2774 11683664.066495465 0.9911499735121458
2775 11676471.56938589 0.991153664272161
2776 11682756.01553824 0.9911231068764703
2777 11680399.729925718 0.9910686565531645
2778 11680163.505228588 0.9910397881550437
2779 11680636.44634224 0.9910220889182239
2780 11682487.711341085 0.9910798689341949
2781 11680274.853408663 0.9911273323519593
2782 11680838.638497533 0.9911471841935534
2783 11679765.489754053 0.9911182625511482
2784 11676050.868486872 0.9911361149036297
2785 11681225.577231342 0.9911487939885281
2786 11682518.445421599 0.9910969338669563
2787 11687697.575379279 0.9910503873857388
2788 11693552.019801408 0.9910637749198395
2789 11692987.887725806 0.9910978045683282
2790 11694056.04785223 0.9910852873365565
2791 11696541.110340053 0.9910646092667752
2792 11688697.971162125 0.9910228871663885
2793 11694500.213142151 0.9909757075026905
2794 11691198.8393743 0.9910539809470499
2795 11688888.81214347 0.9910522536757489
2796 11698030.023364447 0.9910201658373058
2797 11689764.850676322 0.9910360023323325
2798 11691260.933567738 0.9910201141439272
2799 11682616.34838688 0.9910060467713571
2800 11678653.83373085 0.9910514396347214
2801 11686001.4661347 0.9910898426725183
2802 11684964.73020831 0.9911208993004333
2803 11682411.024621291 0.9910889040372918
2804 11690252.701564869 0.9911195540066408
2805 11687571.080200393 0.991108312514858
2806 11686254.435556646 0.9910600376006854
2807 11678221.887678659 0.9910170957498444
2808 11680302.248852782 0.9910534244933709
2809 11682908.534544203 0.9910932546374711
2810 11690198.267452676 0.991105476804464
2811 11679289.891521191 0.991133988859204
2812 11685882.11853661 0.9910970412370107
2813 11680401.985733652 0.9910614643974015
2814 11685654.85886938 0.9909765251193021
2815 11676407.257308044 0.9910002047354445
2816 11680263.038029343 0.9909894341799051
2817 11671369.192922745 0.9909437584481472
2818 11677034.0674201 0.9910096698363171
2819 11688650.636771232 0.9910600738405142
2820 11681999.026296495 0.9910741644349952
2821 11680347.902166469 0.9910655262590589
2822 11675581.867282713 0.9910947716026045
2823 11668834.002713053 0.9910289989851221
2824 11674488.463895546 0.9910869850058196
2825 11678974.02230558 0.991135209024914
2826 11687878.707284369 0.99111493275367
2827 11694831.138575032 0.9910950556813504
2828 11686965.291437274 0.9911068361747423
2829 11684185.614410471 0.9911486666296592
2830 11680258.502457093 0.9911784970277843
2831 11673000.032477306 0.9910852548688701
2832 11677595.067824952 0.9910803201692524
2833 11675701.75405107 0.9911655778973734
2834 11678257.217286037 0.9911646657901655
2835 11678569.796935162 0.9911722350592614
2836 11685596.901069338 0.9911805142621318
2837 11673081.969817301 0.9911886056891513
2838 11683050.204558745 0.9911853668458229
2839 11678075.210981024 0.9911214089981151
2840 11676100.727932 0.9910817107920591
2841 11679297.200689001 0.9910951242202503
2842 11677119.831065044 0.9911384619252822
2843 11672194.567172654 0.9912121758844348
2844 11679309.419170331 0.9912225260615388
2845 11674701.434127824 0.9911748322471078
2846 11674253.419525392 0.9912431596511386
2847 11676040.22847542 0.9912252979444138
2848 11676118.846965024 0.9912132328071188
2849 11663173.238646172 0.9912517562764251
2850 11673250.730208723 0.9912508031578243
2851 11675993.34902412 0.9912020783152249
2852 11674809.714064958 0.9911853681955439
2853 11677969.204811208 0.9911901663538275
2854 11680646.880033659 0.9912033368860301
2855 11679463.807553828 0.9912664720706508
2856 11679778.395903338 0.9912764479880033
2857 11679463.586581882 0.9912453090734713
2858 11676427.365595248 0.9912898178761418
2859 11675118.369571552 0.9913098603743077
2860 11675209.05313934 0.9912551508282614
2861 11674907.73886788 0.991300039827019
2862 11684604.862029077 0.9912974797246169
2863 11679681.63742764 0.9913591794759413
2864 11678438.871479075 0.9913633891445317
2865 11677564.423335684 0.9913662474923984
2866 11677335.434553983 0.991349950403858
2867 11675828.903735539 0.9912834961962187
2868 11673020.963644473 0.9913463757012948
2869 11677827.049659923 0.9913492267510072
2870 11678455.051243475 0.9913562928314805
2871 11676942.802240212 0.9912984513025318
2872 11676912.477871489 0.9912800957407092
2873 11684305.013158819 0.9912393637987402
2874 11673996.03485357 0.9912500876754999
2875 11671588.819010213 0.991212134262334
2876 11674909.543412292 0.9912478341895747
2877 11682432.123264015 0.9912413777545211
2878 11690940.140378106 0.9912379279287138
2879 11690292.4117418 0.9912775603064315
2880 11686161.48195808 0.9912685037635085
2881 11683667.850344962 0.9912335531106939
2882 11675035.860896971 0.9913031581610241
2883 11679707.222276364 0.9912816426739994
2884 11681737.476326527 0.9912941576332368
2885 11672719.136706 0.9912726142011543
2886 11684920.59100329 0.9913109276419361
2887 11681547.407792214 0.9913435622915726
2888 11677775.40765422 0.9913479940470042
2889 11678713.733062522 0.9913534853970998
2890 11678063.138442429 0.9913510277640939
2891 11683757.416513354 0.9913941568144232
2892 11673118.49734707 0.9913824049390674
2893 11682047.403692136 0.9913079366016246
2894 11687167.172174722 0.9913399939619354
2895 11688608.045842867 0.9913416141565615
2896 11689319.608680736 0.9913258492449971
2897 11690425.766647369 0.9913112113447886
2898 11687760.403647985 0.9912729594354247
2899 11686752.556573896 0.9912691084972577
2900 11676670.35352279 0.9913524585966368
2901 11685942.274405027 0.991354898655582
2902 11677848.266266985 0.9912624306414551
2903 11677467.711843884 0.9913153502855099
2904 11680808.077107215 0.9913353827103905
2905 11676800.884002697 0.9912442725848724
2906 11685360.273853783 0.9913154889874266
2907 11685194.049728127 0.9912729028864735
2908 11683657.432415936 0.9912499636123413
2909 11681644.22552319 0.9912262559047563
2910 11680615.313628113 0.9911764518665042
2911 11678291.59219105 0.991176666299075
2912 11686194.6496548 0.9911805513270092
2913 11678662.85090907 0.9912218160049112
2914 11688129.692120317 0.9912221178672713
2915 11688472.567659553 0.9912583148880152
2916 11683011.13096657 0.9911996681291484
2917 11677308.997904314 0.9911790859594932
2918 11671240.87934076 0.9911356358283203
2919 11685449.832103865 0.9911003205842585
2920 11684309.938613746 0.9911334149869551
2921 11679752.129828215 0.9911451763740124
2922 11681532.876926696 0.991160082256551
2923 11688342.047950894 0.9911841678829982
2924 11683987.985072888 0.9911831068329655
2925 11676259.629708508 0.9912159134825952
2926 11690447.620806623 0.9912604113488585
2927 11689539.441117287 0.9912873458520527
2928 11693355.949202528 0.9913255944002108
2929 11689625.438801164 0.991310382266799
2930 11693731.228466714 0.991349132241173
2931 11689723.220824562 0.9913463661918369
2932 11686897.551180921 0.9913284722501785
2933 11684876.51373479 0.9912965647285077
2934 11689764.988201287 0.9913261228877278
2935 11687728.591116408 0.9913957171057329
2936 11680255.316864625 0.9913911654837368
2937 11690118.034789419 0.9913557169689362
2938 11692662.092672417 0.9913006084877477
2939 11700209.426699024 0.9912952438181204
2940 11695025.331197912 0.9913667239835726
2941 11684379.792513426 0.99135110996651
2942 11693915.563452067 0.9913057603537865
2943 11700928.116240216 0.9913252491504997
2944 11693226.55686699 0.9913061322138149
2945 11688144.835012056 0.9913013988781783
2946 11696239.47584064 0.9912614357883686
2947 11699543.496694298 0.9912583074634995
2948 11703683.254405893 0.991271231395388
2949 11698452.070612827 0.9912614702335115
2950 11695873.981020475 0.9912646938402414
2951 11701744.610679206 0.9912337939694368
2952 11696622.508825168 0.9912367877514078
2953 11699806.623758946 0.9912191094998384
2954 11701220.188438239 0.9912064269388332
2955 11689067.621697465 0.9911852673490676
2956 11697104.560397206 0.9911972145995022
2957 11689390.952994945 0.9911502420600433
2958 11689606.986472428 0.9911756499090983
2959 11690529.202536713 0.9911542608519756
2960 11694085.41925864 0.9911064374086634
2961 11693842.319721395 0.9911563320226507
2962 11694738.670380846 0.9911341647205913
2963 11691041.92731387 0.9911256981925679
2964 11687620.427675849 0.9911007473622163
2965 11680828.630759435 0.991096435612345
2966 11687295.126572393 0.9912106916007155
2967 11682551.397947257 0.9912297002086089
2968 11685047.754523164 0.9911547259464073
2969 11689376.040025957 0.9911178747479411
2970 11685731.362018365 0.9911527809935049
2971 11690274.625564879 0.9911225798558964
2972 11687102.888007872 0.9911500905793642
2973 11679623.323787259 0.9911508365309374
2974 11683767.428391883 0.9911814583275411
2975 11672563.015082696 0.9911893102807477
2976 11678532.890179979 0.9911514460423333
2977 11681596.302723562 0.991116616153526
2978 11683343.415222185 0.9911333475359222
2979 11677554.070615482 0.9910958609266797
2980 11676224.022874665 0.9911024304610279
2981 11676439.188057136 0.9910777345722428
2982 11679028.119727723 0.9911628965746737
2983 11681478.785831617 0.9911460011077453
2984 11676357.69716707 0.991127457447682
2985 11677852.293353599 0.9910889506129527
2986 11680357.941853793 0.9910968769980878
2987 11682112.66329512 0.9910462315451283
2988 11674130.721953012 0.9910639309920686
2989 11673608.182309182 0.9910360477601406
2990 11675297.440478316 0.9909980327879658
2991 11673335.013519198 0.9909921325740983
2992 11674692.405957686 0.9910098956985924
2993 11679957.034383066 0.991041517469487
2994 11678872.15090033 0.9910585144841801
2995 11674804.213946506 0.9910156759314056
2996 11680350.888531785 0.9910295611113239
2997 11680294.047001265 0.9909877021808364
2998 11681563.232090903 0.990946167002071
2999 11670350.435063653 0.9909969317859051
3000 11677425.27241903 0.9909588403828445
3001 11675903.499587301 0.9909328285276555
3002 11677958.401196307 0.9909308126177119
3003 11676596.110781688 0.9909320683784298
3004 11672473.080306951 0.9909280406038825
3005 11676731.65795271 0.9909530747320632
3006 11681812.972807812 0.9908691709497568
3007 11672603.727229608 0.9909299649654307
3008 11677104.792312237 0.990936171988373
3009 11675956.112630785 0.9910061741865481
3010 11685103.1761835 0.991075836747376
3011 11680657.902982268 0.9911285143389896
3012 11680611.543645905 0.9910532798046566
3013 11673799.933801701 0.9910181100202106
3014 11672430.808470324 0.9910553530188373
3015 11674753.953405192 0.9910656740513293
3016 11683352.991844002 0.9910223293641202
3017 11681244.624749435 0.9910350290529807
3018 11683127.160569148 0.9910462024350881
3019 11679286.040183535 0.9910708757581963
3020 11676042.431091232 0.9910580970075455
3021 11678749.042450018 0.9910863275461076
3022 11683077.899865216 0.9910382569138422
3023 11675623.424288267 0.9909971110965494
3024 11679697.6443423 0.9909365960171276
3025 11681495.550360084 0.9910168321689934
3026 11682764.19057362 0.9911237143371213
3027 11681017.56568327 0.9911044586723917
3028 11684568.615167703 0.9911308589780614
3029 11688560.066952944 0.9911445575533083
3030 11690367.162813513 0.9911444337370479
3031 11685413.861030564 0.9911723740446938
3032 11685862.830753008 0.991165200781146
3033 11679544.743201729 0.9911971781765295
3034 11678369.011481382 0.991177284326203
3035 11686349.731446868 0.9911828292233325
3036 11681813.73511649 0.9911453629069074
3037 11686331.805710066 0.9911974618545633
3038 11686410.346413538 0.9911698811910037
3039 11678986.04765201 0.9911000052790823
3040 11687687.145436155 0.9911127694766011
3041 11688440.513828563 0.9911269083586756
3042 11686877.25842994 0.9910729735387398
3043 11693728.354385953 0.9911286051155156
3044 11687947.83711679 0.9910510341406246
3045 11692898.14834487 0.9910594618934636
3046 11692173.427036827 0.9910928559813235
3047 11684698.311965981 0.9910910355638319
3048 11693748.810549252 0.991118222739996
3049 11689180.314882748 0.9910867251315981
3050 11683645.88446468 0.9909951238897367
3051 11682642.29225803 0.9910062607709957
3052 11688899.186259989 0.9909804927622468
3053 11689774.47452345 0.9910382097093403
3054 11685365.309653226 0.9910917823694393
3055 11678215.40329266 0.9910476145227866
3056 11685408.199099962 0.9910760420946274
3057 11677942.80109512 0.9910433997429375
3058 11677764.51035038 0.9910816867528988
3059 11682532.39052966 0.9910956980150019
3060 11674264.539817007 0.9911446627976728
3061 11673760.311276695 0.9911882632606762
3062 11686042.686138429 0.9911943869603084
3063 11680954.9371585 0.9911809377035198
3064 11672647.215411093 0.9911880198965305
3065 11681861.73092453 0.9911933464131767
3066 11677903.27566227 0.9912227804017869
3067 11686058.3528163 0.9912000793791474
3068 11672540.777794084 0.9911772966753001
3069 11684972.78774522 0.9911489271766754
3070 11677791.150270214 0.9911410016128537
3071 11676962.681168491 0.9911329378998966
3072 11681953.547570772 0.9911508126484118
3073 11676732.09276339 0.9911445766075154
3074 11676828.934077369 0.9911558395165194
3075 11678960.028647052 0.9911532732056587
3076 11683255.726092352 0.9911355738367185
3077 11673077.067272866 0.9911283055277619
3078 11675291.524961881 0.9911153667632804
3079 11675987.436507408 0.9911039356043515
3080 11675911.811872557 0.9910918314728012
3081 11668163.204015987 0.9911515000647277
3082 11675750.52507783 0.9911048774380812
3083 11677206.606900515 0.9911088536364211
3084 11672982.967988476 0.9911167236848236
3085 11687484.517963376 0.9911176366885687
3086 11681208.186531814 0.9911584056195206
3087 11684322.742176382 0.9911167166265609
3088 11684565.906801527 0.9910947584193627
3089 11675519.764833933 0.9911140931399407
3090 11681436.572402159 0.9911382143692263
3091 11682212.402932793 0.9911746786796996
3092 11683938.057014653 0.9911603884398911
3093 11681788.634785065 0.9911868091199639
3094 11679418.354298683 0.9911500491404162
3095 11678703.058321496 0.99120631866744
3096 11681247.867564475 0.9912091174595165
3097 11677374.126682268 0.991180990446583
3098 11676406.99270159 0.9911529116362405
3099 11673206.690368488 0.9911728315215983
3100 11674301.592652667 0.9912003417333197
3101 11671235.379768396 0.9912095184427593
3102 11670941.820553644 0.9912592404142807
3103 11674584.23884172 0.9911749696872012
3104 11683467.63739637 0.9911792973074565
3105 11667537.554809803 0.9911344856370934
3106 11674859.41393464 0.9911186719128641
3107 11680367.718367603 0.9910666287994196
3108 11679261.484652376 0.9910069562462529
3109 11671533.456575781 0.9910287154712062
3110 11667367.959486075 0.991013773326761
3111 11669611.901713341 0.9910129524556232
3112 11673156.436624965 0.991038220440329
3113 11675977.950355291 0.9910526703288052
3114 11672293.387425397 0.9909985901947524
3115 11675247.030995777 0.9910128743088638
3116 11671519.54070147 0.9910292478129402
3117 11670535.655388543 0.9910246639258165
3118 11667271.481694207 0.991062198705232
3119 11663491.173064588 0.9910563839855293
3120 11670182.845726976 0.9910336247529024
3121 11667011.967773195 0.9910756214439924
3122 11666815.56472142 0.9910691871829771
3123 11672895.810659373 0.9910757646563193
3124 11668561.336735502 0.9910855131157521
3125 11668149.484379223 0.9910778462569788
3126 11671363.788313458 0.9910902020015754
3127 11672373.355680682 0.9910813232406632
3128 11666322.404345032 0.9910673344221765
3129 11666783.927915517 0.9910515547451775
3130 11675668.94503011 0.9909780350119196
3131 11672232.733245347 0.9909653938902051
3132 11660873.890329918 0.9909694060029199
3133 11670927.039239457 0.9909508244627425
3134 11661951.600398041 0.9909198897994383
3135 11656886.216865221 0.9909411205866813
3136 11662204.142833628 0.9909028167200721
3137 11667030.425239325 0.9908270652852366
3138 11667751.586562863 0.9908828445324273
3139 11672784.651031708 0.9908486466881601
3140 11665266.838991463 0.9908453607247117
3141 11667507.487547498 0.99088408261046
3142 11668226.880392678 0.9910026693895739
3143 11667015.183234151 0.9909217432585566
3144 11663420.073354134 0.9908422140066387
3145 11667982.837018853 0.9908349506209105
3146 11675745.737238945 0.990878600809327
3147 11674229.716925269 0.9909411264787242
3148 11675025.916772012 0.9909435136209437
3149 11671594.730440447 0.9910276033518398
3150 11674566.218992058 0.9909860629746031
3151 11675157.451620368 0.990993859939601
3152 11667901.929757066 0.9910565273185874
3153 11668444.813474827 0.9910586401630515
3154 11667648.990000535 0.9910356485874351
3155 11664982.765344337 0.9909875579714676
3156 11663169.053650139 0.991010136752476
3157 11665116.878348954 0.9909712934647847
3158 11671487.560183126 0.9909719259219029
3159 11666669.361849632 0.99099611250693
3160 11664107.631617447 0.991001701728457
3161 11667111.273668805 0.9909266209246302
3162 11665611.04398565 0.99090216873687
3163 11680919.79572999 0.9910021976701849
3164 11685528.255498556 0.9910168909337055
3165 11676617.14603887 0.9910297957631791
3166 11675937.06135134 0.991027652508577
3167 11669542.063542161 0.9909789942693251
3168 11678433.698715769 0.9910319643255389
3169 11681502.289448954 0.990997090699642
3170 11681289.664370105 0.9910041418430373
3171 11678706.833435742 0.991003034623609
3172 11679391.983720126 0.9910426353779183
3173 11684940.439023137 0.9910410973449226
3174 11673224.10637767 0.9910182143478995
3175 11682457.73844336 0.9910706457557298
3176 11678727.406247979 0.9910579579696974
3177 11681244.82741167 0.9909921612011037
3178 11683906.905598296 0.9909993381888499
3179 11676335.029146181 0.9910156254170464
3180 11679377.184494076 0.9910415309101566
3181 11674288.071771294 0.9911109242082998
3182 11684452.38400665 0.9910992226259518
3183 11681146.55969004 0.9910686018068974
3184 11674409.436925009 0.9910605092092541
3185 11674960.492933635 0.9910878482299841
3186 11675396.17790549 0.9910584805142646
3187 11681089.167160805 0.9910146894223653
3188 11679419.516545566 0.9909644960087829
3189 11680917.891752431 0.9910101305643628
3190 11674286.16835997 0.9908990241437852
3191 11669838.867565956 0.990840820861984
3192 11673195.621077485 0.9908811175831161
3193 11666938.568334177 0.9908803731916321
3194 11664362.562055796 0.990878456958132
3195 11672978.228797752 0.9909109781247579
3196 11666735.381667323 0.9908741631094606
3197 11668846.487390531 0.9910143173170631
3198 11662350.876370342 0.9910230884415572
3199 11658016.115853671 0.9910136280803474
3200 11663650.480241869 0.9909900861430152
3201 11661541.792768702 0.9909784996380389
3202 11650456.111184837 0.9909547436320217
3203 11651271.191185083 0.9909387976973292
3204 11657575.932198383 0.9909621418703027
3205 11653962.610776987 0.9909995942628287
3206 11651781.955807082 0.9909698188225021
3207 11648090.185416704 0.9909913396019122
3208 11642721.33121874 0.9909520463240157
3209 11646181.618003538 0.990915591237727
3210 11648516.798293393 0.990924819381692
3211 11648168.816651165 0.9909410548157961
3212 11648259.783628983 0.9908983848897401
3213 11652922.018932922 0.9909422249625975
3214 11648814.064206576 0.9909164649124141
3215 11656397.5375287 0.9909690108874968
3216 11655194.403872082 0.9909005640240939
3217 11640337.52561464 0.9908883681995608
3218 11641061.70195223 0.9909049880972799
3219 11653313.056430854 0.9909091840568987
3220 11653176.041726945 0.9909741724490219
3221 11653530.55670223 0.9909533837601333
3222 11651984.824487543 0.9909358143496424
3223 11650526.676250823 0.9908836330112453
3224 11656763.305731067 0.9909276988975645
3225 11653567.890174005 0.9909679763287994
3226 11660958.963828413 0.9909608573217351
3227 11651071.6614797 0.9909229847741479
3228 11659686.693682192 0.9908440377035364
3229 11655495.457365919 0.9908734765262918
3230 11657311.273213428 0.9908587355396173
3231 11659353.785949284 0.9908005989919603
3232 11664022.169893967 0.990766983680824
3233 11656491.84772288 0.9908113334352112
3234 11659750.264918143 0.9908260042564029
3235 11668393.502712023 0.9908928412329155
3236 11655946.435949288 0.9909206076723622
3237 11660654.302999072 0.9908047258242605
3238 11650089.413243404 0.9907870510353305
3239 11658245.683356408 0.9908029771789189
3240 11667904.273617819 0.9908229392431255
3241 11656676.864804592 0.990859288032434
3242 11664018.028433781 0.9908794443238496
3243 11654985.193957033 0.9909106810589716
3244 11653206.529062053 0.9909200561073808
3245 11646744.558162741 0.9908946553355037
3246 11659132.721907848 0.9908407331330634
3247 11652100.05413843 0.9908609936982656
3248 11656554.613214316 0.9908668788046362
3249 11655949.448913114 0.9908671425715259
3250 11654719.090837393 0.9909095035798463
3251 11660962.720741477 0.99087060724094
3252 11650475.64388662 0.9908345659596676
3253 11647918.923209688 0.9908441003569102
3254 11653366.48470835 0.9908115179176876
3255 11652377.830211196 0.9908543575304577
3256 11654658.687439416 0.990868993425607
3257 11655021.319849197 0.9908939969784191
3258 11659958.039667517 0.9909131715814172
3259 11655942.376510417 0.9908682449919134
3260 11648590.7442875 0.9908560104059149
3261 11657160.395421075 0.990917584096207
3262 11661279.622582592 0.9909110734559285
3263 11662968.738602558 0.9909019287806458
3264 11656503.59302562 0.990914294918114
3265 11648912.68592952 0.9909210340003751
3266 11658666.296242833 0.9909521969524204
3267 11661463.448803304 0.9909959634862472
3268 11654126.664421707 0.990961036244602
3269 11654937.823957304 0.9909770468660397
3270 11662111.858451532 0.9909664742975315
3271 11656243.794629088 0.9909595759305998
3272 11644251.048586123 0.9909836834421554
3273 11651203.046743253 0.9909760771561001
3274 11651849.885192296 0.9909995807892071
3275 11655266.914799528 0.9910295708469762
3276 11655146.444264077 0.9910325316376843
3277 11644424.419720404 0.9910210008141507
3278 11651429.904967647 0.9909598798306388
3279 11650506.159098992 0.990943262518725
3280 11646402.50304662 0.990985760573366
3281 11642051.29815271 0.9909625603544059
3282 11642028.158561138 0.9909406566872512
3283 11643118.246864928 0.9908675252713973
3284 11648569.90174251 0.9909384846582627
3285 11653483.426827999 0.990958666133811
3286 11655942.383316407 0.990999453720955
3287 11650918.577673173 0.9910179982920939
3288 11649124.395114096 0.99104074091561
3289 11651154.276772762 0.9909817388533395
3290 11645650.96770495 0.9909752966658655
3291 11654030.861346262 0.9909647245388977
3292 11648408.397918204 0.990916539692133
3293 11651534.745765273 0.9909708405613203
3294 11649701.781792741 0.9910150571373365
3295 11639503.24524674 0.9910041318870055
3296 11649784.174262077 0.991005883251409
3297 11646664.789672429 0.9910335318628195
3298 11643949.0448428 0.9909700252974274
3299 11651248.655433413 0.9909499639220388
3300 11654398.171182644 0.9909777551799053
3301 11652934.202689838 0.9909331493546566
3302 11645075.228984596 0.9909488371706499
3303 11655657.426244555 0.9908821180410032
3304 11646774.578370718 0.9909238092334847
3305 11655424.249679064 0.990933679796141
3306 11649979.631115343 0.9909356518667687
3307 11648017.96058279 0.9909239134080629
3308 11643040.001358606 0.990886152596029
3309 11643864.181083206 0.9909658953727282
3310 11647383.93729905 0.9909293017747673
3311 11646479.364114163 0.9909823975089903
3312 11644888.398530567 0.9909148601344777
3313 11647407.20481551 0.9909414779381716
3314 11638100.005978411 0.990930572304305
3315 11642560.968461085 0.9909436063718972
3316 11645725.480453946 0.9909639106719971
3317 11649739.7492236 0.9909283977875614
3318 11641271.453192275 0.9909532656236307
3319 11634438.95071398 0.99094595411345
3320 11650085.09551955 0.9909248154982441
3321 11654328.92533097 0.990927026849551
3322 11655805.38972288 0.990973785189617
3323 11656633.499846252 0.9909845979525171
3324 11651744.712749945 0.9910320232111588
3325 11651664.783757597 0.9910233614865728
3326 11645721.526430491 0.9910320074639231
3327 11657265.517413814 0.9910724657722693
3328 11642465.766968293 0.9910771648205053
3329 11662007.717086375 0.9910435725729729
3330 11663636.63244886 0.9910129776766161
3331 11653674.766136153 0.9910892769481354
3332 11654082.131353155 0.9910209255623461
3333 11650530.625535762 0.9910104932069105
3334 11650852.41110614 0.991039846680271
3335 11643753.768307636 0.9910509261020686
3336 11651725.04252121 0.9910286080009366
3337 11651006.907237493 0.9910765739438868
3338 11649421.604189483 0.9910252677891844
3339 11655503.393305724 0.9910200874523932
3340 11654468.919548653 0.9910452044827527
3341 11649834.295182288 0.991115905686849
3342 11652156.211870113 0.9910768248927493
3343 11655853.133980066 0.9911231953148305
3344 11650904.991241394 0.991123171120379
3345 11659703.476247445 0.9910669433429177
3346 11657641.974077677 0.99109068695089
3347 11660187.482911777 0.9911119923121606
3348 11656478.048218977 0.9911102164384696
3349 11661496.841853695 0.9910590783203347
3350 11655721.909173671 0.9911107127143569
3351 11652307.313571908 0.9910389757331172
3352 11661799.52846801 0.9910515799670951
3353 11653400.269579262 0.9910499959043354
3354 11655757.762426853 0.9910577375791936
3355 11654395.55128254 0.9910144696289319
3356 11660662.23788762 0.9910115992894956
3357 11668027.639446555 0.9910246695437204
3358 11665114.778685916 0.9909913671507933
3359 11662989.695523314 0.9910570088529701
3360 11672141.98709047 0.9911171810826881
3361 11673942.720114632 0.9911161594220795
3362 11667849.886633666 0.991138987773021
3363 11665699.577803966 0.9910371525255971
3364 11666033.451043468 0.9910753338244631
3365 11667266.464179093 0.9910296954059001
3366 11664346.684854865 0.9910025439244147
3367 11664074.002107238 0.9909589363356027
3368 11664717.862008125 0.9910038535533239
3369 11660899.751533616 0.991052604572089
3370 11660190.207916396 0.991034211965077
3371 11667722.972799866 0.9909832283974678
3372 11666171.771578334 0.9909911763624107
3373 11665292.726246271 0.9910398347159888
3374 11669095.310111254 0.9910023857341114
3375 11669144.493352275 0.9909897230565775
3376 11672105.24529404 0.9909428912168685
3377 11667504.730893916 0.9909915323108645
3378 11654596.055114804 0.9910063667799259
3379 11665783.451098392 0.9910317223147209
3380 11666027.811679402 0.9909619960175039
3381 11663428.90197137 0.9909177846362678
3382 11659096.198130509 0.9908898842367836
3383 11657922.269585645 0.9909076093675013
3384 11660606.357452178 0.9909882161327663
3385 11659206.06282522 0.9909880988769062
3386 11654534.698123533 0.9910155489863256
3387 11670005.971937705 0.9910392647639875
3388 11673935.630093258 0.9910729024900952
3389 11667219.333724404 0.9910871763714721
3390 11666915.512200406 0.9911126599178288
3391 11659897.219532363 0.9911100204024899
3392 11656974.873629138 0.9911263084194316
3393 11661284.30848698 0.9910779437662316
3394 11665172.243411979 0.9910388133174662
3395 11663042.78127434 0.9909907086296659
3396 11664618.082719522 0.9910308017820033
3397 11660130.174467271 0.9910700548732517
3398 11662659.942371912 0.9910420726244547
3399 11661606.532615224 0.9910430406970021
3400 11658621.077039175 0.9910831077146808
3401 11662406.485858016 0.9910573010590293
3402 11663845.097631443 0.9910489730331533
3403 11656640.538576892 0.9910370515814076
3404 11659438.745024556 0.9910044545040768
3405 11665300.823775452 0.9909577391299421
3406 11658662.329635918 0.9909685020706688
3407 11668990.049987663 0.9909933335290227
3408 11651519.211997354 0.9910986142096543
3409 11655837.110167969 0.9911307450075697
3410 11658648.981175907 0.9911002319701727
3411 11660558.565265262 0.9911612579714341
3412 11659134.81368058 0.9912084000146083
3413 11660764.532413563 0.9912540706776906
3414 11663498.590456456 0.9912347025170087
3415 11665575.36600626 0.9911666802343488
3416 11656808.340007955 0.9911917780120463
3417 11659612.848897215 0.9911281781199172
3418 11654991.70735048 0.9911393338807079
3419 11655230.279251289 0.9911837596962556
3420 11655274.638435032 0.9911667525138388
3421 11655145.948009133 0.9911529031612547
3422 11652076.744862048 0.9911192566041135
3423 11650301.362401016 0.9911146928425343
3424 11656039.940409858 0.9911072695214513
3425 11657831.623923812 0.991112030680788
3426 11657654.00016937 0.9911330273355742
3427 11656219.76829237 0.9911033877153058
3428 11649772.320406608 0.9911089323943135
3429 11660310.298327278 0.9910992582747011
3430 11657871.205407687 0.9911125315216417
3431 11664160.383713959 0.9910412294738381
3432 11667258.940028276 0.9910395599034957
3433 11652995.075124348 0.9910734282725485
3434 11657811.954238512 0.9910533928192089
3435 11659823.941913525 0.9910800437777024
3436 11658477.539474415 0.9910847913617907
3437 11665309.647774147 0.9910030753254265
3438 11663463.668857938 0.9910005985988238
3439 11664986.950638402 0.9909963981103066
3440 11669873.658485679 0.9910456056659571
3441 11660205.438787311 0.9910790346862117
3442 11661067.68344137 0.9910952330031813
3443 11663738.036555612 0.9910354409840151
3444 11659963.39635521 0.9911028198370407
3445 11663347.857353522 0.991106397662064
3446 11664335.192071179 0.9910662187999264
3447 11668250.135168353 0.9910761365080286
3448 11662415.431005364 0.9910778882461627
3449 11664826.417498484 0.9910296963015495
3450 11663711.045183348 0.9911027149076433
3451 11663416.575901762 0.9912137929828166
3452 11661531.443390675 0.9910780684512444
3453 11656535.900857983 0.9910785176284534
3454 11649096.771606192 0.991099913241158
3455 11671462.653562404 0.9910949325712641
3456 11660027.473076137 0.991008322347818
3457 11656488.179539502 0.9910026597033319
3458 11657478.109437663 0.9909849636789019
3459 11663278.614032747 0.9909820257968538
3460 11664569.949340856 0.991043904458465
3461 11657732.856093263 0.9910257019429948
3462 11660633.878752114 0.9910358028377947
3463 11657634.55159912 0.991029757860759
3464 11660185.111853091 0.9910532911021218
3465 11657385.665788375 0.9910160738602616
3466 11656061.269398745 0.9910417673771501
3467 11664827.137270555 0.991010268931053
3468 11661375.400299275 0.9909592192442969
3469 11666897.823408458 0.990978107377322
3470 11655009.506024325 0.990975090256422
3471 11673558.602023246 0.9910703760768991
3472 11667933.862974439 0.9910115883935411
3473 11667779.612281246 0.990998451120084
3474 11674916.786096983 0.9909948264707368
3475 11675304.929947907 0.9910704736509354
3476 11670540.793666659 0.9910373612382534
3477 11661838.607673666 0.9910921356814028
3478 11668622.609789409 0.9910612962777204
3479 11659155.700191544 0.9910534164933267
3480 11658745.520698017 0.9910147239285992
3481 11666359.226462869 0.991029521830067
3482 11666459.192374416 0.9910659792890802
3483 11665964.984530715 0.9910493183118355
3484 11653516.450041866 0.9910340105393074
3485 11665217.448695926 0.9910801823439456
3486 11662289.506244455 0.9910611847815927
3487 11663429.689223906 0.9910326737863522
3488 11664751.807246542 0.9910807547787726
3489 11670954.705625135 0.9911134263826503
3490 11662457.996086234 0.9911430938936693
3491 11669397.244916579 0.9911470057504064
3492 11668634.175869755 0.9910866102256382
3493 11665311.981101006 0.991078535852495
3494 11662342.302700259 0.9910775480845049
3495 11664592.003855517 0.991115598460434
3496 11652101.715954445 0.9910819829282361
3497 11651876.880746277 0.9910905964482113
3498 11663236.11441858 0.9910583578226252
3499 11659029.760806536 0.9911046127885637
3500 11659264.694355054 0.991113864252708
3501 11661239.42189903 0.9910821194129394
3502 11658012.131340578 0.9910989180925213
3503 11663008.004302165 0.9910428063152423
3504 11656215.956354752 0.9910315486417594
3505 11659312.950724658 0.9909725954814783
3506 11653882.90502276 0.9909711910140852
3507 11652994.588455578 0.9909767014180372
3508 11664392.627538843 0.9910134644626503
3509 11651369.47705544 0.9909902635723424
3510 11649669.02114859 0.9909560236102456
3511 11653222.016067466 0.990904804068539
3512 11658007.730007904 0.9909405681454388
3513 11658150.378881698 0.9908941480234236
3514 11661258.308647493 0.9909156085001067
3515 11660639.519966064 0.9909295495006508
3516 11650311.625446396 0.9908513473975873
3517 11656803.24921278 0.9909488304955365
3518 11654663.929993428 0.990963357923063
3519 11651880.256818822 0.9910257108591825
3520 11645841.836652473 0.9909384173680683
3521 11651799.234842503 0.9909386367499323
3522 11642536.508853732 0.9909468991020147
3523 11648753.409628466 0.9909702311987221
3524 11649002.843370214 0.9909509245981923
3525 11644666.204519356 0.9909514807985211
3526 11645337.950203571 0.9909295886591235
3527 11646206.364833955 0.990928582213925
3528 11651849.287529342 0.9909057338798495
3529 11655345.04372709 0.9909779763533632
3530 11644428.3374405 0.9909780711278615
3531 11645254.92259983 0.9909881252692981
3532 11647780.255442353 0.9910113343316989
3533 11645067.661923634 0.990976924209818
3534 11650191.749428576 0.9909156013582114
3535 11652279.366485756 0.990911658732095
3536 11645480.047770236 0.9908933662699729
3537 11655082.765111428 0.9908648137060801
3538 11655863.25575195 0.990864733907153
3539 11649144.685565332 0.990888497707803
3540 11654988.547018467 0.9908841746973494
3541 11643480.146366304 0.9908612256792997
3542 11643792.34439626 0.9908889784198688
3543 11649449.945657708 0.9909095945068016
3544 11651219.431606095 0.9908926912687562
3545 11648289.536575409 0.9908050512164265
3546 11637117.87353967 0.9907617173735004
3547 11652826.675489824 0.9908501008554854
3548 11644385.667482227 0.9908617779165086
3549 11646357.138299605 0.9908716142649981
3550 11646853.434270693 0.9908869617296253
3551 11646887.019711144 0.9908309305385066
3552 11640978.952057544 0.9908381931643362
3553 11640368.13662585 0.9908579581794308
3554 11641466.479298327 0.9909581435838605
3555 11650390.490669614 0.9908932307288298
3556 11640517.43234478 0.9909184215398336
3557 11647067.74048744 0.9908832656315307
3558 11647112.899996651 0.9908351052632791
3559 11645743.544838067 0.9907870805185067
3560 11640780.713679124 0.9907380862035153
3561 11647166.444056546 0.9907306935178094
3562 11647178.342363324 0.9907208466406264
3563 11648947.9132241 0.9907091982584785
3564 11637940.620841209 0.9907350845348609
3565 11648205.332319848 0.9907463674010699
3566 11639259.342420174 0.9906664801071512
3567 11633093.586220663 0.9906959983329414
3568 11631162.077929882 0.9907745474398629
3569 11644446.56458747 0.9908344773689035
3570 11638664.357366832 0.9907841919410951
3571 11633256.588097405 0.990801683855101
3572 11638574.22268568 0.9907991086761712
3573 11635303.699965525 0.9908467232519126
3574 11638208.110426174 0.9908360104363089
3575 11636407.880779102 0.9908008054038128
3576 11642240.516446153 0.99076010274822
3577 11635945.622883182 0.9907570601768058
3578 11633050.245547747 0.9907898736051837
3579 11635089.229386764 0.9907880938487753
3580 11621697.218814049 0.9906981822566872
3581 11633522.540852336 0.9906866920358822
3582 11625421.852717187 0.9907074848800848
3583 11639168.695317367 0.9907473056156946
3584 11637240.39588785 0.99069894782385
3585 11629140.049951594 0.990698009413487
3586 11626985.635143328 0.9906897480531011
3587 11628777.939258605 0.9906755581523367
3588 11626626.063493188 0.9906916525547536
3589 11636753.763559641 0.9907105661562585
3590 11634461.086932246 0.9907796977001008
3591 11637846.476714106 0.9907987342378314
3592 11634745.284263825 0.9907610763736393
3593 11632309.75339116 0.9908230248348688
3594 11633699.000194099 0.9908511146053055
3595 11631599.614562249 0.9908647293814348
3596 11641217.51473045 0.9908571470650134
3597 11637612.354713172 0.9908607656334598
3598 11639006.3082199 0.9908582024553504
3599 11640831.6349201 0.990845368573905
3600 11643242.3793105 0.9908271817168676
3601 11639980.865219556 0.9907705508800592
3602 11641630.297461653 0.9907968215689513
3603 11636071.246780923 0.9907522212858324
3604 11635764.945722805 0.9908042963313337
3605 11641111.553382473 0.9908551233902446
3606 11633022.61395316 0.9908468656894859
3607 11633505.33930848 0.9908704326599117
3608 11637183.686776912 0.9907551252066114
3609 11631273.064243445 0.9907026680674285
3610 11638538.527465556 0.9907257104870228
3611 11633087.970197877 0.9907108696513925
3612 11638812.91752033 0.9907605462686211
3613 11635784.028574813 0.9907973736694841
3614 11639581.96797385 0.9908064639110401
3615 11633347.498765273 0.9908555521306278
3616 11635446.606586594 0.9908289777022824
3617 11638805.024716295 0.9908689834967267
3618 11640728.896138389 0.9909074504895033
3619 11636216.650564533 0.9909346385169584
3620 11637850.506477688 0.9909390741612697
3621 11639147.122600675 0.9909071298405436
3622 11637586.627314262 0.9909331786360982
3623 11645709.358134206 0.990968779519076
3624 11648408.358297702 0.9910061099057473
3625 11642347.873669278 0.9910046910407214
3626 11648161.423524719 0.991014145918811
3627 11641768.67602823 0.9909813707703327
3628 11652400.416955987 0.9909873075265916
3629 11649485.889244458 0.9909453452127489
3630 11644195.371777752 0.9909414808328153
3631 11645642.727288993 0.9908885199661498
3632 11648096.133486569 0.9908732387314321
3633 11651146.884209573 0.9909509474630525
3634 11647272.662469372 0.9909316660983339
3635 11646522.000793125 0.990940558841611
3636 11652220.181879042 0.9909203673428489
3637 11651809.978884293 0.9908758137214911
3638 11644814.253113735 0.9908636557954014
3639 11647763.155206695 0.9908675887390972
3640 11651116.162509177 0.9908474477441619
3641 11648602.001649972 0.9909574416242418
3642 11650894.936320854 0.9909121989123549
3643 11645460.847105363 0.9908788768156324
3644 11655280.270534793 0.9908895322873673
3645 11644317.312552752 0.9909008014960365
3646 11654429.612155646 0.9908695211072343
3647 11644109.224716565 0.9909367325119919
3648 11648858.013951078 0.9909621134144342
3649 11651233.267754583 0.9909252324583223
3650 11648590.560137698 0.9909228542021453
3651 11653323.798792807 0.9909835880842853
3652 11645263.380515905 0.990986790385193
3653 11645560.810387738 0.9910408008245369
3654 11644908.920350691 0.9910048995135258
3655 11653470.183140837 0.9910538581928077
3656 11643433.331563627 0.9910009602090185
3657 11646570.133292723 0.990928560969728
3658 11645036.61610225 0.9909092446490294
3659 11648538.246213244 0.9909289524274779
3660 11639959.740106119 0.9909608309504436
3661 11650436.481675884 0.9909702592118721
3662 11653997.086784417 0.9909751240261638
3663 11647280.62807168 0.9909968022612817
3664 11647913.52460177 0.9909389564546833
3665 11644778.30686971 0.9910128988267096
3666 11652848.232327452 0.9910544438472788
3667 11649806.987314036 0.9910167565045056
3668 11643074.073646542 0.9909829779009808
3669 11645903.946243854 0.9909943126771412
3670 11656110.05309056 0.9909811334207307
3671 11651800.359605549 0.9909373519400893
3672 11644630.027219743 0.9909649740288455
3673 11644668.542485971 0.9909116611950162
3674 11646595.22136013 0.9909550566345229
3675 11642768.943006903 0.9910008733067108
3676 11645614.878605636 0.9910007358638482
3677 11642752.846756669 0.9910161645001315
3678 11645923.357155679 0.9909957857943004
3679 11647350.177332675 0.9910246725670452
3680 11647532.847968195 0.9909532618634144
3681 11643099.402421802 0.9909244507463696
3682 11646434.963943848 0.9910068030144971
3683 11646709.246017376 0.9910318596430329
3684 11646055.409210695 0.9909743568719038
3685 11647085.491088297 0.9909551909864186
3686 11648383.99091956 0.9909470578691874
3687 11651899.184075782 0.9909405426372938
3688 11649436.948692573 0.9909394487446298
3689 11647760.044015883 0.9909490829611715
3690 11645310.26199857 0.9909660889780416
3691 11651618.872008976 0.9909650693457802
3692 11643220.62971569 0.9909500168725489
3693 11645884.320402084 0.9909830201784696
3694 11640212.152266158 0.9909897895927832
3695 11645068.24938588 0.990981624690027
3696 11641370.422605086 0.9909372360775713
3697 11646071.672300594 0.990933066502384
3698 11644352.747207573 0.9909007170085469
3699 11650906.0907229 0.9908882405768433
3700 11642815.191387786 0.9909285954042809
3701 11644974.120169315 0.9909391580059805
3702 11655381.191156559 0.9909371119126443
3703 11655707.189766657 0.9909369140662089
3704 11644835.727108657 0.9909443441327157
3705 11645811.952910302 0.9908858083161217
3706 11646507.473740472 0.9908770266945315
3707 11644196.095727237 0.9908614121979886
3708 11652294.781792136 0.9908750952953745
3709 11641509.457570743 0.990803812941593
3710 11645010.633217616 0.9908409274666551
3711 11650402.69011639 0.9909191931822503
3712 11643425.926966583 0.990965732250591
3713 11641294.74576554 0.9909785386529874
3714 11642728.994262457 0.9909249444267241
3715 11635840.211858172 0.9909292165551065
3716 11648624.458306149 0.9909290408711899
3717 11645559.7481085 0.9909571155075971
3718 11647010.822505033 0.9909982384875266
3719 11652887.900304724 0.9910422636745632
3720 11653601.944090541 0.9910060347462201
3721 11646443.868519802 0.9909862736976127
3722 11652154.872697664 0.9909245728201308
3723 11644370.034810305 0.9908733426942739
3724 11643311.84038939 0.9909474702268897
3725 11645820.610460838 0.9909343672808267
3726 11643908.319854084 0.9908709419004461
3727 11646321.852578875 0.9908450622776195
3728 11652106.187275235 0.9908961916061968
3729 11651747.05673612 0.9909097894227575
3730 11650900.904792076 0.9909581846027151
3731 11650236.394128766 0.9909540672145232
3732 11647931.17796195 0.9909645909822317
3733 11650731.928365514 0.9909541426990128
3734 11651368.41061141 0.9909868557049833
3735 11649680.897703858 0.9909764313325897
3736 11649518.082643643 0.991023611823493
3737 11660090.890037138 0.9909485241081842
3738 11659321.010863656 0.9909026532560392
3739 11663066.72903864 0.9908874800642267
3740 11657457.665961381 0.9909136530669841
3741 11656234.661731234 0.9908948825560296
3742 11662077.058463363 0.9908324626565761
3743 11661036.067899676 0.9908515274749967
3744 11650882.862237347 0.990858062705961
3745 11659774.70236976 0.9908063452483425
3746 11653694.207510442 0.9908211064024282
3747 11657225.136776185 0.9908025049158189
3748 11663119.602447683 0.9908458525664728
3749 11658266.226188743 0.9908809158702001
3750 11659925.200912373 0.9908963565206704
3751 11664798.29564081 0.9909268067344937
3752 11670110.163727637 0.9909454124142849
3753 11674963.944359295 0.9909060523560553
3754 11661405.51755002 0.9909067874038158
3755 11670282.595360076 0.9909691684619888
3756 11662800.980606595 0.9908579260308158
3757 11672853.68691307 0.9908622535503441
3758 11673034.046070455 0.9909007491357649
3759 11655723.964536877 0.9908403168558692
3760 11661779.655034438 0.990812578911555
3761 11675899.670193182 0.9908018381806456
3762 11670368.466258978 0.9908228012552367
3763 11669766.511959359 0.9908787784275568
3764 11660287.063348636 0.9908978208458872
3765 11662536.06305549 0.9908965707973972
3766 11658517.432417542 0.9908681854872686
3767 11657460.28055804 0.9908283574607564
3768 11662648.245786145 0.9908310768635735
3769 11669442.59851374 0.9908231090086489
3770 11667025.388569988 0.9908168210086801
3771 11670859.867224501 0.9907906560587236
3772 11665238.777260616 0.9907544150626889
3773 11671182.233041601 0.9908230294636864
3774 11668421.042140488 0.9907709686343489
3775 11671081.916483928 0.9907888161883566
3776 11670684.810642788 0.9907552329867199
3777 11673013.553003462 0.9907718369366079
3778 11668031.478973659 0.990771732405831
3779 11667693.874033218 0.9908308965418996
3780 11665279.790007964 0.9908052692431099
3781 11669276.937753813 0.9907276393382393
3782 11659188.124890234 0.990808692567142
3783 11664077.952217994 0.9908372924593358
3784 11659606.726306548 0.9909187213825549
3785 11663867.08357139 0.9908378848295469
3786 11668609.690520264 0.9907541440102247
3787 11658637.360735215 0.9907618067893282
3788 11658158.720589457 0.9907004099995719
3789 11660166.00314724 0.9907259258566238
3790 11665145.045730505 0.990640196234543
3791 11662965.21864124 0.9906419650018142
3792 11664784.30292471 0.9906880881752947
3793 11671819.588289786 0.9906522640066385
3794 11667126.902716728 0.9906819439202281
3795 11660010.696311356 0.9906909997851565
3796 11653618.4140109 0.990641622018887
3797 11659446.63779401 0.9906161161143398
3798 11671321.98285232 0.9906274822274181
3799 11658453.005008014 0.9906225618497037
3800 11663589.59033883 0.9906509140726417
3801 11660752.952185687 0.9907209345934389
3802 11671015.472765945 0.9907590046266612
3803 11666266.913961958 0.990790725465622
3804 11673926.933883157 0.990790901994847
3805 11664957.97418338 0.9907912233964261
3806 11671468.380131276 0.9907990292439204
3807 11678079.780006165 0.9908230638440845
3808 11674339.840961454 0.9907757955030783
3809 11670546.77235107 0.9907694570279206
3810 11666222.621252896 0.9907812115493246
3811 11665855.57535893 0.9907155098436976
3812 11663794.982669454 0.9907325475632635
3813 11674437.741407083 0.9906964727065752
3814 11662342.751500877 0.9907355702876575
3815 11661917.451520577 0.9908179292773313
3816 11665326.535554059 0.990828030563746
3817 11666516.827164266 0.9908519139000923
3818 11664703.268237833 0.990866292013744
3819 11663347.868901854 0.9908402132219749
3820 11662482.925331047 0.990827453310192
3821 11663101.252979472 0.9908689645019493
3822 11672612.093471691 0.9908952589711136
3823 11670672.792951498 0.9908284586217373
3824 11677547.060793225 0.990783364737713
3825 11673943.339476671 0.9908550170230477
3826 11678693.621277025 0.990829067141137
3827 11684836.251728263 0.9907589779495927
3828 11674302.459698921 0.9907020194942532
3829 11674916.807899058 0.9907639676704492
3830 11681664.238773078 0.9908291634557146
3831 11673355.662308078 0.9907684452171307
3832 11679187.272591136 0.990761957463737
3833 11671417.839333883 0.9908075983012542
3834 11674273.871533126 0.9907851801394788
3835 11673189.948585458 0.9907328432836228
3836 11669753.65651798 0.9907300421754196
3837 11668434.56405811 0.9907034960067804
3838 11669171.889123788 0.9907884360391246
3839 11666726.541866628 0.990750110408938
3840 11656907.002842963 0.9907546894918171
3841 11669287.14416952 0.9908142366956857
3842 11661444.477621775 0.9907864133659215
3843 11661382.529197114 0.9907662500234392
3844 11675192.23339486 0.9906796536760186
3845 11668187.88454265 0.990734055250121
3846 11674093.527763797 0.9906908873288789
3847 11675034.71111741 0.990665009762652
3848 11669017.673899204 0.9906326869991707
3849 11672656.922628434 0.9906928345619516
3850 11671633.334364539 0.9907428019571116
3851 11675443.192651598 0.9907957368738116
3852 11670135.362233976 0.9908279148267692
3853 11664357.791834654 0.9908412059983572
3854 11670306.25160423 0.9909083620102493
3855 11673220.106303047 0.9908836719341501
3856 11672124.068829782 0.990820761988474
3857 11668299.676699456 0.9908136776518363
3858 11666162.673998803 0.9908890545337451
3859 11669929.604732858 0.9908613644252303
3860 11674885.259698309 0.9909550010548218
3861 11678264.696562802 0.9909191200619997
3862 11671681.116997402 0.990871511509501
3863 11680127.05409452 0.9909446248652589
3864 11672736.575199848 0.9908850754589922
3865 11678010.536855934 0.990865093854377
3866 11679296.613750076 0.9908746862976023
3867 11676067.301377166 0.9908585118319582
3868 11673902.60618379 0.9909453167888115
3869 11679926.772244258 0.9909940275003338
3870 11678283.75770053 0.9910160900137663
3871 11676654.383609805 0.9909940638627063
3872 11691993.31494682 0.990950129152398
3873 11688436.134049736 0.9909217207688604
3874 11680331.518625442 0.9909489818694747
3875 11688422.32223127 0.9909628739096508
3876 11689074.753535822 0.9909265209459612
3877 11687366.544183286 0.9908492413378556
3878 11684798.626127427 0.9908241736782222
3879 11683751.540911553 0.9908752276758339
3880 11685557.241584687 0.990849795001679
3881 11682642.124201523 0.9908246981474949
3882 11685126.361003423 0.9907625175325567
3883 11679739.181883894 0.9907298826177858
3884 11686112.054011595 0.9907414550401927
3885 11686416.101220533 0.990788055547138
3886 11683722.465980714 0.9907475548423377
3887 11683875.564315215 0.9907795027667357
3888 11683343.621586544 0.9907691939926794
3889 11685300.981024325 0.9907358804875885
3890 11681544.273451332 0.9907286644357178
3891 11689868.066377847 0.9907165642145955
3892 11680946.643987903 0.9906936464118963
3893 11678923.327812906 0.9906833895307822
3894 11676566.935576845 0.9906330134696394
3895 11674666.74120266 0.9906217545782998
3896 11680519.398503356 0.990618022023031
3897 11677616.965170423 0.9906093380663732
3898 11689447.386578668 0.9906072259475759
3899 11682917.611734452 0.9906405248856786
3900 11685572.946664162 0.9905985814256906
3901 11688977.450662931 0.9906780711212462
3902 11684803.480801517 0.9907308702600943
3903 11681153.33004272 0.9907536692612541
3904 11674078.167765304 0.9906760360083321
3905 11679601.51759849 0.9907086521290471
3906 11682505.911499588 0.9907414235322963
3907 11680610.618253563 0.9907788977262655
3908 11672263.981731642 0.9907796016451381
3909 11678665.714855695 0.9907731361629936
3910 11672945.83830158 0.9906347756978096
3911 11676604.179352209 0.9906853488965953
3912 11680001.719284719 0.990665170066653
3913 11675697.180282 0.9906366970322359
3914 11679689.602326384 0.9906535704827473
3915 11680697.427894557 0.9906263387420409
3916 11671812.153745154 0.9905869663059169
3917 11681136.617398877 0.9905625413113349
3918 11669761.672524402 0.9905714693694568
3919 11678516.478424298 0.9906156270869442
3920 11673399.175575955 0.9906309933938825
3921 11665694.930229483 0.9906152088138162
3922 11670178.969455961 0.9905918249513198
3923 11664315.40287353 0.9906304733799836
3924 11661887.248013217 0.9905794389800452
3925 11669275.660289578 0.9906267762624075
3926 11673108.692742515 0.9907442028781791
3927 11672493.968048733 0.9907894974290394
3928 11675967.264777293 0.9907437254517243
3929 11665631.696557175 0.9907699550264187
3930 11667034.297037886 0.9907692299731639
3931 11665900.669155497 0.990732000299034
3932 11662528.715457866 0.9907298390469205
3933 11665516.875899468 0.9906841291393116
3934 11662347.825729331 0.9907307222075399
3935 11671922.318267675 0.9907141969872681
3936 11664211.961435592 0.9907256647339189
3937 11664806.928423502 0.9907912551346852
3938 11667494.432089768 0.9907768891616617
3939 11673012.23502526 0.9907220816334332
3940 11674497.445718141 0.9907404308855374
3941 11670804.27286942 0.9907704942920568
3942 11661998.892195247 0.9906922790164828
3943 11664480.051320534 0.9907073836911833
3944 11663580.489256028 0.9907470585661046
3945 11661758.901258381 0.9908365425457132
3946 11662564.014623988 0.9908217409073142
3947 11665029.410974072 0.9908144967124383
3948 11659149.447942998 0.9908050370376553
3949 11661142.232619572 0.9908182894789177
3950 11658094.281870315 0.9908378130316575
3951 11655133.007057155 0.9908164611259553
3952 11659725.844958805 0.990823265617992
3953 11658978.708175635 0.9908889185403033
3954 11662521.914776878 0.9909370011411345
3955 11661518.367017565 0.9909581393547642
3956 11658965.152236689 0.9908732098591623
3957 11656538.500196662 0.9908377365159601
3958 11659769.9337133 0.9909014448936957
3959 11654687.888611633 0.9908166570962909
3960 11659593.817771504 0.990756309529471
3961 11652713.09977878 0.9907295584650628
3962 11654796.69202042 0.9906977972373163
3963 11656617.108694654 0.9906659421238059
3964 11647801.965716096 0.9906575005223796
3965 11642668.341009133 0.9906957745379112
3966 11639396.635241637 0.9907427118471829
3967 11647858.999188185 0.9907178963075485
3968 11644961.360297943 0.9907511876707811
3969 11641060.56983383 0.990782866471732
3970 11652493.023865176 0.9907200573437408
3971 11645553.228892481 0.9906834032430152
3972 11643098.091320332 0.9906370587018337
3973 11647712.040890045 0.9906174275196321
3974 11643376.08469998 0.9906529918204975
3975 11635335.9240411 0.9906600880970315
3976 11648722.885321062 0.9907326007364683
3977 11644330.955384053 0.990772449111352
3978 11637493.646225516 0.9908343634159655
3979 11631118.113226827 0.9908358300585538
3980 11630728.073918967 0.9908094691427142
3981 11634230.29489778 0.9907668854565124
3982 11630076.065867407 0.9906988429528841
3983 11643685.162048874 0.9906825477593866
3984 11644486.82224921 0.9906115947804335
3985 11641284.499912808 0.9906478511423858
3986 11638828.956234716 0.9906343545516634
3987 11641288.161544226 0.9906232564302485
3988 11643223.39640715 0.9906294508332836
3989 11645155.395479275 0.9906472336969345
3990 11646858.344167808 0.9907302020871078
3991 11638562.476622928 0.9907478698790453
3992 11641497.352520907 0.9907021373620288
3993 11642412.10853805 0.9907213208293403
3994 11643478.961368084 0.9906682350742635
3995 11639741.96723494 0.99072676514633
3996 11647228.1164504 0.9907381558277122
3997 11648270.025907997 0.9908010683553421
3998 11644011.443472626 0.9907339460670234
3999 11645501.097441614 0.9907729200572717
4000 11645059.60125623 0.9906887497929854
4001 11647959.020337543 0.9906891646781676
4002 11647191.685792316 0.9907378013597995
4003 11641469.865354352 0.990777964845121
4004 11645784.278477503 0.9907128643319423
4005 11646312.759594481 0.9907186955392712
4006 11647674.3756296 0.9907307291370139
4007 11656181.875404658 0.9906835430136587
4008 11648723.602066033 0.990773320778356
4009 11648247.841976611 0.990776643416156
4010 11649258.614514017 0.9907923053983755
4011 11630528.425714908 0.9907665638418639
4012 11642620.978528174 0.9908039439480252
4013 11642089.65366005 0.9908433108795945
4014 11637113.88893428 0.9908093713040048
4015 11648359.591936337 0.9908564709047741
4016 11648566.510697382 0.9908791028005383
4017 11636057.163801173 0.9908904234393681
4018 11637076.7963027 0.9908402322228252
4019 11643396.735109596 0.9907886550463616
4020 11643571.592595262 0.9907998609874221
4021 11652518.626324458 0.9907802031861693
4022 11637360.414917251 0.9907409737369972
4023 11644474.289209932 0.990760700698312
4024 11647089.705985175 0.9906981929002052
4025 11635672.808142861 0.9906777213494821
4026 11638839.278533386 0.9906496300693224
4027 11639029.535255164 0.9905972478719712
4028 11632667.697613044 0.9906289557064427
4029 11643191.964322045 0.9906270599669871
4030 11634189.948656935 0.9906480293135986
4031 11641269.719859308 0.9906211022931095
4032 11631316.72801366 0.9906125809000951
4033 11636925.182552485 0.9906988113478195
4034 11643910.50515261 0.9906282528299271
4035 11651297.359952245 0.9906344504783868
4036 11653995.202647869 0.9906566450266211
4037 11645581.893830705 0.9905783565176933
4038 11643231.780275043 0.9905520291438779
4039 11645402.754001351 0.9905058912066763
4040 11641438.32680134 0.9905356839347951
4041 11629592.582193397 0.9905446001061553
4042 11637995.828891752 0.9905678610626456
4043 11647609.054325502 0.9905863456104446
4044 11643624.58172133 0.9905917513569266
4045 11636404.392533442 0.9906815738531922
4046 11640522.724215034 0.9906893864893371
4047 11641143.382634955 0.990725928007364
4048 11647402.183741987 0.9906522070085018
4049 11637136.596088575 0.990597465884814
4050 11637673.941281712 0.9906379295353157
4051 11643447.364253104 0.990598784294034
4052 11638361.114038192 0.9906300672149382
4053 11643051.658477189 0.990594276803499
4054 11644662.761596922 0.9905930300022393
4055 11639767.903257515 0.9906075754840774
4056 11638719.470710728 0.9906798349371617
4057 11633269.715079438 0.990679741908071
4058 11645351.148162568 0.9906936376547323
4059 11648406.48931737 0.9907207408461168
4060 11641069.381174222 0.9907471380943172
4061 11648155.586404333 0.9907310747155326
4062 11645770.55562299 0.9907768983823674
4063 11643985.202654265 0.9907685617326112
4064 11644796.512085328 0.9908753838980923
4065 11646170.30081398 0.990854341562136
4066 11637687.970001157 0.9908302715806214
4067 11637273.950982854 0.9909077403374142
4068 11641114.502848431 0.9908707844119451
4069 11633526.563615179 0.99093635397321
4070 11634697.535505123 0.9910021529119171
4071 11632235.481383631 0.9910222910956097
4072 11636395.03271093 0.9910103787045206
4073 11636147.118927883 0.9910297458219782
4074 11640332.720105907 0.990969632081187
4075 11634933.927240303 0.9909304128891113
4076 11639220.455630776 0.9909253611120167
4077 11631771.603352422 0.9909370621888168
4078 11632349.129765874 0.9908507335511794
4079 11627520.730976483 0.9907662377362806
4080 11627736.612395199 0.9908255593945903
4081 11626963.03137506 0.9907858417156891
4082 11633892.991665792 0.9908327103438297
4083 11633076.502075294 0.9908673087144868
4084 11636630.506591821 0.9908900512673324
4085 11636591.679057378 0.9909137873769526
4086 11632292.094028872 0.9908396667636387
4087 11630607.8933269 0.990803790237724
4088 11629184.04960963 0.9907591112948156
4089 11627732.861839755 0.9907712751028274
4090 11634303.546658905 0.9907820858092024
4091 11637975.798343407 0.9907987183908263
4092 11634214.077537948 0.9907456445251367
4093 11627906.581601642 0.9907372032106768
4094 11633035.570502361 0.9907492140850521
4095 11633147.24313708 0.9907515261197662
4096 11629869.632037647 0.9907216205573234
4097 11627053.614182409 0.9907115528992947
4098 11624538.315306839 0.9907313885082811
4099 11627782.984966941 0.9907770543764151
4100 11628953.329450991 0.9907809254614334
4101 11634980.183904393 0.990711671170405
4102 11634737.606204038 0.9908291931737758
4103 11634289.10922546 0.9908310019853624
4104 11629530.4472582 0.9908303271524097
4105 11630105.532431414 0.9907851183984592
4106 11633415.5462467 0.9908061910788396
4107 11634336.948233563 0.9908369051866761
4108 11638350.269006204 0.9908262950969631
4109 11628696.69566298 0.9908289803889114
4110 11630501.522704965 0.990787404496596
4111 11628490.669175252 0.9907164915402329
4112 11625872.586013507 0.9907500771563252
4113 11630256.010324065 0.9907147889110796
4114 11624608.356622627 0.9906837767013542
4115 11620501.7006407 0.9905949274763911
4116 11629624.457175607 0.9906248561269726
4117 11628626.548088824 0.9905637268565779
4118 11618753.470074905 0.9905629155229417
4119 11630939.888387743 0.9905503223410805
4120 11633087.412481995 0.9906612642286331
4121 11633211.869187728 0.990662473313232
4122 11626330.348013699 0.9906024696369651
4123 11633479.151077675 0.9905529538676185
4124 11631556.267061604 0.9905796972281584
4125 11639870.558269285 0.990651953120456
4126 11633245.207402145 0.9906109742569875
4127 11623466.72593813 0.9906396115029106
4128 11624468.885574324 0.9907150709973694
4129 11624346.927069588 0.9907288017287741
4130 11632531.451126758 0.9907726131988578
4131 11629092.35909574 0.9907312648277371
4132 11624669.993904343 0.9907131120208436
4133 11631743.141672986 0.9907509221347591
4134 11635560.420303902 0.9907306300095379
4135 11630153.003775649 0.9906912654517386
4136 11642438.500539642 0.9906718528882275
4137 11640037.425045699 0.9907754537763478
4138 11648232.447129805 0.9907912346296905
4139 11648913.536431704 0.9907532625460842
4140 11644273.6394219 0.9907414501184815
4141 11634336.059767585 0.9907149381094109
4142 11643921.156884627 0.990613361208437
4143 11640190.328921564 0.9905505669848815
4144 11633083.57482339 0.9905766153575112
4145 11636251.486694967 0.9905749913072596
4146 11640009.841389284 0.9905244785866072
4147 11633784.503763657 0.9905907973467895
4148 11643069.989446385 0.9906097306605034
4149 11638573.47970386 0.9905763018241494
4150 11635733.526703184 0.990648361348156
4151 11636964.247319432 0.9906788719777443
4152 11628510.52138981 0.9906853912520113
4153 11629713.375744974 0.9906870333817916
4154 11632275.665327173 0.9905705429172273
4155 11628965.40203337 0.9906254909072484
4156 11631136.238297926 0.990622076857577
4157 11621929.061948296 0.9905819433000972
4158 11620056.074803725 0.9905810032197196
4159 11620827.907145755 0.9905510573375252
4160 11626184.853791608 0.9904643488215884
4161 11625563.970760839 0.9904724302397377
4162 11623165.714185199 0.9904937221336646
4163 11613559.28174659 0.9904740911334262
4164 11613581.277370557 0.9905065903615272
4165 11615107.559758285 0.9905367731171085
4166 11615771.437360473 0.9904691278884578
4167 11619033.960778002 0.9904925661569073
4168 11620944.5128339 0.9904612039747962
4169 11621788.916613467 0.9904698025620032
4170 11619676.504512507 0.9903766066631785
4171 11618817.294980474 0.9904118896104241
4172 11624276.055403007 0.990422418933971
4173 11620549.117651569 0.9904075873839765
4174 11617492.341257997 0.9904611727407895
4175 11627890.49341554 0.9904870642927972
4176 11623373.880722381 0.9904768085293969
4177 11624182.068458688 0.990498825746865
4178 11628444.62657371 0.9905078913268381
4179 11623649.958237294 0.9904240880266598
4180 11622835.812958458 0.9904520017571476
4181 11634821.495825328 0.9904988298249517
4182 11628675.184166517 0.9904569469354592
4183 11635915.50753252 0.9904707190706538
4184 11628763.131445644 0.9905046124552337
4185 11632574.567243116 0.9905705371098212
4186 11628626.46006838 0.9906212022580805
4187 11631845.353809467 0.9905502685529944
4188 11627938.909922637 0.9905484274962607
4189 11641117.355799459 0.9905312357165422
4190 11641557.056451377 0.9905208986423872
4191 11636211.31003844 0.9905350194207949
4192 11639188.051044868 0.9905193173734803
4193 11636031.492481593 0.9904905007618602
4194 11637612.508938547 0.9904363350425696
4195 11636623.719447536 0.9904357234599618
4196 11632936.888099186 0.9904378265926869
4197 11639232.411875837 0.9904443985620729
4198 11640126.07689603 0.9904654297328442
4199 11631425.014593782 0.990424166728547
4200 11632085.446457535 0.990377574717421
4201 11624331.217972886 0.9904452163863345
4202 11632793.361748105 0.9904567221183731
4203 11631551.154365111 0.990510177368168
4204 11634314.227439152 0.990514280749141
4205 11636162.418560022 0.9906042098746874
4206 11633262.816970479 0.9906301148995231
4207 11627700.955264594 0.9906626348364579
4208 11628646.576812927 0.9906136631792557
4209 11626603.859885324 0.9906781765037869
4210 11632390.425492235 0.9907003681786954
4211 11637386.647712404 0.9906900405160455
4212 11637935.548375998 0.9906552443010439
4213 11637986.084102271 0.9906984200801895
4214 11642884.075536784 0.9906869698023377
4215 11641304.58458593 0.9906877227171502
4216 11641328.684197208 0.9907430315676427
4217 11641975.833946317 0.9906751198511758
4218 11626417.298523583 0.9907184499987243
4219 11632702.195368737 0.990716857549129
4220 11635140.046789765 0.9907094618422225
4221 11636687.860685108 0.9907114221626729
4222 11622981.035396365 0.9907153929112715
4223 11633763.984984463 0.9907070759751868
4224 11632369.70811641 0.990670647215962
4225 11633752.46709678 0.9907217658009501
4226 11639341.557252858 0.990757296075918
4227 11637552.84870578 0.9907030976260695
4228 11631797.515725125 0.9907537587337024
4229 11641859.847836554 0.9907982658015735
4230 11633113.848471152 0.9908166689700072
4231 11631794.026657788 0.9907519552569992
4232 11639934.896227352 0.9906710952840134
4233 11640161.409682272 0.9907441780652458
4234 11635721.535741948 0.9907587612693387
4235 11637333.840471104 0.9908295369222999
4236 11636809.483095128 0.9908513480237612
4237 11628481.909793686 0.9908755844626255
4238 11634979.356093874 0.990865187548147
4239 11637826.90693855 0.990781309176072
4240 11638958.27618603 0.9908168838418473
4241 11641106.942361943 0.9908207274475587
4242 11635605.96101037 0.9908056232776588
4243 11640821.737059973 0.9908412473136328
4244 11642236.88810912 0.9908328231103026
4245 11642542.02347525 0.9908796215032878
4246 11628898.983071245 0.9909119013208466
4247 11633788.78427824 0.9908839375009705
4248 11635141.492992477 0.9909564282613132
4249 11630299.217102582 0.9909688564426813
4250 11640930.60418603 0.9909861402524646
4251 11646570.747873157 0.9909590130108632
4252 11633261.571558086 0.9909438459803322
4253 11639218.815027446 0.9909588415226436
4254 11633662.708387127 0.9909411499368294
4255 11634229.453370083 0.9909111097331869
4256 11636849.726177806 0.9909923096781993
4257 11637220.812705485 0.9909592090127285
4258 11638197.426926887 0.9909553094178354
4259 11635161.820872195 0.9908894499321329
4260 11631016.754807912 0.9908428979991691
4261 11632344.049387135 0.9909109001686371
4262 11647821.359441124 0.9909860778194307
4263 11636393.856581505 0.9909123032794648
4264 11640268.620493185 0.9909384979770016
4265 11642721.65761467 0.990895314605873
4266 11648327.71346381 0.990815419808698
4267 11642081.694682501 0.9908027757485165
4268 11639114.937349094 0.9908283928184958
4269 11639093.638129314 0.990773144952612
4270 11642453.445818515 0.9908343756665546
4271 11646338.149760058 0.9909205476095144
4272 11647207.22885862 0.9909099264192329
4273 11651307.711612582 0.9908368873412198
4274 11647620.529357174 0.9908411006403165
4275 11646681.30136038 0.9908584662454673
4276 11649695.674950104 0.9908537843077075
4277 11651218.253360277 0.9908013403704136
4278 11647285.146628577 0.9907962048434737
4279 11645405.347625958 0.9908008145077014
4280 11647031.233471759 0.9908185185624665
4281 11648640.332893308 0.9908386025139364
4282 11650278.22363693 0.9908341877294257
4283 11645878.040606651 0.9907972784601541
4284 11643053.307844518 0.9908289433197932
4285 11652882.883227129 0.9907585792195817
4286 11646778.766262004 0.9907964545298819
4287 11649815.318129256 0.9907286409422924
4288 11654427.840467015 0.9907131982819464
4289 11649850.024586583 0.9907415653944094
4290 11649488.902102482 0.990712084391569
4291 11647997.461399442 0.9907120846624925
4292 11647051.41216934 0.9907242483588127
4293 11649578.008225307 0.9907210716565343
4294 11650436.543313045 0.9907440923071799
4295 11661184.28308452 0.9907585441140846
4296 11658202.839170825 0.9906978684390383
4297 11658924.486660855 0.990795094484169
4298 11657029.949242426 0.9908472089623955
4299 11660638.722936157 0.9909140028512475
4300 11658175.721430944 0.9909129165996926
4301 11657945.125923404 0.9909332234294381
4302 11656911.302161885 0.9909068635858111
4303 11654239.509455962 0.9908203659762164
4304 11644965.673892926 0.990866342774459
4305 11655513.644697126 0.9908660801008803
4306 11642494.493665125 0.9908885876629705
4307 11650608.45522278 0.990929351761988
4308 11651117.387771865 0.9908930338479655
4309 11650591.587434296 0.9909369567816964
4310 11652397.824024681 0.9909080590248085
4311 11649812.38975532 0.990869124168051
4312 11648316.955350615 0.9908076961633483
4313 11640675.742519569 0.9907917682860852
4314 11639760.668016369 0.990825126541122
4315 11649512.475936212 0.9908633704197658
4316 11649427.653148126 0.9908323206704999
4317 11651810.964063445 0.9907912853022574
4318 11647888.285717316 0.990823169257457
4319 11650785.338267017 0.9908281698796326
4320 11649401.915290726 0.9908886649346336
4321 11653230.80310645 0.9908133645542981
4322 11658931.155704413 0.9908334816920389
4323 11653045.89006439 0.9908187481584515
4324 11660967.703035178 0.9908088970832115
4325 11651200.965201562 0.9908370187288242
4326 11654605.670003062 0.9908736217803867
4327 11649059.857079862 0.9907918762012715
4328 11646890.017552588 0.9907446575016574
4329 11646815.163181543 0.9908170938240796
4330 11658037.691195229 0.9907905472081112
4331 11645025.116556833 0.990785915353176
4332 11647723.374848556 0.9908199427402975
4333 11649965.960857563 0.9907931227493981
4334 11650994.6863755 0.9908315902761237
4335 11649306.557807855 0.9908195291140376
4336 11655440.935521746 0.9908079924751508
4337 11646830.271578606 0.9907750589313251
4338 11649519.891916538 0.99078742964664
4339 11644336.459416507 0.9906781057645433
4340 11647214.034302345 0.9906642932630256
4341 11644764.886129389 0.9906577221856163
4342 11646811.80671343 0.9906030741604677
4343 11645949.662650613 0.9906881194109681
4344 11652526.878910393 0.9906635061461335
4345 11655913.805012094 0.9906781878647206
4346 11655435.792715808 0.9906502048086752
4347 11643305.208952695 0.9907066824842129
4348 11658715.39242457 0.9907697636351317
4349 11656250.99744485 0.9907840907839083
4350 11655589.012229932 0.990765756245125
4351 11660134.175933314 0.9906796256689082
4352 11654551.718463596 0.9907164236427907
4353 11661484.458455438 0.9906970790689199
4354 11658647.149105608 0.9907056746622981
4355 11653458.155037114 0.9907149652345328
4356 11657904.891413547 0.9908307720033772
4357 11650313.155255726 0.9907936470454408
4358 11652106.562798562 0.9908028417051316
4359 11659271.09996982 0.9908444087833961
4360 11653826.35214726 0.9908456123380451
4361 11654837.154126836 0.990872685953047
4362 11664824.71873574 0.9908653974477293
4363 11659262.867611742 0.9909086301692569
4364 11656670.25725004 0.9908881494894888
4365 11657175.096683683 0.9908336155958548
4366 11657855.525397938 0.9908446600993327
4367 11652393.216507817 0.9908222359286349
4368 11649726.773332803 0.99087854544812
4369 11647073.251430305 0.9908811035735081
4370 11655291.50528989 0.9908482000454775
4371 11646310.772712298 0.9908091441080179
4372 11648427.532158114 0.9908037301199473
4373 11652795.465999829 0.990879118384264
4374 11661414.439400068 0.9908635140281374
4375 11654154.94759729 0.9907764936200861
4376 11647760.441482961 0.9907954049161368
4377 11648849.98599232 0.9908096056960222
4378 11649011.016009353 0.990795643036482
4379 11646521.562966565 0.9908266819987077
4380 11647413.498962043 0.990838386827791
4381 11657213.223654915 0.9907738866276088
4382 11651552.536346072 0.9907851799586391
4383 11647559.022203771 0.9908233049577867
4384 11650029.770275125 0.9907827941085293
4385 11648737.131679313 0.9908604061631867
4386 11650036.248813795 0.990815174836482
4387 11651199.380851736 0.9907842766727174
4388 11651974.263394728 0.9908199837140357
4389 11649824.319303494 0.9908127329383695
4390 11652852.660446994 0.9908472681846687
4391 11651695.251122639 0.9908154022206774
4392 11655216.165063221 0.9908939151904463
4393 11651374.554872023 0.990924808809303
4394 11652497.541878559 0.9908793953489369
4395 11645631.978167823 0.9908763400350561
4396 11649071.792348878 0.9908725029476122
4397 11647771.663270455 0.9908297978186016
4398 11650761.215254633 0.9908091505884171
4399 11656103.17332053 0.9908361367791152
4400 11652784.965759026 0.9908213341462079
4401 11650399.530887382 0.9908352350586016
4402 11653308.58589574 0.9908909549005815
4403 11651201.00940886 0.9909050632936642
4404 11652687.073232103 0.9908865871322449
4405 11649880.708427759 0.9908415395157071
4406 11651925.974204767 0.9908765857423928
4407 11657872.995964132 0.9908485715176496
4408 11653689.333227556 0.990857895072081
4409 11649296.464188028 0.9908471955468894
4410 11646393.119526535 0.990893816003317
4411 11650304.624126565 0.9908582595315235
4412 11650608.246839108 0.990761167484669
4413 11654889.365295434 0.9907481409412198
4414 11654572.909964506 0.9907141671146433
4415 11655026.474412072 0.9907310116941019
4416 11653098.205457909 0.9906849306956592
4417 11652447.604295826 0.9906782258893787
4418 11657032.533180647 0.9907087849390381
4419 11653722.222127149 0.9906643924278067
4420 11646729.042289464 0.9906758910716399
4421 11657454.475702874 0.990633217341744
4422 11653183.321869401 0.9906157836156678
4423 11651824.969454942 0.9906457180945749
4424 11656470.334007174 0.990596045879795
4425 11652058.795616275 0.9905842795957016
4426 11646846.483799024 0.9905566666997054
4427 11645568.063336613 0.9905994963111838
4428 11648682.654852659 0.9905812568976167
4429 11649583.589731932 0.9905789769063631
4430 11645609.323569022 0.9905651819011496
4431 11654042.949748207 0.9905316865009725
4432 11651660.551581234 0.9905516410742383
4433 11649103.84029542 0.9905319384019836
4434 11644274.779019274 0.9905526156861113
4435 11649341.809711436 0.9905949819429963
4436 11644567.510137146 0.9906007003166609
4437 11650446.077722825 0.9905867092154625
4438 11646608.215339756 0.9906408516635911
4439 11661016.06048068 0.9906967711933519
4440 11650751.055530854 0.9907126167658366
4441 11656204.768477866 0.990759010589812
4442 11651154.710609961 0.9907878343056433
4443 11646587.719159186 0.9907596362019816
4444 11649109.424073456 0.9907315024486182
4445 11645811.181424819 0.9907481742010333
4446 11653072.907103341 0.9908425214581561
4447 11650147.100688359 0.9908057908044376
4448 11650553.449516272 0.9907842555370594
4449 11654337.82157006 0.9908375165042862
4450 11662355.974824429 0.9908522134238108
4451 11660378.008245597 0.9908219421943169
4452 11656300.142898379 0.9907953223228194
4453 11654189.698978942 0.9908751559275513
4454 11656754.476363575 0.990880779929875
4455 11658150.897067564 0.9909151547202093
4456 11657319.448159875 0.9909668635395696
4457 11654311.01046979 0.9910388697797933
4458 11649907.652993541 0.9910306904723019
4459 11651214.008015202 0.9909732323578361
4460 11649406.234800301 0.9909462683384869
4461 11649937.79597058 0.9908765207527667
4462 11652502.659813533 0.9909235832681457
4463 11648087.097059019 0.9909289029822728
4464 11647230.694679694 0.990934385179312
4465 11661151.333687382 0.990943186045759
4466 11648764.45776678 0.9909170390576443
4467 11653211.706363585 0.9908851827131997
4468 11646016.594203377 0.9908933479114524
4469 11646318.935344748 0.9908977495427047
4470 11654938.275221076 0.9909205592363804
4471 11654063.885327067 0.9908656195878585
4472 11651443.975147093 0.9908773234419549
4473 11651446.90272263 0.9908864446763513
4474 11648368.572815752 0.9907737286896829
4475 11645802.80913308 0.9907954780003966
4476 11651101.189869886 0.9908229813979254
4477 11648065.894704407 0.9908087414632111
4478 11654338.491141679 0.9908461064313684
4479 11651186.931639409 0.9909003247426508
4480 11646664.879540173 0.9909072930520187
4481 11643892.37720476 0.990893217983079
4482 11653261.770264061 0.9909396983476935
4483 11641239.900122099 0.9910111095709971
4484 11647741.786654806 0.9909768212290534
4485 11651653.786200654 0.9909678121103294
4486 11651005.27316428 0.9910056357229315
4487 11648473.55592758 0.9910175320350109
4488 11648543.851716148 0.9910910141305559
4489 11651280.229621608 0.9910937272159036
4490 11646291.655878494 0.9911364521175514
4491 11648751.886917718 0.9911822506503082
4492 11653390.13873996 0.9911501545316548
4493 11649023.521235773 0.9911018662331883
4494 11641647.120573202 0.9910928436907266
4495 11655405.285258748 0.9910777165991137
4496 11644904.251521558 0.9910417473932629
4497 11646095.78439678 0.9910175693796827
4498 11647648.171374783 0.9910455262574362
4499 11641539.575755876 0.9910189513200743
4500 11649080.185476856 0.9910676879774096
4501 11638817.156258965 0.9910564285979013
4502 11645724.081369448 0.9910872216903824
4503 11640656.92276193 0.9911113365528345
4504 11654346.083076699 0.9911066598914983
4505 11641376.449039238 0.9911163219463058
4506 11634590.307287835 0.9910701007211233
4507 11643224.319578975 0.9910761689735366
4508 11649177.105005668 0.9910471489724884
4509 11644082.289840005 0.9910550597650213
4510 11640803.559828665 0.9910066650182635
4511 11646229.968983935 0.99096731372176
4512 11646032.816992585 0.9909883560152616
4513 11650462.192769738 0.9910110841096246
4514 11646521.752135051 0.9910215224715244
4515 11650571.811571615 0.9909985297247809
4516 11651743.79265511 0.9910198492812178
4517 11657427.392814683 0.991027022425931
4518 11640535.390116187 0.9910122780396322
4519 11651473.388973754 0.9909863159216776
4520 11648027.53820443 0.9909794679457175
4521 11654853.486975182 0.9909793982567183
4522 11659220.585561128 0.9910475930482319
4523 11644441.174212547 0.9909909606396353
4524 11648156.03493928 0.991042662381531
4525 11650743.032506974 0.9910590480854257
4526 11653074.184585273 0.9910331488814162
4527 11653675.944814306 0.9909551974528163
4528 11652737.517272534 0.9909778958392251
4529 11645552.071519386 0.9910032274487394
4530 11664371.024532914 0.9909877963153139
4531 11659332.06508686 0.9910281536988653
4532 11663694.756845022 0.9910610999964541
4533 11668673.359338615 0.991109450713203
4534 11663649.613573613 0.9910763719669181
4535 11658115.36782142 0.9910356384931939
4536 11656725.658227269 0.9910168269882836
4537 11661225.158464177 0.9910720541584151
4538 11664313.92175488 0.9910830335367051
4539 11663699.02788983 0.9910277367504081
4540 11666247.518181212 0.9910358359528949
4541 11666464.910544699 0.9909431689020779
4542 11663685.145058092 0.990943716916439
4543 11672344.596563498 0.9909564331730448
4544 11675196.378655167 0.9909855691512026
4545 11659636.158463253 0.9909991865699205
4546 11666570.352984391 0.9910108141726637
4547 11657986.904551363 0.9909805809033796
4548 11662646.596227607 0.9910402585453878
4549 11657032.47586434 0.9910772635338824
4550 11667052.768890044 0.9910860015797259
4551 11664209.813231556 0.9910681093808489
4552 11666782.82491505 0.9911077920226694
4553 11670839.366882283 0.9911747138224247
4554 11681214.947006444 0.9910944644664635
4555 11669961.259550966 0.9910788832709692
4556 11661265.204398174 0.9910480552988717
4557 11674876.096093096 0.9910406521820069
4558 11672028.14283703 0.991037730255034
4559 11672578.801387325 0.9911121486394187
4560 11668338.420764554 0.9910787909140315
4561 11663208.201338653 0.9910418185906568
4562 11664139.614093684 0.9910357190012877
4563 11669292.91504878 0.9910205998663921
4564 11672429.417230923 0.9909879286084751
4565 11664553.840684265 0.9910486713997951
4566 11667429.775242673 0.9910351537286136
4567 11667596.562490113 0.9909927125840741
4568 11671058.606231881 0.9910004002812985
4569 11673794.170127584 0.9910553746315097
4570 11673219.752752569 0.9910436868212387
4571 11667775.647645848 0.9910034744871585
4572 11670916.216896877 0.9910474350347451
4573 11669478.21231052 0.9910671768030275
4574 11673816.781328833 0.9911004839032522
4575 11677989.768860318 0.9911011984232015
4576 11677796.374776341 0.9910540075369142
4577 11682017.025143294 0.991059712525514
4578 11686151.71404227 0.991043480260574
4579 11689593.326358622 0.9910598041302885
4580 11681199.2243671 0.9910812824361944
4581 11670212.859991359 0.9910942984636002
4582 11672012.599791178 0.9910186683688982
4583 11675303.670453236 0.991073677099081
4584 11677938.353499595 0.9911037865382513
4585 11678891.326492133 0.9910519690040399
4586 11676316.377412846 0.9910332952019077
4587 11667406.306340735 0.9909556062056282
4588 11665574.236109007 0.9910099075659343
4589 11669143.594165538 0.9910139088115639
4590 11678775.37495396 0.9910116944130032
4591 11673216.855224501 0.9910087145234666
4592 11671822.196260681 0.9910078570659464
4593 11682383.50766462 0.9910181727771229
4594 11662909.860066386 0.9910213130260845
4595 11673474.83309152 0.9909501474406538
4596 11677567.307743026 0.9909322992918328
4597 11675214.966307718 0.9909039953355967
4598 11672135.067128656 0.9908665477985014
4599 11675000.396420093 0.9908340770767227
4600 11678593.821269605 0.9908671320173804
4601 11666982.928878242 0.9908715042717654
4602 11671924.290568575 0.9909653752280282
4603 11671937.742377283 0.990996024124206
4604 11668206.629179548 0.9910305282432529
4605 11686633.504791863 0.9910331618498378
4606 11681163.551473688 0.991060233664205
4607 11686113.788720906 0.9910606811247842
4608 11686033.018900799 0.9910731417589027
4609 11675670.70340667 0.9910596280998679
4610 11676098.963233253 0.9910997545626569
4611 11675849.289903956 0.9911515409288679
4612 11678742.178236643 0.991128100096296
4613 11673280.301738327 0.9910997663434733
4614 11678209.746323049 0.9910781671627382
4615 11672756.683518194 0.9911676062872797
4616 11669764.888633396 0.9912169506752744
4617 11681947.54126889 0.9912111486107797
4618 11674141.331687609 0.991132510309574
4619 11669930.569257084 0.9911180044955291
4620 11670310.079497408 0.9911320921312513
4621 11661764.154046172 0.9911317288689893
4622 11671941.636006579 0.991125000921096
4623 11671509.406151785 0.9911043574579633
4624 11676336.649375653 0.9910442979958751
4625 11671700.544072174 0.9910647940689401
4626 11671019.163196241 0.9911125050608853
4627 11673505.20681662 0.9910888682676326
4628 11671133.39735974 0.9910952901830303
4629 11671181.430097174 0.9910667500373699
4630 11669043.192700997 0.9909780425355694
4631 11664265.554174695 0.9908924032212794
4632 11653529.24715232 0.9909764160692894
4633 11655415.632450707 0.9909423297401656
4634 11667538.26189617 0.9909102370848635
4635 11663006.81643822 0.9909399332235226
4636 11658917.507795572 0.9908691759368219
4637 11663929.187806465 0.9908265028361694
4638 11655901.875875454 0.9908568622638394
4639 11658430.924231984 0.9908559300427964
4640 11654572.298881767 0.9908729376616077
4641 11661934.493974574 0.9908610219006458
4642 11656132.123022163 0.9908646015644856
4643 11656160.763025355 0.9909238069104961
4644 11655909.33655828 0.9909090105166491
4645 11663521.08936327 0.9908871406945371
4646 11651941.457334504 0.9908591479416649
4647 11654537.949961029 0.9909077266864069
4648 11659241.655285811 0.9908751880714148
4649 11660118.583186867 0.9909265361885191
4650 11663093.546974638 0.9908953330282246
4651 11659748.400640775 0.9909054471391698
4652 11661454.157463772 0.9908635968261263
4653 11660362.55941752 0.990910032801777
4654 11658399.946971731 0.9908276450095456
4655 11661337.302998288 0.9908723160891296
4656 11659683.205722535 0.9908549615510781
4657 11652781.197019668 0.9908708378450419
4658 11656556.646677451 0.9908926584594591
4659 11655259.151889917 0.9909436628963213
4660 11659626.5283407 0.9909973620590157
4661 11668771.79591511 0.9910183314082459
4662 11668881.73251449 0.9910579920734569
4663 11661424.007814951 0.9910213199009557
4664 11681350.291500768 0.9909927228948985
4665 11670673.524351943 0.9909846843096408
4666 11666982.466952754 0.9909736078678624
4667 11671527.535410104 0.9910005582539992
4668 11664240.851896089 0.9910335737222592
4669 11668645.917100789 0.9910071675147863
4670 11661664.978108333 0.9910039090455561
4671 11671007.365879156 0.9909895392995163
4672 11661969.92828282 0.9909853102794699
4673 11660775.233100334 0.9909572316403409
4674 11666229.366280457 0.990976882499968
4675 11669211.422745168 0.9909463317305102
4676 11658038.860593915 0.9909528549607008
4677 11664757.29556303 0.9910301622463911
4678 11665142.347157996 0.9910109640937037
4679 11667949.324502282 0.9909304529506576
4680 11667121.778201535 0.9909438574550676
4681 11670580.131806552 0.9909491877096445
4682 11674967.373908626 0.9909517154322057
4683 11665396.14473076 0.9908163487420436
4684 11675598.660795888 0.9908680598456674
4685 11675058.66066269 0.9908720009992887
4686 11668002.90906938 0.9908883842962201
4687 11676462.568941936 0.990952441115643
4688 11671100.105609225 0.9909936494986455
4689 11678369.548423711 0.9910150683794722
4690 11680260.065011919 0.9909349481672076
4691 11672554.58288649 0.9908913187648568
4692 11674312.729063502 0.990853797773411
4693 11662025.83209741 0.9908504894113926
4694 11664211.856047105 0.9908291297948508
4695 11672131.10893682 0.9908534607689867
4696 11666637.491097653 0.9909329062297959
4697 11673843.494075453 0.9909096433049952
4698 11668864.76974955 0.9908634416168708
4699 11665837.23104848 0.990898630002354
4700 11668465.156327894 0.9909350033092902
4701 11666806.390010487 0.9909302296053857
4702 11668573.554739246 0.9909382758234446
4703 11664121.159852719 0.9908780193891729
4704 11662266.275499621 0.9908622071022183
4705 11664220.889078682 0.9908744456596347
4706 11667725.622535264 0.9909450649483311
4707 11663530.341134105 0.9909371726723142
4708 11663973.679684157 0.9909801685596299
4709 11662076.837062689 0.9909335629175486
4710 11664577.268093945 0.9908942715809699
4711 11661557.872984959 0.9909194675614319
4712 11667718.891943619 0.9909628373525505
4713 11660939.444995724 0.9910350082426193
4714 11673054.91931993 0.9910389624807112
4715 11676875.975690939 0.9910432047786291
4716 11672917.238100674 0.9910521777097074
4717 11666103.15661399 0.9910495676165579
4718 11669199.845574621 0.9910522085315255
4719 11668750.33284261 0.9910076437273501
4720 11675821.943727989 0.9909982112498089
4721 11674465.056700466 0.9910214893407768
4722 11672048.88651394 0.9909757059776637
4723 11677700.739713639 0.990956479564296
4724 11673959.664176922 0.9909518469758186
4725 11666976.384806015 0.9909315102288682
4726 11668399.854049072 0.990978183361553
4727 11671297.7803032 0.99099207557688
4728 11668406.586170655 0.9910609301147689
4729 11674320.764749937 0.9910516504293192
4730 11668729.587394936 0.9910430225766881
4731 11664505.376145683 0.9910487861310663
4732 11674122.415356599 0.9910236066972552
4733 11665996.084584799 0.9910010989361739
4734 11663170.733429465 0.9909892047923433
4735 11659790.096086534 0.9909263559300323
4736 11662876.052729966 0.9909406505848056
4737 11665758.324655427 0.9909571002622624
4738 11673738.882725162 0.9909204225972451
4739 11668419.302650392 0.990899587523178
4740 11672396.05820657 0.9909621397400217
4741 11670525.315000182 0.9909428611811845
4742 11669846.30456707 0.990923838229456
4743 11671798.225087553 0.9909921383838485
4744 11666847.310968256 0.9910144927625204
4745 11662480.136470167 0.9909611932154648
4746 11661960.010895975 0.9910211218472885
4747 11652511.396635534 0.9909747000472774
4748 11659079.665053291 0.9909574451128829
4749 11667563.725540835 0.9908894322720143
4750 11653264.472562624 0.9910117834903653
4751 11657559.865174282 0.9910181044528262
4752 11656683.123870881 0.9909639986799346
4753 11654089.825692382 0.9908627283505166
4754 11655597.092261631 0.9908579949459831
4755 11647355.14762464 0.9908384049941643
4756 11662041.443820631 0.9907991518719719
4757 11661282.133569997 0.9909097833734729
4758 11663011.226790726 0.9909028690861925
4759 11656892.336367095 0.9909638014472691
4760 11653898.804136384 0.9909773215308545
4761 11653544.156585826 0.9909282318782648
4762 11658831.111720668 0.9909447365669977
4763 11660873.798095422 0.9908656907592849
4764 11662237.096672818 0.9908864111550649
4765 11657813.81487445 0.9908368295680791
4766 11655957.415553447 0.9908387951781898
4767 11650747.009874325 0.9908052038667979
4768 11658641.003827292 0.9908494788028388
4769 11656396.23034593 0.9908382400357707
4770 11660663.771342497 0.9908762151000035
4771 11652486.443187444 0.9908212990718122
4772 11660095.409529965 0.9908833374814966
4773 11663641.604076028 0.9909441886737783
4774 11665812.450962462 0.9909199689283775
4775 11664794.25617435 0.9909158683619312
4776 11657586.293472236 0.9909091332885543
4777 11657812.709344314 0.9908360790054529
4778 11654356.38838211 0.9908744663036871
4779 11649675.523710262 0.9908212282282122
4780 11646811.57073156 0.9907886433812313
4781 11646333.129879436 0.9907998198485575
4782 11654858.318646943 0.990746963479124
4783 11641292.864216978 0.990738505911181
4784 11653414.41755133 0.9907721653462374
4785 11650387.843511872 0.990805324914805
4786 11642909.785458323 0.9907861740740319
4787 11647391.258220445 0.9908088606367073
4788 11651532.701708468 0.9908618128296485
4789 11641618.799828643 0.9908823953848345
4790 11640988.606759133 0.99090756181953
4791 11644294.39683059 0.9908978568522374
4792 11649136.582640354 0.9909036529395754
4793 11648918.296915215 0.9908538838381525
4794 11642599.366311662 0.9908093758786262
4795 11646782.717608845 0.9907588020166826
4796 11651357.86665507 0.9907466865585753
4797 11638505.279584033 0.9907322646080612
4798 11639377.096320871 0.9906727649561019
4799 11643933.675776517 0.9906490939962614
4800 11637041.635059293 0.9906134409406153
4801 11639403.941618767 0.9906254134157524
4802 11635966.867224969 0.9906254386825254
4803 11638954.927136654 0.990610747451122
4804 11641653.617580652 0.9906180272251922
4805 11642646.710151136 0.9906510036782377
4806 11639891.206020664 0.9906119283398028
4807 11647177.270595824 0.990623395635952
4808 11641210.462991513 0.9906228718006156
4809 11637597.51197993 0.9906562041071855
4810 11641691.046565017 0.9906718984422125
4811 11640599.278387712 0.9906729390366223
4812 11647133.724110084 0.9906859785908655
4813 11640750.014685646 0.9906864872314796
4814 11644839.050013136 0.9907303475011314
4815 11647189.838566761 0.9907320252485915
4816 11646998.989600407 0.990739300634927
4817 11642292.290577728 0.990725094668184
4818 11650088.653962167 0.9907028984123287
4819 11637833.941643784 0.9907414471047545
4820 11642413.396153288 0.9907384841043254
4821 11646493.222244274 0.9906651842076024
4822 11644355.61593629 0.9906654747238066
4823 11641396.330434619 0.9906929359824702
4824 11640842.57913082 0.9906891821732949
4825 11642995.327302877 0.9907297353087811
4826 11644653.636497572 0.9907037169603675
4827 11643606.212153507 0.9906842169961567
4828 11644465.261834664 0.9906674456544952
4829 11648169.09267183 0.9906897419780987
4830 11651278.69828833 0.990780220423701
4831 11645853.820290077 0.9907331305126068
4832 11653924.108127316 0.990749877810997
4833 11650177.139962442 0.9905980252971699
4834 11648426.742689926 0.9906744346722117
4835 11645110.569665082 0.9906108488810597
4836 11655739.044688525 0.9906203882701085
4837 11642221.098824468 0.9906996290354857
4838 11631808.089433579 0.9907349313675573
4839 11639656.912394866 0.9906641016980693
4840 11640954.480384283 0.9906543017561015
4841 11642612.147559742 0.9907152755372401
4842 11650130.989908878 0.9907184534585304
4843 11652585.19254368 0.990694469793754
4844 11647067.526305893 0.9906043157912366
4845 11643991.25134893 0.9906237042536237
4846 11640701.512696158 0.9907027405225267
4847 11639778.904415496 0.990629331175492
4848 11640070.775075225 0.9906742732053676
4849 11639732.250551553 0.9906745867065176
4850 11633706.6490222 0.9907056260190299
4851 11643114.808427745 0.9907038570747511
4852 11644730.33811891 0.9907401147323731
4853 11653122.443384144 0.9907421639073557
4854 11648073.73715571 0.9907228961173892
4855 11654358.424983094 0.9907758876857915
4856 11655800.869328346 0.9907818235269207
4857 11652539.167380849 0.9907995861696037
4858 11657429.000706911 0.9907909523109059
4859 11661106.770154824 0.9907671537811402
4860 11663996.885147389 0.9908022814200602
4861 11656451.785891019 0.9908285255037074
4862 11664680.820395546 0.9908477021613525
4863 11652667.293429684 0.9908252091344167
4864 11664253.643812194 0.9908852382551201
4865 11660408.534438029 0.990867765727828
4866 11665917.107923405 0.9908856469260153
4867 11658095.806847084 0.9908512412530104
4868 11657606.447902175 0.9908058468405796
4869 11657114.648506029 0.9908133244673888
4870 11654410.806350838 0.9907260953407728
4871 11663287.537240777 0.9907217380889877
4872 11657894.56865018 0.9907366109867072
4873 11674328.509193663 0.9907011160461172
4874 11661724.48138355 0.9906852521312576
4875 11669569.563499814 0.9907275502141069
4876 11659539.677058404 0.9906976255071069
4877 11664015.900630234 0.9907749532083083
4878 11664142.598981531 0.990752565984161
4879 11658496.083298298 0.9906997938173457
4880 11665547.057483532 0.9906570135271625
4881 11664807.063070621 0.990599616456212
4882 11664960.652136201 0.9905386049726048
4883 11667043.300195867 0.9905101612461621
4884 11658549.865840003 0.9906107543222237
4885 11667281.251927588 0.9905501794026367
4886 11674861.1158332 0.9905746550976398
4887 11674520.516014712 0.990542286698515
4888 11674685.299022464 0.9904525674508707
4889 11667338.704236373 0.9905073294556533
4890 11669813.982466247 0.9905436182095498
4891 11670277.951420026 0.9905590264780207
4892 11673732.038060611 0.9905715635107131
4893 11675874.969305187 0.9906049582097027
4894 11668746.092932168 0.9906304595634651
4895 11662476.93957281 0.9905227267500759
4896 11662225.478472436 0.9905291471591461
4897 11670143.09026257 0.9905016313053678
4898 11670810.771499643 0.9905454235839483
4899 11669434.411822157 0.9904750032903122
4900 11664760.962581675 0.9904306429854153
4901 11667441.575549336 0.9904579466489174
4902 11671221.568106178 0.9905364180936236
4903 11666521.631983226 0.9905180439510286
4904 11668491.692908298 0.9905326655844411
4905 11667889.775840288 0.9905712443752676
4906 11672798.15515595 0.9906135880076876
4907 11669415.856720045 0.9905800481663989
4908 11663877.720248155 0.9905930125995079
4909 11667262.502679631 0.990532145459405
4910 11666778.331124445 0.9905389333756333
4911 11668414.289147729 0.9905231330194411
4912 11666896.910174731 0.9905006644398261
4913 11667385.048519608 0.9905523437403934
4914 11668908.90127524 0.990583078915922
4915 11662551.71060318 0.9906481045952159
4916 11670456.135025375 0.9905794564880088
4917 11671883.422227079 0.9906182264192387
4918 11669759.383045813 0.9906716421582896
4919 11673007.008211302 0.99058904864337
4920 11663652.567452764 0.990536559351206
4921 11668944.789167767 0.9905621312719248
4922 11659917.804424176 0.9905431720261129
4923 11662797.846135855 0.9905260769484282
4924 11662161.337570345 0.9905369054671053
4925 11664077.738369197 0.9904906151553942
4926 11665425.343928035 0.9905051842345319
4927 11659853.691253688 0.9905028803733754
4928 11665797.920302955 0.9905731596209202
4929 11664829.722657 0.9905926971834564
4930 11665323.987026928 0.990558087704856
4931 11668988.05705199 0.9906390531721126
4932 11666587.112496914 0.9906561663100819
4933 11663497.820706392 0.9905859080412708
4934 11669283.32364792 0.9905682616654828
4935 11665798.375911254 0.9905294279243458
4936 11660179.992538478 0.9904278927189231
4937 11655444.245597273 0.9904158166212729
4938 11654169.63823029 0.9903794796464682
4939 11658224.308115236 0.9904446284396503
4940 11657496.821161738 0.9903052129811029
4941 11664207.612231007 0.9903543780057876
4942 11656824.91431468 0.9904771272361164
4943 11663938.597300405 0.9904697318156316
4944 11665580.349346204 0.9905044502266402
4945 11665141.252583407 0.9905015084760417
4946 11653363.722556401 0.990540230348156
4947 11657677.666442757 0.9905422923809711
4948 11655931.231955415 0.9905232338664225
4949 11652908.013037216 0.9905166585351076
4950 11658481.40634694 0.9905544096441058
4951 11664203.123913158 0.9905997962306377
4952 11657959.431221819 0.9906073430589211
4953 11661034.846648099 0.9906296283473911
4954 11655995.041731857 0.9905933645998356
4955 11650942.906463627 0.9906398753952157
4956 11651485.463189116 0.9906255546526422
4957 11636280.251619242 0.9905910675548838
4958 11639663.928449668 0.9906245529907751
4959 11642736.792898513 0.9906396322975091
4960 11641727.724847717 0.9906791492266214
4961 11653434.665355993 0.9906704907193418
4962 11648005.47573147 0.9907209713602998
4963 11648982.395997245 0.9907145198361677
4964 11644693.2394913 0.9906996480822302
4965 11643993.571391147 0.9906742453517742
4966 11639921.967022885 0.9906111819690434
4967 11644366.148563722 0.9905804981892313
4968 11641332.424336262 0.9905845060559543
4969 11639433.993354358 0.9905862845142667
4970 11634182.302990103 0.9906141739524201
4971 11640249.657806344 0.9906041812213264
4972 11635389.455741664 0.9905968773467053
4973 11647952.11587282 0.9906128825488151
4974 11637615.093103677 0.9906568777234569
4975 11642425.084213646 0.9907346653552712
4976 11642459.458429147 0.9907301564283257
4977 11639601.943266802 0.990683152913707
4978 11635305.17655303 0.9907003994936937
4979 11641704.315080028 0.9906294080945528
4980 11638041.545207577 0.990583124394525
4981 11641615.1671345 0.9906819117147696
4982 11640798.533238275 0.9906980004606346
4983 11641580.559029993 0.9907099692870085
4984 11646611.550135506 0.9906578402004708
4985 11639905.23291533 0.9906653730569678
4986 11638248.691944214 0.9906752349093142
4987 11639099.35137682 0.9905757756422433
4988 11645317.246536598 0.9906436463258615
4989 11642194.041660657 0.990671188622432
4990 11642161.69923384 0.990660701318704
4991 11643027.333917148 0.9906626089072648
4992 11641712.075858606 0.9906367507748545
4993 11637780.185119545 0.9906238212073639
4994 11644403.13995925 0.9906351134750779
4995 11645641.30720281 0.9905892625723922
4996 11645422.917018248 0.9905601108423475
4997 11646767.91190327 0.9906443515980362
4998 11644886.601831306 0.9906129135282808
4999 11647644.443861406 0.9906164616646931
5000 11649740.555501819 0.9906255700654615
5001 11653117.579470038 0.9906371212731069
5002 11649793.910447115 0.9906811369061128
5003 11645998.02144792 0.9907090817836701
5004 11643443.120424408 0.9906843520140272
5005 11638787.647375427 0.9906497463657045
5006 11641795.014262145 0.9906238341163259
5007 11652377.822613837 0.9906824246618475
5008 11646445.36866865 0.9906277905610543
5009 11652635.599858172 0.9905942840770593
5010 11653313.763111187 0.9906414260273375
5011 11651157.702977965 0.9906194376164215
5012 11649463.799617346 0.9907003154780969
5013 11647051.489766294 0.9906698511577235
5014 11643975.649256442 0.9907038933967384
5015 11644831.436127385 0.9907661231922206
5016 11645005.848269569 0.9906967635361447
5017 11640988.854180366 0.9907125606170393
5018 11647203.912314616 0.9906647301026552
5019 11646043.745288916 0.9907258229987405
5020 11649890.323146183 0.9907024449738812
5021 11647892.174950525 0.9906620787232789
5022 11652844.391750365 0.9907354771619715
5023 11649674.82294232 0.9907334474067404
5024 11653930.612057203 0.9906847562014934
5025 11643611.628821528 0.9906917943122027
5026 11649118.066325394 0.990658891928083
5027 11649636.052482396 0.9906614825410393
5028 11646568.44984373 0.9906841374935368
5029 11646027.074719794 0.9907048766103899
5030 11646055.638121072 0.9906673863206643
5031 11648518.772679139 0.9906760819967994
5032 11647359.419617712 0.9906412367783962
5033 11655465.396358758 0.9906729783509737
5034 11654212.407776302 0.9906664699212889
5035 11660108.055888439 0.990647972274766
5036 11662270.602842102 0.9907024750414095
5037 11655199.311553854 0.9907170606605833
5038 11654960.041311592 0.9907903451580301
5039 11656546.625858914 0.9908444510695179
5040 11649215.80909086 0.9908186368528414
5041 11655106.326410698 0.9908034012617928
5042 11656234.235443132 0.9907808111653129
5043 11652825.21192736 0.9907949394275237
5044 11655503.900473522 0.9907416186643435
5045 11648751.768084051 0.9907769308462114
5046 11652503.163960472 0.9907427762634341
5047 11648708.32099962 0.9907578933681407
5048 11649042.137236277 0.9908049571886033
5049 11645761.330280313 0.9907995923961882
5050 11651969.106329698 0.9908568176344971
5051 11655479.85208391 0.9908436089618282
5052 11651138.461691845 0.9908851239283009
5053 11652999.816980539 0.9908727792692558
5054 11654785.916872142 0.9908883405819874
5055 11663910.865913315 0.9908233349596482
5056 11655593.010874564 0.9908299042948655
5057 11652798.913650861 0.9907322037559012
5058 11650752.078142613 0.99080082585629
5059 11660674.174130531 0.9907503412614009
5060 11655953.73970036 0.9908527345140198
5061 11657586.972038534 0.9908431130733949
5062 11651435.362555193 0.9908315331752778
5063 11657948.00034104 0.9908471238348969
5064 11656891.952563308 0.9908027176002793
5065 11656081.581153616 0.9907667823607077
5066 11657534.299162818 0.9907255015754954
5067 11655434.193918634 0.9906856575293924
5068 11663021.171972468 0.9907481170831866
5069 11660915.530766983 0.9907690702955791
5070 11660678.929975446 0.9907754789946631
5071 11664146.124034347 0.9907610744215084
5072 11660115.659773609 0.9908194611936875
5073 11667590.68727156 0.9907803218802836
5074 11657236.577817725 0.9907963411471785
5075 11659163.919094304 0.9908341343976361
5076 11660756.353291065 0.9908077633170074
5077 11661088.530762833 0.9908038253545821
5078 11655248.894006358 0.9908777495822431
5079 11657601.156322014 0.9909184981308365
5080 11657052.591805352 0.9908943107803864
5081 11663692.815828413 0.990922273484585
5082 11654104.595080351 0.9909185408058628
5083 11658141.907955134 0.990874392459733
5084 11651439.8274009 0.9908934481967623
5085 11654728.64580105 0.9908765597095994
5086 11647435.01880737 0.9908528462118592
5087 11655960.885460291 0.990829609045668
5088 11657318.718664866 0.9908712146035484
5089 11654378.070541825 0.9908454119538476
5090 11657149.595213491 0.9908590862936014
5091 11654953.796583654 0.9908668603837504
5092 11655424.483577961 0.9908526789428771
5093 11649646.957875734 0.9908665144916428
5094 11646733.531569477 0.9909178388707685
5095 11650681.994070878 0.9909032022734023
5096 11656205.331891436 0.9909348691356713
5097 11658252.61102739 0.990892180443631
5098 11659113.518163018 0.9908583243471786
5099 11652558.608654782 0.9908158910087717
5100 11649111.808533804 0.9908118768364781
5101 11647940.60924695 0.9907846166803311
5102 11652535.888650887 0.9907235138786681
5103 11646465.158094537 0.9907703924914777
5104 11658320.224311188 0.9908409911154463
5105 11654923.970361447 0.9908417017213412
5106 11654851.29583716 0.9908979885772673
5107 11652600.968583971 0.990866192822005
5108 11651766.246268144 0.9909182817827978
5109 11659315.252648303 0.9909519530687109
5110 11657371.15221999 0.9909458408451324
5111 11655641.645589195 0.9909226034075757
5112 11656570.74030654 0.9909495847475782
5113 11656271.17335665 0.9909265123073866
5114 11654330.177114613 0.9910326285063273
5115 11654110.83149456 0.9909724506516713
5116 11649465.583458265 0.9909082039628788
5117 11646625.412750809 0.9909032623086033
5118 11654530.394936606 0.9909344944825702
5119 11658533.663258735 0.9908789724030349
5120 11658370.639007939 0.9908913295067158
5121 11658689.888127256 0.9909289537686258
5122 11662558.489154583 0.9909288367061382
5123 11660519.055529937 0.9909195491640209
5124 11650978.083466716 0.9908840008961418
5125 11655175.505280802 0.9907778513112334
5126 11663260.365668284 0.9907920003072597
5127 11655089.37650027 0.9908045111944318
5128 11654439.657308958 0.9908408051516275
5129 11655010.17842548 0.9908417504488295
5130 11656402.715847462 0.990841026036994
5131 11659052.522825213 0.9908597430881583
5132 11657944.137516338 0.9908976566584946
5133 11653578.294579405 0.9909149441785422
5134 11665314.657235123 0.9909579072386313
5135 11654988.811321313 0.9908764731000884
5136 11653505.886915319 0.990922000457163
5137 11655922.822640264 0.9909262860101473
5138 11662550.471355177 0.9908664136748488
5139 11656404.909820879 0.9908618877688401
5140 11653139.265180746 0.9908454410913617
5141 11665756.709851278 0.9908379538493061
5142 11665229.794953855 0.990838920177953
5143 11666484.956521546 0.9908830380321895
5144 11665575.296109034 0.990839027473789
5145 11658056.586800467 0.9908206862008735
5146 11660710.654069379 0.9908207029601976
5147 11661806.309950415 0.9907826653544033
5148 11659311.218735093 0.9908301260941282
5149 11660506.520345272 0.9908313760534868
5150 11655685.609094193 0.9908353740877788
5151 11661644.986621065 0.9908175033427177
5152 11662524.876361841 0.990720444672122
5153 11664825.130032249 0.9907364657065936
5154 11668149.836646277 0.9907434895269819
5155 11667817.391703123 0.9907756643881972
5156 11669887.823001307 0.9907114364116122
5157 11665979.710231682 0.9907777831638336
5158 11662555.550989209 0.9908233537013106
5159 11664726.247194154 0.9908715018830495
5160 11664510.451128302 0.9908629120234714
5161 11667866.139510846 0.9908979016918401
5162 11663105.910106836 0.9908738023994249
5163 11662143.340084389 0.9908567993351238
5164 11662298.933362935 0.990784864177841
5165 11662428.35810379 0.9907827641063904
5166 11667289.355931742 0.9908121674658955
5167 11672173.516204452 0.9908200689464692
5168 11671759.696177859 0.9908676174419491
5169 11672030.230789853 0.9909258672775064
5170 11664412.895658048 0.9908893119835439
5171 11663072.753882369 0.9908522311924485
5172 11666864.524524009 0.9908021094877092
5173 11675115.127116567 0.9908553357635743
5174 11676204.842545291 0.9908638612291669
5175 11665515.21525037 0.9908848976457251
5176 11657078.502803313 0.9908171820997516
5177 11670111.919037063 0.9908584274042488
5178 11663546.392179256 0.990875785283578
5179 11664366.394103974 0.9909174517921432
5180 11667435.058105621 0.9909085243568887
5181 11658718.311253883 0.9909002911011214
5182 11664935.868650878 0.9908787566517804
5183 11656543.794661867 0.9908984977593381
5184 11664180.081395736 0.9909099977070455
5185 11655782.400097793 0.9908937812090962
5186 11661755.353087764 0.9909062750204817
5187 11661880.03843232 0.9908677737480722
5188 11663669.30154986 0.9908477198502073
5189 11662990.393694181 0.9908428879940926
5190 11656315.524370946 0.9908082607670643
5191 11654474.42961586 0.9908042523858942
5192 11657719.085577141 0.9907688849668361
5193 11662036.740986302 0.9907638871481053
5194 11660534.433718689 0.9907630788096775
5195 11653052.090594443 0.9907508791564799
5196 11653868.006170895 0.9907884786606703
5197 11655914.950322375 0.9908453974601117
5198 11651132.47175166 0.9907883119304056
5199 11655348.378348235 0.9908003010518879
5200 11657485.589358037 0.990827294692475
5201 11663176.561590351 0.9908098421575089
5202 11668690.016032709 0.9908112538115277
5203 11656375.433610748 0.9908411508573912
5204 11659759.9426346 0.9908582994897379
5205 11658597.615868343 0.9908623980170578
5206 11661962.919947471 0.9908098957726532
5207 11662195.78744118 0.9908615006363677
5208 11656320.348686904 0.9908095955760647
5209 11661325.616529755 0.9908174591410112
5210 11661487.767545108 0.9908341166617172
5211 11660824.282682879 0.9908455454171045
5212 11669249.926471846 0.9908878457117645
5213 11670391.163095126 0.9908599131631588
5214 11666285.905453859 0.9908039372464469
5215 11662101.257097205 0.9908266104468938
5216 11667307.263481488 0.9908308729871904
5217 11667199.138470951 0.9908087348061503
5218 11664345.916857423 0.9907347426309647
5219 11651878.19467693 0.9907431096039895
5220 11656223.455016354 0.9907621944892556
5221 11658076.16968917 0.9907902718993014
5222 11660792.73584533 0.9908574296199648
5223 11660761.986388499 0.9908065621839509
5224 11658159.505705616 0.9908442791918343
5225 11663649.483582778 0.9908325547457426
5226 11664593.069087567 0.9908344010330018
5227 11656305.89000334 0.9908658577885705
5228 11660209.753990682 0.9908775185352404
5229 11662812.803959696 0.99082867047911
5230 11661276.753797518 0.9908408018361679
5231 11660149.287613895 0.9907996976285367
5232 11660323.635953728 0.9907639554768516
5233 11663992.497538285 0.9907911445028881
5234 11662900.052583488 0.9907495736657066
5235 11668423.2501085 0.9907492247916191
5236 11660921.956689093 0.9907028964380422
5237 11657111.741866555 0.99066721292082
5238 11671078.701001246 0.9907353877972862
5239 11666443.89717211 0.9907473739430893
5240 11671977.813691778 0.9906757824015606
5241 11671429.995737964 0.9907338714113306
5242 11660893.745410237 0.9907637054051007
5243 11666834.15664208 0.9908028208571436
5244 11673119.429783558 0.9908132934785977
5245 11666566.575802272 0.9908589676003172
5246 11667638.987927545 0.9908673263023986
5247 11663393.6492511 0.9909077659247761
5248 11671071.98248269 0.9909319820322103
5249 11670352.630994707 0.9909376376408395
5250 11664516.958902959 0.9908488601548142
5251 11667594.043723408 0.990875426490585
5252 11664925.964264367 0.990896848327263
5253 11661586.907195877 0.9908191188272583
5254 11665735.991426187 0.9908190476544488
5255 11663526.368642244 0.9908139903903536
5256 11660603.168708349 0.990873755313017
5257 11665455.6390822 0.990903542562658
5258 11655125.50789543 0.9908373967084455
5259 11653910.165830268 0.9908619301302924
5260 11660720.046369521 0.9908324964824149
5261 11665020.616896069 0.990827839910477
5262 11651482.951402737 0.9908134419608625
5263 11670388.446010884 0.9907414557789115
5264 11665134.595438404 0.9907994966251552
5265 11662391.196031809 0.9908891671438949
5266 11670086.320204034 0.9908241528432592
5267 11658801.210393423 0.9908109063817286
5268 11667882.58754924 0.990849587764421
5269 11668094.210837008 0.9908182859229794
5270 11671410.855815727 0.9908872648480225
5271 11659637.40998785 0.9909282995453742
5272 11665920.408820307 0.9908774729001081
5273 11668119.038698904 0.9908222262900108
5274 11659107.318075169 0.9908394168819243
5275 11666559.946606375 0.9908552330416623
5276 11663153.268838149 0.9908552154280844
5277 11660628.433562001 0.990766581424882
5278 11663532.892014876 0.9908098389377661
5279 11655559.735635854 0.9908374495385832
5280 11661959.039304625 0.9908404688127791
5281 11668032.30095565 0.9908330341792904
5282 11666178.302379332 0.9907175703178783
5283 11671674.899680493 0.9907735498311743
5284 11661624.754325556 0.9907149354800193
5285 11666858.134405244 0.9907167454856928
5286 11663133.535593955 0.9907784260812564
5287 11677281.236491755 0.9908028815815869
5288 11673540.40059801 0.9907428846559875
5289 11671620.700304307 0.9907861259264166
5290 11665699.617413735 0.9908250777268655
5291 11673555.708910942 0.9908724869444462
5292 11675865.897894701 0.9908203156696879
5293 11670872.128247077 0.9907619638055967
5294 11670679.470650638 0.9907462881028085
5295 11673871.796499435 0.99086553124803
5296 11673342.066367818 0.9908243652713971
5297 11665930.714458004 0.9907688892830785
5298 11667577.78160413 0.9908044108345464
5299 11678389.222829988 0.9907146257588784
5300 11679110.792671988 0.9907453109332117
5301 11669331.108482912 0.9907192231720042
5302 11656374.548268763 0.990727122731051
5303 11673905.388843602 0.9907738434140879
5304 11675807.350771619 0.990807786776729
5305 11669021.164135024 0.9908596670045183
5306 11677005.157859074 0.9908181926052609
5307 11672376.739975031 0.990797344797238
5308 11671143.467270682 0.9907736977765808
5309 11662957.124985518 0.990730307004594
5310 11662235.929626603 0.9907318519028295
5311 11677054.71955394 0.9907274458314076
5312 11673553.177475838 0.9907830484792146
5313 11665075.006501382 0.9907697881872221
5314 11669869.877183378 0.990785743790063
5315 11671838.444104573 0.9908293715118303
5316 11671306.726342997 0.9907961638676901
5317 11674639.294363696 0.990759408046669
5318 11675666.580187105 0.9907135126876404
5319 11671036.742808655 0.9907311020731362
5320 11670621.251546979 0.9907688195608505
5321 11666041.714287601 0.9907343761622633
5322 11669076.720472736 0.990746765836122
5323 11676082.10253242 0.9908260694492014
5324 11676719.304761507 0.9909103002365742
5325 11673379.972714173 0.9909833962148322
5326 11673198.626830263 0.9909352739908469
5327 11674351.688856658 0.9909296883150384
5328 11670617.44007715 0.9909506907700678
5329 11669253.936353028 0.9908967826167528
5330 11674662.597023215 0.9909040544497093
5331 11672950.695101677 0.9909007875748723
5332 11657092.864035463 0.9908928351291206
5333 11671784.116492007 0.99090678722069
5334 11671079.404865505 0.9909175007901351
5335 11672146.275312657 0.990942593152942
5336 11671684.307517055 0.990903501086247
5337 11660281.23139997 0.9908781832824649
5338 11665268.414800936 0.9908595971357144
5339 11679436.50323115 0.9908629062032751
5340 11673194.35463624 0.9909233127638487
5341 11666937.255745318 0.9908561817945599
5342 11668827.68084785 0.9908659611206388
5343 11665920.567623265 0.9908642559086942
5344 11667034.300355183 0.9908325725326509
5345 11679998.247603418 0.9908622566510387
5346 11673467.345528645 0.9908870155018855
5347 11672011.952223023 0.990929113032078
5348 11672003.219175579 0.990832642436644
5349 11683771.539308395 0.9908578503392206
5350 11677172.525625298 0.9908327432984507
5351 11675264.199266251 0.9908271108194606
5352 11676247.007659901 0.9908187947663664
5353 11674466.279938998 0.9908871625204945
5354 11678869.188818557 0.9908785966055605
5355 11675366.131868234 0.9908909788041497
5356 11683350.008458659 0.9909494558963606
5357 11673052.110437516 0.9909557351381574
5358 11680756.559084158 0.9909191938300076
5359 11693943.332921801 0.9909786558396199
5360 11674431.844057504 0.9909309161837613
5361 11674176.928209238 0.9908555735980422
5362 11681007.185479496 0.9908837496938698
5363 11683460.517585805 0.9908776127137358
5364 11676441.167809742 0.990900909894718
5365 11675819.487623427 0.9908850660439901
5366 11672404.365061702 0.9908618046278916
5367 11676781.453245036 0.9907914770310977
5368 11673828.940926267 0.9907881845194197
5369 11676136.685138436 0.990763026488664
5370 11676623.842822408 0.9907491820379883
5371 11671182.167099677 0.9907401565148699
5372 11674451.204011131 0.9907539285943151
5373 11677993.46390353 0.9907767670638001
5374 11672427.176266704 0.9908535466958858
5375 11670452.765681107 0.9908983282704578
5376 11673872.619563978 0.9909059912352236
5377 11673898.198785234 0.9909715559723045
5378 11683975.412182929 0.9909456311102233
5379 11674628.561066339 0.990887771980152
5380 11671966.645690477 0.9908749249993597
5381 11677111.021970494 0.990851992024929
5382 11674715.348772213 0.9908973186318013
5383 11673038.957619986 0.9908720072922048
5384 11681220.8815322 0.9908308960697655
5385 11677704.197554907 0.9909066571751515
5386 11672305.314718552 0.9909292807987921
5387 11665828.358441107 0.9908365154033623
5388 11669811.590864483 0.9908802867034912
5389 11663669.059034085 0.9909007392831066
5390 11665330.874875039 0.9909754924275027
5391 11661414.805934396 0.9908859738659327
5392 11664842.212836388 0.9908787803303042
5393 11677995.860126875 0.9908853402563147
5394 11671383.065519076 0.9909581121577031
5395 11666112.78625528 0.9909520081548843
5396 11673151.845720487 0.9908971922913955
5397 11666743.335305324 0.9908517950952729
5398 11668832.773958504 0.9909140200736867
5399 11658044.039242892 0.9909067476694046
5400 11666675.775817141 0.9909123375376983
5401 11674003.26182721 0.990800104912052
5402 11663726.917002322 0.9908095885341234
5403 11669929.782493502 0.9908550544778767
5404 11675190.406989885 0.9908371259843788
5405 11674768.566835603 0.9908843763926068
5406 11670904.387171196 0.9908322626952385
5407 11670830.03235676 0.9908938126578277
5408 11678193.26566495 0.9908954172270211
5409 11673926.970782902 0.9909013826042294
5410 11669816.877281528 0.9909501456795501
5411 11674903.396105433 0.9909544568032932
5412 11677491.73727492 0.9909745908623951
5413 11679380.06651327 0.9909531807291247
5414 11677560.88432167 0.990958069816728
5415 11678767.946286168 0.9910181313340237
5416 11677445.268214038 0.9910409131725084
5417 11675163.637732884 0.9910647251242665
5418 11686894.129399098 0.9910973415264054
5419 11677167.9887219 0.9910800127859065
5420 11673866.651525522 0.9910424933335216
5421 11672519.655503187 0.9910513200086818
5422 11672811.4380286 0.9910279696757432
5423 11669838.970022732 0.9910479341532168
5424 11664834.513184106 0.99103029652434
5425 11672965.92230834 0.9910206518006739
5426 11675459.392372144 0.9911128155609893
5427 11676984.563957864 0.9910842740981408
5428 11681222.904680097 0.9910768103045119
5429 11666260.690668581 0.9911054702792405
5430 11673918.204972902 0.9911157238657019
5431 11676272.531499969 0.9910602426932181
5432 11665315.522070602 0.991050610022903
5433 11672057.25581117 0.9910105062438876
5434 11669362.904948004 0.9909357298687081
5435 11674208.91096779 0.9909606746694685
5436 11673956.420226501 0.9910069811466043
5437 11674026.967947962 0.9909859421664721
5438 11674301.485038316 0.9909537944078554
5439 11670239.32458161 0.9909772196447646
5440 11670163.812749937 0.9910431807427376
5441 11672721.41797431 0.9910033729636755
5442 11672555.742525283 0.9910472670012168
5443 11679955.519420015 0.99109539351951
5444 11678040.539550824 0.9911097794575746
5445 11672547.565796623 0.9910793913209616
5446 11672061.703422017 0.9910449218490119
5447 11668144.478138674 0.9910175743476115
5448 11673903.618314618 0.9911210798564933
5449 11677217.395610737 0.9911309437702395
5450 11680398.118808776 0.9912174895349033
5451 11673889.546359869 0.9912523628887839
5452 11671411.536051089 0.9912419882213044
5453 11666603.41279263 0.9911133051412501
5454 11670095.905470144 0.9910923565392372
5455 11676453.353639252 0.99106057818209
5456 11673696.00439445 0.9910544513927387
5457 11674396.475100895 0.9910158220211376
5458 11664571.248657485 0.9909973717159879
5459 11670830.59278441 0.991047553637326
5460 11672272.426673291 0.9909733297795706
5461 11670280.265382333 0.9910065655284297
5462 11675611.736745013 0.9910593318643789
5463 11677545.858074581 0.9910896293531174
5464 11674433.304330561 0.9910712319650157
5465 11669018.820002003 0.9911050122491746
5466 11669373.192811837 0.9911409760667891
5467 11663552.768425023 0.9911476021370044
5468 11671941.182170548 0.9911548946141854
5469 11674493.400024898 0.9911927575571841
5470 11672674.644503493 0.9911537367814047
5471 11674009.402478334 0.9911051135849469
5472 11672975.065435892 0.9910720108368772
5473 11671472.972685596 0.9910671642444022
5474 11669654.911359934 0.9910648394267086
5475 11671697.904724533 0.9910908964596453
5476 11667474.657796409 0.9911336736850399
5477 11671470.310918797 0.9911315070973954
5478 11663394.935273709 0.9911025559202987
5479 11672845.297254367 0.9911199503182834
5480 11669334.102243267 0.9910991469488311
5481 11667647.306591982 0.9911499662533633
5482 11666976.622611979 0.991209570567272
5483 11667234.827660277 0.9911327627682016
5484 11671789.302100267 0.9911452111559959
5485 11663219.778701004 0.9911266784455935
5486 11664008.445672337 0.9911015999166117
5487 11676654.673914704 0.9910946189507306
5488 11669056.921181282 0.9911529170287543
5489 11672666.44888824 0.9911542494258956
5490 11671666.520469738 0.9911814267171442
5491 11671838.457545169 0.991173233053757
5492 11666533.686184986 0.99111696126236
5493 11662461.368508557 0.9911284573829844
5494 11670126.522278246 0.991046507827517
5495 11667140.999680836 0.9910455286624716
5496 11669015.582555601 0.9910092566730418
5497 11664572.403778242 0.9910190128265092
5498 11657512.845366802 0.9910295585058881
5499 11664838.486635463 0.9910104109169623
5500 11661206.514589865 0.9909975662573114
5501 11661027.221697362 0.9910193958934389
5502 11660699.039072255 0.9910099173171258
5503 11666838.396118639 0.990959153252293
5504 11664418.745716829 0.9910394441940457
5505 11658374.717689594 0.9909906222290806
5506 11655998.589445366 0.9909943133570088
5507 11660534.97452213 0.991041311925846
5508 11658770.50041646 0.9910356884877765
5509 11661748.07023579 0.991063661437686
5510 11667498.15314177 0.9910329004773542
5511 11663041.423980534 0.9910334234031061
5512 11668261.555068992 0.990992656234226
5513 11670739.075654412 0.9910547070815422
5514 11668148.489236115 0.9909794677015171
5515 11669758.274756096 0.9910068570760805
5516 11673512.623119427 0.9910281439145785
5517 11661998.053057082 0.9910373091141009
5518 11666553.584813869 0.9909631296988222
5519 11667200.431290012 0.9909973126244452
5520 11669494.483495813 0.9910163032933683
5521 11666870.427252026 0.9910033164667931
5522 11675864.366314908 0.9910156167716428
5523 11655011.073568719 0.9910312471340502
5524 11661105.11613289 0.9910308362978129
5525 11663670.552360773 0.991042704457995
5526 11672002.849810502 0.9910422155170032
5527 11660561.693333084 0.9910077656425466
5528 11660188.013844881 0.991045080896884
5529 11657637.181692421 0.9910626808488762
5530 11652874.502807988 0.9911160659207291
5531 11656662.278600093 0.9910978286888218
5532 11661764.828427304 0.9911325185575522
5533 11663813.873908943 0.9910818569630685
5534 11669293.053339992 0.9911411052182321
5535 11669576.318117503 0.991124149754764
5536 11670347.447892092 0.9911204092310512
5537 11670669.41335678 0.9911323620670182
5538 11674170.656544158 0.9911059652529461
5539 11661987.43316408 0.9911132490190941
5540 11667700.450895367 0.9910948697446812
5541 11659729.553031892 0.9910565744242079
5542 11654589.220745316 0.9910745858666596
5543 11653488.168897575 0.9911296696067252
5544 11671728.815814758 0.9911912267282597
5545 11658251.583390355 0.9911540024088893
5546 11666765.541688448 0.991109808140818
5547 11664042.892970119 0.991083694697671
5548 11670985.737733036 0.9910952572642973
5549 11670396.116169702 0.9910625191908109
5550 11666601.461256903 0.991014239618651
5551 11662938.271506166 0.9910604790150525
5552 11662106.609169107 0.9910810386461704
5553 11659933.723453254 0.9911209533730988
5554 11667541.330270821 0.9910521747725839
5555 11666803.300957525 0.9909921288898556
5556 11666975.979466038 0.9909943123920611
5557 11671829.916756079 0.9909548626130698
5558 11663708.014479462 0.9909630249157704
5559 11660659.528316744 0.9910378797509558
5560 11674268.329842329 0.9911279761017739
5561 11666877.604479305 0.9911467039250338
5562 11660746.209404482 0.9911726671505291
5563 11675711.4235783 0.9910977428004142
5564 11663921.673046108 0.9910780281803843
5565 11667549.944038814 0.9910793312729929
5566 11676369.476351226 0.9910861100226486
5567 11669889.29214383 0.9910344534874058
5568 11668700.225822391 0.9910437839296774
5569 11675353.754231371 0.9910858033900344
5570 11674387.852222776 0.9911108472092323
5571 11669773.787191667 0.9911255013066932
5572 11674866.435121484 0.9911219644707302
5573 11676234.280021282 0.9911348325798192
5574 11681950.377074769 0.9911163342318492
5575 11681761.399261085 0.9911507571485177
5576 11678778.37580495 0.9911512017088827
5577 11684499.972072884 0.9911224057621616
5578 11672481.129672203 0.9911508021536052
5579 11675281.69642682 0.9911877501511992
5580 11676210.806005098 0.9911335025346389
5581 11674222.259770246 0.9911211739920767
5582 11678586.928546041 0.9910838491550061
5583 11678721.716242082 0.9911242424978262
5584 11675365.231518334 0.9911058128333848
5585 11671713.391006907 0.991136555378583
5586 11678766.485806005 0.991118952575605
5587 11672669.173537562 0.9911589045954925
5588 11669894.585728373 0.9911711814864236
5589 11674431.09062617 0.9911446143901963
5590 11668951.746635687 0.9911260898576273
5591 11671708.261608748 0.9911071157935958
5592 11674534.503768375 0.9911736031540396
5593 11682299.682088945 0.9911015615694444
5594 11673355.619193599 0.9910799116177862
5595 11682050.547835164 0.9911071520272555
5596 11672922.406823585 0.991152827234391
5597 11677247.916589957 0.9911093139277304
5598 11665572.565536346 0.9910536951489887
5599 11672833.53454384 0.9910626949595411
5600 11679912.796148643 0.9910459363063121
5601 11678287.570464278 0.9910971531253611
5602 11686160.617677378 0.9910564541354459
5603 11674614.985491607 0.9910428409989878
5604 11669426.7460181 0.9910165028650929
5605 11670259.497676603 0.9910009905683379
5606 11673667.320232341 0.9910311170245132
5607 11675956.788001163 0.9910235020097797
5608 11665401.499711912 0.9910780451375202
5609 11671194.976317389 0.9910738241598975
5610 11674862.992939956 0.9910496364806485
5611 11667924.714186013 0.9910635042551791
5612 11670938.036113122 0.9910453613912453
5613 11676232.854818996 0.9910330927809493
5614 11662330.778469944 0.9910489420839033
5615 11676399.196184266 0.9910751143302072
5616 11672197.571705194 0.9910861383783383
5617 11668774.330221228 0.991100288287189
5618 11671931.596053407 0.9910702448348642
5619 11671964.493849525 0.9910099191255758
5620 11665462.798680885 0.9910383247798883
5621 11669214.540851707 0.9910873522718561
5622 11664004.4775306 0.9911083708582571
5623 11665960.667800896 0.9910818021818023
5624 11664371.879818307 0.991128269473153
5625 11669401.236739984 0.9911380331985475
5626 11668409.06654191 0.991171163362712
5627 11669986.475255163 0.9911411497711704
5628 11671969.836092623 0.9911240396482366
5629 11673949.36772635 0.99113411804806
5630 11668952.42155499 0.9911576105359962
5631 11677360.391818525 0.9911608557778125
5632 11667666.101184824 0.9911823527872335
5633 11663269.917822648 0.9911908900376234
5634 11662561.685741892 0.9911882949145887
5635 11668133.884234842 0.9911954752006751
5636 11654830.541390128 0.9911573244644982
5637 11666997.257361623 0.9911891521602894
5638 11668061.33744876 0.9911426657025214
5639 11659511.088552246 0.9911696638932473
5640 11662619.691892112 0.9911674251848861
5641 11659286.552075084 0.9911362010309911
5642 11666670.849484889 0.9911497547198487
5643 11672004.778110316 0.9911673625695383
5644 11664439.559824733 0.9911421629368948
5645 11669194.646406054 0.9911739553882967
5646 11664518.444655161 0.9911639870308618
5647 11666554.024204979 0.991223911139236
5648 11678167.715201883 0.9912021828966593
5649 11668604.929952713 0.9911737045387495
5650 11666509.662441367 0.9911521131990604
5651 11662766.467794146 0.9911710443818942
5652 11664798.638985105 0.9911376359192174
5653 11666015.769051896 0.9911478596467943
5654 11667527.007263998 0.9911462623214395
5655 11665731.361308 0.9910581467579594
5656 11664640.130321505 0.99102695380627
5657 11662056.470731415 0.9909941930245079
5658 11667239.929136885 0.9910538126801575
5659 11675760.92581389 0.9910910221038448
5660 11668753.351873241 0.9910516280991772
5661 11658737.819170477 0.9910744914231048
5662 11681396.909952113 0.9910281853749202
5663 11672600.752901422 0.9910118342562636
5664 11671929.14766463 0.9910765907423077
5665 11672029.706033155 0.9911250354309133
5666 11671114.983654983 0.9911923634246212
5667 11671266.403078835 0.9912236686964441
5668 11676370.271962186 0.991256117388209
5669 11679190.507122485 0.991220244656026
5670 11678803.619110791 0.991270608311758
5671 11676376.16021184 0.9912298082120343
5672 11678344.92719189 0.991228836716795
5673 11680268.43807398 0.9912807660118645
5674 11682101.215075292 0.9912289478645827
5675 11668829.456691956 0.9912265033310393
5676 11673271.915706715 0.9912434078045598
5677 11677083.715486014 0.9911144598464976
5678 11675595.278764155 0.9911056371907593
5679 11679334.932607682 0.9911595214675941
5680 11683775.046184868 0.9911889194933098
5681 11673145.020590933 0.9911738417448234
5682 11669344.70785364 0.991163918525512
5683 11664953.04700602 0.9911769583873209
5684 11672523.08237861 0.9911265433331152
5685 11662770.334943417 0.991105749053018
5686 11669266.20196414 0.991119007221622
5687 11672800.369384024 0.9910926590622033
5688 11668721.390649904 0.9911298254926757
5689 11674541.63658467 0.9911351796518592
5690 11670586.257821584 0.9911686616675673
5691 11675201.8524395 0.9911903946799089
5692 11677181.395433057 0.9911613700605959
5693 11676889.399740247 0.9911203237482397
5694 11671003.004994052 0.9911746967142194
5695 11673964.92504484 0.9912638848251963
5696 11671752.50781999 0.9912852113694974
5697 11673612.181730157 0.9912928518937579
5698 11672768.120217102 0.99124126115138
5699 11671708.162017552 0.9912057157917171
5700 11669210.700838542 0.9912132131273051
5701 11680053.578565627 0.9912090708019089
5702 11681060.910407122 0.9911586156947906
5703 11674266.44411024 0.9911517701666139
5704 11675450.532911519 0.9911227775201851
5705 11671152.220114758 0.9910889992721414
5706 11672256.009255946 0.9910141694686916
5707 11671013.279906437 0.9909889784607349
5708 11666409.045363124 0.9909665186452474
5709 11665509.589925457 0.9909578600247985
5710 11671262.861337978 0.990939975022854
5711 11666274.390858237 0.990960608421486
5712 11676097.1630493 0.9910662104154281
5713 11679120.138065103 0.9910506746186191
5714 11670522.26292338 0.9910149280110891
5715 11667739.739273906 0.9910725325816151
5716 11670958.863407094 0.9911024518723832
5717 11669681.689032834 0.9910649266205908
5718 11669466.1751075 0.9910669575647545
5719 11668139.575239882 0.9910870972545226
5720 11666360.742073242 0.9910617319927842
5721 11664286.178816603 0.991047582454105
5722 11668860.11139607 0.9910415620069277
5723 11663821.548957258 0.9910295512394561
5724 11666032.320365852 0.9909894313108147
5725 11664714.211509 0.9910549940327859
5726 11667614.110856894 0.9910305626525744
5727 11678798.259032238 0.9910484756383421
5728 11663070.063172456 0.9910529143151721
5729 11661387.503873624 0.9910716965544477
5730 11668085.604583496 0.9910001875522361
5731 11661389.473263962 0.991011854874606
5732 11667133.510751989 0.9909983407004607
5733 11670055.629521146 0.9910278481506005
5734 11672693.25253999 0.9910337269462804
5735 11675238.606971277 0.9910890924473935
5736 11676011.765815599 0.9911627164465997
5737 11677964.256939529 0.9911775406002875
5738 11666217.591884656 0.9911369331615837
5739 11667307.23098532 0.9911639586098356
5740 11670249.69378177 0.9911535031559356
5741 11665981.105544057 0.9911912339007959
5742 11659811.635996992 0.9911539815028672
5743 11665362.117859012 0.991115897192543
5744 11665289.970997447 0.9911510655936829
5745 11661959.414895324 0.9911336847678881
5746 11663882.45605542 0.9911174765417082
5747 11666486.612526027 0.9910957727133913
5748 11660247.709941423 0.9911106674819229
5749 11657647.735598408 0.9910400564724767
5750 11662938.008970296 0.9910318803459248
5751 11664713.613658343 0.9910392475095016
5752 11658846.571179163 0.991130043127109
5753 11665837.566640425 0.9911259487352359
5754 11668251.048814485 0.9911027419518618
5755 11656971.859606883 0.991094592263479
5756 11657817.877425903 0.9910525372192612
5757 11652722.129205344 0.9910658220446436
5758 11652953.540914776 0.9910946169507971
5759 11661662.015137142 0.9910605202247916
5760 11658427.686323741 0.9910697175725294
5761 11653086.136390025 0.9910239909199553
5762 11662904.860013252 0.9910549938791511
5763 11661009.155311786 0.9911547708565449
5764 11658276.41077624 0.9911126124934215
5765 11665454.62357768 0.9911560656417892
5766 11668603.55658194 0.9911577757432506
5767 11658823.260014031 0.9911344693469581
5768 11665090.31489626 0.9912060144134941
5769 11667148.283724407 0.9912002194207347
5770 11667407.342075458 0.9911777863318507
5771 11665765.951164933 0.9911112893411613
5772 11667407.683415173 0.9910543780372028
5773 11665067.871435676 0.9910729539258245
5774 11666722.550733581 0.9910481776280675
5775 11675363.808935242 0.9910949326918427
5776 11668052.706474317 0.9910299350083922
5777 11664870.099453049 0.9910936144305461
5778 11663001.002464077 0.9910932029456606
5779 11672386.615506858 0.991150801375274
5780 11674106.057114793 0.9911404440204349
5781 11675244.879729029 0.991118230406921
5782 11672641.82753705 0.9910461962403656
5783 11671909.742848355 0.9911007746357788
5784 11669866.274143 0.9911087019378503
5785 11677705.749886394 0.991184856897999
5786 11667215.3105258 0.9911796577388716
5787 11669054.650647603 0.9912324777491152
5788 11663437.473515438 0.9912262044935205
5789 11671807.809597908 0.9912249621784767
5790 11669394.850852424 0.991141882936869
5791 11674245.450534489 0.9911747939487388
5792 11675621.09543707 0.991169648965947
5793 11666472.697813464 0.9911662512217089
5794 11672788.22430161 0.9912079909254293
5795 11681507.145464681 0.9911700753391157
5796 11678098.140963431 0.9911551450675411
5797 11680417.971116545 0.991154696506372
5798 11677031.154305052 0.9911404796296025
5799 11679919.441241417 0.9911592429548876
5800 11674841.304949308 0.9911806707925972
5801 11675268.355943799 0.9911989267012347
5802 11670746.571393497 0.9911748855763669
5803 11680549.70304125 0.9911960721207478
5804 11673504.257046323 0.9911211446377605
5805 11675546.389375476 0.9911402167987325
5806 11679264.71630158 0.9911540046164439
5807 11680746.481959507 0.9911606298135265
5808 11678122.696593607 0.9911455821351288
5809 11676264.242347777 0.9911661947104174
5810 11669783.4469965 0.9912400076846911
5811 11673062.049422838 0.9912252639843045
5812 11672249.17835209 0.9911942557174942
5813 11675811.959984338 0.9912080569123181
5814 11679057.092531813 0.9911957578640236
5815 11684701.542639805 0.9911746283579724
5816 11679529.923583426 0.9911125331949381
5817 11682484.08430994 0.9911454793082909
5818 11672388.724119967 0.9911044163239434
5819 11671121.468068361 0.991155124504859
5820 11670909.734906672 0.991124312570715
5821 11666837.260248167 0.9911936962041625
5822 11669781.562528273 0.9912009367418374
5823 11670750.4267917 0.9912125860422195
5824 11676590.61682596 0.991174487631232
5825 11669184.746387603 0.991236859916196
5826 11675482.008863807 0.9912474642873974
5827 11676066.151210096 0.9912532105799817
5828 11673019.070954885 0.9912340263494003
5829 11679800.282391015 0.9912342857272382
5830 11677468.556973029 0.9911987925795102
5831 11672878.544432495 0.9912249873340924
5832 11673658.976843152 0.9912896348553772
5833 11677962.365431342 0.9912554058617166
5834 11672932.7535232 0.9912436375940613
5835 11676411.450191963 0.9911887962512739
5836 11674318.261581516 0.9911582011321266
5837 11675985.620069731 0.9911412937524268
5838 11674697.839068376 0.9911522058047466
5839 11679001.754636334 0.991123408321409
5840 11681349.897523459 0.9911580645058554
5841 11679037.03999398 0.9911367252096978
5842 11677693.568930222 0.99111676704349
5843 11676870.714604061 0.9910629790241346
5844 11678527.5603207 0.9910125309246294
5845 11690628.426751511 0.9910141211658179
5846 11686731.251316827 0.9910264543693665
5847 11689379.606284503 0.9910588514792269
5848 11686202.07432441 0.9910713643065523
5849 11682380.70282632 0.991157327413948
5850 11678460.546348019 0.9911109691888418
5851 11675565.815090219 0.9910789405063571
5852 11670032.22439707 0.99107833639266
5853 11676690.813561078 0.9910848801273763
5854 11678316.192377025 0.9910587427376089
5855 11671771.414903438 0.9910259432350924
5856 11673323.053723235 0.9910791991397346
5857 11672888.199812137 0.9910966949386284
5858 11669894.35045514 0.991073987872747
5859 11679867.377283296 0.9910705651691107
5860 11677786.243033184 0.991040565391044
5861 11682563.40897872 0.9910577279265358
5862 11679096.954009531 0.9910774575401967
5863 11679860.717663506 0.9910224351286643
5864 11679587.094540983 0.9910712639807305
5865 11683377.768326605 0.991084880242555
5866 11682013.59766087 0.9910972011829181
5867 11671815.552234039 0.991081801631028
5868 11673816.081323009 0.9910514975035855
5869 11672789.691647941 0.9910275171869982
5870 11672464.133203382 0.9910385299209864
5871 11679678.968701838 0.9910761724633075
5872 11671163.163113452 0.9910652494810176
5873 11671498.154657178 0.9910532386770802
5874 11673349.773172574 0.9910231957136059
5875 11680778.093432747 0.9910465616078893
5876 11672969.690884821 0.9910885170027105
5877 11670555.357922468 0.9911283787716032
5878 11676600.286294332 0.9911003850055369
5879 11683068.191446124 0.9910675695029658
5880 11679685.301292904 0.991071550923941
5881 11676853.282242708 0.9910256430821655
5882 11673645.148509322 0.9909858421004556
5883 11678951.539705915 0.9910054163363394
5884 11683697.530850401 0.9910274718710422
5885 11676654.517208453 0.9910140974705114
5886 11683324.057407914 0.9910291413204474
5887 11687141.042977352 0.9910124220730182
5888 11680023.359740708 0.991055822287
5889 11681938.432883197 0.9910704401560135
5890 11680252.650196416 0.9910077816899961
5891 11687677.594023788 0.99099916461792
5892 11682118.717738982 0.9910205018139815
5893 11677428.530749345 0.9910495288145034
5894 11681276.210107327 0.9910180248115609
5895 11680927.156726934 0.9909822813722218
5896 11680144.586016351 0.9908820676470521
5897 11680154.791957762 0.9909274564885208
5898 11678501.769826613 0.9909345122544942
5899 11680609.899244646 0.991006061353586
5900 11689104.589742571 0.9910380534652746
5901 11682382.021634765 0.991038460524786
5902 11684696.82468309 0.9909870600707699
5903 11690713.446065238 0.9909758669698524
5904 11681800.91815721 0.9909544181665764
5905 11673244.606935823 0.9908442936364718
5906 11680285.24159804 0.9909384413401937
5907 11687781.411052374 0.9910535806215655
5908 11685803.6338599 0.991071822269869
5909 11681265.436101593 0.9910743450698879
5910 11675723.811473412 0.9911170722677365
5911 11680185.449607825 0.9911649692112809
5912 11678178.375040626 0.9911646645991155
5913 11674648.212314846 0.9911743947169825
5914 11669903.479267059 0.9910958905114329
5915 11674548.046354553 0.9911059477723813
5916 11675683.537247714 0.9911084104839606
5917 11670279.28330686 0.9911236037604231
5918 11672580.11715053 0.9911422911182016
5919 11678485.813111179 0.9911135450414291
5920 11674936.237022897 0.9911032151801314
5921 11673671.220327767 0.9910354452365868
5922 11668858.568844516 0.9910567312095405
5923 11670758.231995586 0.991097205407247
5924 11673923.580341924 0.9911176647558748
5925 11677560.333975315 0.9911869766511164
5926 11677361.546459086 0.9911614388171505
5927 11669502.80561906 0.9911297521431829
5928 11672952.557871135 0.9911139029961011
5929 11673301.759958403 0.991142468320135
5930 11671468.557635926 0.9911517810283298
5931 11667842.453339797 0.9911896140624953
5932 11673221.677867504 0.9911118437946699
5933 11668364.441081846 0.9911185804000411
5934 11664818.44371947 0.991107600598348
5935 11667321.539074851 0.9910383088074151
5936 11677609.47504242 0.991057486728195
5937 11667528.107274663 0.991108224097338
5938 11673777.190375451 0.9911043952912069
5939 11665563.121959778 0.9910400320272035
5940 11662672.57125132 0.9910359745162773
5941 11662797.484710213 0.9910396506808463
5942 11663174.944779856 0.9910536774197095
5943 11662359.801803127 0.9911061251072847
5944 11665055.300422097 0.9910894005637081
5945 11661786.583612362 0.991049061905464
5946 11661221.95288067 0.9910339743364777
5947 11666950.138740106 0.9910631160830127
5948 11665686.430033404 0.9910737755399756
5949 11670105.144735534 0.9911185401231454
5950 11663914.037310893 0.9911418633416423
5951 11670770.300368197 0.9911184856286112
5952 11680869.963033345 0.9911334108979354
5953 11668015.32462348 0.9911143941171657
5954 11665724.511120025 0.9911278133235444
5955 11670483.825868312 0.9911313867218952
5956 11663331.261360018 0.9911364021030786
5957 11668433.125182012 0.9911752975695698
5958 11667049.069416385 0.9911503596708006
5959 11669571.381424084 0.9912186851811967
5960 11657649.023373455 0.9911416083154575
5961 11658945.13169445 0.9911293342426627
5962 11660828.899347743 0.9911150305659484
5963 11679805.773781173 0.9910869561654929
5964 11666051.172803085 0.9910425856135515
5965 11664509.528780393 0.9910936550410497
5966 11672454.134922577 0.9911025627024723
5967 11671461.811384542 0.9910955186432988
5968 11677536.248455163 0.9910955392913094
5969 11672606.682064049 0.9910486322431424
5970 11672650.200879563 0.9910672154421453
5971 11666985.070791429 0.9910180973619274
5972 11671678.211544443 0.991033403481913
5973 11677780.781030612 0.9910078605323215
5974 11673874.03396744 0.9909985250857054
5975 11666690.471285034 0.9910341935382984
5976 11674660.207772857 0.9910824116637501
5977 11674267.003226962 0.9910108637158078
5978 11669923.849507492 0.9911005827388647
5979 11665292.121335527 0.9910181376376092
5980 11679010.938412348 0.9910101914989807
5981 11667064.374522222 0.9910614568563987
5982 11680243.023126101 0.9910559469939891
5983 11674690.869168961 0.9910220763255639
5984 11671044.319595458 0.991016942856225
5985 11665703.045373999 0.9909362521878996
5986 11668569.837479949 0.9909577704579833
5987 11672252.814728843 0.9909625654153092
5988 11677187.416599212 0.9908853514334363
5989 11677864.153948614 0.9909503970191638
5990 11674393.479008915 0.9909880694494354
5991 11681425.61322661 0.9909789983885323
5992 11679755.735166324 0.9909887184703179
5993 11677918.868789846 0.990986676056129
5994 11681081.617394201 0.9909542864078926
5995 11684142.67276527 0.9910116227838112
5996 11684829.300422566 0.9910182390098704
5997 11683275.033096343 0.9910140389991057
5998 11678468.951911049 0.9910789863743291
5999 11680230.886574946 0.991039923898948
6000 11681317.205046687 0.991070622415249
6001 11678050.558169762 0.9910692856110782
6002 11677827.424664436 0.9910714904908475
6003 11676446.495009186 0.9910758225522708
6004 11676881.673140138 0.9910240888283776
6005 11676290.322086694 0.9910645596465846
6006 11674990.763336755 0.9911181593486184
6007 11676171.91606542 0.9911535489592108
6008 11674762.36442631 0.991078031739368
6009 11678475.274751568 0.9909969758447253
6010 11685877.787009226 0.991033873687978
6011 11689459.571222464 0.9910850636518836
6012 11680875.73664523 0.9910026414049062
6013 11680889.39462184 0.991018841248693
6014 11681859.538155822 0.9910381007045034
6015 11690124.920364736 0.9910862538402309
6016 11689845.642090987 0.9910292002487849
6017 11683669.683136089 0.9910427922449789
6018 11686338.61990875 0.9910118988305773
6019 11679479.012033176 0.9910500716831836
6020 11679193.148691794 0.9910447210146159
6021 11687445.71765271 0.9910907876911403
6022 11681227.900274273 0.99102768517363
6023 11685159.06472902 0.9910377211412769
6024 11687729.212184628 0.9910363480710105
6025 11689349.687182434 0.9910043752974874
6026 11687346.628236648 0.9910453885307
6027 11695938.105594771 0.9910750936632063
6028 11686977.945530238 0.9910677676548334
6029 11680429.534043226 0.9910320452318788
6030 11684258.29441292 0.9910247497975735
6031 11678886.38471271 0.9910686444105926
6032 11688024.1457224 0.9910707912627191
6033 11684729.718315769 0.9909778868342415
6034 11690087.084853977 0.9910000684425303
6035 11681638.945382074 0.990972286176596
6036 11685198.526318682 0.990965888650901
6037 11685410.870246464 0.9910709089574459
6038 11684855.752386708 0.991079589542819
6039 11683093.261418158 0.9911131360404793
6040 11682408.297443967 0.9910716975319405
6041 11686620.216412269 0.991102304326976
6042 11682295.380387945 0.9910899000468816
6043 11682076.366345605 0.991044575219791
6044 11682216.352938814 0.9909988560305267
6045 11689026.72128797 0.9909689314995784
6046 11682473.90618798 0.9909917121495581
6047 11681805.477842797 0.9910022218366851
6048 11683662.777626103 0.9909879713778801
6049 11685824.31206033 0.9910131673984913
6050 11690200.724646708 0.9910575452199117
6051 11693551.191137746 0.9909925644409763
6052 11691286.300470144 0.9909515718913743
6053 11694223.317917433 0.9910323559990037
6054 11691171.691053078 0.991036265787618
6055 11691340.898831982 0.9910276533429636
6056 11684763.880198369 0.9910381956739909
6057 11685686.971274478 0.9910193088964703
6058 11685243.960557867 0.9910766991743752
6059 11685486.348137746 0.9910950186124378
6060 11686450.955573082 0.9910368834365216
6061 11685865.141072597 0.9910791946276534
6062 11691795.570277983 0.9910774029849376
6063 11686383.577139495 0.9910513636351905
6064 11687998.846020991 0.9910614773326405
6065 11696916.1221039 0.9911078322240785
6066 11688259.144808361 0.9911393647413125
6067 11681826.548767509 0.991078646487424
6068 11696826.745784499 0.9910343511976779
6069 11684591.445424795 0.991031565267578
6070 11680026.177367 0.9911022620010005
6071 11694715.44740003 0.9911057876527584
6072 11690676.589468433 0.9911749990283785
6073 11681620.718792513 0.9912178082725159
6074 11689531.887090582 0.9911947633692709
6075 11682274.39851439 0.991154934507845
6076 11678436.080823224 0.9910248899947931
6077 11677180.465422465 0.9910204730011293
6078 11675383.954342945 0.9910387674506886
6079 11681827.764767958 0.991042477775427
6080 11684304.708990628 0.9910521825229595
6081 11682660.702946201 0.991077712634582
6082 11677938.385411592 0.9910968051866078
6083 11687130.606686683 0.991097985154448
6084 11673213.549104393 0.9911051122863164
6085 11676886.72295361 0.9911341252375173
6086 11686312.036295066 0.9910214503604208
6087 11681867.40887552 0.9910248864845576
6088 11681277.156293532 0.9910467417995861
6089 11684528.756787602 0.9910160566596603
6090 11680281.38028417 0.9910326286923417
6091 11690114.469842516 0.9910775861190468
6092 11687297.997502098 0.9910519728971847
6093 11680822.504090056 0.9909780171314787
6094 11683884.353696002 0.9910387855476462
6095 11677291.98245589 0.9910585312769681
6096 11680071.901510645 0.991043113069799
6097 11682525.060850658 0.9910531175777613
6098 11684171.289714072 0.9910774417558539
6099 11680362.740166869 0.991074114263036
6100 11679435.507708983 0.9910015132286502
6101 11680250.8425596 0.9910323450449565
6102 11675566.36718105 0.9910480988749173
6103 11678802.392010413 0.9910636688689716
6104 11690910.886543777 0.9910968710090579
6105 11684202.970634568 0.991096118599932
6106 11680259.507468231 0.9910389543804476
6107 11680737.492523221 0.9910169373818873
6108 11680269.10704339 0.99094139380471
6109 11679580.22453719 0.990942749574653
6110 11687953.616632683 0.9909818149987168
6111 11676453.077127479 0.9910200632852743
6112 11691038.631248036 0.9909770965887418
6113 11683502.558968479 0.9909484365879038
6114 11684913.230004694 0.9909703399337846
6115 11684915.024906643 0.9910050442220961
6116 11685852.305240924 0.9909877194387169
6117 11688109.403292194 0.9909070123241033
6118 11690075.713670522 0.9909598452292561
6119 11690507.060925046 0.9908958858601851
6120 11685004.521471918 0.9909035721604575
6121 11686393.11102587 0.9909670888109233
6122 11673990.326801917 0.9909632026958735
6123 11689510.501268383 0.9909906491759122
6124 11688897.758676684 0.9910225251647341
6125 11695104.40804442 0.9909830970039148
6126 11691111.40472242 0.9910041925772085
6127 11690507.78824658 0.9909554848832761
6128 11689626.032750634 0.9910288724414084
6129 11692232.834301608 0.9910015403288194
6130 11689180.068982832 0.9910178109457777
6131 11693475.51673469 0.9910629672030857
6132 11688685.263184028 0.9910942551851449
6133 11690160.568137525 0.9910745459290362
6134 11690375.068114284 0.9910823434392679
6135 11694537.132826054 0.9910981942405399
6136 11683343.12800345 0.9911571953003078
6137 11695280.039367693 0.9910729308804153
6138 11692889.63755682 0.9910664110514977
6139 11690899.628821691 0.9910667034225783
6140 11686745.852155406 0.9910330360588959
6141 11693898.087578686 0.9910333949228244
6142 11689459.616855972 0.9910469279339839
6143 11695860.575956283 0.991087560615206
6144 11698805.12023664 0.9910875123845376
6145 11690394.772826722 0.9909907168716073
6146 11689430.155185977 0.9909735447573973
6147 11694339.765946569 0.9909878022998755
6148 11693710.341329684 0.9909366225993866
6149 11694146.219649201 0.9909334565727903
6150 11697871.45181283 0.9909825927454256
6151 11697683.949644621 0.991013332909189
6152 11703655.281499423 0.9910178628326017
6153 11697026.274677651 0.9910513264946362
6154 11693878.124926286 0.9910741115491001
6155 11698464.891080646 0.991000894940008
6156 11700146.690339096 0.991000278844666
6157 11695387.342348896 0.9909395640701416
6158 11690969.774883615 0.9909441597641439
6159 11682346.123700472 0.9909618241185985
6160 11697415.666558314 0.990986631980153
6161 11688232.47973573 0.9909928845320048
6162 11689063.5282409 0.9909737396957697
6163 11687804.410337944 0.9909649296898483
6164 11687486.741887275 0.9909411975805723
6165 11690350.514948195 0.9909226729345789
6166 11694339.104125915 0.9909324577145859
6167 11683325.6905432 0.9908934647883575
6168 11694395.79203399 0.9908580301625284
6169 11691467.624760661 0.9909503884490747
6170 11692172.969179051 0.990953431348152
6171 11690045.643862627 0.9909243883955612
6172 11697076.883243797 0.990933892919665
6173 11694853.509472664 0.9909015854736777
6174 11697350.431160681 0.9909074717816693
6175 11695446.529909939 0.9909382446095142
6176 11703442.58680087 0.9909673005931161
6177 11704845.011057055 0.9909681491991312
6178 11703484.685169788 0.9909934703454074
6179 11694911.361074066 0.990954158938789
6180 11698820.587050397 0.9909670364843023
6181 11702702.530501053 0.9909991674238063
6182 11711081.036311124 0.9910536717021808
6183 11702636.016424995 0.9910770930386783
6184 11697912.664479772 0.9910017826465666
6185 11704727.426715793 0.9910075799961727
6186 11707108.704883572 0.9910145367816151
6187 11702025.958500894 0.9910222712920741
6188 11706646.074748717 0.9909651845341911
6189 11697489.701952033 0.9909371348439325
6190 11698505.989879135 0.9910027042679701
6191 11700488.845539207 0.9910536186160229
6192 11704173.034505341 0.9909994957744906
6193 11705988.203689441 0.9911052404515084
6194 11711405.938540697 0.9910993550997386
6195 11704197.091709359 0.9910316994358946
6196 11700591.841773415 0.9909868649601761
6197 11704270.739986138 0.9910117039748764
6198 11702243.960339671 0.99098941406065
6199 11698857.765903067 0.9909616337111495
6200 11708018.382296486 0.9910064644291224
6201 11706698.227110615 0.9910157724573919
6202 11714142.774009181 0.9910147791571166
6203 11710738.324605066 0.9910604358897763
6204 11702985.928192716 0.9911461040974191
6205 11700808.086920334 0.9911058196933309
6206 11701420.79048699 0.9911147853353838
6207 11709589.446640627 0.9911280852675793
6208 11704838.190241342 0.991123078982215
6209 11704618.599581873 0.9910948081267246
6210 11699151.957310455 0.9910846130157325
6211 11700718.563180901 0.9910898657127907
6212 11710503.486098904 0.9911663488032195
6213 11700937.060138546 0.9911180987621707
6214 11704904.547547368 0.9911437679422523
6215 11697502.680804322 0.9911089070057948
6216 11699690.64364896 0.9911467570937378
6217 11699594.219021564 0.9911052232121511
6218 11696306.140739497 0.9910148678152136
6219 11688444.788424596 0.9909540359913604
6220 11695963.4266055 0.9909455208221539
6221 11684436.779893016 0.9909864190363628
6222 11694207.155897545 0.9910080712434185
6223 11690036.28257938 0.9910062667370928
6224 11697309.565718936 0.991034518917162
6225 11687623.140516179 0.9910399301532311
6226 11688129.004039401 0.9910590890000051
6227 11698179.65217932 0.9910476176253873
6228 11692784.46379935 0.9910343413279528
6229 11690546.942062601 0.990968255676462
6230 11695921.609086733 0.9910895843984623
6231 11690028.314284855 0.9910984327190981
6232 11692186.528127072 0.9911043720851055
6233 11695731.203893222 0.9911084890493562
6234 11689058.293373784 0.9912011078872451
6235 11687943.960578067 0.991154436741525
6236 11693173.797548579 0.9911791489800718
6237 11701129.333173357 0.9911331673822831
6238 11693897.870917156 0.9911480563200055
6239 11695628.215936271 0.9911669595290733
6240 11690661.766675541 0.9911856531542993
6241 11693912.640594704 0.9912295814261085
6242 11704609.859084314 0.9912019298019067
6243 11696246.495805552 0.9912050905957503
6244 11699705.68739512 0.9912442510521371
6245 11698523.187782431 0.9912354216207041
6246 11698220.409265617 0.9912328373734982
6247 11698879.835172413 0.9912411504293301
6248 11699583.627406264 0.991237877676332
6249 11697462.329509722 0.9912212064791637
6250 11707955.463390918 0.9911636223403905
6251 11702021.926536359 0.9911246119588376
6252 11703170.657562014 0.9911089817720344
6253 11706073.016905418 0.9911560189600037
6254 11706109.057094863 0.9911071950340079
6255 11698374.005354904 0.9910541237172595
6256 11697691.835892357 0.9910162639869516
6257 11688920.92037813 0.9910544934673621
6258 11702100.913064927 0.9910626695214724
6259 11702406.188241541 0.991112423503688
6260 11696736.220883118 0.9911134852412609
6261 11701813.464359134 0.9910629041299371
6262 11703142.36767978 0.9910387431095397
6263 11706646.387246905 0.9910129999525052
6264 11700164.469847668 0.9910083685681192
6265 11705372.754413167 0.9910160014421912
6266 11709327.868423041 0.9910563506735094
6267 11699229.656709442 0.9910191103487905
6268 11705712.854934506 0.991051443490916
6269 11700310.273578031 0.9910451031722113
6270 11702399.89178658 0.9910597560492784
6271 11698696.127811661 0.9911320069172206
6272 11708426.333530933 0.9911459206738823
6273 11700884.866242366 0.9911426250283369
6274 11704241.24855282 0.9911357053015892
6275 11702780.58902636 0.9910750150764527
6276 11699593.493135998 0.9911131518403601
6277 11697820.815049319 0.9910995672136141
6278 11703831.417550094 0.9910799994480963
6279 11703291.382049844 0.991082086647916
6280 11694462.439691845 0.9910999727773684
6281 11706805.996782409 0.9910567993138418
6282 11705649.269907761 0.9910403359088776
6283 11702797.450716222 0.9910549241286585
6284 11705207.199331744 0.9910273789420583
6285 11700781.739697337 0.9910635799539615
6286 11705539.666361287 0.9910374424523835
6287 11705576.385075051 0.9910491065381305
6288 11703303.826468414 0.9910338558098234
6289 11700858.161596188 0.9910550171819172
6290 11707248.415654926 0.9910646836706226
6291 11705208.982978316 0.9910924417512096
6292 11709894.173740316 0.9911127171621084
6293 11707160.599202605 0.9910736644951399
6294 11704897.118473886 0.9910882403403393
6295 11706303.125032235 0.9910151925723413
6296 11707092.98874777 0.9910909822440613
6297 11703591.032354517 0.9911477967682438
6298 11704328.206879476 0.991076782328881
6299 11705675.912679836 0.9910612260023198
6300 11700615.05492354 0.9910751370503552
6301 11707182.547298862 0.9910196308737171
6302 11711362.778749095 0.9909892665262401
6303 11707145.941825286 0.9909853905849031
6304 11705253.385114204 0.9910132288072645
6305 11700867.34793203 0.9910193189748492
6306 11700313.36617443 0.9910348559874368
6307 11699946.680333557 0.9910629198070754
6308 11706202.640168201 0.9910914994102528
6309 11707529.821323201 0.9911054114727639
6310 11695137.667351888 0.9910291246098059
6311 11703707.975092225 0.9910003155146163
6312 11704448.029414805 0.9909697759276007
6313 11704085.448985873 0.9909964888098504
6314 11699404.075157957 0.9909162599190012
6315 11705345.354627507 0.9910108269384033
6316 11696449.930886248 0.991034046265748
6317 11699300.794017432 0.9910453447338782
6318 11700066.004566353 0.9909468715207042
6319 11691410.626013398 0.9909738971594351
6320 11691342.170285063 0.9909582539914815
6321 11698325.043218253 0.9909161901256979
6322 11690982.165806564 0.9909401316086344
6323 11692153.082691696 0.9909011085926679
6324 11690831.952344913 0.9908961909040749
6325 11691707.588845434 0.9909450581639966
6326 11695021.669131238 0.9909022645891493
6327 11695195.179630384 0.9909326181998043
6328 11696040.826478213 0.9908933705964592
6329 11692493.868459918 0.9909338374595031
6330 11696422.874219274 0.990997312394603
6331 11694020.790833805 0.9909447980233381
6332 11693423.930857603 0.9909807143203593
6333 11684578.14994189 0.9910640602077998
6334 11691635.958469165 0.9910739850242982
6335 11690166.33200303 0.9910211831874102
6336 11694937.076835223 0.9910567555966395
6337 11695921.920443024 0.9910374545047285
6338 11690704.08751133 0.9910494299623218
6339 11691612.38500203 0.9910870649802985
6340 11708966.88257811 0.9910767414231104
6341 11698821.975557456 0.9910620175931895
6342 11691739.254739802 0.99106472408094
6343 11697997.792941295 0.9910619409672553
6344 11704046.581677921 0.9909807621678497
6345 11692542.696351554 0.9909916405121445
6346 11705109.79185938 0.990996715699155
6347 11700878.588406224 0.9909283928049596
6348 11687647.859241653 0.9909833658172906
6349 11696724.661947157 0.9909788541352125
6350 11694334.681821022 0.9909809699562334
6351 11689783.036806894 0.990972681838376
6352 11699793.43309296 0.9909313867659438
6353 11695475.584925912 0.9909660043849856
6354 11697296.325802138 0.9909726263130291
6355 11700859.545187233 0.9909485212352627
6356 11703375.642566582 0.9909109569220504
6357 11699307.768421816 0.9908758869690754
6358 11705478.598607937 0.9908955028061933
6359 11695372.004413262 0.9908890212103021
6360 11694049.54953451 0.9908455539579403
6361 11697696.790921995 0.9908671360080721
6362 11686935.323475521 0.9909078909350066
6363 11697367.014891915 0.9909035794887135
6364 11708096.4546205 0.9909609770062094
6365 11699823.502786852 0.9910088160559707
6366 11708334.657245696 0.991012106409033
6367 11697671.849911792 0.9909014770209391
6368 11701438.197904699 0.99088685277564
6369 11703027.139566515 0.9908482416107105
6370 11698019.70358198 0.9909056764521147
6371 11696898.606051596 0.9908760277068493
6372 11701048.693583062 0.9909411483553431
6373 11705235.419148203 0.9910096638834712
6374 11698293.882273588 0.9910705537733288
6375 11717316.274929868 0.9910616070336593
6376 11699522.701407067 0.9910793044861728
6377 11709672.865806017 0.9910760683702874
6378 11709501.116204891 0.9911019692353991
6379 11701932.770941453 0.991112273928431
6380 11701021.816889279 0.9910922548373443
6381 11702708.246814346 0.9910289830986618
6382 11698537.40542065 0.9910484902711146
6383 11702026.756273795 0.9910653209713399
6384 11697072.183628729 0.991043161215182
6385 11697426.483725064 0.9909987986986442
6386 11695449.355717367 0.9910184799062953
6387 11699036.444719896 0.9910099108707814
6388 11695784.85248458 0.9909951089086273
6389 11695736.733408256 0.9909723527481648
6390 11693687.022448143 0.9909728444106959
6391 11693112.129722925 0.9910538208258778
6392 11696292.142590588 0.9910707934998226
6393 11692137.185696265 0.9910500799916024
6394 11687822.524816347 0.9910812177209756
6395 11700157.660748595 0.991109344693449
6396 11697529.009284496 0.9910987301141684
6397 11696693.721841205 0.9909765326731762
6398 11693300.228232948 0.9909944920345065
6399 11684511.584995111 0.9910149665346507
6400 11684865.014075497 0.9911017910554429
6401 11695819.332833903 0.991039645331037
6402 11691110.461790977 0.9910630155640767
6403 11686469.148384012 0.9910559840192164
6404 11690348.224661425 0.9910623754381571
6405 11689788.88764338 0.9909832874376228
6406 11679050.314661235 0.9909705235891421
6407 11679176.816209573 0.99095480244612
6408 11686459.469191588 0.9909562201187327
6409 11687151.12391226 0.9909377784634352
6410 11677604.526203468 0.9909411706018936
6411 11685012.061950045 0.9909469769440126
6412 11688519.937294502 0.9909268165831544
6413 11688777.299301032 0.9909468584123425
6414 11683814.602317952 0.9909439786409068
6415 11688161.443495585 0.9909143510278439
6416 11687745.353958465 0.9909227868068049
6417 11686683.190763937 0.9909778107944464
6418 11675071.98882757 0.9910290524110291
6419 11674713.495067328 0.9909645186985727
6420 11685472.932426918 0.9909464924656407
6421 11681165.175117014 0.9909357309414688
6422 11683928.58441629 0.9909339475776724
6423 11674666.861856231 0.9909862480391385
6424 11679711.560037136 0.9909475909838144
6425 11675616.162613884 0.9909001448124775
6426 11675554.447794966 0.9908653369684377
6427 11688184.27486372 0.9909163865701299
6428 11684057.040521309 0.9909065850560029
6429 11692028.484399747 0.9909296222875901
6430 11685913.332453664 0.9909167677081901
6431 11679285.026204092 0.9909168082276738
6432 11676925.18132403 0.9909105303320647
6433 11687737.308443649 0.9909038665673382
6434 11679781.50776741 0.9909191176320857
6435 11680082.399438966 0.9908464267694567
6436 11680810.934838481 0.9908004643004819
6437 11685114.513478003 0.9907627424813331
6438 11684236.250007164 0.9907563676809159
6439 11682820.343690272 0.9907552493507572
6440 11682532.308600584 0.990777459597052
6441 11682436.143167643 0.9906632206384367
6442 11684555.090438766 0.990750304821261
6443 11685909.655555397 0.990803219007101
6444 11685090.60022486 0.9908918672388126
6445 11687627.156349044 0.9909075478531447
6446 11684337.335079236 0.9909127715074804
6447 11694257.446551759 0.9909485350354001
6448 11692244.905919766 0.9909652849239354
6449 11688282.674545346 0.9909225873608302
6450 11685953.749095581 0.9908572808766112
6451 11694984.516699258 0.9908103420566832
6452 11686884.78815983 0.990831734324276
6453 11694217.335101828 0.9908241934573364
6454 11689364.46841232 0.990819072497831
6455 11693305.945073755 0.9907527118606483
6456 11686691.209875025 0.9907132585057161
6457 11691051.343664724 0.990807633803374
6458 11690873.27283237 0.9908289204931832
6459 11684590.75645674 0.9907977807260988
6460 11689147.315000745 0.9907887581977127
6461 11681661.763246112 0.9908087491285629
6462 11682717.429456862 0.9908780351954811
6463 11682485.826221664 0.9908891446818948
6464 11675623.762079494 0.9908801885687855
6465 11679275.8082395 0.9908240020739228
6466 11682018.86527936 0.9908157031057907
6467 11680422.932744829 0.9908624528246924
6468 11690332.455803422 0.9908781010813668
6469 11687939.654885955 0.9908905370165174
6470 11679361.26278716 0.9908773059584068
6471 11679240.074615944 0.9909310118551171
6472 11685680.761131382 0.9908900275870601
6473 11691263.237425584 0.9909032193455101
6474 11680600.500375545 0.9908735858490867
6475 11695937.605993947 0.9909420787585712
6476 11684743.990896817 0.9909106137242726
6477 11684012.785132267 0.9909015465669962
6478 11688801.745659078 0.9909001411445445
6479 11685571.601475455 0.9908683577024693
6480 11688225.675112857 0.990907336724873
6481 11684366.328134125 0.9909266653629446
6482 11694238.055619808 0.9909509116805999
6483 11687426.315307217 0.9909448738406964
6484 11684165.748067448 0.9908706140533554
6485 11690075.374683741 0.9908726692703343
6486 11684812.009632906 0.9908817644168324
6487 11691943.525954701 0.9908965317705977
6488 11688428.35314139 0.9909426930153499
6489 11695677.97462926 0.9909639892783514
6490 11699688.436818633 0.9909481297072509
6491 11689319.57009952 0.9908858990066345
6492 11689603.002298862 0.9908737276373715
6493 11686676.27149084 0.99082948327936
6494 11686785.316380039 0.9908407113469258
6495 11686153.19863303 0.9908568999510106
6496 11693087.17123073 0.9908570505937337
6497 11684007.47071263 0.9908428898450734
6498 11683920.341610711 0.9908659248147439
6499 11689770.03186888 0.9908782559339216
6500 11691536.031986514 0.9908569757771983
6501 11689818.920461932 0.9908833402386957
6502 11686656.745423647 0.990921716258917
6503 11685925.365412313 0.9909602403264435
6504 11689700.811643401 0.9909853259153528
6505 11693702.71037196 0.9909417279880465
6506 11693935.209195655 0.9909719895973168
6507 11690563.038939042 0.9909361823323717
6508 11701494.753592147 0.9909732617468067
6509 11698413.34403726 0.9909740670729037
6510 11699068.598306838 0.9909776716568204
6511 11692495.328132262 0.991036144049427
6512 11690208.544059774 0.9909754804285387
6513 11695463.660854423 0.9909405578831045
6514 11697935.228559729 0.9909894124383121
6515 11700738.552621825 0.9909664879332799
6516 11694628.15188928 0.9909774408828275
6517 11697888.590106396 0.9910166944301756
6518 11701015.174001375 0.9910079709015632
6519 11708229.534683889 0.990981443037567
6520 11704417.279556941 0.9910047038140009
6521 11700589.475175934 0.9910233396902968
6522 11693226.801128821 0.990988815840192
6523 11696507.302860936 0.9909720971282803
6524 11695471.901633833 0.9909809291366551
6525 11689978.724366516 0.9909699210302176
6526 11699706.894107893 0.9909349535858498
6527 11699114.299742775 0.9908947197505825
6528 11696521.862443056 0.9908862277670935
6529 11692303.301358255 0.9909274640314201
6530 11693274.14012667 0.9909643788539363
6531 11695487.446546251 0.9909444025635654
6532 11692964.694565384 0.9909111018208442
6533 11693252.001958556 0.9908761622834842
6534 11695510.193575272 0.9909026782160626
6535 11685136.279611027 0.990931613943799
6536 11694367.07085388 0.9909335498797014
6537 11695203.885883218 0.9909216196956476
6538 11695577.35052474 0.9909235061369089
6539 11698491.60806068 0.9909339663846768
6540 11692619.598856965 0.9909007394979196
6541 11690787.458166853 0.9909415404751801
6542 11696023.607307432 0.990931758043774
6543 11697001.84755347 0.9909423755823952
6544 11696722.654625904 0.9908886303300417
6545 11697363.071875896 0.9909530603292691
6546 11696201.49079724 0.9909822305023237
6547 11700249.929561285 0.9909658902008749
6548 11691504.436116798 0.9909390803532105
6549 11695830.546545157 0.9910273159250427
6550 11694062.757970987 0.9910163717366383
6551 11697285.822339745 0.9910272651217192
6552 11699434.045498598 0.9909909146570764
6553 11698348.727378398 0.9910547286400564
6554 11693543.20899857 0.9910638175580987
6555 11702313.52594837 0.9910379164011134
6556 11690390.130173933 0.991026178163337
6557 11696073.168154035 0.9910287088867779
6558 11689450.005776605 0.9909918384561899
6559 11686016.444509845 0.9910037680275867
6560 11689974.503780134 0.9910338353240296
6561 11692361.658273585 0.9910212446098037
6562 11694422.98329808 0.9909693069935388
6563 11694659.511552453 0.9910814739318122
6564 11686388.161332145 0.9910351200104502
6565 11682711.00547566 0.9910286651557624
6566 11688059.565157931 0.9910406804401357
6567 11682804.248968309 0.9911253071687794
6568 11679306.361773234 0.9910913698804188
6569 11680221.92622286 0.9910579124167105
6570 11681200.803944668 0.9911003898028692
6571 11675974.307176234 0.9911035872946522
6572 11689595.354783136 0.9910565644592346
6573 11685959.007934775 0.9910393844009163
6574 11685355.317006752 0.9910330942422488
6575 11689138.386615109 0.9909900817096498
6576 11680671.993074372 0.9910250566885003
6577 11684403.135726057 0.9910208855441178
6578 11690570.529538387 0.9910531153292581
6579 11676920.95897572 0.9909809428904417
6580 11688018.951281589 0.9909634030575603
6581 11684845.353124822 0.9909652601987275
6582 11685275.630757555 0.9908851726430015
6583 11687719.84917197 0.990992049211964
6584 11683601.548679832 0.9909908850354181
6585 11675116.88846882 0.9909285484382093
6586 11671638.142622735 0.9910379083372985
6587 11679559.285496134 0.9910199863490234
6588 11673383.115429606 0.9909836325218093
6589 11679763.18121993 0.9910282951223721
6590 11679059.470032489 0.9910009750644615
6591 11685352.1263857 0.9910701971948499
6592 11681124.909882834 0.9910572087803149
6593 11677169.152727729 0.9910780353173793
6594 11675308.2831547 0.9910910158853348
6595 11674956.320467398 0.9910964450677153
6596 11679152.882060831 0.991127252576432
6597 11686453.183056183 0.9911469757934194
6598 11681465.02525101 0.9911557171567489
6599 11679283.421673227 0.9911025087110965
6600 11682955.761173295 0.991096117434057
6601 11680573.329434542 0.9910943919100672
6602 11676972.117390173 0.9910336548933508
6603 11676430.90735058 0.9910219763041666
6604 11679918.083208403 0.9910066890566535
6605 11675327.278274115 0.9910314488083034
6606 11682223.872469021 0.9910154021585498
6607 11680115.096688127 0.9910304306632721
6608 11678924.698037732 0.991032796964028
6609 11676487.64027022 0.9910207097013901
6610 11677368.782930683 0.991018974027717
6611 11673701.380156532 0.9910619577545434
6612 11680679.128188731 0.9910796218588283
6613 11678373.103673484 0.9910719423970564
6614 11688837.19476114 0.9910885041754011
6615 11682436.845815806 0.9910917358489221
6616 11678028.986816218 0.9910488855266835
6617 11683650.569095207 0.9910433279539912
6618 11683710.622652479 0.9909889473117814
6619 11679225.070596838 0.9909617341157099
6620 11675887.59890142 0.9909145903880839
6621 11675347.612066831 0.99092379709835
6622 11668152.754342418 0.9909953883337502
6623 11671759.76748896 0.9909999535150161
6624 11673317.626404405 0.9909897437218116
6625 11680178.323105918 0.9910324303550225
6626 11678460.787900096 0.9910358119455477
6627 11678400.81172325 0.9910463444199491
6628 11674355.573727502 0.9910467699557366
6629 11686932.37909845 0.9910402661135509
6630 11683744.395225199 0.9910402435296581
6631 11682474.196081223 0.9910222339443242
6632 11687760.749974832 0.9910402701647634
6633 11690436.237203809 0.9911216817389243
6634 11685914.23156112 0.9911235962541618
6635 11674498.072032867 0.9911242275318886
6636 11677387.885655096 0.9911118794922276
6637 11678365.560129296 0.9910869046100513
6638 11680400.237771953 0.9911556059571135
6639 11682842.980377495 0.9911651870287134
6640 11675432.058647862 0.9911761336343242
6641 11676238.617854498 0.9911595170054626
6642 11679185.011710597 0.9911429008186852
6643 11676441.529398259 0.9910862306991589
6644 11683101.23893308 0.9910494200940744
6645 11682436.29871465 0.9910255568414351
6646 11668039.455197511 0.9910125923318998
6647 11687228.14246488 0.9909802794359974
6648 11684275.758273683 0.9910725041402478
6649 11678628.41728768 0.9910523101528912
6650 11685022.689622093 0.9910832266778095
6651 11681166.319797132 0.9910233493773173
6652 11671939.912557086 0.991013580270834
6653 11681072.11072335 0.9910124315100941
6654 11679090.24508865 0.9910404809878217
6655 11680427.431778917 0.9910168683491666
6656 11681798.879274625 0.9909679317453659
6657 11684098.949584192 0.9908948458631421
6658 11674843.334673021 0.9908765455691696
6659 11681229.486288479 0.9908851423685243
6660 11683792.642650614 0.9909315367754813
6661 11683907.922443636 0.990935084482678
6662 11674773.767370297 0.990987050229436
6663 11680357.37178169 0.9909591431085004
6664 11689906.886971472 0.9909646945496585
6665 11678217.180562709 0.9909889255984801
6666 11684752.345385915 0.9909955807292073
6667 11676086.59465694 0.9909525131146368
6668 11672514.222554475 0.9909268507365621
6669 11678446.004334241 0.9909560767142418
6670 11675104.618055884 0.990917466847269
6671 11674752.226530982 0.9909118206523877
6672 11678825.758499065 0.990900699130187
6673 11680538.202405198 0.9908989474693485
6674 11676209.134904893 0.9908601942612165
6675 11682948.938519372 0.9908286887761099
6676 11690433.38634587 0.9907916072266034
6677 11674806.115469845 0.9908005218895827
6678 11688710.07056374 0.9907860850668337
6679 11680121.308211688 0.9907480577346229
6680 11682533.794429753 0.9907280290797831
6681 11677734.57077642 0.9907463296222484
6682 11682463.27990233 0.9906692639667577
6683 11678017.360107884 0.9907005438360243
6684 11676944.303630842 0.9907574308206178
6685 11673309.644878848 0.9907435335728195
6686 11681110.774050063 0.9907576858277389
6687 11674767.90574953 0.9908242220934137
6688 11679764.124292973 0.9908139809947478
6689 11675202.127273455 0.9908116790510358
6690 11686525.46811209 0.9908212553504298
6691 11686348.335988795 0.9908253518974688
6692 11680563.764523288 0.9908235277699127
6693 11676858.697318178 0.9908560070853201
6694 11682023.847431794 0.9908515382286599
6695 11683296.973763758 0.9908366211863824
6696 11675695.366582243 0.9908143334709214
6697 11676165.502069209 0.9908640800413462
6698 11678785.073882956 0.9908340766903562
6699 11668644.77018944 0.9907769089140623
6700 11674502.011303307 0.9908048937525968
6701 11680620.676843952 0.9908059609189991
6702 11676553.172840886 0.9908059865234417
6703 11677530.455527365 0.9908532184686295
6704 11673991.245328335 0.9908980685617106
6705 11675715.385451896 0.9908718593499685
6706 11675392.051684575 0.9908782666684933
6707 11676603.964650935 0.9908859038378157
6708 11671638.46554064 0.9909036817552443
6709 11669957.45176839 0.9909171712106525
6710 11665242.700222611 0.9909441233438129
6711 11667856.962540178 0.990916030015226
6712 11668290.00169096 0.9909214292058776
6713 11668037.209817471 0.9909250571868141
6714 11669404.410051616 0.9909814210610715
6715 11670722.902211836 0.9910017580575486
6716 11668052.929442324 0.9909882359869101
6717 11669897.660464155 0.9910239086179723
6718 11670997.917980632 0.9910248787800948
6719 11678593.002572928 0.9910532581580249
6720 11669408.864742171 0.9909983403928532
6721 11678201.618280197 0.9910203325031833
6722 11669997.669272339 0.9910146000361862
6723 11674914.000132779 0.9910709966054077
6724 11677770.159135222 0.9910351569426132
6725 11668631.590393981 0.9910327417865639
6726 11676841.717052981 0.9910347290100531
6727 11679317.65391408 0.9910032281504472
6728 11681206.58014933 0.99100299773392
6729 11674300.700330481 0.9910168577502828
6730 11672326.974118099 0.9910125430354262
6731 11681504.797792565 0.9909930343205218
6732 11677365.437705737 0.9910286330824194
6733 11669848.533895664 0.9909874988513686
6734 11678142.108230677 0.990992750674838
6735 11669459.548065707 0.9910317039815488
6736 11669860.51206247 0.9910416783130078
6737 11665485.80081404 0.9910023852394274
6738 11665834.41787454 0.990981335904473
6739 11663868.742664777 0.9910111655375985
6740 11665296.167913865 0.9910420893939669
6741 11673883.505038494 0.9910218657499149
6742 11668461.541264588 0.9910874549376016
6743 11667555.733460832 0.9910537687868585
6744 11674536.415834734 0.9910530873851352
6745 11670470.598750496 0.9911076903973909
6746 11676749.5092192 0.9910280699633809
6747 11667343.861494599 0.9910072995978677
6748 11669448.122943377 0.9909863641936928
6749 11666650.82617692 0.9909932082215502
6750 11672009.248865953 0.9910153296243551
6751 11662499.569760822 0.9910670618814148
6752 11669537.995948972 0.9910890897552871
6753 11672620.882624244 0.9911077972073233
6754 11679811.456318872 0.9911061171891773
6755 11674966.971495472 0.991063252635646
6756 11677008.436553432 0.9911012377271577
6757 11677690.09845749 0.991081437498585
6758 11684254.95262514 0.9911327840308417
6759 11681282.83213022 0.9911048095576973
6760 11679836.710098667 0.9911035029406422
6761 11680059.44249726 0.9910750490349871
6762 11677713.658916848 0.9910828874016907
6763 11674861.098447416 0.9910803490317035
6764 11668630.400862565 0.9910575800424617
6765 11678693.940111136 0.9911589536204404
6766 11672530.730431788 0.9911349469619067
6767 11674599.692820156 0.991153899870277
6768 11681933.217559395 0.9912325224719785
6769 11674419.254158255 0.9911680515837819
6770 11679927.138175245 0.9911643372765322
6771 11684227.94684399 0.9911217148373075
6772 11679971.090876298 0.9911253744615475
6773 11673852.707858386 0.9911014456533593
6774 11679449.725746792 0.99107448011641
6775 11680171.4147733 0.9911281653389243
6776 11676990.08192212 0.9910837009837831
6777 11670627.178245552 0.9910650097377518
6778 11668853.186346302 0.9910359397247505
6779 11677121.442230988 0.9910631153039801
6780 11676065.640339864 0.9911056335124209
6781 11674133.66977232 0.9911215823242154
6782 11666540.192929594 0.9911196280506063
6783 11670093.31079055 0.9910710351180776
6784 11673826.529997472 0.9909894835589386
6785 11669684.86756489 0.9910005550052242
6786 11669954.06850333 0.9910254332831709
6787 11677202.111082092 0.9909957798611302
6788 11673403.844609257 0.9910295558942273
6789 11673613.694742292 0.9909726200785401
6790 11676326.817359244 0.9909913134639965
6791 11669116.177659338 0.9910479598019977
6792 11674344.58010315 0.9910078742658571
6793 11665401.150594974 0.9909900431069772
6794 11664023.83176017 0.9909699169853249
6795 11661431.26788528 0.9909416345304483
6796 11658568.49255695 0.990924484649485
6797 11674558.875449816 0.9909876259485251
6798 11673386.85025557 0.9910407030807439
6799 11670827.951765701 0.9910674173007327
6800 11675993.736688014 0.9911335781329725
6801 11682282.54192295 0.9910759294471538
6802 11670494.353662908 0.9910711289241739
6803 11670874.73279868 0.9911209977782753
6804 11668281.453704204 0.9911282569261748
6805 11673854.437418263 0.9910653625312696
6806 11666935.289812202 0.9910277622644073
6807 11669073.447956216 0.9909750069547273
6808 11666933.120692 0.9909826599355973
6809 11663257.092910208 0.9910195401104642
6810 11662225.280982662 0.9909697008414464
6811 11660510.436353415 0.9909825686429258
6812 11667486.78441423 0.9909380873537447
6813 11667405.38443096 0.9909133784900801
6814 11671774.449833987 0.9909097998621741
6815 11662219.65760745 0.9909771033585826
6816 11671331.29602944 0.9909194248790094
6817 11667513.68165099 0.9909524477091959
6818 11663491.71065277 0.9910034181584664
6819 11657761.817972615 0.9910187400138243
6820 11662004.097482378 0.9910219835467873
6821 11661583.969429351 0.9910333367382238
6822 11668976.464037992 0.9910529925399835
6823 11664224.361323588 0.9910208789348346
6824 11680098.475607103 0.9910373271505981
6825 11674676.208913868 0.990979658532451
6826 11667066.361382352 0.9909920440073058
6827 11671803.442135293 0.9909527803040786
6828 11666013.91927939 0.9910021443109769
6829 11673046.237006325 0.9910017501630036
6830 11659790.660057915 0.9909818544983079
6831 11666730.180021197 0.9910711754970382
6832 11661835.354540154 0.9910741198987602
6833 11674287.446442476 0.9911576154161109
6834 11667377.481327124 0.9911329396585848
6835 11662089.003224643 0.9910826056548991
6836 11662810.123205023 0.9911021618571864
6837 11664000.43389702 0.9911574342903038
6838 11667859.10317127 0.9910892792442794
6839 11670711.582487028 0.9911509662711068
6840 11675743.987045083 0.9910583563805155
6841 11674626.932123385 0.9910490390841596
6842 11669796.327010997 0.9910902459746521
6843 11666203.027496142 0.9911625002964314
6844 11675515.432833076 0.9910459352046161
6845 11674898.018245948 0.9910167953521181
6846 11671918.120943695 0.991079401845204
6847 11674384.150173021 0.9910210056632226
6848 11674263.339739315 0.9910886094968807
6849 11683983.920696063 0.9911200561871778
6850 11686366.368485436 0.9911306837810597
6851 11686896.031145237 0.9910824037685566
6852 11688785.30537966 0.9910737800055671
6853 11685086.354552409 0.9910639860529201
6854 11680205.831478411 0.9910537513298789
6855 11674032.439433534 0.9910804894561428
6856 11676407.43464229 0.9910921080963068
6857 11690350.609032057 0.9910938978385043
6858 11680637.71756658 0.9910502841644122
6859 11677187.643500125 0.9910246443378743
6860 11678600.655544385 0.9910244514989831
6861 11677650.269447478 0.9910684964817869
6862 11674482.322904337 0.991096758400692
6863 11682737.896117633 0.9910986704847841
6864 11670198.15146275 0.9911265445883298
6865 11666745.761250388 0.9910799663272236
6866 11665782.260990558 0.9910662999424871
6867 11674845.651108695 0.9910431572094038
6868 11673500.314655308 0.9910305993471069
6869 11677903.347540712 0.9910382282825952
6870 11678195.648948895 0.9910083290906084
6871 11674099.28926662 0.9910148270438895
6872 11671771.084279796 0.9909597265895699
6873 11675117.85261884 0.9909858361461125
6874 11680975.041006176 0.9909421072367133
6875 11673301.115684377 0.9909631905974008
6876 11678868.70016119 0.9909541392302973
6877 11674984.769035347 0.9909925992530203
6878 11687368.056538837 0.9910820420166988
6879 11688930.274447016 0.9910541162325608
6880 11679577.932117613 0.99096739813516
6881 11682073.527865695 0.9909847180067284
6882 11686510.096141178 0.9910194254159241
6883 11679616.248299826 0.9910510787296158
6884 11686315.336216431 0.9910439660550453
6885 11686849.420591453 0.9910401734052751
6886 11686615.70828057 0.9909785363157121
6887 11693258.556850234 0.9909707963383239
6888 11677742.367158394 0.9909625843107932
6889 11676593.86243209 0.9909143349925174
6890 11674061.318796031 0.9909311090180317
6891 11682553.312939886 0.9909718773407787
6892 11672658.211105587 0.990964454570518
6893 11669843.54311103 0.9910138601432984
6894 11677183.697549151 0.9909591292170766
6895 11669726.470670564 0.9909817576834955
6896 11669557.911584986 0.9909372330278527
6897 11675462.264742441 0.9910082555534134
6898 11678632.76274658 0.9910194373762058
6899 11678193.214831293 0.9910222997152457
6900 11674020.2262317 0.9910873089013521
6901 11675718.751182308 0.9910673123385647
6902 11667217.5685565 0.9909387276385171
6903 11668635.669593684 0.9909112270188842
6904 11666254.56777144 0.9909339420390256
6905 11673222.49193153 0.9909838337463794
6906 11671283.221761158 0.9910047593682837
6907 11670468.139481107 0.9910386454137919
6908 11672644.899172956 0.991084139528352
6909 11673325.97509824 0.9910500013613482
6910 11670444.753977794 0.9910237132469283
6911 11667903.452879103 0.9909309866023618
6912 11668905.096391814 0.9910373831314528
6913 11672501.48115653 0.9909814418891237
6914 11673003.98204809 0.9909537933044904
6915 11662484.414949868 0.9910119153272382
6916 11670160.890732832 0.99098741342462
6917 11673897.018393802 0.9910096307363977
6918 11673231.388866873 0.9910436443379675
6919 11664811.95973267 0.9910611329817973
6920 11672519.208207272 0.9910131214850939
6921 11674703.362609658 0.9910317021108555
6922 11670935.448951853 0.9910135278367144
6923 11679453.0458569 0.9910082440577032
6924 11675324.071806598 0.9910335248870165
6925 11669299.921369186 0.9910767832220773
6926 11674269.250780247 0.9910476800103506
6927 11666098.750727247 0.9910748468792749
6928 11668164.043628398 0.9910426376877426
6929 11670936.677021924 0.9910928922280355
6930 11670618.495921545 0.9911029237032962
6931 11674073.881797213 0.9911138796961418
6932 11676727.989802856 0.9910960250530093
6933 11671009.873036511 0.9911016143141061
6934 11676600.945729354 0.9910748440538134
6935 11670372.498996653 0.9911379087695258
6936 11677834.542263899 0.9911272607838902
6937 11683583.839451794 0.9911169447893143
6938 11677466.465943828 0.9910594307139584
6939 11673021.09505011 0.991058993364756
6940 11672466.38293041 0.9910718717823681
6941 11679450.605366949 0.9910597656436403
6942 11673335.209020758 0.991010923866755
6943 11670193.618362058 0.9909956961596825
6944 11672403.00591874 0.9910063035504987
6945 11677689.25062793 0.9910731864802272
6946 11676079.463086417 0.9910941288590864
6947 11681120.712521974 0.9910736051651926
6948 11681468.450589834 0.9910650543226573
6949 11679261.311633576 0.991054368110435
6950 11680701.581530109 0.9911226549133333
6951 11673899.676214803 0.9910980106812833
6952 11678103.36838582 0.9911308999356269
6953 11683077.77769976 0.9911394908524149
6954 11668481.863421282 0.9911198575438002
6955 11664433.50058446 0.9910770890383451
6956 11663393.767302753 0.991064854805513
6957 11667889.724778693 0.9910745418739505
6958 11668603.358286982 0.9910703981613395
6959 11670937.206207054 0.9910558147409744
6960 11681546.509614896 0.9910744139581213
6961 11672482.431405883 0.9910578595301504
6962 11669396.430450933 0.9911037672657026
6963 11669870.096752534 0.9910561103316586
6964 11668859.322119482 0.9911290120267704
6965 11668474.672464613 0.9910938605120116
6966 11668696.291249922 0.9911361156510349
6967 11664357.849833997 0.9911477625660207
6968 11673529.981086437 0.9911059814856246
6969 11661312.143358573 0.9911357547918395
6970 11663947.18128527 0.9910779336047316
6971 11657698.686378466 0.9911095508804916
6972 11673732.769869892 0.9910948275355759
6973 11657462.439482681 0.9911496703707747
6974 11660937.766481677 0.991148879970369
6975 11665060.4258147 0.9911938377818874
6976 11664299.30505202 0.9912164976965038
6977 11667100.34154203 0.9912422617678953
6978 11660265.903397216 0.9912001428078939
6979 11659363.552278737 0.9911760969443867
6980 11662099.650748054 0.9911955633721826
6981 11660104.43344806 0.9911483936896245
6982 11658756.380841076 0.9911425121732945
6983 11650314.024587069 0.9911784798689374
6984 11658050.47385684 0.991178437527787
6985 11657543.385334339 0.991145838007734
6986 11655120.712432204 0.9911942852885139
6987 11648373.328659577 0.991167806133016
6988 11650845.978907201 0.9911554835693288
6989 11647102.501193907 0.9911478421661294
6990 11647853.446573764 0.9911437774952125
6991 11652942.625773795 0.991059210330727
6992 11649125.335177995 0.9910525166292007
6993 11649394.77661278 0.9910653895578525
6994 11646965.24758676 0.9910012053588662
6995 11650383.609977113 0.9909647019521632
6996 11656097.519543452 0.9909736199923697
6997 11640926.25296339 0.9909769399628118
6998 11655740.964248497 0.9910080935795736
6999 11657218.147575404 0.9909565485806325
7000 11649935.189098645 0.9909929182002701
7001 11657557.033656247 0.990996825619306
7002 11649461.64262501 0.9910006429874715
7003 11654162.981294315 0.990943813505617
7004 11657814.760068957 0.9909499683940375
7005 11654261.339711877 0.9909281772913654
7006 11652361.61603466 0.9909471202470035
7007 11652415.67503706 0.9909872968182902
7008 11649389.68756411 0.9910142946004975
7009 11657890.286967682 0.9910434923494892
7010 11658129.492678631 0.9910094106038867
7011 11659576.720829332 0.9910892512590234
7012 11657817.458942 0.9910355913454768
7013 11660659.690475285 0.9909881947004197
7014 11649129.405108215 0.9909793054053782
7015 11653698.567886109 0.9910424916257382
7016 11653590.074602775 0.9910998226833491
7017 11653198.713378362 0.9910870158440971
7018 11659126.263708813 0.9910669837708591
7019 11660042.607849699 0.9910472629600812
7020 11664017.421117531 0.9910757565221243
7021 11657564.793692583 0.9909927889976107
7022 11649696.832691414 0.9910185418980956
7023 11652271.838309174 0.9910377527257562
7024 11651117.186997185 0.991045212947083
7025 11647105.076317027 0.9910616215327233
7026 11652843.540696986 0.9910503569093488
7027 11655207.241867296 0.9909778078256108
7028 11656537.602720337 0.9910056024490316
7029 11649156.247302728 0.9910031154906461
7030 11646956.966678591 0.9909306844311736
7031 11653394.44862303 0.9909608367861658
7032 11650024.489016432 0.990924058820875
7033 11648937.277975118 0.9909600293668576
7034 11653078.906352825 0.9909491567336759
7035 11660997.43271036 0.9910168057629666
7036 11650515.645219268 0.9910127564885541
7037 11662252.891473219 0.9910239204380829
7038 11658258.819331627 0.9909602348867701
7039 11657598.343779782 0.9909546562601412
7040 11666036.999574052 0.9909703493475721
7041 11658162.308431197 0.9909357861137831
7042 11656517.966296438 0.9909540257775018
7043 11655469.2116177 0.9909648644293833
7044 11650623.611500565 0.9909606744224847
7045 11646909.246655088 0.9909156861745757
7046 11653389.202787336 0.9909472788463818
7047 11644143.211333128 0.9909712284597794
7048 11647742.986111864 0.9909592665545796
7049 11649249.134810656 0.9909254120105419
7050 11656417.603100708 0.9909311062973075
7051 11655826.84549389 0.9909472941379376
7052 11651166.75837228 0.9909836243344216
7053 11659997.67065693 0.9910003780973704
7054 11649875.849113354 0.9910100486006697
7055 11648740.089651706 0.9910944960129267
7056 11655156.588440685 0.9910794459151837
7057 11658297.36593913 0.9910732893394109
7058 11648412.508018699 0.9909933236229971
7059 11653624.40921943 0.9910208730959508
7060 11655793.796796888 0.9910212454403562
7061 11653712.515111458 0.991025280651621
7062 11650975.424933517 0.9909769508394821
7063 11649696.088478494 0.9909576221968859
7064 11644269.239805225 0.9909014803218733
7065 11652894.840850985 0.9909683006500103
7066 11647785.552297782 0.990994552442205
7067 11654926.82118054 0.991005764076558
7068 11654482.440227015 0.9909637359545311
7069 11648388.672535332 0.9908918285635924
7070 11648437.086407341 0.990861603221353
7071 11652733.362864314 0.9908976548245679
7072 11652608.934854886 0.9909287742595074
7073 11653998.025234727 0.990885260150782
7074 11652123.40147976 0.9908928956287502
7075 11652443.385482764 0.9909237308105607
7076 11657508.032029454 0.9909665482865815
7077 11663282.235014666 0.9909226237185286
7078 11654041.13452577 0.9908989652526139
7079 11645591.746914692 0.9909037405905429
7080 11656429.682587108 0.9909787187651412
7081 11659491.628887257 0.9910516949724988
7082 11656791.759880587 0.9910951422090966
7083 11653791.11972072 0.9910326615127872
7084 11658365.069863081 0.9909832290390097
7085 11660609.218399681 0.9909697767419546
7086 11657362.230974926 0.9909227375672472
7087 11651641.710154526 0.9909104638514998
7088 11661923.106682613 0.9909909182498362
7089 11662232.962623442 0.9909887463727775
7090 11654619.687288448 0.9909303855610315
7091 11662721.826666338 0.9908899311144982
7092 11655199.346476316 0.9908887199501708
7093 11649440.070450997 0.9909410016842788
7094 11656130.784316888 0.9909388694235779
7095 11657953.297601223 0.9909277956201371
7096 11648432.551524002 0.9909718047647006
7097 11650182.211832574 0.9909952296052345
7098 11645365.152925512 0.9910087034019351
7099 11651781.771129278 0.9909815590768705
7100 11655289.574115194 0.9909693084141117
7101 11658162.21246774 0.9910024728354041
7102 11657242.816841241 0.9910002870386531
7103 11658774.566557853 0.9909587966065829
7104 11654866.874402985 0.9909130963416338
7105 11653375.967190376 0.9909736121600671
7106 11654223.118346158 0.9909134083625254
7107 11656517.00762175 0.9908699856989087
7108 11647253.711777285 0.9909303257468226
7109 11653860.294958219 0.9909838749652965
7110 11657701.85081254 0.9909829010430624
7111 11653531.53726312 0.9909593110251325
7112 11658163.896397881 0.9909692990654456
7113 11654333.91430837 0.9909857889723742
7114 11651721.020869145 0.9910400374170397
7115 11653516.069927717 0.9910431722071744
7116 11654085.566571757 0.991014201405983
7117 11652455.532010924 0.9909928504598957
7118 11660019.653966615 0.9910069747833349
7119 11650013.264531912 0.9909594902087883
7120 11650459.88307547 0.991007072725191
7121 11649406.581697876 0.9909671054999598
7122 11653941.777465472 0.9909810342250224
7123 11662710.282162864 0.991003524357321
7124 11661214.275330087 0.9910710329119454
7125 11658404.02431824 0.9910676528497474
7126 11650723.999689631 0.9911032015599225
7127 11656494.022306843 0.991088444756462
7128 11655723.598718653 0.9911567301887186
7129 11661816.268865723 0.9911562472790886
7130 11664304.826981954 0.9911895377639515
7131 11655558.317594226 0.9912174752462348
7132 11656408.862777673 0.9911685435496848
7133 11658753.122623652 0.9910815828903509
7134 11663293.351141244 0.9911569220320643
7135 11662149.059007704 0.9911774025426966
7136 11661891.272206182 0.9911907884870138
7137 11667879.640728028 0.9911815162295001
7138 11665230.193296604 0.9911346023358281
7139 11670120.13373086 0.9911177466101676
7140 11666497.959939923 0.9911591737161526
7141 11662911.702888677 0.9911043336017787
7142 11662987.910697058 0.991077970629672
7143 11667857.939789325 0.991111723712693
7144 11665540.41633508 0.9910790041640383
7145 11666465.109782733 0.9911185237043418
7146 11663264.0327265 0.9911310266488877
7147 11660437.82761747 0.9910526985648994
7148 11654220.077056136 0.9910446521954017
7149 11660506.777833875 0.9910307631520945
7150 11655064.415743122 0.9910466934430635
7151 11655399.219853371 0.9910923809063339
7152 11652809.174321262 0.9910166328034216
7153 11658925.517375221 0.9910836561019285
7154 11670786.357866982 0.9910769810444192
7155 11659609.446940158 0.9910650735264654
7156 11667482.421525167 0.9910510472993238
7157 11660582.47592199 0.9910450011351198
7158 11668424.617836466 0.9910667694198387
7159 11663989.015798671 0.990986922928101
7160 11664453.53697746 0.9909597979612998
7161 11668373.01303737 0.9909458465188717
7162 11663756.051179104 0.9909870800827532
7163 11655783.660419974 0.9910129727061526
7164 11659261.898767758 0.9909766987656068
7165 11656493.321197009 0.9910268263620838
7166 11654095.175642692 0.9910383124501433
7167 11656887.778842006 0.991089827979328
7168 11651344.377334034 0.9911105120395297
7169 11659957.347691957 0.9910950375326845
7170 11660985.75108324 0.9910740661414519
7171 11662934.610286165 0.9911269978741244
7172 11661472.396765849 0.9911048833660081
7173 11659010.190248366 0.9911755068461678
7174 11662111.095365852 0.9911535100750059
7175 11649261.032769566 0.991150865515767
7176 11658379.755369749 0.9910891790111322
7177 11653837.56086649 0.9911402077418496
7178 11666448.159109533 0.9911511539916569
7179 11661255.7975149 0.9911258252270778
7180 11658432.736946717 0.9912166873957277
7181 11654792.675367158 0.9912474984203915
7182 11648764.55004477 0.9912269138842127
7183 11652726.593659488 0.9911894375715913
7184 11653256.609292889 0.9911656184844561
7185 11667235.679122228 0.9912137351568269
7186 11655798.393815609 0.9912102701191866
7187 11666730.619329188 0.9912488996575908
7188 11659344.771528075 0.9911757613330066
7189 11661711.015505007 0.991162515265747
7190 11659301.102260707 0.9911732453607054
7191 11648996.36036291 0.9912013208437482
7192 11654874.838766025 0.9912606027112109
7193 11660467.265575187 0.9912434290423271
7194 11656155.100183694 0.9912292567239905
7195 11654829.871823696 0.9911596174384487
7196 11659228.443359638 0.9911368821837502
7197 11657262.442459814 0.9910833828600619
7198 11654777.660364343 0.9911274450574893
7199 11645068.894812355 0.9910689657053973
7200 11646648.41966221 0.9911466087280784
7201 11649597.982251467 0.991068228417523
7202 11644130.24644461 0.9911229563770618
7203 11648907.31765042 0.9911214661757858
7204 11651481.773445768 0.9911070323282988
7205 11651620.03884455 0.9911779072238146
7206 11649507.538006201 0.9911242793061062
7207 11638913.646731576 0.9911487340190087
7208 11646440.397249755 0.9911587815832459
7209 11652877.03819138 0.9912107391069813
7210 11646180.685236108 0.9911226663356859
7211 11645966.253889676 0.9911241026425137
7212 11647219.085256014 0.9911708293821635
7213 11647395.373989908 0.9912041319653998
7214 11646410.856058912 0.9911534780347453
7215 11652485.970748303 0.9911418047356737
7216 11649750.497679813 0.9910677594005425
7217 11655710.047743337 0.991109486925097
7218 11649912.476545753 0.9911609409362777
7219 11648241.807273151 0.9912569541943048
7220 11653698.03214117 0.9912381133047705
7221 11646260.057411779 0.991271494656909
7222 11647027.720131064 0.9911874728208513
7223 11645254.360651236 0.9912040882496089
7224 11655113.4771076 0.9911875236724865
7225 11649317.599438064 0.9911790162911644
7226 11645235.552172678 0.9911503589726892
7227 11650384.001875227 0.9912001823097087
7228 11648550.092906937 0.9911850324640668
7229 11653139.627548547 0.9912294192168095
7230 11654969.226210967 0.9911535853588693
7231 11652696.58301401 0.9912155656002056
7232 11647109.106813045 0.9911637941931725
7233 11644601.409983065 0.9912235684114019
7234 11648450.60234003 0.9911820245947613
7235 11652932.112565372 0.9911745322218716
7236 11661227.34677502 0.9912611213589363
7237 11646653.010233307 0.9912058517766112
7238 11647857.185554976 0.9911611436177913
7239 11647551.891891938 0.991173760648565
7240 11644171.620603776 0.9911808313754431
7241 11646743.930677867 0.9911954669830213
7242 11645459.297410278 0.991138578053549
7243 11651799.719689896 0.9911558403311296
7244 11645503.191520354 0.9911414294662312
7245 11647727.145678945 0.9911738677359863
7246 11644280.112908278 0.9912053072285077
7247 11646430.524048978 0.9912188262247097
7248 11643803.990327202 0.9912258003618395
7249 11645500.999433314 0.9912567069544366
7250 11652622.54738055 0.9912553162933411
7251 11658838.019299839 0.9912995246686703
7252 11652981.620235333 0.9912859424068924
7253 11652376.049361015 0.9912513312364721
7254 11653049.917248849 0.9911934198849938
7255 11650113.83558791 0.9912067181301265
7256 11644400.017551523 0.9911680055553748
7257 11652910.967068076 0.9911664148013011
7258 11647208.823690029 0.9912115210853623
7259 11645865.191135142 0.9911651860141101
7260 11651416.54660657 0.9911883663515267
7261 11644395.846788818 0.9911903327452125
7262 11657476.898559425 0.9911961916994492
7263 11645848.850690674 0.9911759654529174
7264 11646936.711719884 0.9912041634238713
7265 11639084.703854097 0.991230255082593
7266 11642215.583658997 0.991210306828976
7267 11643189.160130467 0.9912036341160769
7268 11648443.27097024 0.9912096935755526
7269 11640399.696128333 0.9911509901774366
7270 11641632.998631548 0.9911827575080563
7271 11647146.053707842 0.9912102884159202
7272 11645118.007162407 0.9912186933670131
7273 11648845.280109331 0.991209630250232
7274 11643381.769642144 0.9911948498403989
7275 11641907.876987325 0.9911986095689318
7276 11644761.446979223 0.9911788982400055
7277 11645420.396539364 0.9911617862576712
7278 11644281.020633247 0.9911879712960979
7279 11637582.940542975 0.9911731679482406
7280 11645611.180114197 0.9911963089687866
7281 11648730.526754659 0.9911233331997497
7282 11638164.547034215 0.9911390668428443
7283 11651883.154505624 0.9911998377440336
7284 11639564.370308943 0.9912424018778083
7285 11646873.667573277 0.9912445878594882
7286 11647310.399497448 0.9912575079670152
7287 11647516.289486693 0.9912416757241277
7288 11650024.06925228 0.9912373232549502
7289 11644622.072320784 0.9912223670156085
7290 11643389.279154837 0.9911643185271678
7291 11643021.075355778 0.991179044204427
7292 11644053.175067736 0.9911693447143509
7293 11653726.131706292 0.9911569450021088
7294 11649451.87654152 0.9911773715652533
7295 11650655.58279625 0.9911304971365512
7296 11646358.52686581 0.9911384710469413
7297 11655009.266978396 0.9911683879944064
7298 11654523.86884484 0.9911788559648989
7299 11648436.285956802 0.9912383219371678
7300 11652048.606801104 0.9912039401800127
7301 11656121.226812903 0.9911670150945966
7302 11654867.00945643 0.9911169525158163
7303 11651547.026804077 0.9911008151889938
7304 11658125.75255078 0.9910884430514232
7305 11657440.819845805 0.9910591888976887
7306 11648010.153176457 0.9910832567709748
7307 11657676.674191628 0.9910400769484083
7308 11648249.415084058 0.9910745820779768
7309 11649705.480712945 0.991116213975677
7310 11644705.996600535 0.9911295701004416
7311 11639824.913627204 0.9911156169780424
7312 11647042.288799342 0.9911047370519684
7313 11646449.788858514 0.9911012567735542
7314 11642810.804192072 0.991146737028117
7315 11658002.189833356 0.9910882148675211
7316 11656802.78091789 0.9910773220993382
7317 11656868.468523785 0.991110484026856
7318 11648369.708975034 0.9910683880538704
7319 11648933.777523197 0.9911507647735301
7320 11660219.218080552 0.9911377854147658
7321 11653436.706986863 0.9911856014195431
7322 11656194.062933754 0.9911559023657369
7323 11653134.604049928 0.9911313902646891
7324 11651839.033764904 0.9911788165017204
7325 11660611.303020049 0.9912054401156631
7326 11662084.836574607 0.9911880892168466
7327 11653040.347370006 0.9912164595571737
7328 11650217.061680451 0.9912000418093118
7329 11652266.200717436 0.9912287656583139
7330 11655633.098433923 0.9912475335867468
7331 11657429.085016089 0.9913122746525241
7332 11662955.807027709 0.9912986744064313
7333 11655945.832368342 0.9912583602246327
7334 11655771.474045785 0.9912889191944433
7335 11660844.38196011 0.9912680814480453
7336 11650240.299773736 0.9912211040378923
7337 11652332.435219757 0.9911881141653196
7338 11652121.023167996 0.9911807779933932
7339 11646990.202695176 0.991196946298743
7340 11656010.99784519 0.9911622615198403
7341 11661888.488451257 0.9911858335065575
7342 11654547.382366855 0.9912089138634466
7343 11654550.652995873 0.9911639416431288
7344 11647421.468622271 0.9911349845884482
7345 11646060.314902032 0.9911307848598757
7346 11646018.672533473 0.9911141698964793
7347 11646453.763108052 0.9910841886166618
7348 11649421.079284668 0.9911031700515369
7349 11658073.095278269 0.9911162019509738
7350 11645373.996980827 0.9910997230282103
7351 11652360.14087632 0.9910535220928489
7352 11657199.568886105 0.9910632409422242
7353 11648696.007536141 0.9910439512950574
7354 11654962.970356079 0.9910710997111811
7355 11656057.363309981 0.9910678233424163
7356 11657563.605459942 0.9910078346024839
7357 11663265.54116754 0.9910526825882036
7358 11654433.144784698 0.9911372790296767
7359 11651498.686015515 0.9910828391790115
7360 11658445.57342856 0.991075074370493
7361 11659346.67962699 0.9910329100359232
7362 11646461.671224197 0.9910553373244336
7363 11647198.115689503 0.9911053080334825
7364 11645868.8192248 0.9910644998635448
7365 11656569.696827859 0.9910474988527239
7366 11656151.395181594 0.9910075806088826
7367 11655592.286654765 0.991080021524186
7368 11657398.68220696 0.9910589718011689
7369 11649478.362508148 0.9911008694026414
7370 11653599.601923224 0.9910360142200286
7371 11660395.493018301 0.9910338821281465
7372 11655778.764152214 0.9910406789085253
7373 11655389.371792646 0.9910386794680761
7374 11659723.997049836 0.9910821005574986
7375 11659614.558237402 0.9910849206051177
7376 11648534.840947581 0.9910650338092012
7377 11663691.687405245 0.9910815598477964
7378 11658667.230982026 0.9910661899895961
7379 11660488.972820193 0.9910209668731562
7380 11661369.105026651 0.9910940268409377
7381 11662778.991469748 0.9910274503686741
7382 11658798.566453144 0.9910299705839825
7383 11656746.836222434 0.9910824151532881
7384 11659379.357757157 0.9910500233337256
7385 11659266.822836438 0.9909790911078942
7386 11667084.87197787 0.9910577701221661
7387 11659741.761420984 0.9911088509727867
7388 11654710.001829702 0.9911424630718785
7389 11659575.172233883 0.9911183852262454
7390 11662784.520593429 0.9911320254017327
7391 11657798.51421552 0.9911662493017813
7392 11660344.696339501 0.9911533849248958
7393 11655723.969527988 0.9911436241311428
7394 11663489.263001803 0.991124373376967
7395 11665013.024072994 0.991174628015751
7396 11655317.962673407 0.9911902453227527
7397 11670870.992547296 0.9912210478263491
7398 11654249.755353637 0.9911939389121956
7399 11658115.013931885 0.991168241794706
7400 11654960.606948808 0.9911735517490784
7401 11662931.73139614 0.9911739101977823
7402 11654530.00836453 0.9911715697613678
7403 11660842.871799184 0.991232777265468
7404 11646378.560463404 0.9912012731596952
7405 11661654.868690629 0.9912197143119956
7406 11667154.32620568 0.9912368358141518
7407 11668135.18713482 0.9912709694009253
7408 11672054.427533211 0.9912634206849492
7409 11668127.580061236 0.9912303485222594
7410 11674445.237043194 0.991185560184178
7411 11666613.031045184 0.9911752727133186
7412 11663881.940534284 0.9911228381772944
7413 11669485.225685744 0.9911608485075063
7414 11670280.662917756 0.9911618947268614
7415 11666835.193531048 0.991194045262624
7416 11670919.065768952 0.9912617403322033
7417 11665603.120849375 0.9912393195503104
7418 11666670.48837454 0.9912049639246513
7419 11677573.499380687 0.9912413049420342
7420 11662882.427179176 0.9912301435989501
7421 11669533.679082232 0.9912185399770724
7422 11669452.823811088 0.9912118715681091
7423 11658170.618991844 0.9911900297317221
7424 11668104.903106611 0.9911805039831946
7425 11671349.769233217 0.9912055442192955
7426 11670228.012450173 0.9911893652045791
7427 11670650.201033246 0.9911962112667474
7428 11672875.598169662 0.9911651580035803
7429 11666116.012996309 0.9911337955365563
7430 11665683.016747534 0.9910893478157009
7431 11664127.649203748 0.9911626955807226
7432 11655152.594849952 0.9911216811143889
7433 11656289.682660194 0.991084462795326
7434 11660555.617789557 0.9910682190641638
7435 11659063.254341453 0.9910572344119672
7436 11661021.502478924 0.9910057951958102
7437 11652592.89813512 0.9911047502959496
7438 11658159.24102282 0.9910965046360244
7439 11664356.830732025 0.9911089738452948
7440 11663444.217614656 0.9910775711761829
7441 11667201.08262774 0.9910973680389518
7442 11667537.119508307 0.9911903585770238
7443 11668685.595121965 0.9911378566919331
7444 11667667.148184156 0.9910426846772028
7445 11660156.96346077 0.9910299176058066
7446 11662021.93005963 0.9909936930021879
7447 11673353.604929421 0.9909950075656498
7448 11669690.696302097 0.9910210458447992
7449 11669182.976472836 0.9910492607090454
7450 11666776.69303858 0.9910781827588546
7451 11665334.919076098 0.9911123346828921
7452 11664777.849099642 0.9910859306564066
7453 11660210.642364413 0.9910979463075686
7454 11669900.036288626 0.9911686689462756
7455 11667485.702499915 0.9911286487219328
7456 11680155.341120824 0.9911452860182159
7457 11675209.311672872 0.991125543195681
7458 11678571.384549893 0.9911398515434866
7459 11681101.621303594 0.9910327781943028
7460 11666327.531094898 0.9909354036707569
7461 11662136.009452567 0.9909575344941982
7462 11675084.772044841 0.9910075079126625
7463 11668962.254275082 0.9910178674709189
7464 11668408.910154752 0.991039516615507
7465 11669502.589912137 0.9910147538586888
7466 11665885.1960181 0.991022492339401
7467 11661983.652723923 0.9910171496785167
7468 11662546.926125135 0.9910137227081343
7469 11671324.171231354 0.9909474351633858
7470 11679149.809544738 0.9910031809823304
7471 11677099.36682685 0.9909397319512628
7472 11679467.893149145 0.990963176416366
7473 11666732.856985256 0.9910100555025052
7474 11658434.974324329 0.9910211383406059
7475 11664900.58973982 0.9909314018015827
7476 11660766.976229867 0.9910286010488717
7477 11663122.985001097 0.9910832271837903
7478 11663704.133899922 0.9910640622727647
7479 11664908.481558245 0.9910689463704571
7480 11666416.030892387 0.9911086652757335
7481 11671649.5450728 0.9911132376965318
7482 11656705.31530866 0.9910597625574509
7483 11661394.576098375 0.9910748390488388
7484 11661346.97000669 0.991098509109728
7485 11666326.266492713 0.9910748479695151
7486 11659266.12118272 0.9910148161250987
7487 11659927.23529109 0.991032705602483
7488 11667082.624246739 0.99098599707256
7489 11654292.089401666 0.9910147795664732
7490 11670671.66059257 0.9910659597917167
7491 11668206.886245966 0.9910835659692526
7492 11659892.646771269 0.9910241142962508
7493 11664228.38462798 0.991056578413055
7494 11655291.782460408 0.9910435684668266
7495 11660328.591553584 0.9909917827986007
7496 11664676.608716644 0.9910062582029501
7497 11667486.202100262 0.9910811110051652
7498 11663626.432385052 0.9911100454862211
7499 11679639.018841228 0.9910335179961718
7500 11666221.382865349 0.9910119618552042
7501 11665266.08881569 0.991033547361602
7502 11662613.794861564 0.9909960671691184
7503 11659740.041247632 0.9910021955939282
7504 11668072.785897452 0.9910651707585065
7505 11665919.692328313 0.9909827157308471
7506 11664383.257387256 0.9909678660603745
7507 11670611.529347602 0.9909599820963402
7508 11669465.437259998 0.991047178059148
7509 11660509.395782363 0.9910197667334216
7510 11667472.435905997 0.99107255943724
7511 11664264.6990545 0.9910538303420224
7512 11666768.078507239 0.9910549907377729
7513 11667319.911765177 0.9910711399827653
7514 11663228.713802991 0.9910568928128777
7515 11680180.747084972 0.991047426885809
7516 11663948.596951457 0.9910180298962085
7517 11669623.724858211 0.9909665684424279
7518 11667829.656395044 0.9909844117887903
7519 11660988.067035323 0.9909702697034851
7520 11659967.842057388 0.9910052821622753
7521 11664798.65947595 0.9910999861007895
7522 11663571.643676227 0.9911064221341146
7523 11673643.541491792 0.9910398323365041
7524 11669441.382064085 0.9910197465384751
7525 11675707.311754642 0.991016685956539
7526 11676893.472551795 0.991001889005514
7527 11676994.115466077 0.9910165531770427
7528 11676318.42270591 0.9909347086562139
7529 11675590.6452332 0.9909963123221087
7530 11681599.188502282 0.9911003375518308
7531 11676081.946048738 0.9910743315010605
7532 11672511.55608764 0.9910771017733387
7533 11670406.739914132 0.9910683624895286
7534 11672009.55438228 0.9910578259575687
7535 11672934.369492969 0.9909828230157766
7536 11674799.620034084 0.9909877190626378
7537 11675171.012904897 0.9910368137527872
7538 11680135.35796461 0.9910528987275564
7539 11678399.157326711 0.991067651482193
7540 11674199.988878382 0.9910589887050308
7541 11669692.151679087 0.9911214538501776
7542 11676887.569918087 0.9910946185485133
7543 11674589.993046533 0.9910356145841893
7544 11665913.972879197 0.9909781565486961
7545 11677752.619790671 0.9910273552503017
7546 11671215.543767191 0.9910427349956401
7547 11665254.650677819 0.9910295022654042
7548 11671692.214066407 0.9910300077450619
7549 11667224.060808815 0.9910073690896253
7550 11664063.963735403 0.9909811882177341
7551 11663270.115961002 0.9910106504219895
7552 11673310.387385078 0.9910116878339853
7553 11680322.95550717 0.9909601020960327
7554 11671072.223831577 0.9909680011317982
7555 11674818.227053802 0.9910633549821322
7556 11667981.31417453 0.9911028223914365
7557 11670248.851312393 0.9910667904874906
7558 11676970.066888774 0.9910412665233809
7559 11677695.731784686 0.9910971584183472
7560 11671445.88646194 0.9911032465987377
7561 11674417.808072984 0.9911156445650998
7562 11668364.144279 0.9910418575155232
7563 11662268.552193524 0.9910322160567816
7564 11670878.155299148 0.991042104654718
7565 11671452.177935677 0.9909872812413896
7566 11671507.841050021 0.9910061670507018
7567 11665634.08318188 0.9908660840796775
7568 11672584.327364901 0.99091124400741
7569 11673220.543301811 0.990872461751773
7570 11671301.09897497 0.9908922158945409
7571 11669560.167472312 0.9908875904433937
7572 11663434.012340624 0.9908812338183385
7573 11669334.902521782 0.9909513575782701
7574 11670919.456803871 0.9909343576583678
7575 11671460.33453276 0.9909559160970505
7576 11677506.497626562 0.9909392333540913
7577 11672148.7280516 0.9909448386782549
7578 11673697.900751516 0.9909499047926175
7579 11672019.303407468 0.9909812457880661
7580 11669068.828508234 0.9910179328266159
7581 11658473.884599652 0.99110133220188
7582 11664446.604475062 0.9910874951163428
7583 11673656.931408774 0.9910857382997819
7584 11677738.769449608 0.9910231456462177
7585 11674536.726502137 0.9909876542926601
7586 11677522.270609636 0.9910318916122967
7587 11674780.442400036 0.9910113182975683
7588 11666773.786295652 0.9909929803543733
7589 11670039.118858121 0.9910521855524347
7590 11664313.230067305 0.9910646574666259
7591 11662505.022610396 0.991097479859608
7592 11654752.220701898 0.9911016196555746
7593 11665158.477901936 0.9911095902269912
7594 11662766.319828384 0.9910935235178878
7595 11660776.821985867 0.9910774575762987
7596 11658411.2118684 0.9910529864803017
7597 11659376.554880435 0.9911057988270036
7598 11664113.358665127 0.9910848643773948
7599 11659002.202010626 0.9911020024382695
7600 11664158.781004567 0.991057416329987
7601 11665927.784888333 0.9909993683129058
7602 11660967.757515294 0.9910606962913784
7603 11666547.313523754 0.9910278322911058
7604 11670688.30393384 0.9910800073886193
7605 11670444.64441302 0.9911531104858617
7606 11658742.60551277 0.9911026896162091
7607 11657144.828242745 0.9910860624820709
7608 11666812.920212975 0.9911062808338073
7609 11660103.56623097 0.9911222017073273
7610 11675001.638762675 0.9912266739341312
7611 11667799.885033295 0.9911716281985665
7612 11671473.302612979 0.9911557672047884
7613 11664313.985476725 0.9911422677843366
7614 11669936.85186713 0.9911799133255409
7615 11670842.181989525 0.9912115755624319
7616 11667880.158796495 0.9912874114354413
7617 11676452.406702053 0.9912973425353222
7618 11683358.442084081 0.9912749933436742
7619 11670567.214749666 0.9912526782115327
7620 11665083.916901432 0.9912151279124095
7621 11672735.429378875 0.9912834555450215
7622 11674516.91932592 0.9912722139010645
7623 11676703.49814292 0.9912573627884549
7624 11676455.905314047 0.9912136791080158
7625 11677177.203979641 0.9912259444591589
7626 11676928.796969777 0.9912239622662725
7627 11675074.51449761 0.9911771578765252
7628 11677444.360917447 0.9911103852707099
7629 11669064.466679566 0.9910714086292293
7630 11670731.339620126 0.9911002508513941
7631 11670439.990506032 0.9911816175532073
7632 11675362.555871388 0.9912331038961051
7633 11672827.638362065 0.9912463890558258
7634 11673841.269807959 0.9912484977780218
7635 11678403.877293708 0.9912388193519872
7636 11673157.309225446 0.9912451992667838
7637 11676046.302962765 0.9912193406711386
7638 11677937.021999514 0.9911705790799874
7639 11680041.657440824 0.9912089369059196
7640 11680617.521705957 0.9911995571222677
7641 11669308.00359229 0.9912150707724476
7642 11673672.828008961 0.991183143293238
7643 11679380.993622141 0.991222613143905
7644 11683347.05895322 0.9912183655755052
7645 11678813.603022099 0.9912363376068694
7646 11666429.817450685 0.9912672578205152
7647 11667856.959124023 0.9912829879705857
7648 11673842.83013356 0.9912639626356993
7649 11671469.981289666 0.9912498223990476
7650 11675766.412535766 0.9912417462518253
7651 11680918.819484321 0.991249496556521
7652 11672862.52910442 0.991279085144741
7653 11685031.071246132 0.991268369008798
7654 11682523.564285083 0.9912800344724442
7655 11672507.32815705 0.9912962098209432
7656 11680004.867219526 0.9912709670008966
7657 11677393.04169627 0.991252969304413
7658 11674373.99378799 0.9912380354431028
7659 11674900.325729458 0.9912154738289223
7660 11672508.790227896 0.9912323856078865
7661 11677187.749186877 0.9911890495652497
7662 11682323.091565743 0.9911688538977849
7663 11668904.432988659 0.9911436756453827
7664 11681022.865836505 0.9911794234820636
7665 11666731.46055934 0.9911912959369527
7666 11672725.099814128 0.9911501098996472
7667 11673282.029703865 0.9911480669677287
7668 11668573.512387909 0.9910689706938861
7669 11672090.207210194 0.9910866902603871
7670 11672984.33015381 0.9910853826988846
7671 11671119.691926654 0.991059388668732
7672 11674517.815659542 0.9910211609009278
7673 11665184.133068383 0.9910190038696031
7674 11669463.11105475 0.9910379534893904
7675 11679833.958403891 0.9910330242181143
7676 11676083.363824293 0.9910084121921507
7677 11683059.087005116 0.9910257321227236
7678 11683638.256217994 0.9910513483729722
7679 11683757.0060114 0.9911055600710127
7680 11678595.815675765 0.9911684611467407
7681 11681705.118127303 0.9911832726118875
7682 11680515.164515425 0.9912098235077635
7683 11685026.150032446 0.9912230123102223
7684 11685836.21219129 0.9912061891177406
7685 11686372.33559946 0.9911928647766408
7686 11676497.375497574 0.9910812921104263
7687 11683693.381211912 0.9910489616508416
7688 11672095.857566698 0.9910227552714981
7689 11674544.00756736 0.9910412094655175
7690 11683436.769445881 0.9911136391921425
7691 11682166.102736576 0.9910713881726209
7692 11689776.81077199 0.9910490414068296
7693 11687521.775997756 0.9910276155279438
7694 11696595.571144111 0.9910076796014745
7695 11685488.127028879 0.990982647281957
7696 11687150.516599286 0.9910339572715693
7697 11680877.863720171 0.9910498963001284
7698 11684959.69097039 0.9911154692509695
7699 11685190.060632976 0.9910985560983336
7700 11688205.611814266 0.9910827252378063
7701 11682838.397790752 0.9911272359565496
7702 11681031.914200604 0.9911188866021714
7703 11687598.144232154 0.9911053541352389
7704 11694323.712236334 0.9910374673676368
7705 11691357.33257922 0.9910505258468506
7706 11688390.296489283 0.9909915584911311
7707 11693123.921190985 0.9910443081321055
7708 11689074.671831595 0.9910313672068473
7709 11693985.721067194 0.9910598974935927
7710 11677884.431892483 0.9910585822723215
7711 11687509.476202102 0.9910815905391841
7712 11679919.266076792 0.9910685626482145
7713 11690141.56197045 0.9910503491803042
7714 11687254.03424322 0.9910703133902464
7715 11684440.142950688 0.9910863124441293
7716 11683406.635062626 0.9910938330887382
7717 11682879.193064874 0.9911936145049057
7718 11681407.668877454 0.9912100352080246
7719 11680444.793967048 0.99113418072849
7720 11675901.26688823 0.9911637167563981
7721 11678901.776845977 0.9910985681006145
7722 11685446.503174618 0.9910806186244344
7723 11681092.825660683 0.9911021760348393
7724 11689424.117439428 0.9911413369742055
7725 11684272.03080223 0.991153694381018
7726 11688083.304437244 0.991160872016152
7727 11687698.84350717 0.991119526732496
7728 11679096.971266994 0.9910869118509404
7729 11684065.580517596 0.9911144929962442
7730 11683693.072802162 0.991118791082575
7731 11682533.932356149 0.9910820583707818
7732 11686162.891538085 0.991073251925826
7733 11681339.341571234 0.9910637575940373
7734 11692040.67791434 0.9910707086893843
7735 11695932.342427354 0.9910931882423528
7736 11697544.587067215 0.9910993928270866
7737 11696135.84044495 0.9910817919532716
7738 11701653.079753287 0.9910847472874744
7739 11691658.502150014 0.9910350595579738
7740 11695901.99131347 0.9910553050939581
7741 11693508.842551522 0.9910386300462021
7742 11687558.970951429 0.991055884994887
7743 11696953.68445184 0.9910774302791759
7744 11700428.271992935 0.9910996646719769
7745 11711492.475154279 0.9911317952241262
7746 11689854.102969054 0.9912121774065514
7747 11687653.622181948 0.9911751701146462
7748 11690341.223433135 0.9911397854567354
7749 11700802.75708496 0.9911559250945916
7750 11692656.693074962 0.9911117363566316
7751 11692151.053300528 0.9911150332230585
7752 11696431.010213597 0.9910919913936896
7753 11696585.757159488 0.9910948201117536
7754 11689883.873047708 0.9910913471512806
7755 11696370.544310156 0.9911115771091833
7756 11696324.431310056 0.9910806267508326
7757 11694185.633974427 0.9910749957986509
7758 11690857.21467611 0.9910513526408384
7759 11685794.637304097 0.9910363293687501
7760 11689991.913552927 0.990981535276992
7761 11690798.225939589 0.9910290975751685
7762 11694249.817607287 0.9910437279323496
7763 11692172.708692024 0.9910302829690294
7764 11685750.56385061 0.9910477869251961
7765 11687709.226197792 0.9910041347786901
7766 11696277.338347347 0.9910695883242892
7767 11686600.233943218 0.9909721280187427
7768 11704220.802897697 0.9910224582906385
7769 11695686.43706487 0.9910590171540142
7770 11693986.147547726 0.9910891778265069
7771 11696809.811739884 0.9911571649498976
7772 11688011.518812105 0.9911568896228494
7773 11702446.27607334 0.9911158999598761
7774 11693081.634325689 0.9910838170999686
7775 11693578.486854553 0.9910633079460445
7776 11696953.070571512 0.9910325450941766
7777 11693522.687597968 0.9910408624361348
7778 11692070.494034572 0.9910638218794526
7779 11693980.910756055 0.9910998263824552
7780 11705099.161387065 0.9911074459175296
7781 11696351.858888177 0.9911282286956855
7782 11694497.377107752 0.9911286305309821
7783 11693010.55877173 0.9911443177986952
7784 11692893.748859053 0.9911156358323632
7785 11684674.063698865 0.9911225410354539
7786 11698535.754578656 0.9910642198325457
7787 11691148.64431274 0.9910700936569604
7788 11690434.351121288 0.9910721227557858
7789 11692541.894057978 0.9911139009993973
7790 11691241.690465437 0.9910909251642709
7791 11694841.939317754 0.9910781138520253
7792 11691165.277379261 0.9910949655679495
7793 11689255.598393008 0.991072972353903
7794 11692471.960890468 0.991140870182486
7795 11692945.792694263 0.9911642113655458
7796 11692355.642880332 0.9911440849501294
7797 11698550.76576268 0.9911814079321357
7798 11702100.652189624 0.9911331845357468
7799 11702780.519873315 0.9911104633590234
7800 11701640.429158732 0.9911901063867831
7801 11701651.099633949 0.9911924116499797
7802 11708521.845784197 0.9911675309127695
7803 11701996.327239824 0.9910986827220337
7804 11699205.061561162 0.9911245903304688
7805 11690052.48771015 0.9910859101914766
7806 11690195.737762008 0.9910852162142878
7807 11693840.585834444 0.9911189513833626
7808 11698502.107874142 0.9911618414950315
7809 11701908.618487902 0.9911609888885973
7810 11701585.264074126 0.9911705099065854
7811 11691093.181292484 0.9911170212639852
7812 11697829.218736213 0.991038171661786
7813 11701672.987539902 0.9910924626411072
7814 11703580.347660335 0.9911122255099499
7815 11691643.20530732 0.9911376959828826
7816 11691545.320036175 0.9911104488546416
7817 11696251.958695794 0.9910867267200585
7818 11689750.84973778 0.9910687667660012
7819 11695696.1486183 0.9910738830911751
7820 11682753.9884733 0.9910241336591387
7821 11690491.611772377 0.9909999876903973
7822 11698526.468154803 0.9910211294086887
7823 11701504.279173031 0.991006478952192
7824 11696581.211836064 0.9909560696171539
7825 11698023.109498177 0.9910220771111504
7826 11692492.085178839 0.9910819154896088
7827 11693534.72011353 0.9911133147295907
7828 11689143.881204147 0.9910665885977062
7829 11694829.68447844 0.9910802168876455
7830 11699089.787154188 0.9910853216559039
7831 11700124.900553836 0.9910473652341905
7832 11695551.351647167 0.9910263925300692
7833 11697726.434123304 0.9910026064168787
7834 11694317.213866007 0.9910039651039195
7835 11688890.683540227 0.9909996469430279
7836 11694964.143766988 0.991069502077497
7837 11705521.895628797 0.9910835879219513
7838 11706314.158556938 0.9910874026634313
7839 11699607.616949612 0.9910591166856869
7840 11702250.835117644 0.9910651018588542
7841 11697066.2620764 0.9911006129353331
7842 11695263.981431736 0.9910596969962648
7843 11700507.535363713 0.9910105966446672
7844 11702003.273134422 0.9910005808124029
7845 11705569.544304429 0.9909961977270548
7846 11697984.824190086 0.9910011262505134
7847 11701415.276423821 0.9910129768036152
7848 11702105.824834684 0.9910236918030723
7849 11698789.737102685 0.9909984171805032
7850 11693892.30557711 0.991032435590398
7851 11694440.154630072 0.9910253718169912
7852 11692619.1881863 0.991025131501906
7853 11689435.586665303 0.9909844949536196
7854 11695512.220482104 0.9909534418107521
7855 11703563.62946612 0.9909094509149039
7856 11702842.382987948 0.9908809231049835
7857 11708054.235860573 0.9909452058589814
7858 11705040.272510096 0.9909393365254127
7859 11703608.097852282 0.99100046062661
7860 11706724.257826045 0.9909633162528642
7861 11702733.488068126 0.9908982759976779
7862 11703745.517498162 0.9909504570078723
7863 11705524.257705636 0.9909736537841968
7864 11696348.332902567 0.990986494110794
7865 11709065.862395762 0.9909699638485383
7866 11704315.803073136 0.9909465094941112
7867 11698156.871688232 0.9909494656277612
7868 11702612.43451298 0.9909189331993054
7869 11698043.289455766 0.9908855510283379
7870 11704606.31728117 0.9908328689762724
7871 11706856.146305414 0.9907939080837248
7872 11702013.177128745 0.9907781603598672
7873 11702570.538889851 0.9908447779188704
7874 11693179.983865859 0.9909618219129035
7875 11698353.551002866 0.9909940000238713
7876 11698557.389953827 0.9909874039824419
7877 11704940.96643035 0.9909906204243243
7878 11698679.088647382 0.9909336685611083
7879 11705255.113531828 0.9910234733873478
7880 11704285.934072364 0.9910758501139987
7881 11693575.537244335 0.9910637558474387
7882 11688877.252418958 0.9910441795274385
7883 11695962.633335654 0.9910324300495488
7884 11695192.261280794 0.9910665433713345
7885 11698221.255971486 0.9910479235668438
7886 11699068.519148914 0.991042448596071
7887 11703760.058389021 0.9910107881722808
7888 11701361.416720232 0.9910226924469263
7889 11703144.207175551 0.9910346240799897
7890 11698555.170001991 0.9910235716671465
7891 11704253.872973526 0.9910817893310854
7892 11697641.617072819 0.9910839643311388
7893 11702873.756677704 0.9910483557036597
7894 11705691.552259844 0.9911052572376099
7895 11709787.62487994 0.9911140084805238
7896 11699976.545274315 0.9910875106815007
7897 11704277.111692676 0.9910684996564616
7898 11702820.018957736 0.9909833695003466
7899 11696433.593211137 0.9910220060682235
7900 11701292.852847537 0.9910016792345723
7901 11698771.25045618 0.9909962792323465
7902 11697944.557912035 0.9909934561183272
7903 11700109.314995231 0.9910192668660678
7904 11699121.94160302 0.9909943626121042
7905 11693818.186104096 0.990990648738849
7906 11693340.394253386 0.9909669846058161
7907 11699885.81986892 0.9909297046463773
7908 11696066.409541342 0.9909519621138929
7909 11697358.754771613 0.9909659443643047
7910 11700513.321531616 0.9909591547097392
7911 11705359.841297297 0.9909770336526899
7912 11694489.90345837 0.9909828141458233
7913 11687541.388104498 0.9909507380509553
7914 11692560.83782037 0.9908913570294264
7915 11700438.795548074 0.9909513488675571
7916 11700405.706662716 0.9909463736226923
7917 11701133.12660393 0.9909870418438624
7918 11699296.127744686 0.9909748730989634
7919 11687499.121917468 0.9910515904254993
7920 11695121.742914796 0.9910304303959551
7921 11699530.159615135 0.9910079789958903
7922 11705883.672493592 0.9910025660793554
7923 11700884.946781954 0.9909938754895873
7924 11702184.961944222 0.9909954498427713
7925 11703214.282773968 0.9909666241544788
7926 11700493.899327053 0.9909751455197168
7927 11708951.56438591 0.9909821581771344
7928 11706148.167753257 0.9909639188226349
7929 11704722.200163042 0.9909850432534313
7930 11708639.387557168 0.9910539987268495
7931 11702099.701769298 0.9910770327328401
7932 11701122.52938954 0.9910667515439375
7933 11703625.341086375 0.9910412659291146
7934 11702993.195327776 0.9910094421658746
7935 11707610.563566739 0.9909958011045822
7936 11699624.2539905 0.9910343442140885
7937 11711147.330099115 0.9910545685702841
7938 11702287.513111837 0.9910299558803488
7939 11704994.819098243 0.9910445703843449
7940 11706655.49395964 0.9911159004793281
7941 11706415.158264367 0.9911331114073845
7942 11708539.199054854 0.9912246309036988
7943 11722590.591340162 0.9911506805335956
7944 11712124.687137261 0.9911191480041293
7945 11713146.857331406 0.9910910196518105
7946 11708384.265176233 0.991068393354594
7947 11693372.235875327 0.991090147909669
7948 11698102.739056462 0.9911512079439754
7949 11703980.655365475 0.991154756223473
7950 11703903.43719061 0.991116631322554
7951 11705910.668624707 0.9910317536904714
7952 11706568.26807642 0.99099354763117
7953 11705530.64870605 0.9910039525466359
7954 11705709.75800215 0.9909941636249952
7955 11699808.386991607 0.9910205195946468
7956 11698232.865674308 0.9910380334624371
7957 11705019.66222781 0.9910265427693865
7958 11704519.54427213 0.9909544162143887
7959 11700044.915464941 0.9909783855306662
7960 11699283.135144174 0.991057174650692
7961 11693426.078205327 0.9910509817113422
7962 11695899.318913402 0.9910671556152221
7963 11699287.71967414 0.9910905769266164
7964 11709412.87581039 0.9911082696079281
7965 11702724.139502019 0.9911057575617407
7966 11711289.006065976 0.9910983305538443
7967 11710412.391316349 0.9910390313245753
7968 11706179.223151658 0.9910796389410232
7969 11694430.831163827 0.9910883984583709
7970 11704809.571007138 0.991150133125017
7971 11705271.015577765 0.9911356697450996
7972 11700117.38309153 0.9911801122279115
7973 11694446.661616307 0.9911460416431844
7974 11706032.542604972 0.9911150869268356
7975 11699985.543114679 0.9910616119642051
7976 11700754.1666896 0.9911104975800407
7977 11699834.602622438 0.9910825386339503
7978 11686842.94461669 0.9910284280998941
7979 11696208.147119565 0.9910304050646789
7980 11698124.602341058 0.9910515738345687
7981 11710628.876863599 0.9911004246094436
7982 11703666.08534416 0.9911010277129074
7983 11697475.788125943 0.9911183050339109
7984 11703004.695080603 0.9911734448056887
7985 11703510.392826652 0.99114724458963
7986 11703543.24605885 0.9911815123547607
7987 11702482.612802517 0.9911845672279513
7988 11699842.960758895 0.9911677823890012
7989 11699686.406961486 0.9911407012048629
7990 11698826.901780393 0.9911376441781073
7991 11705760.879735703 0.9910726663959052
7992 11700415.951297889 0.991067052529465
7993 11697424.043593334 0.9910261128242416
7994 11694696.91830448 0.9910529331845611
7995 11700247.67402128 0.9910984482344036
7996 11698326.115345934 0.991107640933048
7997 11699374.926069826 0.9910824483137225
7998 11702834.980392741 0.9910819991553979
7999 11698076.072380278 0.9911157794308822
8000 11693129.792345706 0.991129281271604
8001 11695033.147086294 0.9911386007772002
8002 11693525.028760156 0.9912158038050509
8003 11697402.369249448 0.9911706237279724
8004 11696937.317108031 0.9911463702867134
8005 11702977.523311863 0.9911211174047592
8006 11697787.883021187 0.9910605856130272
8007 11691492.939472413 0.9911011735265853
8008 11703481.184364684 0.9910838927371908
8009 11698947.257093688 0.9911008262485803
8010 11688983.794464467 0.991167821289889
8011 11697154.655943878 0.9911572147920894
8012 11698180.915288495 0.9911721679080102
8013 11699380.854450269 0.9911650943290333
8014 11695995.738648247 0.9911578362202433
8015 11696752.101373749 0.9911018749293913
8016 11694573.032395925 0.9911407605320977
8017 11688995.236078985 0.991176827793997
8018 11689330.819767065 0.9912182984612804
8019 11698066.885632355 0.9911884577612968
8020 11695141.584290678 0.9911980962063941
8021 11704658.403691716 0.9911980191124488
8022 11694084.132206092 0.9911414051805328
8023 11692068.51084448 0.9911594236818981
8024 11696722.03478152 0.9912347362777678
8025 11696100.909907725 0.9912084120118999
8026 11695143.669260837 0.9911466973202264
8027 11686335.122680597 0.9911283956412253
8028 11694122.6647489 0.9911375766316078
8029 11691400.717962814 0.9910493618474909
8030 11696567.766490655 0.9910854224624398
8031 11686944.918988096 0.9911138292400853
8032 11690450.284711422 0.9911162617492849
8033 11691828.203733299 0.9911380801280664
8034 11688507.317756357 0.9910962172381984
8035 11686446.715418343 0.9911766523912366
8036 11680537.859353654 0.9911424583054982
8037 11696737.722261792 0.9911789588055943
8038 11694416.508747099 0.9911836213052806
8039 11682383.080897197 0.9911642694573215
8040 11689407.158205079 0.9912338876144573
8041 11690792.844301693 0.9912901684714286
8042 11696208.672295628 0.991256719894712
8043 11685502.530271979 0.9912436673412748
8044 11694067.150576951 0.9912403824940563
8045 11688420.15194868 0.9913076715453024
8046 11692480.52331023 0.9913237908246361
8047 11688041.38299836 0.9913534762951695
8048 11688995.02112945 0.9913291784088483
8049 11684835.588121146 0.9912980169642059
8050 11684887.908676181 0.9912363424489796
8051 11680433.752014456 0.9912262564955242
8052 11687631.235012311 0.991242079297059
8053 11680954.58913931 0.9912319741151159
8054 11687792.317541571 0.991239289578475
8055 11690456.048830915 0.9912195344466552
8056 11686927.985537322 0.9912371923840271
8057 11685638.412162486 0.9912252400796034
8058 11693134.573440563 0.9912131721379841
8059 11692666.653041817 0.9912173797096931
8060 11687386.219090804 0.9911634337681942
8061 11685251.739450222 0.9911552867085566
8062 11687945.756692218 0.9912017944339635
8063 11689640.433667393 0.9911163622578364
8064 11688486.065840347 0.9911399758967935
8065 11678586.305691676 0.9911088781064192
8066 11680869.08382032 0.9911303179239128
8067 11680258.999880394 0.9911244813107393
8068 11685273.964660617 0.9912334889962645
8069 11685514.93029854 0.9911823145893766
8070 11691392.191930572 0.9910878222017421
8071 11688434.848787013 0.9910886972819453
8072 11687169.829861399 0.9910936134790194
8073 11685830.411594905 0.9911329777010822
8074 11691317.959650025 0.9911377294803024
8075 11682578.196071567 0.991120161854784
8076 11686693.538538914 0.9911714266952376
8077 11687202.663806014 0.991192511699289
8078 11684076.138591265 0.991185520004105
8079 11687946.305858558 0.9912087140952867
8080 11691382.66722572 0.9911976269248581
8081 11684534.545023214 0.9912255056872316
8082 11686557.651519684 0.9912429244939155
8083 11678104.32587977 0.9912375649345266
8084 11684458.21615019 0.9912417713608896
8085 11685527.086952573 0.9912233643487859
8086 11691295.981379218 0.9911969498084005
8087 11687835.683211327 0.991161338637959
8088 11692889.53644694 0.9911837336912812
8089 11691895.123089932 0.9911642815817533
8090 11695833.560103506 0.9911523633598448
8091 11691869.833917439 0.991172051120929
8092 11690780.63285078 0.9911815574247489
8093 11692805.143439548 0.9912145806356222
8094 11695224.439802362 0.9912214973100038
8095 11686587.521377755 0.9911992412381507
8096 11682209.7561568 0.9912008263117487
8097 11685521.87786887 0.9911629781284917
8098 11688151.059665488 0.9911763459219158
8099 11685085.740307897 0.9912025307682961
8100 11691504.121153811 0.9910956157690274
8101 11694176.166437102 0.9910653058102762
8102 11699862.51830462 0.9910882823080673
8103 11692599.112106709 0.9911122285457832
8104 11684393.662395915 0.9910987362082282
8105 11687755.67890025 0.9911113061288188
8106 11686098.439467609 0.9910853230741696
8107 11685805.070051197 0.9910555076735885
8108 11687511.226462666 0.9910460337681926
8109 11688817.973090604 0.9911139979208459
8110 11686771.286766192 0.9911185304766229
8111 11692473.999135062 0.9910779169081293
8112 11690234.176871479 0.9910793528099964
8113 11692962.447984712 0.9910126036471177
8114 11698362.098963723 0.9909693444777072
8115 11692488.17755591 0.9909706709040351
8116 11696341.417058982 0.9909379585633706
8117 11689084.815513259 0.9910295683145767
8118 11688409.468571518 0.9910235696143501
8119 11686298.989512783 0.9910693916650762
8120 11690316.306902336 0.9910782292533356
8121 11692836.302390866 0.9910356603133689
8122 11689840.591085179 0.9910581049469349
8123 11692425.155027835 0.9911470198359048
8124 11683739.092187908 0.9911402940520759
8125 11684128.71325356 0.9911678026182812
8126 11688187.930651868 0.9911430207804829
8127 11684086.434520215 0.9911424620239218
8128 11689665.909860192 0.9911701880135436
8129 11683527.028135162 0.9911295797804756
8130 11680332.279200707 0.9911081043033758
8131 11678115.5228518 0.991102098153191
8132 11687883.686646173 0.9911510428900511
8133 11689824.321253194 0.9912164418533193
8134 11675766.72856859 0.9911612056186369
8135 11682747.214507941 0.9911184215536578
8136 11674272.219909362 0.9911313402721494
8137 11678922.137273876 0.9912075222949984
8138 11677082.697581595 0.9912068644263347
8139 11683433.238058934 0.9912215922858884
8140 11675279.294832101 0.9912090172133758
8141 11677604.348385783 0.9911646271176001
8142 11679199.553973563 0.9912207302244073
8143 11681932.869957834 0.9912190303815408
8144 11677116.197721401 0.9912658856540216
8145 11682258.5307478 0.9912068531875395
8146 11672847.308602074 0.9912198121733289
8147 11675466.409840146 0.9912674501783522
8148 11680769.159293829 0.9912418138980181
8149 11678840.938192697 0.9911609469883786
8150 11679840.646556811 0.9911630998223165
8151 11677058.065638648 0.9911957583188552
8152 11678269.52760034 0.9911928745737716
8153 11680556.919880213 0.9912459213642026
8154 11678210.25786315 0.9912219827136938
8155 11685171.782747468 0.9911393610463222
8156 11679046.371650454 0.9911393720628027
8157 11680221.378728395 0.9910754738018692
8158 11673408.492010616 0.991044601775266
8159 11673237.976290876 0.9910504673935694
8160 11669999.907846108 0.9911246091640834
8161 11681872.392813126 0.9911157112124126
8162 11681822.393906161 0.991152231795633
8163 11678028.656413762 0.9911583883345595
8164 11673924.016008435 0.991196256848548
8165 11676998.685776873 0.9911899526952558
8166 11674868.226340894 0.9911647043539368
8167 11673373.21388505 0.9911412596257335
8168 11678584.625135178 0.9911276920439337
8169 11673956.16905475 0.9911245762805294
8170 11682021.8513257 0.9911488533782143
8171 11685444.097577343 0.9911623976199969
8172 11681893.847131994 0.9911365181696503
8173 11688594.549116926 0.991183686453688
8174 11681845.307211826 0.9912182446433991
8175 11682300.676189993 0.9912625308499076
8176 11680729.408028249 0.9912895883735098
8177 11687326.809475468 0.9913420800854235
8178 11683759.630247278 0.9912566378139955
8179 11673572.659278711 0.9912496139273582
8180 11681944.406942647 0.9912522882647623
8181 11684447.176301349 0.9912269612068884
8182 11682392.335697208 0.9912340461981333
8183 11681013.534422982 0.9912496242024348
8184 11674907.44217101 0.9912482880366761
8185 11679891.308750693 0.991213439973841
8186 11677363.46629221 0.9911986153234573
8187 11675256.15304826 0.9911806095219631
8188 11676351.683944091 0.9911926825613593
8189 11682718.298397059 0.991183339557002
8190 11675643.562988998 0.9911697556369901
8191 11673467.160519965 0.9911717300179512
8192 11678588.406607503 0.9911505362120702
8193 11670859.192668987 0.991091560104302
8194 11681352.11812307 0.9910769444017589
8195 11668669.841166275 0.9910895053572352
8196 11662278.684465317 0.991058849067849
8197 11663471.31068809 0.9910328325656907
8198 11671943.018380024 0.9910622151080838
8199 11665432.822179 0.9910475373843531
8200 11663219.664437085 0.991062878954133
8201 11656888.77203744 0.9910852932795863
8202 11659132.48043983 0.9910565751563675
8203 11667575.949058978 0.9910721333496142
8204 11661281.471055686 0.9910840357963029
8205 11664757.96839285 0.9911270942750858
8206 11663925.42876953 0.991087274627702
8207 11666545.181935195 0.9911839594962758
8208 11667343.90491239 0.9911521165724366
8209 11654129.191007977 0.9911729122622391
8210 11664711.757162755 0.9911961738301276
8211 11659790.352866856 0.9911777590782502
8212 11657532.399528498 0.9911700361718191
8213 11650348.470587136 0.9911056327695323
8214 11660524.909428207 0.9911783957779153
8215 11656741.23826565 0.991134015909465
8216 11660282.498544233 0.9911415161265249
8217 11661113.147851206 0.991219529862711
8218 11658068.543053577 0.9911547713199405
8219 11660021.237343501 0.9912325591548876
8220 11655003.700336317 0.9912353978649977
8221 11650877.351802705 0.9912487891827355
8222 11658346.235493334 0.9912722127859418
8223 11656869.111106167 0.9912458386399492
8224 11645512.23668822 0.9912618507719502
8225 11652131.76636777 0.991228404554063
8226 11655814.608291807 0.9912392284663964
8227 11646488.107781619 0.9912235471064755
8228 11647814.449771794 0.9912489906725697
8229 11650972.167662285 0.9913013198271634
8230 11656902.556742849 0.9913370337455665
8231 11645780.590235066 0.9912890681169687
8232 11658619.343273394 0.9912930701706532
8233 11658801.459094454 0.9912741926702808
8234 11658538.053341936 0.9912553833883417
8235 11661987.912043573 0.9912628012526989
8236 11657261.231659835 0.9912393271999174
8237 11658743.99885757 0.9913026268314962
8238 11658150.393122913 0.9913029378577458
8239 11655750.17721495 0.99130822529258
8240 11654049.683703294 0.9913258308775683
8241 11645447.866829446 0.9912805642361767
8242 11654447.713340893 0.9912934151266243
8243 11661557.821668485 0.9913250801921258
8244 11655960.040028272 0.9913284504725255
8245 11657185.897720246 0.9913074635275814
8246 11652935.67291637 0.9913195079625775
8247 11655093.849518491 0.991392076654976
8248 11660216.80742031 0.9913290113922548
8249 11664021.316216698 0.991359409327266
8250 11657170.281863425 0.9913215361653092
8251 11656676.672967725 0.9913301852157796
8252 11657167.305862661 0.9913092231294505
8253 11660281.3168348 0.9913119801417734
8254 11665196.071638448 0.991350343594906
8255 11671607.19962267 0.9913757345046273
8256 11668635.457798181 0.9913359199652018
8257 11664604.690612735 0.9913521503016818
8258 11666423.63268384 0.9913511814694401
8259 11665342.460843 0.9913167869369162
8260 11660810.007826313 0.9913496354009051
8261 11667183.63883477 0.9912882620908325
8262 11667913.01695244 0.9912653086436396
8263 11675810.33870633 0.9912714031659638
8264 11667025.152129568 0.9912386418984279
8265 11664858.093233556 0.99119760166529
8266 11673287.807221878 0.991211076179299
8267 11672249.375780748 0.9912351136752835
8268 11662749.09272853 0.9912113206172455
8269 11662829.70553121 0.9912546885137505
8270 11671681.37109809 0.9912881829461413
8271 11662974.81838193 0.9912123661173656
8272 11663713.288601737 0.9911451117434131
8273 11663983.179604957 0.9912463567532925
8274 11660055.108119292 0.9911994691521181
8275 11648840.898786722 0.9911543727414226
8276 11658864.158046978 0.9911634813524407
8277 11659625.463473847 0.9911179785087637
8278 11655775.084298037 0.9911279208906231
8279 11658956.156035725 0.9911925694491109
8280 11662271.658842813 0.991212664580225
8281 11662152.192097932 0.9912283323391679
8282 11667112.30407092 0.9912770018677798
8283 11667523.599497112 0.9912654086085839
8284 11659199.559780054 0.9912529864386174
8285 11654608.351146806 0.9912315103436563
8286 11657778.20486113 0.9912130962165663
8287 11665096.524193356 0.9912211547812597
8288 11649835.892326267 0.9911586693416402
8289 11651697.54814215 0.9911320560123874
8290 11659006.8829488 0.9911495328534576
8291 11644237.720571848 0.991136975194464
8292 11645217.82416675 0.9910779134952392
8293 11648451.530838601 0.9910277138155156
8294 11654218.01747647 0.991070528987383
8295 11648790.91406193 0.9911365525304922
8296 11658378.843288312 0.9911407424258253
8297 11654310.526218113 0.9911571596302448
8298 11662221.004689928 0.9912136064583547
8299 11657752.162121765 0.9911762274946212
8300 11650375.066061579 0.991192361197493
8301 11657304.639439257 0.9911670808625889
8302 11651642.86770909 0.991177801255001
8303 11651683.264880572 0.99119940620378
8304 11651467.417582281 0.9911389405223894
8305 11652528.27722044 0.9910965899815375
8306 11645953.081574608 0.9910626359581769
8307 11646569.330134172 0.9910709591210264
8308 11647745.178419312 0.9911374235712996
8309 11656708.927411146 0.9911053173039963
8310 11653445.678866215 0.9911198063824114
8311 11660852.949815486 0.9911957565227213
8312 11654423.308410976 0.9911322438743072
8313 11650212.36259506 0.9911336849801207
8314 11657373.703501275 0.991107841109344
8315 11650482.93050468 0.9910841709244685
8316 11658592.432130028 0.9910366117081899
8317 11656606.468596991 0.991060829019561
8318 11650672.41353159 0.9910578678654489
8319 11647781.772730062 0.99112640686044
8320 11658745.519789431 0.9911226512404068
8321 11655264.980728121 0.9911468699182552
8322 11642900.711150197 0.9911559234952153
8323 11650362.686431864 0.9911766800391508
8324 11644469.948380018 0.9911966057325328
8325 11645852.956614591 0.9912058617094931
8326 11646779.751325365 0.991208582599555
8327 11656687.746849978 0.9911956686680403
8328 11652701.921998337 0.9912216147348157
8329 11658623.22474672 0.9912234411911852
8330 11665747.569192028 0.9912849782647973
8331 11660329.771830764 0.9912844213864379
8332 11655361.566389043 0.9912490859396936
8333 11651910.878186567 0.9912736542461222
8334 11660543.80461226 0.9912530385714942
8335 11651601.184434269 0.9912752928763838
8336 11654706.093742799 0.991294705910329
8337 11655363.662538262 0.9912604370098297
8338 11660165.431232555 0.9912240725270882
8339 11658959.646404713 0.9912089516013322
8340 11652190.414828768 0.9911919457495542
8341 11665986.470626611 0.9911866047235133
8342 11662363.89243266 0.9911632188598221
8343 11667618.563739369 0.9912181942855595
8344 11664324.048495002 0.9911772539946269
8345 11661439.365847837 0.9912128064085826
8346 11656068.336126491 0.9911665399870798
8347 11654601.029887337 0.9912395749611737
8348 11668192.868875764 0.9912586544716226
8349 11658166.06256765 0.9912437185333421
8350 11661965.75555361 0.9912891337727602
8351 11654589.7301489 0.9913065196147275
8352 11670492.74845937 0.9913798317947656
8353 11668140.18497554 0.9913707372390844
8354 11671322.130456425 0.9913769138834971
8355 11684434.399989756 0.9914039153212245
8356 11682077.54773821 0.9914006106498273
8357 11674765.90738135 0.9914199615528541
8358 11669403.966541735 0.9913458784177581
8359 11663248.071812611 0.9913725680192481
8360 11670830.957206534 0.9913481624843166
8361 11667021.587065877 0.991347102603182
8362 11669096.51043982 0.9913152974572811
8363 11661325.228238955 0.991363016011929
8364 11663526.699687786 0.991300953914727
8365 11664909.367163781 0.9913303778332213
8366 11666501.946241483 0.9913105086431493
8367 11670979.042886067 0.9912905845097771
8368 11678091.7626551 0.9913087355177227
8369 11669774.988926603 0.9913337913748855
8370 11674231.014729295 0.9913362372044283
8371 11678000.885941118 0.9913241662833219
8372 11672111.646952275 0.991313681799747
8373 11674482.631519377 0.9912883664248664
8374 11680967.028666198 0.9913137741348322
8375 11673207.303323304 0.9913472757390343
8376 11674868.647472024 0.9913504378772379
8377 11669474.297862282 0.9913209319631713
8378 11671829.70989177 0.9913188698373374
8379 11669397.818354633 0.9912806812872778
8380 11676596.182843 0.9913181825195138
8381 11678885.94388778 0.9913467648077597
8382 11670605.205859004 0.9913003591053626
8383 11671969.190683618 0.9912785495320079
8384 11667065.258424705 0.9912588442442652
8385 11668627.843004925 0.9912495201509961
8386 11662572.952730214 0.991254079278869
8387 11661871.854138868 0.991197719921123
8388 11665209.760834103 0.9911674007208227
8389 11668402.102368535 0.9911550504688528
8390 11671795.646342076 0.9911228147895491
8391 11660009.697841855 0.9911298370576963
8392 11672153.321173673 0.9910989245596803
8393 11673075.006212007 0.991109146969935
8394 11673123.972271245 0.9911241467549702
8395 11677535.311809598 0.9911263886440989
8396 11671982.677768651 0.9911489613862403
8397 11679980.984391002 0.9911136248597798
8398 11670824.708901081 0.9911576492643827
8399 11663082.744916208 0.9911180309638453
8400 11668171.24655297 0.9911368074903323
8401 11679885.43047018 0.9911633934158167
8402 11675531.74286365 0.9911432015529119
8403 11671547.810794497 0.991135500983128
8404 11669508.795100912 0.9911042360402162
8405 11666343.34948108 0.9911067853665475
8406 11669225.107171273 0.9910776854962436
8407 11665185.979844218 0.9910908315427559
8408 11668403.749572903 0.991092780388606
8409 11657255.663845258 0.9910636043284151
8410 11662852.434680926 0.9910613016238026
8411 11662961.895186821 0.9910752282767025
8412 11666994.611021135 0.9910578852021397
8413 11665940.322463017 0.9911001221233302
8414 11666712.732597277 0.9910828694262784
8415 11654990.024087718 0.9911380088274374
8416 11658194.889178883 0.9911788796282824
8417 11662054.797448397 0.9911697433401774
8418 11657538.565568296 0.9911793141341704
8419 11660121.744987087 0.9911360742504735
8420 11653736.1247672 0.9910636409763725
8421 11665245.281406617 0.9910654642586377
8422 11661621.848876154 0.9910906949689543
8423 11663649.41910612 0.9910476192826413
8424 11657679.184738588 0.9910570101633323
8425 11657210.232249878 0.9910435412697981
8426 11660560.292023264 0.9910546679927393
8427 11659531.881845383 0.9910864446213875
8428 11660368.359050572 0.9910457320768742
8429 11669347.116799338 0.9910601964205079
8430 11667648.467598876 0.9910992638266442
8431 11657548.99324637 0.9910728492322901
8432 11662226.548003215 0.9911224905374362
8433 11662582.879046133 0.99109570271942
8434 11668556.772504905 0.9911499285566407
8435 11662943.890409244 0.9911762292473533
8436 11671308.892359648 0.9911723828117964
8437 11662271.634251488 0.9911853814308499
8438 11666709.047238963 0.9911959858466111
8439 11665410.76035545 0.9911765206340601
8440 11668685.871929646 0.9912364669702088
8441 11664059.416382682 0.9912371437048977
8442 11664305.230097238 0.9912386584515773
8443 11662812.713649392 0.9912119360682529
8444 11672409.978166154 0.9912438363958083
8445 11669309.099867579 0.9912237735593042
8446 11664789.32705596 0.9912158829932748
8447 11666990.168987984 0.9912148342505016
8448 11664208.128673917 0.9912251646292564
8449 11672567.313907059 0.9912701243981544
8450 11667139.626099339 0.9912359207262219
8451 11679290.181745062 0.991192103725069
8452 11674682.071807733 0.9912112228582617
8453 11676453.703667287 0.9912643232900641
8454 11680084.774128119 0.9912598223748663
8455 11676043.899042122 0.9912509783092387
8456 11680676.649416925 0.9912897738887146
8457 11676564.54982929 0.9912573824654458
8458 11678458.661494534 0.9912507751620038
8459 11681119.609707436 0.9911915274566392
8460 11674557.140718773 0.9911716860592134
8461 11672415.014554542 0.9912356508700078
8462 11669736.27942283 0.9912562058180714
8463 11674532.903697673 0.9912266742961804
8464 11674945.300536297 0.9912454939178587
8465 11675137.449402625 0.991229016169498
8466 11670914.349485902 0.9912109144204742
8467 11677732.39196857 0.9911667109551797
8468 11665972.854209514 0.9911805928612929
8469 11662651.95511637 0.9911621716711466
8470 11672326.35365802 0.9911752064876077
8471 11667986.399456907 0.9911706477044224
8472 11664037.69614606 0.9911867932316373
8473 11668996.001536349 0.9911862573492782
8474 11674640.586516753 0.9911895413658197
8475 11673091.17759451 0.9911506131795389
8476 11673106.749448368 0.9911104655836699
8477 11672137.4742547 0.9910851444745731
8478 11672657.819824986 0.9910918270761988
8479 11667740.109534647 0.9911145175593141
8480 11682617.570984093 0.9910955851501372
8481 11674610.023867287 0.9910969987171179
8482 11667946.773893258 0.9911159924823164
8483 11666018.974693563 0.991107009280874
8484 11677606.034145001 0.9911488512736014
8485 11680031.299853066 0.9911328528312628
8486 11673373.232693061 0.9912252117606171
8487 11677888.039089937 0.9912417949779522
8488 11680670.977179494 0.9912216933115688
8489 11684723.222276328 0.9912147345341741
8490 11671022.885800019 0.9911830661132387
8491 11682419.953511707 0.991134506897085
8492 11681893.325810555 0.9911384281520464
8493 11682543.67820562 0.9911904980421247
8494 11680736.896919388 0.9911604432396257
8495 11680910.322502196 0.9911495915466862
8496 11678636.751493182 0.9910861858375755
8497 11680291.806757532 0.9911153784648896
8498 11670337.208711535 0.9911347652431461
8499 11676790.20416462 0.9911977465023537
8500 11680404.400231272 0.9911676920424649
8501 11674994.578523828 0.9911248536875094
8502 11669243.235441992 0.9910662376999321
8503 11671416.008580055 0.9910897695106747
8504 11671211.689854909 0.9910954693602515
8505 11675161.372921243 0.9911236353824774
8506 11678435.998869294 0.9911065352639116
8507 11670622.347570313 0.9910763060701469
8508 11665743.22774469 0.9910888820639308
8509 11672232.326408846 0.9911261548017342
8510 11678902.300274467 0.9911306497869266
8511 11669528.0663968 0.9911427542573253
8512 11674430.845261091 0.9911043399068463
8513 11668812.275570055 0.9910734725588413
8514 11667557.578961337 0.991131772435653
8515 11668826.277225275 0.9911480153849324
8516 11670508.95196401 0.9911590384767511
8517 11667760.99988398 0.9911396863787372
8518 11675056.955733314 0.9911735955850118
8519 11677092.832503367 0.9912429921783591
8520 11664653.099392071 0.9912201587602467
8521 11669971.9407356 0.9912319235386914
8522 11667991.485101404 0.9912495917465558
8523 11670230.35699813 0.9912099961152254
8524 11680025.344681326 0.9912708870565149
8525 11676778.206201594 0.991230028236217
8526 11676320.97452426 0.9912258415740166
8527 11674524.554957489 0.9912805975493725
8528 11672469.714862902 0.9912436374828321
8529 11678514.697591687 0.9912145437041917
8530 11684307.293691197 0.9912202629133584
8531 11678441.996104011 0.9912582259401401
8532 11672131.081732333 0.9911940057116722
8533 11674828.329884738 0.9912094874881857
8534 11684202.958901485 0.9911862373256178
8535 11669751.666998338 0.9911778762267169
8536 11668787.546999693 0.9912052301650222
8537 11674944.964356465 0.991214070576009
8538 11675521.788857035 0.9912813461466812
8539 11673569.301901693 0.9912959905747727
8540 11667055.88434664 0.9913020880297673
8541 11663760.975388153 0.9913069944814851
8542 11665967.197205074 0.991329751282666
8543 11672442.222141305 0.9913581914324974
8544 11680888.208103875 0.9913688643295043
8545 11673892.853156626 0.9913666521094027
8546 11669703.137676314 0.9913407606618793
8547 11675583.49936848 0.9913467220739569
8548 11672535.641024772 0.9913783038083054
8549 11668765.606920192 0.9913611535024146
8550 11663437.366059465 0.9913771639810728
8551 11664671.91871764 0.9913914946570798
8552 11661842.08034894 0.9913593312449337
8553 11668965.09793565 0.9913196169184448
8554 11673851.34944307 0.991295235757909
8555 11667480.948743967 0.991322362268184
8556 11665761.126061553 0.9912960773408428
8557 11659711.077832934 0.9912826046586127
8558 11666144.133655969 0.9912768384507649
8559 11661244.937083157 0.9912867296460073
8560 11667412.882093666 0.991254541261767
8561 11663328.684864687 0.9912753152419288
8562 11664038.530865174 0.9911982441442034
8563 11663860.3370659 0.9912167112455982
8564 11660396.327597957 0.9911636049169696
8565 11671834.957637059 0.9912434706906539
8566 11666744.161516972 0.9912438527202437
8567 11663781.62850169 0.9912544940227687
8568 11669263.110381562 0.9912594680198532
8569 11670669.051515134 0.991281935669627
8570 11676414.739764284 0.9912421055611715
8571 11662287.364593705 0.991236479063179
8572 11659044.048676971 0.9912686285224944
8573 11666860.190870967 0.9912918846182683
8574 11672735.786989694 0.9913067357008656
8575 11663614.536637507 0.9912943720305644
8576 11667846.07109573 0.99130590425894
8577 11668469.893462468 0.9912958743676211
8578 11662022.244693216 0.9912412029717937
8579 11669173.015327659 0.9912726166531581
8580 11662818.618894178 0.9912583199803761
8581 11665255.836143147 0.9912699944724584
8582 11666356.607686413 0.9913085396657765
8583 11667318.716884438 0.9912905401185494
8584 11668144.275455516 0.9912982481505932
8585 11666301.290868634 0.9912374608969844
8586 11665842.206180494 0.9912637439244975
8587 11669420.732143858 0.991217606821134
8588 11667023.783770321 0.9912347860183457
8589 11659020.413458461 0.9912658080046938
8590 11666081.147878017 0.9912400249281819
8591 11658486.810836596 0.9912219269130416
8592 11660244.00160576 0.9912011742388578
8593 11663272.089584263 0.9911930065485525
8594 11666788.204770932 0.991240601311981
8595 11660565.129845144 0.9912594478259378
8596 11661636.891169103 0.9912202058055073
8597 11662451.843536148 0.9912692536276999
8598 11664640.8640131 0.9912105467893834
8599 11666113.357966464 0.9911841458533764
8600 11659898.532957127 0.9912750925211585
8601 11657552.911757847 0.9912752764902715
8602 11665186.889045281 0.9912488859637368
8603 11652528.435151797 0.9912192616607177
8604 11661250.822562044 0.9912120806857272
8605 11660831.940710759 0.991219885924364
8606 11660387.191350132 0.9912605693028657
8607 11662548.754380586 0.9912344346902165
8608 11662506.852665745 0.9912038390563244
8609 11657755.112024732 0.9911600203403482
8610 11659411.181269487 0.9912015437862789
8611 11663818.216923242 0.9912069398353258
8612 11658477.847025909 0.9912003711666834
8613 11665631.21509646 0.9911758634621141
8614 11661686.141218167 0.9911986286066617
8615 11655098.934493149 0.9911256740691506
8616 11656508.28089696 0.9911133279877938
8617 11661025.437733242 0.9911070686464891
8618 11657848.92579551 0.9910997026495715
8619 11658302.10746267 0.9910477564430963
8620 11654336.147839494 0.9910280315472657
8621 11655147.681281367 0.9910366034404684
8622 11655271.923528183 0.9910346091134976
8623 11654073.788279673 0.9910732905535732
8624 11649782.957047248 0.9911115943633548
8625 11652018.79589454 0.9911233543288142
8626 11649220.289052801 0.99117345772774
8627 11653249.582585784 0.9911638674492034
8628 11656378.88023947 0.9912222236172682
8629 11654074.705878764 0.9911633974275254
8630 11652037.529645326 0.9911834450936757
8631 11651734.880333314 0.9911779014941785
8632 11658649.18468176 0.991161464635411
8633 11657886.50712249 0.9911609965672312
8634 11656567.80303404 0.9912478789626852
8635 11654523.48255986 0.9911975595673391
8636 11656807.107433196 0.9911798542616304
8637 11656798.320176525 0.9911239585110926
8638 11658559.962725185 0.9911071524724054
8639 11658184.526091548 0.9910706559730512
8640 11655920.805998549 0.991011434316952
8641 11648203.286406215 0.9910479826511938
8642 11648530.14637881 0.9910312025025174
8643 11650510.216491964 0.9909694215994345
8644 11645579.963175876 0.9910058628171147
8645 11640783.317845207 0.9909784231648537
8646 11649909.229517829 0.9909906733676925
8647 11653595.648194464 0.9909065716398813
8648 11645770.812774383 0.9908959851934446
8649 11648789.520995514 0.9908960301557884
8650 11645367.376378944 0.9908923763927356
8651 11646480.573430441 0.9908836255009943
8652 11649603.530249022 0.9908972716611971
8653 11651556.86007624 0.9909231735734835
8654 11653484.293773847 0.9909692884980533
8655 11650201.918696715 0.9909342967917121
8656 11646734.56940027 0.9908900816697938
8657 11648557.476495015 0.9910208086279727
8658 11647965.227656407 0.9910423763065463
8659 11652476.754786966 0.9910423060442635
8660 11653772.852457825 0.9910667879776676
8661 11653157.996510718 0.9910868600029618
8662 11652455.735876674 0.991101057080277
8663 11653630.435729792 0.9910997889759878
8664 11656778.237038495 0.9910806791128923
8665 11653551.535085743 0.9910672701198645
8666 11651521.420914436 0.9910961192394805
8667 11650526.079896612 0.9910993936764874
8668 11649599.311119456 0.9910982056877107
8669 11661132.129843645 0.9910695737377236
8670 11664082.227874385 0.9910899896968047
8671 11656882.973896267 0.9910335413806798
8672 11657485.896827022 0.9910014347487609
8673 11655894.093171528 0.9909797465405406
8674 11653538.13857481 0.9909634845843388
8675 11648441.438342659 0.9909419688845689
8676 11653410.653460294 0.9909312597517054
8677 11658432.431289624 0.9909908843342395
8678 11648128.410373202 0.9909822920009825
8679 11650680.156959949 0.9910288181067197
8680 11660204.93854407 0.991111467427598
8681 11653093.182799742 0.9911061501565033
8682 11662222.061423281 0.9910862603220281
8683 11661388.408379182 0.991119984223361
8684 11659036.666974993 0.9911281488006533
8685 11651875.702664917 0.9911142027110834
8686 11661074.710869508 0.9911283622144034
8687 11653500.392428935 0.9910587538858431
8688 11665448.727885481 0.9911163965336837
8689 11660872.305830635 0.9911288389630368
8690 11667277.262244446 0.991179842243096
8691 11663519.305653062 0.9911757583155392
8692 11658560.407395203 0.9911621074428727
8693 11657533.499253046 0.99118233470031
8694 11653961.293759238 0.991156349107833
8695 11655340.651938913 0.9911853563977748
8696 11659745.126297116 0.9911750125659183
8697 11655793.233621353 0.9912266185581898
8698 11654270.27124917 0.9911618478631481
8699 11655619.678993648 0.991153368299522
8700 11657740.652559321 0.9911549558055134
8701 11667552.72445335 0.9912059326970324
8702 11663094.925587948 0.991180311109844
8703 11655936.559934635 0.9911983491803625
8704 11656354.923481936 0.9911445544169835
8705 11655692.304517448 0.9911690333929423
8706 11654079.591050994 0.9911979038994562
8707 11652592.114375234 0.9911864155296376
8708 11657048.394172646 0.9911303946982268
8709 11659014.52475942 0.9911065751082773
8710 11661951.257385414 0.991094841946728
8711 11662541.867864344 0.9911165098986525
8712 11662640.546939371 0.991092495968118
8713 11651333.243252058 0.9910957751411551
8714 11656455.562866656 0.9910757491221827
8715 11666416.018053029 0.9910877610853667
8716 11672469.448262 0.9911090483190255
8717 11660532.63999319 0.9911493271319108
8718 11664472.921072213 0.991140863345133
8719 11662159.363137895 0.9911789143545331
8720 11667953.450030303 0.9911334634036807
8721 11669190.502171619 0.9911450970185735
8722 11666534.349052712 0.9911501436366698
8723 11667057.386534764 0.9912015919345848
8724 11657198.546337625 0.9912062204380094
8725 11664062.449151056 0.9911883959794576
8726 11670868.454255993 0.991178002064669
8727 11652729.330500178 0.9912545276134314
8728 11657189.068421522 0.9912500069343152
8729 11672681.190027121 0.9912560815801273
8730 11672613.140619086 0.9912263707992203
8731 11663946.369540239 0.9911977847650897
8732 11676725.740801722 0.9911651581757335
8733 11670664.800583262 0.9911575952043021
8734 11666397.09583502 0.9912035547461007
8735 11664025.65196711 0.9911777929115942
8736 11667516.974617966 0.9911789318532649
8737 11664435.957334844 0.991166401471344
8738 11669515.50568334 0.991171338444602
8739 11664226.502632163 0.9911912436946538
8740 11669545.194186864 0.9911764519695812
8741 11662931.577937838 0.9911925794638241
8742 11648810.078932812 0.9912323640678515
8743 11647904.339906672 0.9912336910569479
8744 11660551.173526647 0.9911997247215709
8745 11659558.101556843 0.9911267196775293
8746 11656220.156720007 0.9911515349282388
8747 11651427.42836387 0.9911622764760026
8748 11656036.735169997 0.9911244037004827
8749 11644321.638072954 0.9911064051340932
8750 11653472.323407283 0.9911518416883766
8751 11648187.91680412 0.9911020716879589
8752 11663111.357771838 0.9911064864762809
8753 11655909.1994778 0.9910806989972019
8754 11657474.656680655 0.9911619273276693
8755 11667063.22004238 0.9910676134818749
8756 11664169.550505789 0.991063706259989
8757 11674267.218014732 0.9910383878332191
8758 11664223.671834651 0.9909923885069266
8759 11661101.13036703 0.9910080761175362
8760 11662026.765203735 0.9909708075756869
8761 11666487.553862875 0.9910167868568168
8762 11674118.768619707 0.9909710048084865
8763 11670320.72360734 0.9909889118690682
8764 11664253.328462472 0.9911066912703682
8765 11658868.046238946 0.9911563453310402
8766 11667016.857609773 0.9911463867034881
8767 11661147.044544425 0.991109081256992
8768 11651370.74171035 0.991012132583671
8769 11655524.745333683 0.9909652391908271
8770 11665519.302650316 0.9909476077034035
8771 11668467.741118977 0.9909223832873876
8772 11660488.097034048 0.9909308885204801
8773 11661477.456219062 0.990971709574605
8774 11657674.162621627 0.9909879379097156
8775 11662849.384216698 0.990915661136969
8776 11669372.973329943 0.9909767992900032
8777 11659241.852600124 0.9909946600164486
8778 11666559.34444045 0.9909788875127487
8779 11667667.024249364 0.9910228703285229
8780 11663214.221356759 0.9909910152361984
8781 11663921.957793541 0.9909157736565238
8782 11664994.513131762 0.9908955598717974
8783 11661709.584466374 0.9908590507992103
8784 11651111.049975265 0.9908776850714416
8785 11660692.030680474 0.9909520849425588
8786 11666168.265041595 0.9909385203834549
8787 11657910.03012915 0.9909811491619472
8788 11658639.474399637 0.9909806641166145
8789 11665316.079462262 0.9909892792479359
8790 11663013.542345501 0.990923128472919
8791 11664397.831017515 0.9908849983985335
8792 11660702.745095562 0.9909415283184041
8793 11661637.732566187 0.9909747355686046
8794 11657536.988442516 0.9909542762111636
8795 11657114.342537843 0.990946687666578
8796 11664329.95544562 0.9909108675521411
8797 11662592.107560197 0.9908834047536722
8798 11668227.981270125 0.9909456512129269
8799 11661516.85456858 0.9909245723017971
8800 11659784.300637651 0.9909474691653426
8801 11665240.413374703 0.9910339074853793
8802 11666379.206685442 0.9910319941625846
8803 11677129.02112687 0.99106327921849
8804 11663148.816377632 0.9910731727645927
8805 11662670.974950189 0.9910262464124366
8806 11664014.18534875 0.9910466530142895
8807 11664225.885452542 0.991060959799933
8808 11660637.479567213 0.9910420314842335
8809 11659945.243271308 0.9910025769309062
8810 11665776.537243083 0.9910222893162938
8811 11670200.514574304 0.9909896920751343
8812 11660736.071222572 0.9909574757278045
8813 11667094.89715631 0.990989985443833
8814 11662654.528376427 0.9910245352520699
8815 11659137.88522742 0.9909507796574232
8816 11662712.237361018 0.9910077301484274
8817 11667408.371176783 0.9910202990138486
8818 11665892.4349739 0.9910705166364533
8819 11667562.64166826 0.9910231373200578
8820 11674858.896035494 0.9910707520272403
8821 11671567.31660039 0.9910659921070023
8822 11667211.455283655 0.9910388406191221
8823 11666297.007114863 0.9910716986910826
8824 11670209.840602431 0.9910300109747534
8825 11663007.026767524 0.9909787621537444
8826 11655885.905712359 0.9909886774814073
8827 11661259.628568979 0.9909837304795607
8828 11660399.23370455 0.990965324942584
8829 11655117.043586018 0.9909816554452126
8830 11655044.798219092 0.9909674687877231
8831 11654473.344179576 0.9909846931433063
8832 11664852.522956556 0.9909749036694001
8833 11660995.566316804 0.9909286779889334
8834 11665894.199971024 0.9909240762667124
8835 11654402.668257633 0.9909429765950502
8836 11655037.527366966 0.9910194168542035
8837 11663050.795657985 0.9910053981875719
8838 11663895.400786858 0.9910423610177899
8839 11665684.436402107 0.9910429295527332
8840 11666815.403614763 0.9910361399643507
8841 11665707.359430064 0.9910500604976358
8842 11661355.976093758 0.9911406724704862
8843 11667400.773782926 0.9911344672404164
8844 11658916.578059282 0.9910761416036173
8845 11668051.39232807 0.991049236302467
8846 11666480.870436506 0.9910754933566773
8847 11665736.282335175 0.9910219020743362
8848 11662673.074817706 0.9910754648568078
8849 11662864.707334153 0.9910219964476303
8850 11659506.462570788 0.9910047609676806
8851 11664026.436944855 0.9909813607617557
8852 11655367.322979266 0.9909753118840702
8853 11671327.495920755 0.9909700370136992
8854 11664330.38842877 0.9909719226156608
8855 11664143.14088208 0.9909285963706138
8856 11663681.699902479 0.9909253253422553
8857 11671285.264409797 0.9908905090373622
8858 11668816.52795322 0.9909163049369791
8859 11664097.198646972 0.9908882810234697
8860 11666905.360761207 0.9909063225948406
8861 11675478.9932396 0.9908845810677365
8862 11674002.661810746 0.9909165326377796
8863 11663080.368544081 0.9909010858993049
8864 11663022.393350577 0.9909678992720169
8865 11673396.955804214 0.9909512848493021
8866 11672607.60306141 0.9909126885182702
8867 11666287.103191985 0.9909079058946924
8868 11673792.612312095 0.9908511247044551
8869 11676951.359217554 0.99086758678444
8870 11679199.950717835 0.9908576945050784
8871 11670124.643306168 0.9908489065997446
8872 11673360.030076077 0.9908751741261456
8873 11674811.453471016 0.9908955601944147
8874 11675544.125787426 0.9908472468881233
8875 11664146.198400693 0.9909130627273642
8876 11675925.28126382 0.9908861392109369
8877 11674732.42387892 0.9908837462203814
8878 11682451.470337318 0.990927184302732
8879 11678642.144745527 0.9909332475398671
8880 11673329.720681654 0.9909316892815867
8881 11676630.621253654 0.9909402678325506
8882 11678073.56845948 0.9910190334363757
8883 11675902.11878968 0.9910531702023126
8884 11678273.539472269 0.9910227901367844
8885 11675328.279721988 0.9909962154132574
8886 11679921.109084593 0.9910102658445266
8887 11679343.23838197 0.9910745866322802
8888 11681274.418144884 0.9910572029385182
8889 11679787.571027324 0.9911282129107092
8890 11671258.267926289 0.9910245157181011
8891 11679294.697671667 0.9910768197392166
8892 11678516.29021666 0.9910395946450437
8893 11673323.173165938 0.9910439544635699
8894 11676454.06808979 0.9910457740127505
8895 11675024.375674132 0.9910423489711481
8896 11676982.53164026 0.9910392835425996
8897 11675361.195166817 0.9910706278648446
8898 11678500.150175292 0.9910604231911624
8899 11677205.415166901 0.9910364120573639
8900 11679607.492602412 0.9910297922300847
8901 11677004.086060604 0.9910664571970238
8902 11670978.33494613 0.9910585624550575
8903 11679154.848485438 0.991102559359333
8904 11683345.886917546 0.9911374550700268
8905 11683882.912313834 0.9911209741222755
8906 11683856.129310073 0.9910550443219204
8907 11684913.449981514 0.9911420406967506
8908 11684561.453731267 0.9910920701596894
8909 11682072.642450469 0.991071137018738
8910 11675510.95064284 0.9910434639223674
8911 11675930.14732413 0.9910295183207042
8912 11672022.053296506 0.9910500054124138
8913 11677878.606276652 0.9910380769549567
8914 11677994.413533455 0.9909813677828675
8915 11672488.331896273 0.9911076687724206
8916 11681304.606195595 0.9911695993130872
8917 11682655.672070155 0.9911523799729166
8918 11679647.483623486 0.9911352517035447
8919 11681273.48823878 0.9911318354580348
8920 11679980.53889797 0.9911200564008564
8921 11680472.280355861 0.9910706360701059
8922 11678376.719664495 0.9910509826494475
8923 11687845.033730213 0.9909969053573451
8924 11681758.18656344 0.9909693544767428
8925 11682794.841593957 0.9910059047253025
8926 11675063.835109439 0.9909444092244767
8927 11679727.168591067 0.9910015385219895
8928 11679154.81657125 0.9910029224168517
8929 11676524.78848823 0.9910255611007436
8930 11677256.956508113 0.9910203329782806
8931 11677928.645786492 0.991078793389815
8932 11678178.891497254 0.9910829687191719
8933 11687820.759857105 0.9910811174264841
8934 11695298.928186014 0.9911087662781478
8935 11689168.335744774 0.9911345418288855
8936 11693015.973148843 0.9911413978437844
8937 11679076.68682737 0.991090216794205
8938 11693646.616914118 0.991106567251802
8939 11674685.6486293 0.9911356701599183
8940 11686198.50302632 0.9911576683779647
8941 11686501.031124562 0.991129088167401
8942 11678543.313159715 0.9911080773167059
8943 11678135.460852422 0.9911316953464818
8944 11685402.90083909 0.9910849936476737
8945 11689660.515096165 0.9910831059760411
8946 11689266.4680381 0.991051932618628
8947 11691158.522978773 0.9910288537622048
8948 11690283.456667397 0.9910180267768904
8949 11693139.165750932 0.9909965209921154
8950 11691406.954650907 0.9910195079406137
8951 11688246.727212213 0.9910586723835816
8952 11679218.836669091 0.9911235902449761
8953 11688517.027142605 0.9911522229662751
8954 11688863.835179826 0.9911709690092845
8955 11698031.144513689 0.9911523540366508
8956 11693528.840407975 0.9911840699427098
8957 11701305.239911525 0.9912106033226973
8958 11695991.376303561 0.9912147362448991
8959 11687171.919350477 0.9911934077680169
8960 11692275.725120967 0.9912637386969824
8961 11694245.33934427 0.9912628928014622
8962 11697330.300941702 0.9912861244344975
8963 11693953.225730078 0.9913117553007711
8964 11696731.0025276 0.9912949691842211
8965 11695515.480473187 0.9913065789379482
8966 11703400.69250898 0.9913414410732448
8967 11703836.3744916 0.9912809411760559
8968 11689771.371984519 0.9912196810521662
8969 11688797.657173108 0.9911063074291889
8970 11692768.152863303 0.9911074915913541
8971 11697345.900468946 0.9911299653059508
8972 11695609.588642137 0.9911504418234726
8973 11696572.787535325 0.9912430565182253
8974 11702417.368202064 0.991320980513485
8975 11705457.849898666 0.9913308645535799
8976 11708131.460487798 0.9912939845074272
8977 11690410.808720097 0.9912078888643858
8978 11698005.394580549 0.9912954061429734
8979 11702375.189130306 0.9912309276377782
8980 11694332.769194512 0.9911405403060161
8981 11687890.784851728 0.9911355402206423
8982 11694004.672452556 0.9911631100135853
8983 11698843.631607464 0.9912259809360857
8984 11703118.42967306 0.9912340724191169
8985 11696134.059202718 0.9912667549372246
8986 11691801.45292637 0.991237556015193
8987 11696988.941626694 0.991231977144191
8988 11689170.111328483 0.9911528842876387
8989 11694746.731214894 0.9911387171174689
8990 11699108.849825243 0.9912060518834704
8991 11689742.260714518 0.9911499951410737
8992 11705469.869119592 0.9911774959523157
8993 11691336.387794385 0.9911052792915563
8994 11704987.50296607 0.9911006877435571
8995 11691314.410817279 0.9910768378392892
8996 11694940.425593926 0.9911688326958433
8997 11695773.92118043 0.991155707297029
8998 11691252.31156583 0.9911169665620817
8999 11701093.218439866 0.9911222730389211
9000 11701341.095979067 0.9911391976836814
9001 11694037.023050152 0.9911977899225115
9002 11692284.990621483 0.9912070796971361
9003 11693971.032690063 0.9911397152986409
9004 11694389.564786624 0.9911262069789916
9005 11690079.11669824 0.9912046867020242
9006 11693739.215916794 0.9911516377407665
9007 11695670.734950347 0.9910712388113104
9008 11692928.869121317 0.9910865129651277
9009 11684820.474329818 0.9910750270723103
9010 11697431.198245836 0.991120895204992
9011 11698814.54491845 0.9910993070962177
9012 11691099.38206205 0.9910907395507238
9013 11694575.249440918 0.9911550020034128
9014 11694974.200944979 0.9911293334149246
9015 11687503.601203673 0.991086841759075
9016 11699774.704124536 0.9910418510142913
9017 11690212.48194401 0.9910360148334856
9018 11690995.36703849 0.9910492284762368
9019 11698083.281712009 0.9910459798575272
9020 11690851.412816819 0.9910955393535449
9021 11692946.177444868 0.9911035941531152
9022 11690138.446963903 0.9911812633614983
9023 11689153.050656645 0.9911617719554795
9024 11690346.639117124 0.9911593560833966
9025 11692036.609868698 0.9911561973217727
9026 11689925.307002135 0.9911102019063631
9027 11694452.182247628 0.9911368582235286
9028 11690810.986679653 0.9910860387396041
9029 11687675.568321647 0.9911178471066364
9030 11690017.816504622 0.9910643934209707
9031 11684714.308834555 0.9910151733607674
9032 11685621.15227734 0.9910715513793593
9033 11698007.804029638 0.991063737436767
9034 11699760.548912998 0.9910332811759609
9035 11700144.368210722 0.9911284045644301
9036 11699336.149409404 0.9911107149613236
9037 11699084.665604996 0.9910977772643259
9038 11696243.407170292 0.9911436917051847
9039 11687840.20062297 0.9911180725836418
9040 11699031.016227892 0.9911578004690388
9041 11695686.486225596 0.9912009681238753
9042 11690970.467767462 0.9911374357671036
9043 11698416.41911447 0.9911558673514501
9044 11694719.22096269 0.9911130207869066
9045 11694603.252344573 0.9910897289105852
9046 11703469.277263429 0.9911204244027724
9047 11710112.349669006 0.9911399615045208
9048 11706978.100254573 0.9911277166275145
9049 11701028.41584967 0.9911165379531289
9050 11699379.288957827 0.9911066016288362
9051 11704229.643566694 0.9910878525666649
9052 11700344.378304334 0.9910589890035547
9053 11697296.158183055 0.991017012654594
9054 11699375.888424318 0.9910445741485749
9055 11707233.225386322 0.9910884842339536
9056 11707885.25357579 0.991099826921485
9057 11698903.359329596 0.9910676026382067
9058 11697146.664491367 0.9911113593856253
9059 11699661.84547224 0.9911394152111028
9060 11699717.358528897 0.9911176618959029
9061 11696366.514629537 0.9911385321967797
9062 11701632.361626996 0.9912056946315099
9063 11703848.755440947 0.9911517814905442
9064 11693410.528471317 0.9911646609650149
9065 11692237.976097615 0.9911576190038909
9066 11697978.99197084 0.9911715291532753
9067 11699885.389177069 0.9912261506738783
9068 11693289.687258705 0.991230136997087
9069 11694517.052500049 0.9912001976621883
9070 11699593.79608886 0.9911735333848644
9071 11690937.523620393 0.991159670555316
9072 11688197.491027847 0.9911682752990301
9073 11695942.578103134 0.9911670708340379
9074 11693655.518790202 0.9911652813219592
9075 11697805.660354167 0.9911654301026948
9076 11689646.578983096 0.9911743682904013
9077 11688884.948766118 0.9911979657011492
9078 11695080.230881985 0.9911645029210432
9079 11696449.453225715 0.9911959394158006
9080 11697604.604266338 0.9911876564886313
9081 11697984.00662203 0.9911451519325001
9082 11697899.871197842 0.9911902403680267
9083 11701023.568817839 0.9912543174363769
9084 11697808.675844429 0.9912866821414124
9085 11690292.717457386 0.9912579992627257
9086 11695866.148159795 0.9912720659827012
9087 11689803.922667794 0.9912328765465998
9088 11694730.067243068 0.991266669882308
9089 11698950.246428415 0.9912244667607764
9090 11704201.954554835 0.9912288976107454
9091 11700447.216963379 0.9912706787414668
9092 11688711.028527746 0.9912816989990823
9093 11691812.85701387 0.9912586795258149
9094 11694168.081431523 0.9912800260798248
9095 11685908.00375843 0.9912114409099455
9096 11700710.620408492 0.9912252668113184
9097 11692266.401500853 0.9912303829577475
9098 11696639.266054418 0.9912667536370858
9099 11693579.856583223 0.991211792112066
9100 11696027.28080863 0.9912584216101239
9101 11694776.17834827 0.99124237139975
9102 11691822.19205278 0.9912792470877806
9103 11692750.95943325 0.9912561334795802
9104 11689011.12789505 0.9912635431826547
9105 11685894.696575573 0.9912166878710107
9106 11689187.35490758 0.9911564309897232
9107 11689425.93388186 0.9912389994999288
9108 11691130.137102345 0.9912237984740415
9109 11692111.119084544 0.9912048479750455
9110 11689735.216551105 0.9911474458627741
9111 11690879.389688794 0.9911379917098947
9112 11688842.096933657 0.991171328335746
9113 11702040.18752841 0.991157114964347
9114 11702870.256648269 0.991139520456506
9115 11702480.598042997 0.9911164128547952
9116 11691577.593218556 0.9910743552679224
9117 11691056.997081833 0.9910588526828467
9118 11697054.959831273 0.9909900051729595
9119 11697709.16460056 0.9910304498598959
9120 11695872.639513118 0.9910805907833848
9121 11697095.645566361 0.9910788462871786
9122 11700312.997805994 0.991081255678892
9123 11702240.204096047 0.9910328638640225
9124 11698372.917360209 0.9910882506031975
9125 11692261.20507279 0.9910941596482684
9126 11703537.14855996 0.9910954221421778
9127 11696402.100910768 0.991102414231421
9128 11702171.599710528 0.9911110586957762
9129 11698249.243841575 0.9910834093611168
9130 11695621.13119131 0.9910372140122443
9131 11691036.548105942 0.9910487422586635
9132 11700636.096140642 0.9910548507335937
9133 11694958.519972352 0.9910612264855294
9134 11698927.444175659 0.9910779884537475
9135 11696007.648810536 0.9910758913027131
9136 11703680.165465577 0.9910913391243998
9137 11695388.573383315 0.9910822349690764
9138 11689136.094385972 0.9911140411039284
9139 11694087.514926042 0.9911000951927035
9140 11695988.259735394 0.9910669436217913
9141 11693524.836764488 0.9911075786708279
9142 11700027.473799745 0.9911227174716305
9143 11690367.651210628 0.9911065446531584
9144 11705561.415364118 0.991170899918536
9145 11701561.047577877 0.9911421097884082
9146 11703314.582910221 0.9911883748038731
9147 11702750.05515275 0.991153046070344
9148 11699441.967433583 0.9911545150607659
9149 11700792.151821073 0.991103225217721
9150 11703535.115011284 0.9911685061463127
9151 11705605.723388452 0.9911962699687181
9152 11700993.831781864 0.9911844564636535
9153 11697792.135455599 0.9911064270745312
9154 11703265.17367107 0.9911149760745693
9155 11699509.150582008 0.9911707994537748
9156 11697672.945224315 0.9910782336348399
9157 11691997.228192868 0.9911729298862042
9158 11692561.462023648 0.991213030981994
9159 11700330.63626053 0.9912227599325436
9160 11696723.119689953 0.9912069138656558
9161 11697044.427944195 0.9911518668577692
9162 11701352.792987801 0.991198484050677
9163 11696077.865171231 0.9911410623798235
9164 11698833.468626307 0.9911144650369382
9165 11702642.127944315 0.9910898634357687
9166 11698769.918510105 0.9910692017237746
9167 11691152.519174153 0.9910431931841632
9168 11693576.173235172 0.9910368070284926
9169 11701856.870825695 0.99102779368961
9170 11694504.769631214 0.9910822441965353
9171 11701912.660018058 0.9910473356708213
9172 11700893.722912464 0.9910790564901736
9173 11707706.286856068 0.9909916796855749
9174 11703234.807078818 0.9910341174482921
9175 11698861.752766281 0.9910438607253977
9176 11700499.310255393 0.9910834504771242
9177 11703919.555496844 0.9910435620702813
9178 11707981.520586548 0.9910199278514812
9179 11701370.530878168 0.99098010659637
9180 11695779.394075748 0.990936028459997
9181 11695203.3600253 0.9909371077216126
9182 11694006.778685218 0.9908959856336103
9183 11685196.716001093 0.9909528828854708
9184 11698415.441241564 0.990968298966781
9185 11689662.29461011 0.9909241296033122
9186 11691814.313753532 0.9909730854506945
9187 11685020.454495592 0.9910334333847642
9188 11690603.990446521 0.9909823937586718
9189 11690397.54185406 0.9909818996279968
9190 11687582.11206229 0.9910110141576469
9191 11699325.052225351 0.9910415310818903
9192 11690874.66312995 0.9910413233407923
9193 11692781.070792412 0.9910684242700301
9194 11697689.478309829 0.9910751135088499
9195 11688630.34404333 0.9910468183612974
9196 11687550.25485765 0.9910065998317472
9197 11697358.661902506 0.9909224240701471
9198 11701532.452652013 0.9908913486749578
9199 11701252.479604132 0.9908384115669064
9200 11692844.80609158 0.9908758104639417
9201 11687526.818122614 0.9908307360762462
9202 11694276.752851294 0.9908766135421874
9203 11687564.5558968 0.990850126615899
9204 11686319.061137173 0.9908645853367863
9205 11695433.886361094 0.9908553469854925
9206 11693121.662049025 0.9908786222450873
9207 11683401.825185996 0.9908805180729267
9208 11685508.388832705 0.9908097022128827
9209 11684651.535403157 0.9908178716671974
9210 11679577.449877476 0.9908272279024503
9211 11686386.66170693 0.9908842074608536
9212 11686951.033205872 0.9909297664713835
9213 11688096.83857903 0.9909746738213018
9214 11686671.569237782 0.9909166296868912
9215 11681829.603569051 0.9909054294679701
9216 11692034.429656746 0.9909104930259309
9217 11692346.802001983 0.9909361928348548
9218 11700205.580348883 0.9909282911973598
9219 11691805.24794016 0.9909394642596349
9220 11691655.398801383 0.9909600833015137
9221 11684978.886279298 0.990896456315299
9222 11688049.807177387 0.9908333632182579
9223 11688072.75461228 0.9908075056165315
9224 11680815.815989498 0.9908221007949137
9225 11683487.998889957 0.9908317152678991
9226 11681767.131239241 0.9907960179497992
9227 11679253.315247372 0.9908754603470108
9228 11680767.709398128 0.9909011336755909
9229 11679129.24664127 0.9909456699050541
9230 11679474.483193995 0.9909288312128892
9231 11681380.570926532 0.9908995855004962
9232 11679600.299256328 0.99083725328219
9233 11690116.512071593 0.990868461909547
9234 11680413.258534212 0.9908816572373484
9235 11679275.398691166 0.9909131082121279
9236 11674730.826965725 0.9909003849713389
9237 11680767.081182417 0.9909564261313142
9238 11688422.933573762 0.9910055919183416
9239 11684987.749330012 0.9909794937830777
9240 11680804.010226548 0.9909778489934311
9241 11683435.186939364 0.9909547601803917
9242 11683490.996695308 0.9909360027222213
9243 11684321.921558352 0.9909766124442447
9244 11685964.411322115 0.9909815539469848
9245 11690533.389510576 0.9910068335030908
9246 11695645.365738386 0.9910355612662797
9247 11686340.510037009 0.991008819512633
9248 11693725.211764194 0.9910493414574439
9249 11689819.353301656 0.9911075357444681
9250 11690567.497571182 0.9910560677466838
9251 11698139.644003572 0.9910520868430446
9252 11688580.952095304 0.9910565552528693
9253 11700090.758874584 0.9910960934939362
9254 11689135.173588868 0.9911407451813322
9255 11701346.068142222 0.991089982458699
9256 11693085.280836876 0.9910944813767526
9257 11694390.961745769 0.9910921757426742
9258 11696974.113321131 0.9910698557248123
9259 11691783.755138598 0.9910951207992674
9260 11690526.4668636 0.9911260975240427
9261 11691455.62692801 0.9911043914112431
9262 11697776.250109375 0.9911754385703728
9263 11695208.837941213 0.9911975234410265
9264 11689115.116873149 0.9911415051145703
9265 11695121.140300512 0.9911431659461978
9266 11686379.630085368 0.9910971259843596
9267 11695244.74680087 0.9910761135404478
9268 11690783.24173095 0.991081350300707
9269 11691289.925228305 0.9910617009519734
9270 11690671.946213957 0.991060391738138
9271 11693394.745830735 0.9909833713126733
9272 11686214.043490952 0.9909610860089031
9273 11682534.654042335 0.990984384748432
9274 11687022.286891386 0.991030668922995
9275 11690654.092741903 0.9910033702161671
9276 11683251.3068083 0.9910172047369722
9277 11685817.417611703 0.99101749551566
9278 11685782.394650316 0.9910281493860329
9279 11679505.033723162 0.991056716420315
9280 11689584.580474183 0.9910050627247441
9281 11684005.514409207 0.9910512876341097
9282 11684635.015862877 0.9911066620395547
9283 11684485.264511874 0.9911243078475344
9284 11685438.666364687 0.9911057119292042
9285 11680643.497846153 0.9910915210264356
9286 11682010.00380085 0.9911010004561226
9287 11669173.78405999 0.9911110492353089
9288 11680441.95461127 0.9911127357556025
9289 11675001.198518975 0.9911860075962285
9290 11678849.345543917 0.991168832511208
9291 11675484.53677271 0.991161201530593
9292 11680806.53643467 0.9911424272726477
9293 11669651.545402197 0.9911529869141467
9294 11679271.611132232 0.9911209647015509
9295 11684537.562254714 0.9910773788685068
9296 11676292.04546311 0.9910461828240832
9297 11685318.612641059 0.9910062221088981
9298 11684027.373095399 0.9910266258509506
9299 11677766.336648127 0.9910786156808582
9300 11681763.19138645 0.9910832914681287
9301 11681072.372765332 0.9910389345014509
9302 11684514.495547362 0.9910525651927367
9303 11681668.18507256 0.9910565906702639
9304 11679346.747409225 0.9910578021787572
9305 11683928.050998043 0.9910892329533264
9306 11685906.77959211 0.9910793398087
9307 11686237.87883468 0.9910898715985577
9308 11680732.385976946 0.991211036121823
9309 11686532.327190014 0.9911940349875717
9310 11685760.492124561 0.9911641925050048
9311 11687045.582717428 0.9911503431945027
9312 11679294.50656108 0.9911389133835872
9313 11677728.497634562 0.9910786877043619
9314 11680747.7995315 0.9910752671954454
9315 11680517.314386155 0.991118786448241
9316 11686841.91638125 0.9911612368590133
9317 11682929.669634175 0.9910987023990931
9318 11678270.45502574 0.9910753504744704
9319 11682336.701540466 0.9910701224227091
9320 11681469.372813473 0.9911059049266204
9321 11681911.620777166 0.9910275958681117
9322 11679091.467994608 0.9910433640007031
9323 11679228.67479947 0.9910238890960448
9324 11678077.698992062 0.9910660104817423
9325 11678185.135100076 0.9911053240646976
9326 11681115.730394745 0.9910854806936228
9327 11692291.913097834 0.991161886953198
9328 11688318.866743507 0.9911656844791804
9329 11687511.53301932 0.9911387618344271
9330 11683846.963482102 0.991114119763123
9331 11677408.156347742 0.9911214793047477
9332 11685536.457214255 0.9911561339387902
9333 11682578.605193 0.9910945606191988
9334 11685749.489648761 0.9910701914230904
9335 11683609.47086831 0.9910726012478475
9336 11680123.748218307 0.99103738793154
9337 11681853.020512037 0.9910835898038256
9338 11687960.232236166 0.9910166947564184
9339 11687246.38714553 0.9910073161492007
9340 11690261.873015491 0.9910039114079188
9341 11689308.692830112 0.9910015657151904
9342 11692143.024744743 0.9910671684335343
9343 11679100.433005968 0.9910706571807919
9344 11680720.649404267 0.9910612164869184
9345 11671172.8866735 0.9909930977892805
9346 11676423.821446477 0.9910043264795414
9347 11676088.793805126 0.9909901871916694
9348 11679131.003657509 0.9909514207486491
9349 11684419.39465866 0.9910277391843073
9350 11684318.150004359 0.9911049783771411
9351 11697652.717120172 0.9911160476880253
9352 11685159.796422428 0.9910558909568536
9353 11694042.05499728 0.9910396381217227
9354 11683213.8360823 0.9909875226497671
9355 11682974.803535666 0.9909723489617878
9356 11683387.73765666 0.990979735664247
9357 11688788.998745948 0.9910662581882497
9358 11691598.032839963 0.9909978883439894
9359 11688184.389695982 0.9910413925994838
9360 11689507.802664176 0.9910211213107909
9361 11688669.65094937 0.991011862622605
9362 11691515.062274745 0.9909995836717953
9363 11692055.911475487 0.9910082599861154
9364 11682001.953096319 0.9909717399359758
9365 11679307.579674527 0.9909458258695362
9366 11683715.534219075 0.9909315135038209
9367 11688842.174616959 0.9909883024898465
9368 11694753.73724287 0.99096892533469
9369 11691178.338745503 0.9909366858945758
9370 11692993.716300415 0.9909657611987238
9371 11691610.279630538 0.990981904209677
9372 11690805.331682878 0.9909621764433891
9373 11684034.137868136 0.9909222668507186
9374 11687342.114643052 0.9909362190759106
9375 11688609.05947412 0.9909082087789934
9376 11671111.687833251 0.9908691818379124
9377 11678651.9037173 0.9908813984520431
9378 11682013.835960569 0.9909107031085024
9379 11673498.237899484 0.9909698129231659
9380 11674918.069481695 0.9909338087505304
9381 11680261.80136337 0.9909030130326588
9382 11673841.00221584 0.9908704564438788
9383 11677611.536198072 0.9908906799548268
9384 11677287.1473419 0.9908585957821863
9385 11674013.6817067 0.9908357056001375
9386 11664062.576510532 0.9908480768921596
9387 11670494.792436734 0.9908919884632523
9388 11683871.123043306 0.990932312312968
9389 11684462.34836941 0.9909462586060046
9390 11681455.710036762 0.9909904800616561
9391 11679298.257603798 0.990897077805929
9392 11678293.48435065 0.9909017692986595
9393 11681613.562148659 0.9909590728720293
9394 11687154.800662087 0.9909442088823093
9395 11682886.25612752 0.9909501648943713
9396 11682109.512891015 0.9909561129263417
9397 11683206.381030634 0.990956796572303
9398 11680362.220274942 0.9909527803167038
9399 11680491.903422818 0.9910400851513439
9400 11678440.4906564 0.9910513255183291
[truncated: 1,990,525 more chars]
