# Supplementary material for: All-atom molecular dynamics of the HBV capsid reveals insights into biological function and cryo-EM resolution limits
Source: eLife. 2018 Apr 27;7:e32478. doi: 10.7554/eLife.32478 (PMC5927769; doi:10.7554/eLife.32478)
Supplement: Figure 2—source data 1. [file elife-32478-fig2-data1.txt]

#Residue AB-Average AB-Standard-deviation CD-Average CD-Standard-deviation
1	2.3035278419653573	0.46382108663819915	2.564502705136935 0.9067701353950393
2	1.6747913122177125	0.20407807961300123	1.771578582127889 0.508036820565617
3	1.0450441127022108	0.24044147863980064	1.1405678421258927 0.45929093882592703
4	1.0317741081118583	0.15757429680331433	1.0659709160526594 0.2573366952313649
5	1.02122507194678	0.16473952895477162	1.0746949717402459 0.25778662756820825
6	0.8814377769827842	0.20640816404831447	0.9045147612690926 0.23172103575976852
7	0.9507092495759328	0.16166084248535312	1.0075443759560585 0.23303035149139883
8	0.9403645664453506	0.2640401364296207	0.9532343432307243 0.29359285392485385
9	0.9690879330039024	0.2795233742353222	0.9685941616694133 0.30709185225183433
10	1.0743534401059152	0.18668872577051002	1.112868379553159 0.2706656955871062
11	1.0015531321366629	0.1912513707824734	1.011469196776549 0.22080942617219212
12	1.0865196471412977	0.2177801031325742	1.066810753941536 0.20532503254928047
13	1.0961968506375948	0.267986035041192	1.085779203971227 0.23712532814125578
14	1.1115377232432366	0.20632455348985823	1.085615452627341 0.22040838471518337
15	1.0364056964715322	0.1647778014223047	0.960658386349678 0.14384007649596084
16	0.9649190286795298	0.1557735853648105	0.9428445369005203 0.15174831266109323
17	1.1777974252899488	0.19971706703200345	1.1122714444994926 0.20516893405751424
18	1.3150286560257276	0.2530626075525638	1.1260403141379356 0.18118552640514846
19	1.0490337505936622	0.15092488511950633	0.9569276481866836 0.12350248655518499
20	0.9676760703325271	0.1123026378958673	0.971133076151212 0.1336610029132185
21	1.0272996947169304	0.1345250873917792	1.0571459343036016 0.17612566444439634
22	1.04489217599233	0.11158991914825714	1.0410626441240312 0.12865133610090437
23	0.8651195536057155	0.1055967316966237	0.8623871872822444 0.09856749635224835
24	0.7903666118780772	0.10132340631633632	0.7771743660171827 0.09960888544647642
25	0.8175565804044406	0.10824140652845576	0.8105996295809745 0.11674257333144464
26	0.8794282346963882	0.10526028558630116	0.8950104092558225 0.1332337874800086
27	0.8738452712694804	0.10673292666930942	0.8730313996473948 0.12745055593840848
28	0.9861834079027176	0.1251681097094698	0.982452979683876 0.15403633042941445
29	0.8906238948305448	0.12140530888854775	0.896761853992939 0.1452430855160385
30	0.7389790301521619	0.10255825490844331	0.7416562666495641 0.11559001852574524
31	0.8571206589539846	0.1106025219314954	0.8440015653769175 0.12461727168430364
32	0.9686037376523018	0.13560757357647357	0.9562950467069944 0.1450164388959829
33	0.8832146599888802	0.13685237979309967	0.8816404129068057 0.14758893137353135
34	0.8874034677942594	0.12465158332634986	0.8876233627398809 0.18476380894336047
35	1.0741266086697578	0.15013130512808548	1.062199033300082 0.18809797412131937
36	1.154671087861061	0.1804429478265667	1.1323154797156652 0.19114616032499376
37	1.080650758743286	0.18370668119035724	1.1149160116910934 0.2758925361323033
38	0.9867492650945981	0.21529929157611297	1.0707561562458674 0.3708462053684949
39	1.1054077704747518	0.2512069659681233	1.2179134885470073 0.41146777342475366
40	1.1819173475106557	0.24454904351294407	1.3095140551527342 0.419285786200031
41	1.120908060669899	0.311241316513997	1.251092008749644 0.5463336958302601
42	1.1096343725919724	0.41755393240171557	1.2333251347144445 0.6325546452771733
43	1.2292287031809488	0.39985334987754434	1.3988498638073603 0.7096736516848915
44	1.2052676384647687	0.3606117867702545	1.4014607017238936 0.6946964807413764
45	1.3118373056252797	0.43548360496025895	1.5168247456351915 0.7460028169279775
46	1.3046807939807574	0.40307194131441476	1.512620351711909 0.6442148424183041
47	1.2778437296549479	0.5704016449975381	1.4334187005956969 0.6228950460430709
48	1.3946127578616143	0.6316256559965818	1.5687979484597843 0.6285626599292128
49	1.0298029884696007	0.27729768929054854	1.0631608406702677 0.29220144610266013
50	0.8646716386079788	0.24356471012234132	0.8241110866268476 0.17679954675993573
51	0.699420424302419	0.12469191164282124	0.7094034440815449 0.1325845634385118
52	0.709784663716952	0.10857700446607244	0.7132635022203128 0.12578490226159372
53	0.6800274098912875	0.10322744296065549	0.6899007342755794 0.12866963200068218
54	0.6545042286316554	0.09665962831392592	0.6592209426065286 0.11406327877603532
55	0.6525481373071671	0.0850383037791426	0.6542839204271634 0.09223362475278983
56	0.6468575353423754	0.0736527791159902	0.6488973875840505 0.09293499301741416
57	0.6388951162497203	0.08162881428501793	0.6520971360305945 0.09747486175942327
58	0.6481149206558864	0.07952521038754642	0.6620863124728202 0.08728377310866335
59	0.6531148721774419	0.07063028343193106	0.6628107850750288 0.07961446493573733
60	0.6839080095291138	0.0749176324534649	0.6989423428972562 0.08265778286158072
61	0.6783081695437432	0.10366063581249119	0.6888041650255521 0.09570844736130428
62	0.6597250074148178	0.10901410182161769	0.6681702439983686 0.08931239523365597
63	0.7224682514866193	0.07770351573359954	0.7375413541992505 0.08046133634793363
64	0.7097033888101578	0.0704979579746542	0.7265603318810463 0.08137975047857848
65	0.6551604012648264	0.0668700330137662	0.6617416183153788 0.07182382674712758
66	0.734772852063179	0.07095408121282418	0.7319999858736992 0.08167899411544625
67	0.7903856083750724	0.07099897918410414	0.8067553132772446 0.08550122489817463
68	0.6661833971738815	0.05828387077670672	0.7035420715808869 0.07595849085917049
69	0.7294562558333079	0.0669017059455929	0.7379268298546473 0.09017023031231793
70	0.8692341725031535	0.07595959544109218	0.8843379055460294 0.11013271623650335
71	0.828681273261706	0.07134776136342569	0.860364538927873 0.11146009328779599
72	0.8280431404709816	0.08291555201293513	0.8715493152538936 0.12160736353408401
73	1.0123391136527062	0.12876168792524417	1.066575814783573 0.15609706366964823
74	1.1936160072684288	0.11882595404675123	1.2904481569925943 0.21035502932016484
75	1.2471188286940256	0.1560626709344646	1.4624268601338068 0.3221990300796271
76	1.3392235020796457	0.2228873586620743	1.5576501856247584 0.45976972884538847
77	1.7134520729382834	0.29096820112210203	1.8636854281028112 0.603262971328661
78	1.7877294033765794	0.340277060316577	2.267147367199262 0.8259665756211534
79	1.9000900636116664	0.3811432428707552	2.212563075621923 0.8911295177327457
80	1.8334898749987285	0.3130920267359552	2.3157329897085828 0.8102923638708223
81	1.4365870545307795	0.2156490662845549	1.8740712573130927 0.588753391764002
82	1.3693863600492477	0.1744191732236404	1.623259429136912 0.4812485128743334
83	1.51154170135657	0.13629358788595025	1.5318622767925263 0.36148143174491015
84	1.2569220542907715	0.11582810787302932	1.3148218567172687 0.28694836231685283
85	0.9610623354713123	0.08471320337246556	0.9577559202909469 0.244426021853815
86	1.2016545504331588	0.11446774888083618	1.072220799823602 0.2041563252998438
87	1.2391846681634584	0.12119172582904732	1.149894648293654 0.17924010453534378
88	0.9318154682715734	0.07913204512682599	0.9596630235513052 0.15888302535934734
89	0.8401533787449201	0.07216961326501176	0.8161116470893224 0.13706809114884863
90	1.084081344306469	0.10851993851907675	1.042876206835111 0.17797893425043979
91	1.121308700243632	0.11854328907254212	1.1703717097640038 0.21737041155285494
92	1.0225928882757822	0.11844402631076399	1.117816336452961 0.2817952538253402
93	0.8595740218957265	0.09167716758120138	0.8739533031980197 0.13250417168790138
94	0.8152318964401881	0.12641837135653752	0.8572705651323 0.2614376530570223
95	0.8032400200764338	0.13813003179266575	0.8582945292194685 0.19438122638100241
96	0.7662532846132915	0.14006945516732244	0.8467279881238937 0.24047739214305514
97	0.6853436316053073	0.11672918567743694	0.7559100007017453 0.2114219854698649
98	0.6718610952297847	0.09272109058355896	0.6931564087669054 0.12202241267037545
99	0.6560721208651861	0.08702475053376688	0.6734081360201041 0.1101886521636049
100	0.6568078572551409	0.09195944128094982	0.7037970398863157 0.15373401461054664
101	0.617935807009538	0.08095364048228394	0.6561748052636782 0.1301973373186673
102	0.6087109997868538	0.08964578077588001	0.6148899552722772 0.09223711970752933
103	0.6118552853663762	0.09988397058664426	0.6107160240411759 0.1011704254697194
104	0.6250718824565411	0.10256204332564024	0.6295848056674004 0.11160775950873066
105	0.6765090982119243	0.11121346071632844	0.6743139723936716 0.10876986486116487
106	0.7002676546573638	0.12807935534860818	0.6828478539983431 0.12872807026541325
107	0.7542696927984556	0.13756107960585942	0.7384198541442554 0.13970544651612965
108	0.8645613993207614	0.14361857140328674	0.8553028911352157 0.1424118544702371
109	0.9667735675970713	0.2282232468904408	0.9523130118846893 0.22928868587702067
110	0.9870541205008825	0.20131870615231007	0.9606926793853442 0.21175888421053662
111	1.0343406995137532	0.2243906886973428	1.0029290705919265 0.19700870808394982
112	1.0226478825012844	0.20866801789949938	0.9838619564970335 0.19657307777087812
113	1.0958010971546173	0.1962193011185594	1.058440956970056 0.2007048530770765
114	0.9964314714074135	0.1882376725587978	0.9662995169560115 0.17105323765541403
115	0.8486886953314146	0.1595107536454303	0.8211544439196586 0.14163515201883614
116	0.9242917751272519	0.1475332844359279	0.8960609619816144 0.15952346371712622
117	0.991145599881808	0.16850142228341067	0.9533323600888253 0.1675021047036405
118	0.891566450893879	0.15330180701699486	0.8640823985139529 0.13692367199055078
119	0.8654357959826787	0.12682048737145143	0.8535576944549879 0.12065381594544584
120	0.9850333213806153	0.14491313331157124	0.9501254151264826 0.14588948773597205
121	0.9966071749726931	0.16099254497159118	0.9502341722448667 0.1394342231763856
122	0.9245406210422515	0.1456069233891483	0.8907865052421887 0.12013327287633005
123	1.010395635664463	0.13913312449094403	0.9647154753406842 0.13328757442452818
124	1.0905007402102151	0.14928665565900875	1.0313930054505667 0.14407606534670253
125	1.0300218299031259	0.1491115409913882	0.9878443082173666 0.14047167684100476
126	1.0857516060272852	0.14978897724306256	1.0334674576918284 0.14286245101351663
127	1.2362216979265213	0.17021829732196753	1.1557560428977012 0.1593903642228935
128	1.233644432326158	0.15222808995008458	1.1983906775712967 0.16815473107691425
129	1.4141035060087839	0.16814187138046843	1.4039704809586206 0.19480171661944595
130	1.466131215294202	0.16992743675562347	1.4760082453489303 0.200558935928111
131	1.6163559446732203	0.18716709903684522	1.6384952505429586 0.22359476685490678
132	1.4523984303077062	0.17503542986593146	1.4886615027983983 0.2049788351223113
133	1.3456881682078043	0.1606501788745603	1.4032935137550036 0.17969543385996878
134	1.4007171124219895	0.21568993653608254	1.4863944441080092 0.2151679853338938
135	1.5393238812685013	0.2864769150578139	1.6546634405851364 0.3065309982520582
136	1.523557823896408	0.3099070752901005	1.5216331471999487 0.25423463249410894
137	1.3153599838415782	0.37683449867189595	1.2320558458566666 0.20481189822145232
138	1.225317584971587	0.3924196141441352	1.1197600935896237 0.19235590950565168
139	1.3514904350042343	0.46525136671924394	1.2092669000228247 0.24198482973537963
140	1.298303381105264	0.39312874393741704	1.181142953534921 0.23177836063838805
141	1.8197849199175835	0.511873437732429	1.5117379198471705 0.43343496728367265
142	2.1886163711547852	0.675443040387723	2.072524797419707 0.7012860296766736
143	2.8385265191396076	1.0235030486766654	2.5032046953837077 1.0575121420925908
144	3.7185231149196625	1.3653906695755031	3.357317316532135 1.3657288225206166
145	4.445620487133662	1.612107994120358	4.093009994427363 1.5430778015587097
146	5.668224745988846	2.1022801589773845	5.302319147189459 1.8938375578451687
147	6.853720453381539	2.5378269315343047	6.772476648290952 2.27944324391937
148	8.20784170826276	2.880680223272995	8.30650665462017 2.6921539008962267
149	9.592664643128712	3.166043127749344	9.916280911366146 3.100227331981356
