# Supplementary material for: All-atom molecular dynamics of the HBV capsid reveals insights into biological function and cryo-EM resolution limits
Source: eLife. 2018 Apr 27;7:e32478. doi: 10.7554/eLife.32478 (PMC5927769; doi:10.7554/eLife.32478)
Supplement: Figure 3—source data 1. [file elife-32478-fig3-data1.txt]

#Residue dimers-Average dimers-Standard-deviation capsid-Average capsid-Standard-deviation
1	2.434015273551146	0.7201951398248178	2.9732881784439087 0.7001147141809548
2	1.7231849471728007	0.3871364576147224	2.4064784134427706 0.4235836081133144
3	1.0928059774140517	0.3665789622564934	1.9833796098828316 0.3854665201347015
4	1.0488725120822588	0.2133680314921373	1.949126461148262 0.2827604801352039
5	1.0479600218435128	0.2163250537423141	1.8892136439681053 0.2620829559767956
6	0.8929762691259384	0.21942990748685084	1.834583509961764 0.25502797101573793
7	0.9791268127659957	0.2005459706766494	1.9271468579769135 0.25905719211636496
8	0.9467994548380375	0.27920776987891405	1.9246399457255998 0.2889888496742493
9	0.9688410473366579	0.2936313355752094	1.9248516763250032 0.27725582409100014
10	1.093610909829537	0.23250010655639355	2.017332650721073 0.25643005362655064
11	1.0065111644566058	0.20655978494453836	1.918213809033235 0.23050313901106662
12	1.0766652005414168	0.21164420888816893	1.9216773003339767 0.23189490843503624
13	1.090988027304411	0.25302661542137933	1.89843540986379 0.2546781205453583
14	1.0985765879352887	0.2134826426498717	1.8989048595229785 0.24058498156504185
15	0.9985320414106051	0.15466365353232212	1.863458556930224 0.2284734764108811
16	0.9538817827900251	0.15377412053544123	1.835651090244452 0.22896840594808818
17	1.1450344348947208	0.20246135231959997	1.9214329525828362 0.24936292196976975
18	1.2205344850818316	0.22007825689969207	1.9756774062911668 0.29225009861132695
19	1.0029806993901729	0.13789703610601975	1.8264306098222733 0.22796560452435546
20	0.9694045732418696	0.12344461547215758	1.788539714117845 0.207891923202588
21	1.0422228145102659	0.15671191533151832	1.8242287839452425 0.2128964084416513
22	1.0429774100581806	0.1204231629215543	1.8402036647001903 0.20755580746334246
23	0.8637533704439799	0.1021425990519118	1.750339813530445 0.20155239415489296
24	0.7837704889476299	0.10046980324315025	1.7202794626355171 0.20378697416747882
25	0.8140781049927076	0.11257226682293059	1.7386750648419063 0.2176113312420482
26	0.8872193219761054	0.1200645031805358	1.7775482346614202 0.22241532648174525
27	0.8734383354584376	0.1175490575130349	1.7770325730244318 0.2160285020162173
28	0.9843181937932968	0.14034644060395976	1.8493747805555663 0.24432203411741799
29	0.8936928744117419	0.13385589810789617	1.8010878304640452 0.25451225707605124
30	0.740317648400863	0.10926858659433497	1.7285545110702514 0.23089272134619962
31	0.850561112165451	0.11781846684549598	1.7917201563715934 0.23729553665679537
32	0.9624493921796481	0.14039085006041352	1.8707741647958755 0.2699103059894283
33	0.8824275364478429	0.14232193527179102	1.8310965225100517 0.26487579047042475
34	0.8875134152670702	0.15760025748872455	1.8408104126652083 0.2533180148872057
35	1.0681628209849199	0.17017675612140284	1.9588064427177112 0.2839822872701908
36	1.1434932837883631	0.18587161164003674	2.020948697626591 0.3119548247107998
37	1.0977833852171899	0.23437665861545368	2.0255752752224603 0.33335386323391897
38	1.0287527106702328	0.3032166659250345	1.9810768857598304 0.34258845979502045
39	1.1616606295108796	0.34088903496448386	2.067602841059367 0.3613538244851825
40	1.2457157013316948	0.34322354609822	2.1636283973852795 0.35517468145601916
41	1.1860000347097714	0.44460750348195727	2.107768359283606 0.425643175752375
42	1.1714797536532084	0.5359462033291527	2.0501651972532273 0.525471129653111
43	1.3140392834941546	0.5759858476143588	2.1676201994220414 0.5603278411627451
44	1.303364170094331	0.5534636668798093	2.198840437332789 0.5265049856228529
45	1.4143310256302357	0.6108052770947794	2.2684078603982925 0.5474168657347112
46	1.4086505728463332	0.537345211696825	2.297599227229754 0.4936498641021921
47	1.3556312151253223	0.5972253657543761	2.256778403619925 0.5042927088121044
48	1.4817053531606992	0.6300960191789817	2.3322377180059752 0.49082209048004255
49	1.0464819145699342	0.2848470586037035	2.0293487469355265 0.2794304926839197
50	0.8443913626174132	0.2128166437940168	1.8660837968190511 0.22965221162632263
51	0.704411934191982	0.1286987554161304	1.7737479890386263 0.207148768105294
52	0.7115240829686323	0.11749639895712591	1.779590233663718 0.21416292863534409
53	0.6849640720834335	0.11664428657115264	1.7406472990910211 0.1991875781146417
54	0.6568625856190919	0.1057201856575315	1.6941844607392946 0.19042931756118064
55	0.6534160288671652	0.08870894725074856	1.6947604904572169 0.1973552270502632
56	0.647877461463213	0.0838499993996889	1.700926385819912 0.20225330319115173
57	0.6454961261401574	0.08990164624909999	1.6736664116382598 0.1962497988951434
58	0.6551006165643533	0.0834946589168078	1.6703563744823138 0.1935485410781918
59	0.6579628286262353	0.07525656105841758	1.7004815836747487 0.20250589515930997
60	0.691425176213185	0.07888270000457859	1.7182795226573944 0.20346839873098693
61	0.6835561672846476	0.09976380684737698	1.7044886569182078 0.20238749640642617
62	0.6639476257065932	0.09965133801998548	1.7305794457594554 0.20840933501920922
63	0.7300048028429349	0.07909444672117334	1.8062472884853682 0.2131895276572594
64	0.7181318603456021	0.07613352043138359	1.802632466952006 0.20133751236562358
65	0.6584510097901026	0.06939115002600685	1.819444651901722 0.20262780463187713
66	0.7333864189684391	0.07650470482417128	1.9305304487546284 0.21999380759976933
67	0.7985704608261586	0.07858535011143328	2.006531897683938 0.22290340775138995
68	0.6848627343773842	0.06770045024340139	1.9986685991287232 0.2174425128567191
69	0.7336915428439776	0.0793930371411972	2.097575035194556 0.2346764435417181
70	0.8767860390245914	0.09460199608149017	2.2423567856351534 0.25242211899897826
71	0.8445229060947895	0.09357845758318664	2.281659557422002 0.25197904562142276
72	0.8497962278624376	0.10407530838609275	2.3641468664010366 0.2635487537295949
73	1.0394574642181396	0.14308365658530708	2.5335923984646795 0.29046898532538606
74	1.2420320821305115	0.17083448966091133	2.7147330731153487 0.311706238354407
75	1.3547728444139162	0.2531479530269319	2.829098167022069 0.34156889891352454
76	1.4484368438522022	0.36129418637304295	2.989849326014519 0.4203232737242399
77	1.7885687505205472	0.4735972480074799	3.3609677851200104 0.5365047421857521
78	2.0274383852879208	0.6316681335246483	3.5863041996955873 0.6609303948173905
79	2.0563265696167945	0.6853400575483063	3.547000463803609 0.6978609732642033
80	2.0746114323536555	0.6142476423043857	3.543514080842336 0.626743218735684
81	1.655329155921936	0.4433593779898068	3.151223286986351 0.4933719391383866
82	1.49632289459308	0.36195454074495026	2.938809950153033 0.42767651905927634
83	1.521701989074548	0.27317097905448834	2.8619166632493336 0.3685808018035285
84	1.2858719555040201	0.21880986404841302	2.684131635228793 0.3350954307205327
85	0.9594091278811295	0.18292130409674312	2.3727704251805943 0.29784653454638366
86	1.1369376751283804	0.16550327896114597	2.373960220317046 0.27503905478298624
87	1.1945396582285563	0.15299419839206965	2.423053589463234 0.2757022812883904
88	0.9457392459114392	0.12551035079485084	2.2197883784770966 0.2564735740667266
89	0.8281325129171212	0.10953564417578973	2.0129539266228678 0.22806634145968863
90	1.06347877557079	0.1473992504952223	2.1228798747062685 0.24925806256802177
91	1.145840205003818	0.17507485142474608	2.1868641793727877 0.2639203868758574
92	1.0702046123643716	0.21614526648436333	2.0999161342779797 0.28434250456566357
93	0.8667636625468731	0.11393432004977369	1.8731442804137866 0.2161521953431424
94	0.8362512307862441	0.20534270263684	1.8051612143715223 0.2250219101694572
95	0.8307672746479511	0.16861786212086988	1.7885856101910274 0.23810139330511132
96	0.8064906363685925	0.19678519812576767	1.7630176583925883 0.25256729767297176
97	0.7206268161535263	0.17077025316040453	1.7047078202168147 0.22439573798861176
98	0.682508751998345	0.10836666884449282	1.6858047505219778 0.2057121541544114
99	0.6647401284426451	0.09928455637987277	1.6766156286001206 0.20266727268276502
100	0.6803024485707283	0.12667021372244586	1.6803614030281702 0.20598425168634746
101	0.6370553061366081	0.10840857565756899	1.678695992132028 0.2104786517045486
102	0.6118004775295655	0.09095067966447043	1.6814621438582738 0.20823588558443204
103	0.611285654703776	0.10052925586583655	1.6907748371362685 0.20321797106781941
104	0.6273283440619707	0.10718037300198476	1.7090847944219907 0.2103894394289888
105	0.675411535302798	0.10999844850364571	1.7514851162830989 0.22688385185225945
106	0.6915577543278535	0.12840412248205316	1.7799485380450883 0.23211935922380109
107	0.7463447734713554	0.1386374091084379	1.8204190770785014 0.2295901523625276
108	0.8599321452279886	0.14301648566786448	1.8943538039922714 0.24894330765370823
109	0.9595432897408803	0.22875658667284987	1.9693296313285829 0.29194359527152297
110	0.9738733999431133	0.2066047512630477	2.0004705106218656 0.28507807421983117
111	1.01863488505284	0.2111440411602643	2.0308995097875595 0.2839635740931927
112	1.003254919499159	0.2027107749953385	1.978597526748975 0.26346953989200095
113	1.0771210270623366	0.19847474925056177	2.0531890933712322 0.2694524893766274
114	0.9813654941817125	0.1798508152368967	1.9937527547279994 0.263892042764335
115	0.8349215696255367	0.15083798728425804	1.8557797854145368 0.23500408004687048
116	0.9101763685544332	0.15364537984066048	1.8848159407575926 0.23817587534957177
117	0.9722389799853166	0.16800250651654222	1.9394027357300123 0.2558652878082842
118	0.8778244247039159	0.1453436204070407	1.8581290284792582 0.23907181989073045
119	0.8594967452188332	0.12377556164148477	1.8002617120742799 0.22441093145070912
120	0.967579368253549	0.14540213003605132	1.8597586731115976 0.24353254934099913
121	0.9734206736087799	0.15059963832830398	1.8788284932573636 0.24906767774180574
122	0.9076635631422202	0.13347917326465594	1.8229928414026897 0.24043125726621625
123	0.9875555555025737	0.13624170401640365	1.8168159822622936 0.2315457775886873
124	1.060946872830391	0.14670449577916614	1.8124464020133018 0.2347747385552816
125	1.008933069060246	0.14485603827826804	1.7929900094866753 0.23227001168039396
126	1.0596095318595569	0.1463666929549072	1.795839506884416 0.23196978189281067
127	1.1959888704121113	0.1648932335638676	1.7889581898848215 0.23053305976578004
128	1.2160175549487273	0.16038922182210436	1.7491222018996875 0.21856251339197344
129	1.4090369934837024	0.1819607068974081	1.8147691970070203 0.2164017131849616
130	1.4710697303215663	0.18587525459693732	1.908876151839892 0.2239715474394206
131	1.6274255976080894	0.206186981556509	1.9683894405762354 0.2295111262422395
132	1.4705299665530522	0.1905960709936738	1.8254612053434054 0.21924021399699972
133	1.374490840981404	0.17043903444127848	1.8856585830450059 0.23457732906961792
134	1.4435557782649995	0.21542911901085476	2.0135977759957315 0.28162381579498014
135	1.596993660926819	0.2966734532701276	2.1824748302499453 0.3483244626814237
136	1.5225954855481783	0.28344103767298645	2.2206153839826586 0.3571138409240062
137	1.2737079148491224	0.30327557851100845	2.0589577317237855 0.35753062958460885
138	1.1725388392806053	0.30902584801823485	2.031799092888832 0.3636617867069589
139	1.2803786675135294	0.37082036894983605	2.1121073176463443 0.41023627047218275
140	1.2397231673200926	0.3227006490309788	2.1097121516863506 0.3648929701689346
141	1.665761419882377	0.474278550600917	2.3963802213470142 0.48762283901012426
142	2.130570584287246	0.6884858009530348	2.8190351645151774 0.7213509067547393
143	2.670865607261658	1.0406465349300138	3.3255769858757653 1.0922947323782386
144	3.5379202157258987	1.3655597565151425	4.15272197475036 1.4232426085522993
145	4.269315240780513	1.577970418982882	4.878011412421862 1.6683903131739353
146	5.485271946589152	2.0007751700697067	6.082979596157869 2.117597578681612
147	6.813098550836245	2.4120973277078277	7.390971462925275 2.543536213910314
148	8.257174181441465	2.788011045070206	8.79897181292375 2.927155548157922
149	9.754472777247429	3.133308043963527	10.273167865475019 3.2802767890071727
