# Supplementary material for: All-atom molecular dynamics of the HBV capsid reveals insights into biological function and cryo-EM resolution limits
Source: eLife. 2018 Apr 27;7:e32478. doi: 10.7554/eLife.32478 (PMC5927769; doi:10.7554/eLife.32478)
Supplement: Figure 4—source data 1. [file elife-32478-fig4-data1.txt]

#Frame Radius-1 Radius-2 Radius-3 Radius-4 Radius-5 Radius-6 Radius-7 Radius-8 Radius-9 Radius-10 Radius-11 Radius-12
1 143.82537226717977 143.83054513305544 143.8717829285496 143.68974373541883 143.93950033941505143.80492504639994 143.75249860209112 143.9550699994519 143.78464248977667 143.76288168936404 143.86783519149068 143.78895094516778
2 143.97907677627842 143.7820950658612 143.8777790168972 144.17019407341942 144.05944842012454143.76829444716225 143.6872772496425 143.85711057268458 143.9987091334076 143.73089711041 144.1167223681331 143.93519399949756
3 144.0486808144768 143.70075823376234 143.65751138771134 144.0759812939992 143.93193286838215143.7442637125668 143.7979992406651 143.79494134257737 144.17095039766616 143.58018299664639 144.01602659254064 144.07155242505175
4 144.28358969544124 143.5356479591023 143.55519013678864 143.92194638546226 143.85923498061328143.67058189760044 144.04394707182468 143.83111996563275 143.9232998948967 143.32832809141084 143.842569990938 144.14414328836165
5 144.20748315258658 143.4269455729059 143.9332850413081 143.85884857242962 144.0682262315273143.86150164197414 143.83846313405186 143.77302781970704 143.95644854293772 143.27901347002796 144.1722324015108 144.10097917111037
6 144.0711079131374 143.58570148169605 143.7711286271675 143.81127844382988 143.89066430820932144.0361617523568 143.57360100929478 143.8586314102689 143.71289881203967 143.3643629312485 144.5212758073513 144.01024420020508
7 144.328662944916 143.59677842583164 144.00902114903843 143.84113526481596 144.11904705611627143.966416894048 143.45169631625646 143.9554466032619 144.0136291897578 143.3562734920538 144.7350245013037 144.11004882991836
8 144.22202971953874 143.5275785490629 143.71200881769235 143.8259002357791 143.98711325506335143.9927151591667 143.6105197249355 143.97825305994616 144.17044346350986 143.21575592283546 144.7618132574152 144.12136721628792
9 144.06872159653713 143.4617018901898 143.77367560043942 143.67803887183783 144.1481919734987144.24926055479628 143.58880710691406 143.7400268369991 143.9676444583363 143.1369297033635 144.78189151152702 144.0962313985904
10 143.7362096054233 143.17022492433915 143.73952525075478 143.78114715046829 144.18893648396988144.28644287548417 143.4791989484293 143.50048329284786 143.82613426181322 143.05624012572062 144.8933447176322 144.22671018713962
11 143.9039942694523 142.99837117250888 143.63596272340286 143.99700044591648 144.34054033632103144.24988805130081 143.59495169226062 143.65624610283982 143.67299420375448 142.96993363442095 144.83099145807188 144.1669630422427
12 143.95109025520478 142.9560572040424 143.7146288196443 144.02380660666725 144.248104994431144.08254382819564 143.51984850287934 143.64630464988548 143.68820364749234 142.8578149543755 144.69629279083318 144.5623855275988
13 143.89806384474463 143.11516168043846 143.81864099339987 143.78085489794861 144.1523939360727144.2487725882105 143.76644229120333 143.97473020115882 143.60538649904424 143.17404594382805 144.69668349035877 144.4831627584827
14 143.66278678213104 143.34126143179506 143.88304266022675 143.61170406315648 144.36961563580198144.29404139376047 143.96314597477343 143.89603177109632 143.90088972687974 142.80631076270447 144.59533923923044 144.59523771495776
15 143.79572461525495 143.14517609902975 143.73793093324267 143.50883471811545 144.51946596722237144.15530097350373 144.03222027411178 143.99368736157376 143.8784705857114 142.85805747192938 144.7763593844778 144.6334542030105
16 143.76137935089736 143.4228237613045 143.8853409623855 143.27629909397598 144.65257650494436143.9248584002331 143.8591661261196 143.90986791245317 143.9150729317146 143.04019257298845 144.80322224564196 144.5249898700708
17 143.69718144792125 143.37333254510054 144.02663966303675 143.48795176022668 144.54302110869313144.26110712307724 143.78308470038033 143.75079209229213 143.90071932317446 143.00486238791208 144.59841636085707 144.74794817384867
18 143.49217064833374 143.3188348964265 144.0416849220074 143.6817714413019 144.7305626059772144.54149444767708 143.65069423772442 143.89258315472392 144.0784191460032 143.0622361754633 144.6181654645518 144.7045105393467
19 143.39239395177066 143.25944285819273 144.0066239803538 143.69142451112342 144.65645058273105144.51009260852166 143.563855275895 143.93669975365873 144.11025034915892 143.2315433353841 144.57540335598412 144.57713027318593
20 143.3345631263016 143.46249858366045 144.1028993938775 143.5173395609767 144.88408044227464144.62731161091807 143.61648441141074 144.1354533339118 144.100604057091 143.23618070238 144.27663664490836 144.36581963135424
21 143.46384011686646 143.62635784096133 143.9347257208049 143.5152974908442 144.72767624824445144.58308244669072 143.90358931504846 144.15793318121052 144.08917102366127 143.27779883326718 144.49411242081837 144.77012198999643
22 143.42656841359945 143.7322964173197 143.98134832223002 143.7235604372346 144.6874588808327144.6451657724057 143.84134821770954 144.1166522940019 144.30411408013066 143.30669241905542 144.4486716216084 144.65698520411834
23 143.6732135933194 143.88121153533592 144.15027706758758 143.5123966747532 144.59372612913353144.62953268242234 143.7394047438083 144.05124726539054 144.17254242343455 143.13935583215473 144.54534821565505 144.7521376463708
24 143.82309371831056 143.8098485021419 144.08007427968747 143.55455132489772 144.73092511078215144.65500011585328 143.91889985347376 143.87463313010136 144.23090394985385 143.1784694298585 144.39255734028117 144.82140155697275
25 143.81615458069263 143.60445866326086 144.11352064172385 143.7332089506157 144.6272239084759144.57765178979034 143.720458506234 144.04609350913753 144.37238542670187 143.13959707637693 144.63035506215942 144.83210691065545
26 143.76989050669414 143.79816078812075 144.17851313447514 143.9897069306724 144.56838457926335144.5753632204948 143.69158378808223 144.01269144534416 144.45956569479088 143.50112972425046 144.49449894700936 144.5436424915526
27 143.57273016465274 143.96023268992695 144.20322657740013 143.73414995936994 144.6687648184956144.5664847182976 143.887565659496 144.33932912127483 144.44813848142473 143.7370171586356 144.56621133450466 144.73824109500467
28 143.4499544256229 143.7410875795919 144.0866712072174 143.5154905848137 144.83656358150114144.78274418059453 143.96567430137614 144.5566845045103 144.42529265291108 143.70779406810382 144.51752761322615 144.76108077936703
29 143.4831583498876 143.630602998947 144.0278756237497 143.88005824027326 144.72797622086972144.87774270392384 143.815377118416 144.6298495750554 144.55396115829214 143.92507730908386 144.40361744128845 144.49484369482758
30 143.4423495150395 143.69766705748364 144.0991798692107 143.8551574335175 144.74862078819203145.2084509956649 143.98703505146048 144.56272208893512 144.8102240918713 143.961437241999 144.38424774144852 144.45666211117663
31 143.65869864390726 143.61684061107928 144.13943060695718 143.78593091441894 144.62267797241668145.33822476388153 144.04481264273082 144.62653811767223 144.6519788431996 143.85444558088034 144.253533480027 144.30507907175823
32 143.48832388086876 143.6520013261649 144.01815467815467 143.82960253811976 144.5974101748294145.08422264991412 144.13685418996195 144.45645620273905 144.78454535310172 144.0203297489725 144.33187644513694 144.4724628975308
33 143.77797986253697 143.50410456065245 144.33865251685307 143.80522481687566 144.5688702472245145.07361222009652 144.0635928437671 144.46581542317185 144.88787097929256 144.1523118673486 144.20960471133077 144.66531790982188
34 143.3970876487141 143.53516845384937 144.60111570710907 143.90664087009384 144.6810136329692145.10143647625222 144.24615028642177 144.35194015105694 144.88260015303672 144.17825104788074 144.18571892445576 144.78409130672605
35 143.46265539910547 143.41540194953726 144.58186283254287 144.02320102239167 144.9388433342955145.0466581273622 144.34714819813559 144.36108792506948 145.29807668279736 144.27079672115474 144.44882279509113 144.86144898264627
36 143.3859244932049 143.30476448443926 144.83186821386764 144.10002007217477 144.9107059293923145.28702571964467 144.26433516265752 144.39225865969783 145.0515784925572 144.0954421196711 144.23305738377255 144.73062146275342
37 143.60472288642742 143.4436421519004 144.9511908021352 144.13572374072038 145.22662857935373145.29250894501806 144.31612159639585 144.39817659386628 144.9056174028411 144.14673939836405 144.0921655384122 144.56855912280255
38 143.63491310694332 143.29097918300877 144.76583074265335 144.07937254784687 145.47539704555788145.26820534632412 144.30137313007145 144.39209092530447 144.9228795104732 144.05441795406708 144.08341769815172 144.45708845354184
39 143.92721024831846 143.40926905029596 145.19245198534668 143.9398871876971 145.39149721490398145.18775112933218 144.17167196387882 144.41451866881553 144.86914154461437 144.26396334979995 144.0854041783288 144.34699670332918
40 144.18967962425114 143.19951410716035 145.1869836268815 143.84173304432665 145.4893199017302144.7375617851061 144.00824321819152 144.52412531399125 144.56428758319535 144.26238889630406 143.97284671627125 144.5270666378416
41 144.1648140796524 143.2325757255968 145.37379252806997 143.8420370348088 145.46254737233528144.58754244954133 143.86022314750204 144.43321182453033 144.71359928441893 143.92618732734223 143.9903938579131 144.64131651142688
42 144.4991401356492 143.31818111607697 145.22695892460004 143.94261226246363 145.5848772919152144.48446352667295 143.78666625758032 144.50111376111482 144.85699829804577 144.20849749151736 144.2749006148244 144.7027101962371
43 144.58524766898992 143.3864722484495 145.0605046666927 143.80290466924836 145.6250288013853144.63700945316683 143.96097064857082 144.51217957612118 144.95979282875265 144.26389254028317 144.16310156397677 144.64979106161698
44 144.64617658201632 143.07033737623027 145.21483236564754 143.58328888135455 145.74877370426088144.94973766235168 143.98210134400782 144.68028243020063 145.10617564888628 144.13849206107602 144.1342493572191 144.85874734041772
45 144.55188773081647 143.19715469033574 145.27570097550483 143.43698305211637 145.7464108486898144.69776795504953 143.88388009620257 144.26663414736862 144.77273715184563 144.11283575336822 144.18324210852435 145.151777770069
46 144.53815199011544 143.09915464477905 145.09492208811872 143.5919336888617 145.5842139931602145.1374528717894 143.7395069172656 144.27348355713175 144.72081363088847 144.06171967486839 144.0592946885272 145.04064217417417
47 144.63225863407436 143.32689776743373 145.18748106063398 143.74300805995156 145.5920485910172145.16770984746577 144.14537093802542 144.43131392471224 144.5679642266013 144.16117075013537 144.268266842609 144.93826757796128
48 144.83089728363308 143.40011277806514 145.3076610482395 143.7566879817243 145.42796915281266145.0800586441793 144.30644875943636 144.267155445918 144.57051066576142 144.64228338016494 144.2898365855899 144.8875712232201
49 144.7003641272864 143.52879902246806 145.3685710961976 143.6995126783048 145.50126017532764145.26307823204394 144.448496101773 144.36170703957723 144.49781172659854 144.81942038082477 144.18067165230553 144.74253643273286
50 144.52640179482233 143.6365678805076 145.10577968121845 143.9614840209919 145.66134636801686145.61876604537983 144.0727073026303 144.2054743396112 144.44304295242478 144.95794405094497 144.29212090360252 144.85428523515387
51 144.63702376945818 143.70636589054297 144.92593118744387 144.17283937583326 145.63347077746408145.5012949666 143.95451583619683 144.14141081502152 144.36988203227946 144.9867172206196 144.57346293939239 145.15239356802317
52 144.83830262360698 143.68098290441083 145.17006019405613 143.98419220443728 145.78328016454915145.5893022371506 144.04061758802615 144.19783422623436 144.17094424631702 144.72290895051384 144.51971852496584 144.92423872618397
53 144.89642888374138 143.40092534737164 145.22853413499243 144.0995645686137 145.70100341075303145.59803257843248 143.96502700142446 144.45401657337808 144.37420385027878 144.80732256527367 144.18224165487243 145.15578773459484
54 144.87067865134094 143.36929966498926 144.9908330076031 143.99026702222008 145.77967094461064145.71520938775856 144.03959142943143 144.174871513631 144.4115301858398 144.92884517885096 144.08519808546038 145.06861054685106
55 144.90960173348125 143.17719646838927 145.13875871769065 144.03458805240132 145.69768413259084145.70849157090302 143.92216268277173 143.95282458463538 144.60874403591697 144.98660107135305 143.95283260697977 144.8082917724816
56 144.8364845042336 143.31274275951688 145.0579924350019 143.8682776503436 145.60377227214738145.55688507997888 143.9595871866692 143.89301035410446 144.66543478669672 144.66322298803533 143.87544574928958 144.79324012104422
57 144.98294544802292 143.20864063030515 144.91674340354575 143.8488268426315 145.5025626147847145.58961187392123 144.21271563681006 143.7715127665318 144.80936901048898 144.86486494621488 143.76237021237898 144.74222977623157
58 144.75631797167222 143.570101776171 144.9574603111593 143.6026271610641 145.30664764775622145.53687472365752 144.00095914664738 143.69334422323354 144.69538229914966 144.94033444441834 143.89738859184047 144.7447649103882
59 144.86686561136588 143.6304578728594 144.8891195826255 143.76306158216954 145.3423094421063145.83282286202413 144.0457895355192 143.71626903172844 144.58677857694434 144.8427759101343 143.86815382273014 144.96310752824792
60 144.89681499633667 143.66273893777478 144.88068838135277 143.79945256017274 145.57322663076087145.69258627874046 143.93493104847218 143.76218987229214 144.52632586863942 144.71145442324433 144.08670048899097 144.91375617616976
61 144.86889748044848 143.6841593775889 144.6499049531467 144.13369070021167 145.60511882542139145.6437190635382 143.83762731125606 143.86814424239725 144.31860563895478 144.71567784497103 144.2173328774127 144.84340939414645
62 144.80211236346065 143.40557343087409 144.64589264211858 144.0954360330286 145.6236528443346145.5115070473603 143.60271347372216 143.88150436833206 144.36127195615947 144.7339929090385 144.44206022194177 145.11319464476136
63 144.8230763571805 143.58959772903336 144.6989649606519 143.86687064944235 145.70568322103193145.69725983297684 143.6704799539147 143.90058337586726 144.39630910841498 144.67260631842603 144.57391618098612 145.34297498581626
64 144.85066630046455 143.53675992623502 144.70130606001317 143.82866020706254 145.70022082960276145.52068393843334 143.72578167128717 143.50163166129653 144.5079064829356 144.80535871888102 144.69024086985465 145.08604347236113
65 144.6857006084567 143.8067223735196 144.77275697046295 143.9340108880308 145.73044852619216145.52262281248176 143.79284112129884 143.60453965312018 144.56163982520144 144.94013132374207 144.58085662934835 145.33590596894192
66 144.8653669007882 143.78821097826827 144.63339957255783 144.0657451609171 145.5952117173752145.29222587862733 143.7257458321281 144.02030642209743 144.55038260716682 144.91192513061284 144.234922321075 145.13732627479482
67 145.1414952766003 143.94279360025064 144.5445788358181 143.8713156485545 145.36572191761536145.24435643836864 143.60059409932617 143.7136180856966 144.48509731393455 144.78646903986342 144.3043810776942 145.23984760413688
68 144.90501642532183 143.95138392643526 144.38587277299786 143.67922154132282 145.38919904288915145.22541223110377 143.6833929090964 143.61589264962714 144.52387721832633 144.66287339320007 144.35865164060263 145.10523347165233
69 144.93533150955108 143.82783679504922 144.6554549363767 143.7117501318524 145.46365718196995145.53128089441063 143.68464408703932 143.47985850857808 144.29671670943517 144.68077490141513 144.40223380656963 145.55531211147732
70 145.03317837359901 143.77288578197454 144.62562419412401 143.5884559736945 145.51543723515366145.5914089625848 143.43776809040602 143.3891157685114 144.12507038626802 144.8044570146287 144.10270048572553 145.2363778587673
71 144.957354032932 143.61708174369014 144.70096507528504 143.26009146896078 145.61004521934964145.54388998225954 143.38245567183256 143.41142623005157 144.60849307480015 144.79671738594269 144.37646723385924 145.42658647965388
72 144.8824470690847 143.62095206181493 144.83107756404598 143.29934583118597 145.62610555949848145.31455282649944 143.62042182850956 143.57892786472289 144.46410558513705 144.7674925751005 144.51857064797292 145.49685199183426
73 145.10126351658076 143.62687093495293 144.92641976950034 143.6120709759497 145.62378091545713145.19414314120561 143.5582489503476 143.60153174802855 144.6169314108997 144.82810036879613 144.39213251269672 145.43826602230837
74 145.21926529290627 143.46346994295328 144.99065877292333 143.59590753515053 145.81480730641655145.15058910504575 143.5991119059205 143.62975534726118 144.44403083517858 144.60318155060727 144.24339891369644 145.34389324019304
75 145.53845940847432 143.40826679185932 144.95830848301682 143.46332516187798 145.84734377228276145.1667443175475 143.65187322835752 143.89824094594906 144.1863374828762 144.9380436904822 144.53456997513197 145.52245460895577
76 145.62638684204427 143.433583415574 144.91132667121047 143.65453285623008 145.837379750165145.02081430605367 143.82816649811446 143.83854612388075 144.37305180128735 144.89767097740196 144.66557271334798 145.43107270368597
77 145.52861001485118 143.64340969562707 144.85566398067093 143.47701362668164 145.78350359152662145.2332073288828 143.84253788559553 143.73612832010966 144.54676493364497 144.9069024703788 144.81758644828744 145.39264590975586
78 145.4197804174444 143.71978112769716 145.1413494222779 143.68711613763088 145.7175122484732145.32038182583554 143.89991589976782 143.8092155488143 144.5167812810691 144.85437978960874 144.86940605176224 145.38700961750266
79 145.8515622416398 143.3822424157529 145.19933055924076 143.761699968301 145.87087762164035145.12638909975064 143.67150873254195 143.6613191540217 144.30747840202895 144.66588768887564 144.83275128602816 145.06142427537992
80 145.73491059145582 143.6634576610209 144.9300444903216 143.75603395772328 145.9799517445836145.24824688146197 143.90004517290677 143.97123036165482 144.3761790869762 144.32627915659367 144.5642953130604 145.05277363537752
81 145.5803836278958 143.7573186181004 144.96992777809749 143.6596513638507 145.7234642031792145.07650942945224 143.91718091873489 144.01990882107367 144.2222801828138 144.29156257381766 144.61518419779313 145.41939480707853
82 145.68707634419295 143.50639243578343 145.0911924721476 143.6483703886825 145.66837970592445145.00756968472206 143.947891724536 143.82377695066836 144.3306426519138 144.41097664229977 144.7433041411254 145.42944418032417
83 145.7186234941186 143.4038822700575 145.39426800822392 143.56617608039514 145.72782362925747145.08816009837804 144.11166543891503 143.85732616900015 144.46004046794087 144.69470603406577 144.78718279134551 144.8876477153206
84 145.4653627431147 143.44871509333393 145.1182886426529 143.64797938712076 145.80263331512703145.19629299313343 144.2006486453932 144.12155007128197 144.5904501739804 144.61068604837354 144.8321660418809 144.8767249078583
85 145.39740478825885 143.43126170943296 145.031057104944 143.83844480512374 145.71736909169397145.036742382392 144.0973384448425 144.0044960104084 144.69819827767597 144.81602056085438 144.64567495905092 145.1086615458029
86 145.54549266819157 143.18037392719728 144.95455347036653 144.03844508013407 145.72388578241646144.89476490187909 144.242933593908 143.91258350914183 144.67417474821647 145.1075722255546 144.61573663008326 144.61062370158857
87 145.59038215203185 143.11771048013742 144.98547603014921 143.9148228603459 145.77220741689553144.7170191693438 144.29883380381256 144.1383401457102 145.06240266563287 145.38742747814425 144.75923492666575 144.67852995765696
88 145.7225773366112 143.11399317911952 145.31325806764883 143.88150516731318 145.47014715191733144.67782221371593 144.3290215295696 144.10444776706623 144.86314748419713 145.1958148197916 144.6309039961914 144.72247111675472
89 145.8113457339697 143.21423128718192 145.11637823850714 144.11333008947238 145.4059238394075144.90717923460417 144.2578799084077 144.29113530312617 144.75866278332816 145.25969709941657 144.59730553764444 144.86172296659208
90 146.02943935776565 143.1248950996334 144.91611165412695 144.16656139255815 145.3349038599616144.89285703057922 144.40160033431704 144.1514607605888 144.93028077841652 145.26777432486745 144.51082045582532 144.88878503178316
91 146.1820587557474 143.19160859905352 144.860770899205 144.2024461143801 145.55933720643813145.08858279121492 144.30812180927035 143.9915325662079 144.833391481175 145.1854961706219 144.28919527453579 144.58037118084218
92 146.1031314263682 143.21035860434162 144.88151491104887 143.98070516794013 145.7086635858919145.13682321973442 144.38913950234956 144.3690674292057 144.40678426880126 145.1888277143656 144.21988219328722 144.89900605176467
93 145.97666424104875 143.25055133026655 144.87177185091753 143.9277672428506 145.3573998540048145.05333181543 144.4397950636209 144.4590253327147 144.46171819430083 144.9765181282364 144.2266312108072 144.83076164750108
94 146.14541170169792 142.98557767325178 144.6840918749243 144.24697511992684 145.69986919612467145.19800859892516 144.37253915287926 144.2230211601234 144.5583588583319 144.83544840912813 144.062705597624 144.847394553399
95 146.14086903110484 143.00488557867288 144.48957986891432 144.27616068142467 145.7947631958064145.0469781804213 144.38344320496418 144.13892920593563 144.68705391948055 144.78388274610364 143.8558605494011 144.61267045397062
96 145.99774780968528 142.9318461301392 144.67750068550308 144.1689988242805 146.04209543778288145.1282768839702 144.5201950242321 144.24809459574428 144.66392203699417 144.7061893448606 144.1146091777685 144.95265793110335
97 145.94443831027493 142.83875613790877 144.96861472758135 144.10218203768446 145.9707515041224145.199525245793 144.41268644288155 144.03442501436854 144.8615515794186 144.8359069907026 144.22694692314474 145.07239585653582
98 145.95468453853306 143.2992905992751 144.83593746906146 144.1703976862126 145.93125817186848145.35785370981344 144.49178807657455 144.33467095429287 145.18036053751192 144.70992425426218 144.47351562436845 144.82310619473375
99 145.83090024440085 143.45153041264166 144.91098735660717 144.19947740165819 145.9768223167158145.29117147123472 144.45192423340876 144.46927085765353 144.99329544296924 144.4847101688864 144.1981711697124 144.63758276038917
100 145.7865294827374 143.55191143172797 144.86325293323372 143.99713562386114 146.093305933254145.2391353041686 144.3596335718989 144.30077368891875 144.97737241432495 144.50482642063997 144.32805648638202 144.6504290869018
101 145.61147870576622 143.43576922270617 144.74558316278947 144.0870346450663 145.85029568751284144.7713699661108 144.39538826131252 144.35715641729038 145.01637084359044 144.71901439280927 144.3039097645204 144.80272133559635
102 145.6851860979507 143.47902525558666 144.6750663204167 144.03903875332279 145.790424128169144.76888411675642 144.42832153614802 144.02129653406502 144.8404035527475 144.71114453050845 144.38662437053594 144.9591520418763
103 145.72405437214465 143.50181183010517 144.71077456439872 144.27802752772354 145.60507430576683144.8150348807477 144.386910900056 143.88502966005927 144.5483530443554 144.74708341683296 144.37060123874525 144.97154437877063
104 145.67025097791796 143.76914724302782 144.98343250787318 144.1142786541678 145.4873000853275144.8392236884444 144.31680667576603 144.04434931143447 144.57016396956092 145.0045595902267 144.24040890552115 145.17358182114137
105 145.41875215189611 144.00769492527783 144.83885935108472 144.11265186475924 145.53812053923758144.81813120162963 144.2296430427327 144.02019742272927 144.6526772152669 144.71944606321014 144.2189887592405 145.08314124139514
106 145.3241190477684 144.0162824908554 144.6006261279624 143.7951763795881 145.55852329686527144.67328722424912 144.20074783902896 144.0640244554487 144.32817164305766 144.95494638220387 144.43557928824822 145.1716992156285
107 145.54999208570425 144.04673837418125 144.64302251853613 143.88642553927983 145.4930338237041144.81755277649384 144.427306081637 144.05188660588257 144.46070279797152 145.11790698825897 144.61134616679394 145.35361152722612
108 145.54522519281582 143.87414907306461 144.75000743705704 143.90599083330937 145.53005390037387144.6368925348858 144.49139175828947 143.8040288667605 144.62116895916117 144.98099570286385 144.73041481284247 145.2177590237059
109 145.55963906706958 143.79038540033935 144.8354342496536 143.9168020246259 145.650061361016144.90555555593357 144.2352227337888 143.95753051836485 144.5393590753498 145.0727943306311 144.70941836146108 145.34759344348228
110 145.47809391024126 143.9203987119238 145.04086055037067 143.87059834385238 145.51102064007716144.91537359527533 144.30123045088447 144.1008613277947 144.99499505322117 144.97651583950713 144.38782595672922 145.06061279788264
111 145.45174742321822 143.84275188148504 145.1020455573739 143.6479206471062 145.5612049569627145.15932835302607 144.31702596236593 143.94737385980824 144.95558108784675 144.99318101200743 144.38420488799835 144.9969973703086
112 145.4982979295914 143.81507187339903 145.06035501418637 143.80268343401607 145.44551245703673144.96299039459655 144.05935443365632 143.63165874937673 144.94404324409902 144.9244924244251 144.63608287516183 145.28737100898678
113 145.5124642592105 143.53435585044866 145.1617479531707 143.95954209476153 144.98842702477822145.07090275838473 144.05978761336988 143.84780396031735 145.1514847184204 144.90864230952548 144.49712522497535 145.16687086245557
114 145.48703879570672 143.66600024029162 145.31555837674594 143.88010945969938 145.2846512776567144.9755314569578 144.3125748967877 143.60893675802592 145.27613242323034 144.65202435023798 144.44100883235967 145.25895870922142
115 145.39368648640573 143.60461140374613 145.30843062180804 143.9034043600286 145.43679606052567144.6412320400961 144.37816053178483 143.28082543621383 145.48161513500935 144.63327499709595 144.60114323428573 144.9697278767365
116 145.60393490919503 143.46250497358884 145.50924193871134 143.84471996728706 145.36995736113323144.71370173797203 144.59855252797473 143.60252536946822 145.4103119381698 144.7295837665694 144.62433297488298 145.0629862505683
117 145.67600846166647 143.35703714650134 145.4829413310178 143.9478614490356 145.48642493286837144.80970941456752 144.32215994355144 143.3764679921884 145.39076217009426 144.6016942770606 144.91386257481548 144.8012668345146
118 145.7104761911405 143.3700109318958 145.22173173226392 143.77267804125702 145.5167120404816144.6000577079421 144.07373100393974 143.43419122560923 145.4112272534008 144.4481747692032 144.98915002396313 144.76642208214827
119 145.3830097571671 143.29903771043013 145.13144786460097 143.80267670605465 145.43406436012526144.71479963632632 144.27673643040953 143.59093416928897 145.27271068045414 144.8242661397538 144.77673941549247 144.88986402248588
120 145.38582922920267 143.40180566579707 145.1466755943141 143.7685306257959 145.26274925266378144.99269079217072 144.16581394434834 143.67160953159683 145.28395001673215 145.06596629431678 144.68624140780736 144.8358278818235
121 145.5051854093131 143.26464995941276 145.29506228377392 143.77078295307638 145.3961530578842144.81914719920925 144.0726001685009 143.4827156053942 145.3131206913414 145.1691816655969 144.7199859274395 144.7419140521736
122 145.75872778782926 143.53794003547654 145.2736185482946 143.99588962491856 145.2844059690439144.81510476730327 144.1020313345893 143.19645105980067 145.3503361604842 145.26948627914416 144.60726102612875 144.85873337781342
123 145.92057605558506 143.78171263895078 145.41356287146436 144.20359579434097 145.34833806901554144.67774018784502 143.72494165565527 143.32487875837862 145.55793543433148 144.8975633473447 144.80099093087586 144.96234802786
124 146.0757773325176 143.90826216856217 145.38581191639702 144.610757700085 145.22106186164373144.8105474326183 143.73943111661686 143.10010614370566 145.35910022627186 144.90586613651234 144.7470771041609 144.93265534286746
125 146.0587995300651 143.9262720813175 145.48485428703106 144.51964604546862 145.53272324369718144.64468902879875 143.70828459818603 143.16773166888518 145.34139587522668 144.78231987870254 144.7993442872331 144.99399588352887
126 145.86201983713477 143.9386753211022 145.69865329062083 144.38200730632792 145.75193914931748144.61106038042163 143.96823215935132 143.3126803635401 145.38240593288333 144.76862996696917 144.64901007187166 145.07164866444143
127 145.9137674002681 144.11119402588952 145.5942065445533 144.5508249986392 145.7844309165021144.40346236449258 144.0028659552157 143.04419383516054 145.55991937606976 144.9634503882994 144.3937074737641 145.1680826566936
128 146.0104907615086 143.83490651323018 145.71751477957716 144.55503206019864 145.69602967958468144.1344048466797 144.07618443144779 143.01929742498194 145.26050967411527 145.0396464740037 144.1488075969522 145.1952077186984
129 146.01563149320913 143.78627869735175 145.7751743103594 144.12424131655783 145.9082769001543144.50158872698128 144.16968454804453 143.11186379746977 145.24855462114996 145.09601137701705 144.23556098990483 145.1367169648871
130 146.06278064558157 143.74944608260992 145.88658792798174 144.16720599803332 145.78241648899242144.83805172589823 144.101554687466 143.22414857159194 145.3450557599723 145.13091328471089 144.3617671085416 144.91479938423788
131 146.07049120462324 143.74742647520486 145.84330457293845 144.18485528986596 145.90163496028637144.82568045481582 143.9624823935492 143.42598900989398 145.13576520777838 145.06875241475416 144.33520745627013 144.84898155693693
132 145.85463901007594 143.72711873683394 145.70637545743253 144.08654284880316 145.9226939290813144.86890559890327 144.1389699694197 143.31021630458628 145.03047657821665 145.2777598888783 144.21934217203517 144.85091047906093
133 145.9150386659284 143.87593677969383 145.64845298773972 143.90567345663868 145.88310199149706145.06859418176697 144.03484037263175 143.39535845005895 145.2850339469679 145.22952082737447 144.26274401080266 144.7196857887275
134 145.94778446012273 143.88026074288663 145.69770282375578 143.80986166646335 145.75920630117463144.87560352549693 144.14649534925627 143.24515142715495 145.07106684512624 145.37921951114063 144.2342991156005 144.80984504051236
135 145.95754399233704 143.9116381420993 145.58915340928522 143.78321663218773 145.92008675329896144.8586547006286 144.23655540048546 143.30945782891183 144.93279695946117 145.47233263551922 144.05043179546138 144.84192360152096
136 146.23379348809928 143.90000203007102 145.7623963273181 143.78636071729719 145.7805784124857144.96933797233984 144.46191298874476 143.34167132540992 144.97969942783126 145.44056507479908 144.1882269118632 144.74886282089753
137 146.34425338079888 144.1229086407588 145.46667174738994 143.79155925422006 145.95372808427757144.95891543826937 144.2751391386579 143.15274230973247 144.9388917929991 145.25037858304148 144.04260384086626 144.73353630415872
138 146.22476664732017 144.25764709591306 145.38887814110873 143.68763512722236 145.98339688408342144.8414516967831 144.35170582540908 143.32053534028984 145.0816025122687 145.31953493165906 144.31543704991714 144.83310287646722
139 146.26736723014707 144.24249410152257 145.28800915080944 143.8228384714155 145.84834892157238144.87976441032927 144.4131701715329 143.38286267980024 145.20549766294423 145.21982338473526 144.224045258861 144.88193638993113
140 146.14356905581528 144.2341633262753 145.148014056325 143.65670931975004 145.6845762833372144.97965421978668 144.45682696050554 143.7141650309476 145.06035529875624 145.2460701024695 144.19834836500596 144.94923457469397
141 146.17132132813575 144.05090219291137 145.06273920867048 143.66508183193082 145.62050293572406144.89646973472483 144.44001930890747 143.29560265086596 144.70396531340864 145.09791804662783 143.97723432554818 144.86711222725728
142 146.36266209158617 143.8709289921787 145.140218105756 143.72639531801832 145.6997708659329145.09472519492513 144.34378746307382 143.2456033716739 144.94678077533325 145.06771627492824 144.06837396614438 144.9485864962298
143 146.2344484115671 143.5304071516868 145.1785074546153 143.98454574281146 145.70788115935713145.1672833654704 144.38031647983755 143.1792430330032 145.08098199956714 144.99773169527464 144.42180825013224 145.02904458219618
144 146.24182744729106 143.58103890953132 144.94484565337848 144.1695706660779 145.87185244086498145.1457991778996 144.42599840141156 143.26909644481967 145.08105136882062 145.00414742832754 144.60273294107031 145.1493617143766
145 146.14594452262705 143.55409635096987 145.00982430467533 144.03768953588093 146.06246167184247144.96289671877344 144.12531143159305 143.3000198799112 145.03708976581987 144.99969849322954 144.65441743049203 144.94924982966427
146 146.04041453524718 143.58982350883076 145.00299387079082 144.01703969190297 145.99642123698268144.96209921880353 143.9742558076203 143.20710194665048 145.12357363526652 145.04082971125538 144.6470228205167 145.09197528943247
147 146.12580382097002 143.77833986352218 144.9048570533642 143.9420713374329 145.7466012160058145.03687629813464 144.38837357623098 143.31922504647724 145.24985714823464 145.23394005176044 144.7216097550083 144.9995241455586
148 146.10549023268288 143.556338419928 144.9798984152131 144.07748310382127 146.02226629970517144.8696288976514 144.2154724935186 143.59054888380862 145.31210450523471 145.16601912646513 144.76607601107767 144.96457319857006
149 146.1570781180129 143.49553740949108 145.32937944854086 144.0423751007852 145.95083631321555144.722034127825 144.02754305240774 143.9017282894805 145.3731774508216 145.03744819377218 144.67594977383095 144.7414118025131
150 146.28309941450672 143.43140722385866 145.16959327957747 143.90477080099706 146.07298339198803144.8253584272794 143.97823375625808 143.72455037953415 145.14129463384796 145.03572806943828 144.65377413151083 144.73527585800636
151 146.164054069679 143.5003180471543 145.09372999194753 143.65820591706014 146.31879079149144.7194680632931 144.50908339563682 143.46624563190622 144.96400842231196 145.10540384945992 144.67991097040627 144.7071209297356
152 146.1689090975207 143.5808638520557 144.9624682402161 143.93337784462867 146.21171158017845145.2549056845815 144.40825356117057 143.27680061337233 145.0009567853501 144.9464945010141 144.71182692217798 144.84257541608605
153 146.26832369903317 143.347194997502 145.20689982657075 143.69432973874515 146.09526235154937145.1792962002218 144.79430935457566 143.011910789745 145.12055674322832 145.27315889658428 145.0729264249784 144.4890220394729
154 146.12124677674285 143.5713326306484 145.23575463447006 143.9452291877258 146.0529015534472145.24458464951073 144.79964096043642 143.18708292846063 145.0435742691176 145.05485438812704 145.08332033375822 144.70276731970756
155 145.84801017527093 143.56100581550731 145.34646399185624 144.03811094731512 146.03357461816302145.10282769862775 144.7352367324364 143.26905424115864 145.34497071751613 144.8368638140503 145.09583990232923 144.5014330447939
156 146.02228316045986 143.60425163854535 145.42572765978795 144.0520284904632 145.8058630573299145.09003228941071 144.92277239087434 143.40896133065613 145.33251684657608 144.73752688883025 144.87061973831518 144.6367191662099
157 145.90736550377252 143.37992726556067 144.98699387138115 144.1200310616569 145.9535619972817144.92109410600779 144.9637587971964 143.32116532146637 145.08019478905382 144.7309374789889 144.56082738491466 144.88428223273576
158 145.9310732301584 143.36370056162636 144.85978715432177 144.2772243181305 146.18380079625115145.14915466572162 145.02369258772637 143.33320334320484 144.78869821997174 145.10037299084792 144.84934113563185 145.17209421306762
159 145.8087837231015 143.57308246160687 144.88836359185825 144.46906275607813 146.31030486542548145.24531934074344 145.13887591690857 143.28634984283158 144.84878878225643 144.9300094331912 144.9259155363172 144.90816726591453
160 145.68527326079916 143.59898764407754 144.7008430579793 144.52189600191375 146.41865302420024145.65034401947506 144.77987377463813 143.4033720569301 144.8926867513192 144.9243059255719 145.02901365072188 144.7450379234404
161 145.64968409164337 143.60092579302713 144.9870624264701 144.35094520960945 146.5173455755474145.2521645065819 144.77216505619455 143.02120370272854 144.61726682103716 144.90838345469749 144.89052488827875 144.82988228532872
162 145.53702050912827 143.75983852802037 144.81540119331987 144.2993619499071 146.4230252255264145.1576812974967 144.74550833466495 143.23656359706854 144.8718961879652 145.10470012349674 145.08189167627134 145.1799684172544
163 145.35840072485988 143.49097961987863 144.74152778781482 144.35289604944433 146.30713673220288145.06441869239015 144.81412127332328 143.3874434663501 144.9520610817564 144.7197867249671 145.1305823825399 145.2480277735072
164 145.04579983250798 143.62204752625067 144.51032221684807 144.4904314534135 146.44509966070837145.21857141446995 145.13628178563982 143.42655083652804 144.8474776838124 144.6728407325192 145.26513141737342 145.0533145456351
165 144.9816399445217 143.76521484147676 144.39509722504 144.45496767755697 146.80093649862323145.08107646922585 144.9639679920995 143.53199209490717 144.7816239749269 144.66098209323047 145.19760814878364 144.94690165843542
166 145.13302194510908 143.97033091516818 144.351953727721 144.4335882016299 146.7848529960723145.3330288782183 144.84550617125905 143.5972578148257 144.87477857228853 144.5752649458418 145.46248110265864 144.9488295496567
167 145.31784799111807 143.91207781711276 144.5199782555992 144.39612269917015 146.93847170118082145.37560501047017 144.51278905802468 143.73594015910734 144.74588698765183 144.46863438702755 145.3031401439691 144.79882938753292
168 145.3916081339046 144.18473011582154 144.5456993929321 144.4393313575599 146.8200366404526145.21443018044485 144.70822426686453 143.64664591487804 144.63373091420266 144.87018497460144 145.29260600850228 144.75637914162823
169 145.35857290732247 144.18379802612853 144.36179280745912 144.2069782809971 146.9153717793471145.26963425834197 144.34552750847845 143.78327411632944 144.67943924728124 144.89371360622346 145.09599432755607 144.8365708330962
170 145.47426977441825 144.05534652858677 144.4197361556051 144.3194357263424 147.10657915272844145.225578998897 144.3816675141822 143.97737974912704 144.6420135824304 145.0421465551492 145.27527766072384 144.92373274822774
171 145.5262336589158 143.74193596419295 144.64881732407045 144.02002893252032 147.00938368283158145.09654606502156 143.950363037935 144.13916889638512 144.82051298888982 144.8160234666722 145.52418744713088 145.15261887941026
172 145.22644022763865 143.7345164747576 144.91335658281682 144.14809071863428 147.10394047683909145.23267221186381 144.15284864083733 144.3184207279459 144.78792443742128 144.72186075172652 145.48754252083268 144.82350513326193
173 144.89212730206881 143.74441232490506 144.98243216500504 143.86343495974512 147.05629694297411145.30770735966348 144.18205597586933 144.13816654696737 144.76320280646476 145.11263956624097 145.71259779231067 145.0297871502161
174 144.90959621975972 143.94042171958418 144.91062716676961 143.92141147292443 146.61550896465937145.01210040293302 143.83666731796038 144.20964752160899 144.98481208680204 145.20666873916028 145.36725463913868 145.01176628289375
175 144.9777271941361 143.79936311928782 144.82351705727905 144.05882145410848 146.29744741327931144.82378541531844 143.71770089514112 144.3448060020677 145.05621358392375 145.2685349081234 145.34546796582705 145.22891847419416
176 144.96564591427628 143.8740401157499 144.8167966675576 144.2402576366203 146.53045569957152144.8213236466234 143.7395483342648 144.50029385316648 145.0716294405991 145.2408775123317 145.3806352638352 145.5788268023406
177 144.96561975559592 143.79417436380376 144.80599747669763 144.41586300287258 146.54905695668975145.03975752077085 144.00611062424426 144.4890159730286 145.2661944135759 145.23379140677963 145.242554161189 145.7532393967426
178 145.10739656871925 143.76253194060726 144.91511570643144 144.4806184545145 146.5628299692902144.89077129943936 143.83042162929857 144.51128718482573 145.136981871507 145.22653446478708 145.4294688174021 145.84853762497931
179 145.10456453846166 143.75223102464315 145.08431759481957 144.58255967510917 146.64697412774595145.19150108527202 143.9491684907505 144.51259054948343 145.13364692439345 145.37648511376318 145.34934766105215 145.75163482029254
180 144.920628817913 144.0031438727855 145.24555404643087 144.5372984071418 146.67473952140168145.06191408026538 144.04552426367835 144.63224285094185 145.04578146532836 145.4702704825878 145.72376333947517 145.91108459740278
181 145.05140112927654 144.13986996789205 145.18564084336353 144.3192637333137 146.85335390056792145.08801258992932 143.9650621090413 144.43313736866796 145.02656869751235 145.5355864190241 145.93889665052075 145.9308141487426
182 145.01548382243863 144.02418930332857 145.25606132750303 144.22713539424407 146.67931706242857145.0833584672161 143.9364645042202 144.44958541311223 145.28865632546356 145.51235972787168 146.27998210432142 145.70362822588143
183 145.06854116479732 144.29914989770808 145.31065211005344 144.20016740632383 146.66653097371864145.00959587812136 143.73852127808283 144.484725209972 145.26195401417405 145.3873563958174 146.1663673241105 145.51528029229408
184 144.96165665098428 144.29478456994622 145.41527153390766 144.17305699712546 146.4475633691597145.27779564618606 143.69861092827244 144.50716456486518 145.3194847496113 145.30558684155395 146.08173913264469 145.47909255377544
185 144.98709934618608 144.03936109012292 145.43352520635415 144.38697298836036 146.19972392595432145.313387559478 143.7387454274972 144.39075352826583 145.3132980684111 145.21498057440317 145.85401145030144 145.53657505122726
186 145.4780499449062 144.1508865990791 145.22287945752666 144.2875376254668 146.34686424714891145.2600591459835 143.61465260420871 144.55424932291865 145.36680398983876 145.16329796343203 145.8264939155273 145.6128450946231
187 145.52495318733696 144.3155897396371 145.25011393416386 144.44276153233466 146.37398412181034145.4341245494519 143.70601620264924 144.7696476108295 145.2928388241895 144.9473478947065 145.70787192243546 145.6242767295564
188 145.32606120083057 144.47199241370598 145.28307782921408 144.09275141766682 146.32738927236758145.41493174242132 143.5929476493918 144.78662454107246 145.22025513099302 145.0541184805139 145.49852405659874 145.79599768370778
189 145.39076706951118 144.42667342114993 145.18265802328554 144.10752351631507 146.30389352103575145.49874550176753 143.90468716508005 144.80034972534432 145.04184924597385 145.1046402169826 145.51738728633035 145.8284097981992
190 145.3601595921021 144.27574257224137 145.37139180773298 144.22387304873612 146.27926708013064145.42705179437414 143.97204636260588 144.80518920088215 145.15285024665985 145.21904704732026 145.37699098305566 145.79803202625493
191 145.36654327627812 144.24942580879295 145.1274084663378 143.91149626637517 146.03011388759074145.0850505848216 144.09498821163962 144.9580585608883 145.29843831662197 145.2942573448381 145.37695434472386 145.9823261246625
192 145.36789939798732 143.85072551659962 145.14240444644804 143.88854030220696 146.05072435301474145.18488099638716 143.87064982689088 145.0056763582572 145.53118016424605 145.4666448421912 145.26424249097857 146.08892149978678
193 145.14321820014385 143.84229089842918 144.95664862717774 143.9863287758652 146.17532629327147145.3210174537259 143.90335208883408 144.97580099124474 145.32517980888392 145.24168560586287 145.36103421512078 146.23431775773273
194 144.90427803950612 143.8365807311409 145.32291373417692 143.81651613810445 146.5168862238903145.35723076180545 144.04075294457536 144.56010502257695 145.0973837620446 145.44635405928932 145.3949934204208 146.241557742743
195 144.765465019045 143.80277601435995 145.29733327469958 144.18370592445672 146.61905494070794145.18417934714276 143.7702639183026 144.6852324488666 145.3442209491914 145.2368011712475 145.29674901148522 146.0992260245597
196 144.58387357077456 143.98979893109095 145.5018510504007 144.11326703062113 146.96022753457365145.0119412838466 143.85533915032235 144.62766238599346 145.20688585711093 145.20223387612106 145.37037011612765 146.11447875117273
197 144.3721726273212 144.09156861787736 145.55403023594636 144.2597816931111 147.08215480627152144.8898452363394 143.72666889056077 144.50981246477835 145.16976836184094 145.10128003809248 145.46242043181172 145.72592878438735
198 144.7938964838655 143.93348850088418 145.46430611254274 144.3684548657581 146.7661353432164144.77963652688183 143.83792855787945 144.59933961594513 145.13529425807081 144.94392280482685 145.46251253080285 146.0290292175584
199 145.0014402421959 143.8306815383724 145.24636602919423 144.29153042155585 146.92473970158795144.763702959191 144.07568051363094 144.69337543676386 145.02209064727955 144.94932844025135 145.38303991173467 145.99626033110837
200 145.06286842398026 144.08808954334924 145.47669313639037 144.61383717589703 146.8547266161505144.9323467747319 144.3416737244575 144.80701044229622 145.16540308670622 144.7893501854702 145.20189825489683 146.19224693718826
201 145.32638261411063 144.22220596104393 145.32926975407074 144.57496251956354 146.9271742438244144.91699816480045 143.83314174720687 144.67196508899022 144.96576966247088 144.85380831478395 145.24916168523706 146.09140065912013
202 145.18955850885712 143.9781120046354 145.2957522406632 144.579113218372 146.97912182089033144.7132971563336 143.81786109851888 144.8281941842673 145.05865698559253 144.94627979975235 145.18255513483493 145.99753020891953
203 145.30561053383312 143.7626093862726 145.42983720534448 144.34940128739825 146.8211140767484144.737616569285 143.62115194320592 144.78676252902116 145.3418174925233 144.93271927100423 145.1847251612948 146.09077977175488
204 145.47746544708306 143.86240526694772 145.3712971689684 144.58432830533692 147.011917473888144.8642563250821 143.53671267601246 144.83650258257273 145.4210582786444 145.12970250285875 145.2511045629211 146.1680397983126
205 145.21700537644804 143.9696234021809 145.01466757043718 144.64040188934487 146.94703341704215144.82477464484094 143.74749187941097 144.7982249558348 145.48765538550165 145.06531499777088 145.05372820722272 145.81031248374163
206 144.8311001959083 143.74230985101036 144.93321945780372 144.74747879309777 146.82004155639692144.83091713687165 143.49819977622332 144.78320523806872 145.4537947510613 144.9339026858665 144.92660583552473 145.7601969142733
207 145.1734378916708 143.61039336233088 145.07655654636025 144.99956735825407 146.95259861468548145.06930381242702 143.38659060940907 144.83476752067114 145.5139907270296 145.0523127663429 145.20404678082403 145.91970432314974
208 145.30793484665483 143.83920473880457 145.23388624457357 144.9624910943098 147.28372050687443144.89957581199678 143.17324645147593 144.92240418005346 145.64830126866318 144.89988101406277 145.08517668025834 145.6399563986645
209 145.4381218477561 143.86583467402428 145.0619682582125 145.0597753009971 147.22471261269396144.87851755576568 143.30591630133785 144.98425663588068 145.63566012588876 144.91132005738342 145.326354669181 145.52203124498672
210 145.35399234879344 143.9743089779445 145.10451818174485 145.0587239264643 147.40599490694788144.57618260425372 143.46977749055006 145.0338307012959 145.35556540927072 144.93231581435944 145.38749822294847 145.53369782987465
211 145.59011872060967 143.93658318295007 145.0564919072034 145.08904027199765 147.23917766323117144.56425679658958 143.43642927400123 145.21284552902637 145.30593988238033 144.76599312502833 145.14632164403633 145.53564016338424
212 145.73360626662094 143.82336107825972 144.6687859605335 144.9529741777866 147.138039953638144.71733692418775 143.5229529701412 145.07946325619608 145.36179925652417 144.92445149636796 144.82467132458225 145.22671712211815
213 145.75670229140817 143.68254969746698 144.58268604499432 144.99319394637806 147.20555261888083144.60270434587153 143.70422149464176 145.26346338949355 145.26712674203523 145.16539078910208 144.62539981150775 145.1257278312568
214 145.6020940976109 143.75698247084804 144.545174733524 145.10931572928405 147.27785222985264144.5441785669715 143.6133991439403 145.27720957723608 145.34333230922064 145.21943152472474 144.69930547115516 145.1567877910045
215 145.65201702930412 143.7315486774424 144.60994615375563 145.22313297425168 147.03079919108907144.5809698536875 143.60453207609999 145.13679289503114 145.29449660810695 145.20066939469237 144.7682450192308 145.22182133315746
216 145.6432196103108 143.8398867124275 144.77729784868575 144.93523420762654 146.8463639339971144.6164265026162 143.4262375392298 145.07563308833468 145.32927069572494 145.26850282630664 144.75571008624996 145.300398620158
217 145.54948533672703 143.73054732413388 144.7285693495965 144.93603989169355 147.03717145537766144.66978974782137 143.32374543393146 145.13105173090878 145.42888270196545 145.35141121451866 144.74782393461484 145.173448175407
218 145.70805055569824 143.91559838325242 144.8398255854223 144.99881893382556 146.99117249296265144.92110364773245 143.5501486818024 145.05314001150603 145.3213344593322 145.2950971920567 144.79973541027996 145.09232753233644
219 145.78237032812825 144.13319236818182 144.6403830953891 144.9565699506705 146.83583640108367145.10748452644373 143.30557662653794 145.03514039450155 145.17589016465277 145.46466725121522 144.86802609470865 145.424240646308
220 145.77648174495053 144.2726746297011 144.47170333961878 145.20381539344535 146.63064125801282144.92158894829862 143.26127559946008 145.07353427365624 145.53028875521036 145.55187417182114 144.9940079480239 145.5301388098927
221 145.69455158201683 144.35464158664044 144.60190949420075 145.289304776958 146.60835167049237144.8509861024468 143.3995359800001 144.9910088128076 145.527057559149 145.44776193173854 145.01483102077253 145.52011658893232
222 145.67898795747064 144.24957766676476 144.6536219586741 145.18861037316162 146.58035459275632144.79164311604026 143.58585079801335 145.06407595074197 145.42785450311058 145.40051932921122 144.95694368586038 145.47279367071098
223 145.84370760166627 144.3654679915867 144.7645519532434 145.24407659292515 146.28925507543505144.5332647972578 143.48835062607426 144.82516537829633 145.59038691877706 145.2986987750877 144.70390533046398 145.42908699868826
224 145.56625426884975 144.3789014718142 144.65976851514014 145.11043804373966 146.5063638622248144.65727502838408 143.33607856084637 144.7649102611956 145.43099026239622 145.18235553722315 144.6628470890451 145.4832025308989
225 145.65297142939585 144.23074619805197 144.7316862456076 145.14210345865607 146.4967545810096144.74517722757682 143.50217578022716 144.84481656412575 145.31245060185216 145.21783312777953 144.94676121349414 145.4402421497476
226 145.83989493188977 143.9748907183847 144.76959435036304 145.14507096193796 146.62587048292156144.58619748159575 143.47708900518964 144.773617737564 145.44057386665213 145.16318561681115 144.71834392336157 145.4545638163903
227 145.59081405224262 144.04032055556553 144.81868386826602 145.11220655229906 146.56189425393563144.45720764320768 143.4881315276991 144.85771894940754 145.30475853467632 145.3530715042988 145.04850690939193 145.39654727118793
228 145.57943987208486 144.11140831946722 144.91460591458284 145.13623582817775 146.42464004169375144.45250898318517 143.52596348421685 144.95339934307782 145.07285347831333 145.1821723342601 144.95942808846078 145.20611879514996
229 145.5532488494318 144.03150020980596 144.8757958773937 145.04560683039801 146.34653746935442144.55484046138844 143.4547068544114 144.74273033197863 145.4252166245874 145.16595492731852 144.85885264260153 145.3878693406801
230 145.50449874405913 144.0347381915407 144.64982496651152 144.91989649720915 146.32441556811526144.7609642880846 143.19809669051358 145.0341994823046 145.420750564907 145.24595858522702 144.95817069722634 145.2691984244706
231 145.39248554298328 144.0237054608933 144.62077413593627 144.93259847543962 146.11430247972973144.4939975493817 143.00743530782736 145.19513479767951 145.37619257894218 145.6524086804292 144.92818516267548 145.18888684658026
232 145.279715063067 143.9470857798755 144.88515031140457 145.02094267133458 145.962958660311144.37161853463786 143.25860884465556 145.31229885213432 145.21652431717337 145.609545095597 144.82989982274233 145.15657254549043
233 145.1888952839791 143.997439115976 144.84759363945716 144.89059734454864 146.2356242895033144.36766901851624 143.12152390937172 145.6578268119054 145.42800621242137 145.394447312326 144.91562348616972 145.38966753316984
234 145.2379423435901 144.11951418357978 144.6825442737557 144.885763774208 146.19627993132508144.55162510732708 143.15560759171302 145.5324057262642 145.51504539279912 145.52259232774102 144.78281996929337 145.3820518600462
235 145.50155584685623 144.1696609456579 144.583705630354 144.72622720620393 145.9443404789413144.60976647754632 143.20505547667267 145.09848403740648 145.41119001997203 145.58626917330128 145.01102125659884 145.29145258064636
236 145.1758563951716 144.06522910075768 144.7759708291644 144.63987057546575 146.0130762212306144.31281073671346 143.23295506664488 145.07797494706222 145.47782121446411 145.54567932616996 145.1942240970427 145.12569192534968
237 145.216762647908 144.32293887417038 144.90590495095776 145.04447268967954 146.0866991357792144.31756007290429 143.2927242802517 145.11729327501897 145.4522879997159 145.57147891450515 145.33093207657006 145.17575685558626
238 145.46494826377477 144.25139570213486 144.68299212467028 145.05240103169177 146.11598043548793144.27971093309264 143.28085083130097 145.05926407501767 145.20413127300915 145.53193485607625 145.238109428463 145.28787985675626
239 145.68735253302017 144.28744872469943 144.63573284602552 145.15404661801125 145.88685105109752144.29254939486495 143.09803488592215 144.83277808004758 145.12289960386448 145.38256056135117 145.17989519798792 145.09301749972724
240 145.8495188584654 144.1212673052647 144.7698405054512 145.41196380377227 145.71194566895278144.30633873571549 143.09433108540307 144.9301545046249 145.08223965905734 145.69081291858885 145.22146279152417 145.00512055538792
241 145.8442917101243 144.18282544273097 144.8048808653119 145.1769339043194 145.66767579342567144.179699602555 143.09076406185042 144.87311627083884 145.28218131430532 145.82377508345525 145.00744315282688 144.82720865435857
242 145.86340914337632 144.18430323728634 144.7546496333675 145.1973022900584 145.9165200798576144.0441520768322 142.88482102323658 144.93852198113407 145.37644333986356 145.71176139011968 144.91212965145502 144.5581404574631
243 145.74507818666234 144.32339289439756 144.51841479358004 145.25834899994098 145.95988039373677144.13075850419395 142.73351499958633 144.69519574703168 145.2405965999992 145.47608456849693 145.13954394209992 144.7421227327502
244 145.7984776863473 144.2174915575255 144.4217617141441 145.25795349774623 146.0557067005923144.15345692867822 142.79627725819373 144.58371311652 145.6321746597683 145.69595221038583 145.12969764402374 144.657785828951
245 145.8535716605219 144.35731899360195 144.30666702179292 145.16697570585276 145.86548455368847144.40355229703388 142.9583051866762 144.78983199242384 145.4269614038941 145.63825375928408 145.38126876612773 144.57174368365347
246 145.67608098801108 144.33678678029864 144.35226531214613 144.98588314213296 145.78990051222578144.45641788781333 142.9777838838399 144.5842049243192 145.4941728873429 145.73112546479322 145.44491638936282 144.83122709097776
247 145.66675282221016 144.36770387775152 144.27996253512458 145.22475025487623 145.70216123420795144.47882702048287 143.20654874257548 144.52578011083915 145.5203735054358 145.70114192368442 145.6354410252632 144.84770297337002
248 145.59121376795278 144.1729036976806 144.50744102490506 145.37228413228905 145.97022841586192144.54913584005826 143.25461330603062 144.46766774620983 145.7286146835108 145.62175244430904 145.68668678245308 144.9613213501309
249 145.63687556422886 144.3325436550179 144.76578571705883 145.36414167101978 146.00539974399933144.45708575899465 143.174248807235 144.38066338033468 145.5387593365304 145.40337483478407 145.5764952776787 144.6840515919441
250 145.75132831296025 144.28755683508533 144.7612892230968 145.40873973393144 145.92636868846748144.38113070076702 143.2731379476087 144.54701154456433 145.49254299033677 145.65089209223225 145.5468906865237 144.71296371546705
251 146.06921235700122 144.1993467519015 144.82712065699573 145.0453603279713 146.36848355840976144.4288381281676 143.20464641740963 144.73881678853957 145.61395575569625 145.55434458350763 145.3436273936366 144.67128350432242
252 146.18941877377625 144.2291277754118 144.68364427889944 145.03593397500788 146.3836172156051144.5752771613375 143.28519746092587 144.60497342138595 145.51306059086966 145.5546703615578 145.2376975304969 144.99168117258654
253 146.33862415746017 144.30389097654495 144.47972826420488 144.9635484665313 146.5164596672386144.56517521974828 143.3103922641082 144.46919422339408 145.56660714184054 145.40875257276363 145.39174771565436 144.94898873616933
254 145.97319400705086 144.4958405875557 144.4423541782243 144.67539290992767 146.3378771510747144.2986553381143 143.20452578776886 144.56162978912877 145.43665901353066 145.36626057295692 145.48786270408672 145.2087919449391
255 146.00073538411343 144.79045668274415 144.5720304416554 144.96966531680638 146.3583620371203144.06330167115382 143.21204635647146 144.69788985814276 145.4856417992488 145.238410747275 145.63661420045457 145.36651146352025
256 145.7738360134026 144.73753484145448 144.62436425817648 145.3924019755165 146.73005296480528144.01856833991056 143.01399184635233 144.52321562915873 145.35651624838346 145.29632920868562 145.64938449800584 145.44394199383933
257 145.7570134667595 144.60631897619493 144.57154337223633 145.2942609538069 146.89784561400737144.16242589908106 143.03851980641127 144.53259059218044 145.41433454021686 145.0306174740794 145.64666721668925 145.1609353959284
258 145.7748541034939 144.43904093214226 144.48258030188143 145.21722447854924 146.71271037062166144.1359388694074 143.20649606160504 144.86548423651016 145.28093140986715 144.93563616611877 145.61927298523767 145.18516649006753
259 145.6399716028636 144.29777067782575 144.7039969920894 145.0960543187058 146.83545507648148144.00652208683326 143.18419458047273 144.63771205451394 145.05460118011382 144.8048735424013 145.4674841681393 145.0379892067215
260 145.8349781491112 144.56700643007414 144.4048922428326 145.26012597066833 146.99163399433274144.09034741782114 143.41062372731764 144.58964481380755 145.11338958119956 144.67315532498833 145.67908575139444 144.9020711738844
261 145.90652396813405 144.79214357931986 144.11860329198606 145.2761209450483 146.9771534767239143.8982726789245 143.15266688417066 144.42959057561495 144.93193026109344 145.01046294582775 145.57898219628282 144.92543279302774
262 146.20352713659736 144.732352328629 144.3003780456444 145.44088812559107 146.86254451713137143.9432675546417 143.29586899485778 144.5563745041003 144.71689183113938 144.93028370217976 145.61151482371295 144.93552297416878
263 145.69007611143985 144.82175372343917 144.3688588769627 145.49657654081548 146.81488109843232144.21728161007744 143.32091697239974 144.5708954863285 144.97463428790454 144.67291118651266 145.55718269037132 145.0365566445497
264 145.96043082771357 144.7320447644289 144.57118618157014 145.31717063897813 146.68925896208268144.3382010400495 143.1800514966663 144.8949322566109 144.86522127969334 144.81519450382663 145.28677727500093 144.90091402597807
265 145.77976476731573 144.73474969608864 144.19073991117295 145.32325361969194 146.37358069577562144.46605376594596 143.2731554668153 144.75638656511745 145.06871716885198 144.87623213801308 145.3355903189996 144.9360974585967
266 145.600096325463 144.41834202707776 144.11087116600712 145.23740227398142 146.50879348393352144.49684169349308 143.3442995110332 144.96969676209488 145.02915330618623 144.92198362566998 145.08089199712165 145.05702004042504
267 145.78804375155147 144.4005776543702 144.19784638300536 145.00197813035547 146.5660089257041144.39673909751224 143.29803635917457 144.46502842455413 144.96809035690154 145.1706570595733 145.08246895716698 145.08050352428245
268 145.73428159437003 144.5239977931878 144.21456053927653 145.0257450258367 146.38882468122415144.35204618923476 143.17715084033355 144.56666233318796 144.83158044536614 144.99230627166585 145.37291182645387 145.29337667429994
269 145.65438119895504 144.3477232400028 144.41549001408933 145.21016541387644 146.17251181376227144.31115263653507 142.99696151028428 144.4657727788951 144.8915930220962 144.9810206298918 145.6604117295409 145.33591297067628
270 145.8428349235834 144.65460660771055 144.07271332073438 145.07777099213777 146.4098292398385144.87244560368606 143.1355773440301 144.5870590451853 144.64813083104082 144.88267718786176 145.40886343206407 145.12212997046927
271 145.81831715824217 144.5290474119336 143.90142271702675 145.0968160692585 146.49312372497903144.82182058047994 143.25793675817278 144.7521983245147 144.40854748280873 145.21713478646723 145.48139523378183 145.2286049442306
272 145.96309866134226 144.6198411001632 144.02994435216675 144.8875312665115 146.34573215938966144.79221361900045 143.40584870981638 144.51552373020297 144.45371910797465 145.2430301682165 145.6072083283817 144.9114060376215
273 145.6317010733342 144.61901317180838 144.0054677968218 144.68300187881118 146.60667182317022144.77485201052633 143.81014750072424 144.55831812140943 144.61178101309957 145.2605433762777 145.74502432195152 144.91685361419323
274 145.57512090153756 144.41036256071055 144.31316512326123 144.7303168542119 146.35613337180916144.89595366170445 143.69365390215984 144.65860410838636 144.53127974748998 145.12966858345263 145.4571499032455 145.086430849191
275 145.5555551790191 144.4916129815481 144.48921886946866 144.77381894289297 146.24640171779387144.69200082424294 143.82475579848105 144.5517305572012 144.63253988532 145.12366798084102 145.57607783681206 145.07782083040513
276 145.63630734865836 144.58404128220454 144.33825668095812 144.69144526309586 146.00774826817732144.59864801785392 143.62479959365277 144.58995116675683 144.5549746327343 145.30728216415392 145.56284996237918 145.23302618103364
277 145.519590284414 144.7762077210835 144.2028800383876 144.8104846221177 145.9545360358747144.43220285928018 143.67538296050736 144.6141973632884 144.936680396282 145.32651821226636 145.39033812498965 145.3498723349055
278 145.7362671763299 144.96711065512213 144.32759642336788 144.53078007956086 146.0544600451952144.55375553578017 143.5290103443977 144.6326764416868 144.75359780766865 145.28155206663803 145.22635232232184 145.39546686067717
279 145.50473683640323 144.67751056481615 144.22507960199442 144.33634309314718 146.00599586910278144.53486389808356 143.5645164116289 144.70700768051125 144.79342222978596 145.13590438425499 145.32473994843798 145.5013113571254
280 146.0691277303588 144.60303272267342 144.33447954675145 144.54524787234507 146.1018406367796144.74451766999098 143.54866904505937 144.59494766971304 144.759218234274 145.08451489336449 145.5089683831471 145.50176744918934
281 145.67286208020536 144.86534716245188 144.26617841964023 144.65038126585233 146.24841514128437144.8119998617857 143.57504824107164 144.72137864505297 144.88497708124896 144.884050938276 145.65901167812214 145.40093522712593
282 145.8226813133728 144.63334417230794 144.3519842820822 144.6528187360664 146.22159426736602144.77897893531193 143.77332206065728 144.43311415130663 144.94054461960502 144.8064633877241 145.7501209330225 145.4420129182884
283 145.83575004325672 144.76261944039814 144.39006787787667 144.6274967115133 146.569796380323144.72979413947837 143.6025556676583 144.31034021614835 145.12288947673343 145.11137143612564 145.74945989736796 145.66366491484442
284 145.84416467878498 144.54778799846878 144.3279010722669 144.70632740108832 146.41776361861264144.64842057817395 143.39598818130074 144.22280996847996 145.14144856273919 145.24597654357729 146.00133961468035 145.52547302336635
285 145.59424774745062 144.55710287868584 144.66837973020913 144.58487453408722 146.5119914250209144.4697884567167 143.35700305162024 143.92599883819287 145.04479325712435 145.34421091234918 145.97961033838945 145.74446177411568
286 145.57155006201535 144.63342524969022 144.56572277687582 144.7156690734998 146.4069571478657144.38013697359438 143.55385970114048 143.9408829393624 145.0024624138578 145.27534303816773 145.97646496010083 145.6592659044411
287 145.7099185281778 144.55789732906712 144.4314134381651 144.68871247722228 146.4463189017146144.2863372555217 143.7407447222983 143.792579612735 145.19424687183502 145.29189785248826 145.91586491074696 145.69639331712378
288 145.68234323019257 144.35583538695778 144.49740105993135 144.7083404643189 146.27160323419406144.34085919134333 143.79137432221265 143.87514706445728 145.21414188475512 145.36425639262592 145.7622939617404 145.62370442035254
289 146.00092849099494 144.4212183872089 144.1877042743425 144.5276093056011 146.26134802925773144.3438059369757 143.93824576179566 143.97620971825194 145.0240913668796 145.3269597551533 145.80908070560704 145.85610261312988
290 146.05444044640973 144.3472753105863 144.3721179363174 144.4814399451842 146.56698847203353144.40955254592163 144.05059741576596 143.72726185810373 144.93576717968097 145.44432936200332 145.9576218299317 146.00419468862327
291 145.95870680543675 144.40985616357983 144.32931400139245 144.42746624258962 146.54571937152537144.32474656918907 143.74896657597833 143.8353060146559 144.69784451008863 145.54817252977915 146.3414787665334 145.83061286087735
292 145.9547156949417 144.4961143563284 144.2102673849057 144.3307324115615 146.3640045624978144.54683688559425 143.7108297642375 143.97103570930125 144.87358340167745 145.31368759668825 146.3701395026257 145.5358170741692
293 146.02498167141184 144.4971729340794 144.38090361231775 144.48953178981765 146.30786210364658144.67071354690398 143.4904987575136 143.78212767205727 145.2649864474661 145.1021217587658 146.1114569802833 145.43879397893014
294 145.9552982121452 144.7940767572175 144.49675983286 144.70615575827136 146.1349659258767144.6654644218527 143.6169298735321 143.8770168392534 145.3750936435183 145.48947362524433 146.1064754935879 145.76264966305115
295 145.85934499179186 144.6955499019391 144.22522702800848 144.5758686433493 146.24801105442558144.6333624917132 143.75411176266422 143.97803479951034 145.16295028641096 145.45273199357257 146.13624533275316 145.72581072408872
296 145.85247970333734 144.71226670551727 144.44401373489808 144.55159337467776 146.1823515426847144.4989022775844 143.75915366353544 143.89259565195826 145.29896960536118 145.6881057150209 145.642011353273 145.8677306219308
297 145.90794680950592 144.5531136082688 144.2064079775888 144.65492603659948 146.05719028074282144.52016506202293 143.47207634943956 144.14656340409937 145.2718133775824 145.51853558607405 145.61903758459928 145.61160179927194
298 145.73867535421314 144.52657199125554 144.35969776414765 144.57412334337937 146.09058354879585144.9371104893218 143.60727594547583 144.15587916332032 145.004056464278 145.36283333659756 145.54799333038315 145.85921315144398
299 145.54240696748138 144.84939994459705 144.25332529560717 144.83874391396643 145.9373277009962144.91804087148526 143.65331203693285 144.6164633896769 144.99428116135005 145.68360707757327 145.48793462967288 145.94523263051386
300 145.3065348441762 144.75810974789385 144.2677072054378 144.73271882267767 146.13445971781223144.8915256518211 143.5988255689021 144.45143001220876 145.0233965676486 145.59006948174132 145.59149198275367 145.91064901204288
301 145.62591632068253 144.94930052777949 144.34786782119622 144.6115824656919 146.0317384586683144.9379968344852 143.93035459851086 144.64729648026898 144.92162773293808 145.7281616700526 145.68258084784625 146.16259485038407
302 145.61964074361364 144.61101805693207 144.12215055969307 144.77541903857167 145.84946857663635144.84680043358293 143.82031695598175 144.30163824953217 144.72605806262123 145.61998259078243 145.8936589662232 146.25088826560577
303 145.61167262444323 144.59125609619343 144.1909175959464 144.90199346070975 145.75410800642163144.68776745192076 143.73689652857365 144.3674527109282 144.73900908095072 145.58484509091383 145.76290257577182 146.34165223438083
304 145.8164413858257 144.46572930975623 144.43406452533668 145.17955961791625 145.76666151332978144.48794757969233 143.8619137244881 144.3037616312711 144.64562840879768 145.7252570743976 145.73813523543944 146.19106166892044
305 145.89767224491507 144.5540937586498 144.5607395741981 144.9823631833181 145.92843976556566144.63864774150179 143.71210023650536 144.5701292743975 144.6026969336711 145.67870117370322 145.77444317644694 145.92217777493659
306 145.86071033038252 144.5356841880399 144.754901132689 145.1763652318891 145.83145992376538144.85424536230235 143.76265865633394 144.57707044907562 144.2631853973412 145.49182576030753 145.78314285967753 145.49947957994402
307 145.8804305212725 144.60248509040633 144.94101125523835 145.25755591989196 145.91595484378516144.73275181204866 143.88596323586316 144.43451238723344 144.37260414596813 145.83314020294767 145.56972258354446 145.61913358226087
308 145.95135350759716 144.4453297182885 144.89984242689474 144.96562760595125 145.85256819441346144.82856903244974 143.86352424091004 144.23331970801675 144.09405046607893 145.86812594336573 145.5682212298878 145.47261432021304
309 146.06264627592813 144.26528326983296 144.98514630856477 145.07955818637677 145.9505718233786144.8142406775546 144.00241583602872 144.37551345824218 144.13747951491635 145.7972982819001 145.64510886905427 145.36738283375388
310 145.79537383281712 144.36142162968503 145.02295188112575 145.17681483115973 145.9477560726885144.7661379089835 143.90440331243107 144.25608849663888 144.242621232675 145.78048339255255 145.8308283028193 145.44862436313676
311 145.78573424188656 144.18826520189688 144.85281604056678 145.05938372981294 145.85225174824734144.75176990202266 144.11389430002646 144.37999482363466 144.35735995376376 145.96001314274943 145.91772999351082 145.47978991914124
312 145.7972667267087 143.8681698927181 144.70380470275995 144.91191785037313 145.48541302320524144.57706179426253 144.12958899142168 144.29745048853752 144.40526595517036 145.88091390153093 145.8426262437091 145.6400590989433
313 145.80372458733166 144.01695276712465 144.80677865343475 145.05031734956825 145.53648586348436144.55479895122994 144.14225715312412 144.54168803704553 144.45313800956094 145.8571152987748 146.1084506362742 145.70800490183515
314 145.99151288908993 144.19688596155416 144.58247277060826 145.0108120901576 145.37308236734484144.5453993664189 144.30729585907667 144.5924116611247 144.45712420048272 145.7034095543672 146.26116972101244 145.66494452970736
315 145.80797568434923 144.42759075336778 144.48803130668816 145.10351100959457 145.44029534249586144.719615619177 144.22937204759512 144.83321818051778 144.40017945360185 145.7768199121746 146.23681453823195 145.57658656668636
316 145.7701477535382 144.29324946879223 144.5778975395869 145.0683874954596 145.28413002771103144.79766953722265 144.10509111931478 144.9600020637953 144.51068538318583 145.90570969446986 146.29266914021173 145.18525143834657
317 145.70038845811183 144.34773685541896 144.64775810723526 144.86176617051376 145.30915612540383144.75643214410977 144.0796547726478 144.9489254109569 144.56166348087362 145.68025196562286 146.4686582674995 145.21452922584953
318 145.8431648985177 144.3486351032337 144.76708429306055 144.79717191046072 145.21579768375247145.03204915767 144.13794946758654 145.0813288704417 144.68131762309767 145.66589846325905 146.38919416223928 144.99134054940356
319 145.6357813008627 144.42764242707096 144.65502538386323 144.8574844541697 145.12728510847438145.09889448839868 143.8789898764832 144.86829225965292 144.62211516929293 146.02983823395576 146.50101864824256 144.96917649146872
320 145.76591948335414 144.14485664072183 144.56172672764555 145.10007143955735 145.43021879470768144.89469964488754 143.90356204343004 144.65801132046803 144.56631478612078 146.09984933143755 146.0264112002012 145.2502988984009
321 145.7110313086839 144.06579948585767 144.31326444374935 144.92277775518122 145.813419735289144.8188295957978 143.75542751527703 144.857168535886 144.52330675319436 146.1994480887062 145.91676044112745 145.24055861336532
322 146.147430301057 144.21327510675695 144.15020125964676 145.03700396048694 145.83214445217448144.68792941078343 143.82310523269126 144.830971040403 144.6364069148542 146.00485935405797 146.11312983147113 145.25870594783188
323 146.04963742005467 144.06585598797858 144.19736465640312 144.94787478505793 146.00375795582977144.66023262284008 143.76180069409105 144.53194074260927 144.39557437120868 146.01568311147798 146.2004984398621 145.30312224763122
324 146.01116710923665 144.06802519946248 144.06184128240855 144.73537672345762 145.95056986334473144.55347372071577 144.11370296785924 144.7884016023264 144.6097817515052 146.05212818636966 146.27796154045078 145.17487109281103
325 145.93027738261185 143.95889560322223 144.1378694769792 144.91241358999656 145.89612566053495144.50056209898287 144.12733507259762 144.9409424997018 144.603836680284 146.05603994025083 146.10445281980915 145.34999347557974
326 146.09014474092183 144.3086854352955 144.09322586014267 144.75487682301394 145.8532708743508144.38790016753234 144.048110321806 144.79583544999826 144.67510553687418 146.09889523628715 146.06467531585557 145.3497240157839
327 145.95127079457845 143.98587389496728 144.14733411685953 144.61503032734868 145.98692335822545144.3790993177946 144.18801412234993 144.58112355331073 144.61546674158768 145.9468816287996 145.93690299918256 145.38495420261947
328 145.9822586086129 144.29836426827993 144.01921517691898 144.79151179408393 145.92418270414487144.4549732160653 144.24122699929097 144.8842726724046 144.39757154338386 145.94831655625833 145.86015921302857 145.12060872717154
329 146.15990167508886 144.2548897212918 144.20926848301568 144.90515496091376 145.88803567815694144.77788644194686 144.1930304906806 144.97365733563817 144.16215635371194 145.8126936379986 145.88940727654332 145.38239780911903
330 146.10362332500648 144.326768167526 144.01915943141358 145.18313691300855 145.8229744129136144.78107134822736 144.159972810433 144.91061112848143 144.02693595295733 145.99018723746846 145.89225217000595 145.19263528687722
331 145.9493216355843 144.29328002071568 144.2528882428358 145.2710375014092 145.80337166983395144.88351690833485 144.2498400372888 144.80179836970453 144.30173214293512 146.1275227942485 146.06746105229809 145.17719127883916
332 145.8953833272582 144.32796875602688 144.1769763384456 145.13717208143 146.0301575228684144.93873881856604 144.3873509850611 145.0625001190798 144.25911891274066 146.16756949581986 145.85864773095545 145.0727208627125
333 145.85103774352726 144.8054767957369 144.26985075859503 145.3077058947967 146.13057495930636144.92386641742644 144.37003072679553 145.03185097657817 144.20879843231515 145.88939432112946 146.11265126819168 144.9720741039258
334 146.0202461227782 144.7361818291455 144.11610267370412 145.06437852076002 146.20584537253617144.8470346515403 144.34875751465623 144.79521911149402 144.2817578544943 145.85596915008233 146.03164495941945 145.00547003962498
335 146.08610043503734 144.717236100651 143.94277275576619 145.01416032683684 146.13099579273677144.59428447013798 144.58378170909964 145.01179020088088 144.66609149944225 145.81894830150245 145.86580322565496 145.05206244062455
336 146.15496804458343 144.70052687886707 143.90274190011243 144.8798605748247 146.275433547427144.76258664909108 144.54785619098027 144.79282391965026 144.48102792337716 145.91317639290267 145.4899436207327 145.06259682826033
337 146.1546307713524 144.74344794438784 144.00561338342754 144.78270068312074 145.8405426468127144.7203337821404 144.22680619550007 145.10159292884515 144.6663200893516 145.89997117837967 145.41976960857323 144.9971296937971
338 146.2739656686818 144.61972602867175 143.83535542715222 145.01856649291608 145.98866071919898144.7475092336816 144.14703627723608 144.9855293312654 144.779007952808 146.10779650664298 145.46455851874762 145.08673910658368
339 146.45985697206885 144.3268396090899 143.59837031969357 145.27157195368972 145.85273318137655144.6839158521842 143.91194302445712 145.21662490272192 144.65900068037536 145.97595340645287 145.3841892014272 145.42769792103186
340 146.221215613909 144.5501464928609 143.79780444315352 145.15234309630893 145.98530310629874144.81850550292572 143.96592952431286 145.2395016991834 144.78491379987358 146.05079466511447 145.27942765987646 145.32757175430066
341 146.21625023956537 144.42756308504747 143.76498646385565 145.3096950404977 145.98067495719275144.70219166765284 144.00849245002075 145.16438254810862 144.7537647550933 146.09583906348692 145.15179909095295 145.3617020874254
342 146.23844398410984 144.38635420970067 143.6662924372123 145.4595882395306 146.01439010843535144.56307670279324 143.99557505845493 145.417907379844 144.78945125708194 146.36488886871368 145.06693309811104 145.22141972142467
343 146.20864855685383 144.42494703579385 143.7429852311798 145.5084579561858 145.968539734135144.64724021133523 144.00430711223046 145.4545449432716 144.70297733863111 146.28437170281586 145.45454627560386 144.9813675364655
344 146.23807853022714 144.21949285301534 143.73681596418132 145.47112113155825 146.04744172109707144.51730066330782 143.81992585362698 145.34537715343885 144.80918250352167 146.2264234468064 145.4244150855059 144.86898361071943
345 145.84107632011555 144.29896615183702 143.98102872846104 145.55086787654486 146.0213655752247144.5629963457066 143.6814550543479 145.17678886580057 144.57519992532514 146.35997138886836 145.55504466514748 144.70938389524025
346 145.84339695272735 144.36778769675846 143.94044877562132 145.3698016758232 146.03568911002517144.43014478513828 144.15873948905474 145.0849946890537 144.51256906805142 146.28603472673288 145.6821699191699 144.75671306074383
347 146.0769964900469 144.40879964308843 143.8614623044031 145.32148839014616 145.65365580879174144.1362164154058 144.17064329767805 144.7108306029197 144.54249815543903 146.34560882766948 145.46787063589014 144.70511836686563
348 146.1984791558608 144.07421783697 143.68456304191113 145.351687618632 145.79085981155652143.94830910283298 143.89715146799816 144.58430338496277 144.42992616770317 146.51426323622871 145.56889276370637 144.92452354666923
349 146.05265778963155 144.0800568883266 143.57439146587873 145.38134447689373 145.63415525076272143.98191809228067 144.09023294394143 144.87330678184242 144.50688912231053 146.38648741027066 145.5122112647636 145.0210396349929
350 146.03498599441366 144.03553262774474 143.7767605125674 145.37764561105166 145.63853530800432144.11206402912458 144.26227484997747 145.01689253098834 144.4401778900781 146.2528682958605 145.14505227302456 144.9381458711801
351 146.1194715242946 144.15334091793343 143.56008557351134 145.1727734677522 145.5178683074247144.2588269819399 143.9502566293765 145.2493859433122 144.2596496908428 146.27153211116052 145.26338406233626 144.76132774992442
352 146.11349563766424 144.42281312204025 143.64443468123895 145.18010148905398 145.6149192174426144.23231174211995 144.0279657768887 145.35235170419077 144.43513177313534 146.2777028327479 145.14723158458773 144.93919813841794
353 145.93403009145095 144.31234152451407 143.66248439959844 144.97240171528298 145.34444530985988144.3257217853376 143.84544314026107 145.18664211144247 144.3516789783357 146.2902153846764 145.40688020320437 144.95777202998156
354 145.8512159711919 144.35492786784198 143.76410037424 144.9814291935627 145.43478442208783144.22156444838183 144.29246016936588 145.31672859717276 144.4157762453764 146.25676966311678 145.50991157850382 145.1153878851776
355 145.73263729809943 144.40383593829824 143.79234862976216 145.1117371021932 145.63644547891474144.51214277410733 144.35113037093654 144.96697908362728 144.50067253766372 146.3233517573125 145.46785144257575 145.05669611973508
356 145.98520510412365 144.0276995766098 143.88984395106516 144.91963419962008 145.50667722775066144.53696342070558 144.27569459272962 145.03260584637474 144.6069225101541 146.2693820013664 145.49000205010293 145.34183748625193
357 146.06295401077193 144.12058832332133 144.14712832792543 144.92339664461787 145.50434621865537144.6287697322153 144.46638404632608 145.1848757819782 144.7247382960164 146.16748985041417 145.3451154720094 145.3540987380858
358 145.8990490213724 144.23232831914348 143.79831543642808 144.99637385706896 145.57677778301684144.45732929088948 144.513557022683 144.8555610255264 144.32308207364554 146.26592345448967 145.06491933734014 145.19214533190748
359 145.73152638728044 144.1085162413967 144.09683428194703 145.1616848068941 145.46959820053868144.440678475553 144.53433461250788 145.02207188779093 144.7344292543533 145.97621628624336 144.9074564214321 145.5042400577227
360 145.82229539350797 144.21040600771062 143.9152680792338 145.04677935069375 145.48466851751553144.43408608903206 144.45263872880236 145.0176488357202 144.65984476888096 146.04892642154485 145.1058881457564 145.50914033699294
361 145.56555372952178 144.1594378897895 144.0426673243073 144.89292234211953 145.41679326400543144.36764087248582 144.24329220130977 144.86390844715092 144.81220856225832 145.95631022065928 145.0906663339206 145.50428192103672
362 145.73512308530772 144.0827660128797 144.1138047530112 144.95636845960195 145.33232409611753144.5354304192316 143.7874447726548 145.07558339756247 144.9774604984612 145.865318043088 145.23819809450038 145.50981100737738
363 145.5260041690012 144.22088878179352 144.35267599821088 144.67265707343594 145.1991654978438144.4444443475973 143.6806595070775 145.01659010611658 145.09332201386212 145.9564873975841 145.2887707083742 145.51357232271667
364 145.62342166286754 144.19432373990557 144.39121158295467 144.8733081538736 145.2356369644408144.41403702553447 143.83523123119662 144.909592094625 145.10564275238264 145.83153798086698 145.25479212421254 145.4753481175076
365 145.96370309129887 144.3958789575532 144.399140490924 144.9673290195076 145.42538170520967144.40229170248145 143.95548151356718 144.82463140212863 145.1266020447741 145.90074380149827 144.90171505562844 145.2822823521201
366 145.99796587142177 144.57571456262258 144.42526241513514 144.78841611667556 145.36112672521455144.81298938848585 143.79594993009698 144.62150494515492 145.20549896873305 145.59613785436977 145.1347238595693 145.6738783171077
367 146.034313133561 144.48896943085632 144.600026681674 144.84145643913652 145.42445764421737144.79831502191476 143.6948439266149 144.43312329878066 145.30151604056553 145.63887656135157 144.92832685752091 145.88871773970834
368 146.01988635702722 144.67525041602127 144.39198065550022 144.86229019261734 145.2638710254429144.61891237365884 143.78482114485715 144.27858479332298 145.01191336432132 145.73585692837747 145.0034218903823 145.86757251007143
369 145.9963029073132 144.3697531063231 144.50834138639482 144.8474499464368 145.37751152718724144.46873804494626 143.90274670823615 144.2422556387868 145.12216720891416 145.7214897617437 144.82460958220275 145.6880749468611
370 146.2876234132682 144.40110806845655 144.2274928860497 144.69553286150946 145.66328062648526144.443299948478 143.71389165830473 144.29545834186928 145.37346038614828 145.85878893041368 144.9062914694044 145.62005749873887
371 146.12576668711986 144.34536453178904 144.25637153653125 144.64363341828616 145.62468850722664144.1877370226367 143.81173325595944 144.18485473532544 145.0977096500443 145.75327182700238 144.6848445581713 145.7146330327824
372 146.3505688764516 144.5603023464486 144.22390339219382 144.7130276609271 145.58132823806204143.9429739642862 143.89347593302912 144.54145453271425 145.17509221134637 145.91586192639724 144.91790706495172 145.85003586748118
373 146.14368587211223 144.83925695164524 144.3395694541612 144.66614333500644 145.69582073485304144.31557646256778 143.86033211896907 144.52758430061908 145.37862524517467 145.82846745539075 144.84240335736874 145.79631530814015
374 146.11212444029556 144.78847515256007 144.4890452270205 144.49621119779272 145.5070062567432144.31060971747186 143.78947562149358 144.51076081748963 145.47089531750117 145.77107558510656 144.62068733150983 145.74683156552163
375 146.25636596156292 144.68582459716154 144.32228319624173 144.73807679971534 145.65863818832187144.20843450993559 143.55336553295518 144.45632596522555 145.51184908076613 145.5969215515153 144.5096634751451 145.66579391370826
376 146.08524963795992 144.53263509135243 144.30687518217698 144.68331304601472 145.6406227810137144.43242828552025 143.53913803788456 144.44235647357732 145.28299667191854 145.56649541729684 144.8610457284567 145.9021462503569
377 146.06409019552908 144.45397697994443 144.09621931899025 144.5516939069118 145.6943700770804144.09435382510767 143.4124084509342 144.2522651307291 145.28258655506968 145.38557682569316 144.72874751537645 145.78206539915104
378 146.13277684560964 144.75876294708993 144.035429732881 144.20859810896215 145.7790125969186144.12586130746348 143.57150341430625 144.24459243905537 145.21266428412642 145.3727333634431 144.7943410838835 145.85994095282828
379 146.26153423922133 144.7639677050256 144.2871260947091 144.05545351161237 145.71255367702105143.97449485012325 143.65212133461455 144.02498318522387 145.43839731628293 145.37872251444574 144.7509806589683 145.88808951745992
380 146.22594407389082 144.57242647831524 144.5423142595018 143.9940952382781 145.49736500059922144.21549354361505 143.70000338817215 143.87315663160558 145.16871924894733 145.26676209892918 144.89953044128598 145.85141839659678
381 146.25146613035582 144.2070545834564 144.76844736169508 143.95679605534087 145.52286515813256144.13101486390866 144.06727528441246 143.75294337759655 145.1921148912206 145.23330851230213 144.89584372787934 146.17596857567722
382 146.16536655024748 144.05854786569333 144.81941019856293 143.8632873485759 145.57894235553977143.96200363731964 143.70786107864828 143.75457887732455 145.32777662367647 145.34171169016216 144.74285872807678 146.10410643390594
383 146.29688478515777 143.8564789505037 144.8903490951302 144.04940429505442 145.76704868183498143.98244114924017 143.6797893882142 144.0376218959186 145.17126386159129 145.5169824514313 144.79457056041076 145.99615521006803
384 146.48670032461172 144.0385434877961 144.9381711573291 143.90685943468623 145.49054010743012144.12863616272475 143.79042034661543 144.04003990539766 145.05807818344738 145.46234375706305 144.89465963314993 146.01389653517097
385 146.27699073890267 144.24223203002362 144.93066325253318 144.21630619628309 145.71690438199704144.2850356156749 143.82875874870746 143.95499734122097 145.139303714614 145.46797867201644 144.7823499412784 145.90397699052323
386 146.35549691449108 144.28172709343036 144.85007033588118 144.15502015228978 145.75631287856157144.29650408623488 143.86033180935803 144.21240024682126 145.24258201399223 145.28930983615825 144.83744288105572 145.72306318306022
387 146.59259937427356 144.2147698386117 144.77217529379251 144.13223906747064 145.5014213393832144.20676366668718 143.70726310761285 144.3745669451079 145.08336559460577 144.99847394967043 144.56823995199434 145.72974178434586
388 146.5193950746289 144.4761068796166 144.6876100501983 144.09357326338449 145.57901156069696144.28576995877285 143.79503587715993 144.23567224882675 144.92486860471973 145.146442799676 144.5336160455662 145.96779257730358
389 146.73519491423698 144.39032389435803 144.98987187061044 144.09239365880345 145.49593499486414144.4113746663102 143.87959552323423 144.1435580019574 145.06079865688352 145.12818478143564 144.6409884625652 146.05960081288998
390 146.36279124364484 144.35172868418738 144.8333540546761 144.0475968949538 145.40645437260343144.33506093217278 143.68554886714125 144.23155448819458 145.18735365352794 145.05461180550753 144.68103105225129 145.93121720032116
391 146.35413021061507 144.2234888633498 144.8579194785889 143.95653959906937 145.43243897464646144.32649501828905 143.66751913945896 144.0019183293413 145.30297981139992 144.9124240073103 144.6447480978036 145.75799225180296
392 146.3732475768434 144.14277336508673 144.8237027517918 143.91117115139573 145.55480098686272144.53199628856476 143.83257502385328 144.23357489332284 145.23803776130592 144.8921337806814 144.5622115895342 145.65097180848582
393 146.17491855278865 144.24966040976477 144.4750280068903 143.82392357523392 145.65002155140965144.27396473569203 143.7350898262046 144.12809686587136 145.577592486727 144.93232566702284 144.77324510480068 145.49963772298503
394 146.0896958943608 144.27409275854598 144.24472254199657 143.66800627534906 145.61717762771738144.2186928333614 143.81181353364352 144.09941142625294 145.49270698000223 144.95978960674609 144.65993931435744 145.50917863881472
395 145.9373119595248 144.176071295624 144.1547650684997 143.6051962802425 145.47561027465719144.19385919678737 143.8617251337264 144.20956710858334 145.85768132371234 144.94436423614403 144.8524178566822 145.4379944309585
396 146.02204925375176 143.96954871170402 144.52698871356176 143.70025794617243 145.3944582981854144.38248714241672 143.90441370601525 144.08286588157347 145.6848946117362 144.94170080479597 144.9255520716502 145.79556293581447
397 145.99946386382763 144.14179327399333 144.40560366236306 143.84971414604928 145.5338040127136144.14729012216256 143.83039669435794 144.2504295119873 145.87959380361283 144.6402710213731 144.75623103483775 145.68227603428002
398 146.04547318995918 144.3400419385155 144.52828522734828 144.03491133138655 145.69555556423163144.31453608544427 143.60931103307456 144.41697198080044 145.94445253201812 144.45041283644457 144.84791638988506 145.71060510915004
399 146.3051118152384 144.39097636801267 144.3924766715398 143.99623077764792 145.78154661417994144.142365199141 143.55178249379534 144.41204713736636 145.90753638430854 144.34786451001523 144.9234248240069 145.74924435276318
400 145.97634035612984 144.4530704640941 144.5073514994729 143.84479845456426 145.66435977995135144.2966756518119 143.34586248826534 144.49749004109214 145.88314940922137 144.32252768652623 145.13197450909232 145.8617155024429
401 146.2978264877641 144.60775317013548 144.7301491640971 143.93647550904132 145.64907542866422144.32633431210212 143.29098553011718 144.73472672096918 145.75961296327296 144.32260493683125 145.37665053254548 145.37597350289732
402 146.34484040568447 144.44561290980712 144.53472571134012 143.99752040848944 145.41870002251693144.37279564240694 143.24639656531443 144.77509888426968 145.5743775904274 144.3727505314579 145.4321157053339 145.31963152520896
403 146.48832410198463 144.30685225704408 144.37595080638093 143.9129227520024 145.45158757093216144.37003294508654 143.12258764583714 144.91111105260748 145.6307176469256 144.22422025484036 145.56177551717622 145.4762994938303
404 146.22317207107662 144.4945829270379 144.3504350302118 143.7991753679005 145.34390900094192144.07592811415137 143.04432375106472 145.06146943561927 145.863178032457 144.19154247029925 145.26437480526582 145.39278175302502
405 146.39051798785567 144.5595389285403 144.63525501329175 143.86589607818794 145.50482038386244144.2660269141351 142.8816154953344 145.0376135975779 145.87881196649957 144.4104069727704 145.12321532691047 145.641281371365
406 146.45553153821675 144.52937539930866 144.68591042939929 143.75700147949408 145.4549806501877144.22398785031814 142.8484090012984 144.91253437598766 145.76600551913 144.6012017654792 145.1205860066888 145.59715092388495
407 146.2397019135992 144.42993405073153 144.51900751460227 143.6399684390114 145.29720830118163143.94432557693813 142.67058928247477 144.66399025436087 145.58236094501058 144.70035668851955 145.01938157570686 145.54158851400447
408 146.26515867334743 144.5683753757426 144.7373812432841 143.86568858719588 145.33498208698072144.2528568427673 142.8594263113394 144.87650872308006 145.4892932922927 144.5565824103626 145.10947407877794 145.5606258172937
409 146.37289588471924 144.4662166927517 144.5173027546527 143.42776381045465 145.124383028123144.17637924785856 142.87017870432055 144.9429370092581 145.19768103134157 144.60122755446878 145.06611623149183 145.4498215074915
410 146.17552752614583 144.26042347693286 144.3589159327931 143.5613158308359 144.97458962352079144.38925115550896 142.9197439557271 144.85887718967564 145.01329303516653 144.77903184627294 145.08426155890587 145.64781367390574
411 146.54406368857607 144.1039736075615 144.4190123048556 143.77216767786683 145.2857580029828144.28441807335867 142.75135513881997 144.97334048897807 144.86813550867552 144.6740945970133 145.0188409589181 145.68492094997967
412 146.37662613483184 144.53748977338105 144.2555214218257 143.75321746042658 145.00238748374426144.32294034957505 142.8816300539989 144.76464362177933 144.77506762870277 144.67020347571886 145.0877095839801 145.80764530928178
413 146.1825299837654 144.29367063993124 144.30177121499207 143.69656966961395 144.86993539614326144.57649021169928 142.77384879587171 144.91387562790175 144.59388109377682 144.28749175827113 145.11448477660977 145.7532749272557
414 146.15349518851383 144.30532801808886 144.34212212934318 143.76811001329816 144.83365759242204144.3110353884331 143.03418980286187 145.035904155613 144.72022069136946 144.56923037247142 145.17092898812152 145.79984487538297
415 146.15777835356752 144.2846316298256 144.51267026127678 143.7691884151754 144.7379068926634144.42735357982195 142.81583929748174 144.97049420006172 144.8109577956834 144.78747832828057 145.25445859329446 145.64572568576705
416 146.2442796878015 144.31584104352822 144.55621611255106 143.7984000950451 144.66063839777718144.4759634315731 142.73702561509398 145.1542287975441 144.84191669748432 144.84182453178795 145.20925060605146 145.63851556715304
417 146.0879386453609 144.3243407547555 144.65026176388307 143.6517796562298 144.51714104927632144.31291216914138 142.87954971229453 145.03150724029803 144.7702522422447 145.00921530378022 145.18236321799446 145.85156188258327
418 145.93511643471456 144.57136065156016 144.50924085477268 143.43357703100122 144.6025598142243144.6706776582523 142.7769682553866 144.9738885866749 144.5788489541383 144.90446655989766 145.26966960722558 146.0996677469167
419 145.93338078705128 144.75654862684618 144.35153805947888 143.49692287517848 144.85968891393173144.60785539962862 142.82024017166626 144.95124165503535 144.77126105220646 144.84747142211495 145.12011502704212 146.07520996635014
420 145.83375267990954 144.67635881080577 144.468495873636 143.8873145544229 145.00384831804712144.50625448416582 142.8450538413088 144.81930176152892 144.69600211223656 144.82216788688262 144.91484529397536 146.1115102520679
421 145.94674335285532 144.57765334126734 144.2265654029362 143.8863919867166 145.23168916785613144.72723038441018 143.05259858677667 144.84956671219862 144.81130416291828 144.5638536016514 145.06804425510515 146.09366712407896
422 145.79653129325237 144.49836480838147 144.38825024948966 143.78456425266964 145.3190718382253144.98591435925056 143.34290959656335 144.81477825104943 145.01776069612265 144.46148720060876 145.21489317670924 146.17808733787476
423 145.70591510697903 144.46620730898576 144.34532439313747 143.55337461290347 145.55512639090466144.84165262416803 143.26715110611698 144.71867985836548 144.9301070726124 144.460925237976 145.1234678074383 146.2487442957143
424 145.63547618025018 144.81859185080143 144.39536329719212 143.42722582463315 145.191198779988145.06998495079753 142.92498743819655 144.722092102733 144.81423415812398 144.5085144613079 145.2601665303873 146.37268174738563
425 145.71639671654316 144.71739980681835 144.25330175508725 143.80899628252658 145.18974409826959145.10227118459673 142.97981969574369 144.73026230410764 144.79684548251055 144.6367748959552 145.03392594637242 146.24446275522598
426 145.803081784055 144.8385438858046 144.14022295431232 143.45407215336195 145.12184667663374144.63225198670406 142.7939799741658 144.70059516075972 145.04891795813876 144.3760331173126 145.01455822800767 146.23970832051958
427 145.70939050668446 144.72583922638321 144.4974022765251 143.60123278463973 145.18075416871918144.8616211517841 142.72863427729865 144.71142876674216 145.04174897555907 144.5495766683897 145.19801079246173 146.15357292471714
428 145.71769515131493 144.8997620785648 144.6006509701989 143.4552159048892 145.24675427995248144.9164392698682 142.63357353632162 144.6671469082176 144.9900715859911 144.30375157536693 145.24056938968033 146.08300982482763
429 145.8866006625614 144.85570997056146 144.49930938363212 143.49991686576303 145.22940635886334144.701558831203 142.65620244548919 144.661643251223 145.04979579273623 144.40299828799203 145.36317828111967 146.06457277473848
430 145.94814558909357 144.70453099110904 144.49189419624815 143.71264812440626 145.2328694548701144.8427220308285 142.609422864408 144.76430215993815 144.73839771223632 144.63639407774656 145.19354486754142 145.9671124211868
431 145.8296143875274 144.6833613104415 144.66749859818813 143.76774423499208 144.8775767165773144.85164300201183 142.83397345197415 144.76126498627912 144.96974115534204 144.60361470565036 144.97166014297343 145.94737349790773
432 145.84164379710145 144.63509051142205 144.6801876628782 143.9034698885113 145.18525116048522144.84119546188742 143.0427816597797 145.0714051901864 144.8805935760981 144.6717216904087 145.15379171668988 145.9298205323155
433 146.07362325781713 144.64100341792977 144.6168466731621 143.9222630757546 145.2186982373382144.89637917537462 142.89063455689347 144.90551612849228 145.1746586378841 144.94550602537726 144.98460389070877 145.83478843140927
434 146.3341154878804 144.42551854603752 144.5978710638513 143.86755052497014 145.29223147427746144.79126234852708 143.1522550017665 144.90506900554203 145.17041533612328 144.76438237399228 144.8239335318549 145.85556522159658
435 146.25290133231067 144.69112261028584 144.67554949695833 143.83067082421377 145.23979332254092144.74071746524774 142.90799900426364 144.6167811397536 145.31439995155583 144.83375947973147 144.81290634556296 145.7155115345844
436 146.19168711596927 144.59026029021533 144.78901789322325 143.91479572234545 144.90409190949723144.91798860140665 142.75004538429863 144.7851459308495 145.5250344965252 145.09442689527378 144.77529250419767 146.08404156573917
437 146.10010823791671 144.46337257813684 144.7906356134361 144.03706050652747 145.08029320620741144.65960293089856 142.76596006415636 144.8105465699226 145.45574488823078 145.2209738610122 144.82289992623535 146.14572784967694
438 146.19469165772955 144.4998221719772 145.02982505235255 144.45953248716776 145.02794324036597144.61281671571075 142.82653363350224 144.8172148599246 145.31475775091985 144.919226226381 144.73314427329515 145.8966858727595
439 146.12425499039156 144.4161691745949 144.90282535161705 144.5722737391403 145.16799030607245144.88677591990856 142.49359300306844 144.58962433789011 145.4041170071965 145.1834303112624 144.9088344248214 145.88068149303533
440 146.13736333072353 144.70518380011052 144.9466806112182 144.4506554588285 145.1208229439858144.91841768178895 142.77620867553136 144.7562570067486 145.17451824311544 145.02434425219923 144.66006352463754 146.0319089411593
441 146.29535952784857 144.6417556366442 145.05718804417714 144.50291629846478 144.9058772073737144.76651137503407 142.62177409646193 144.53385284885178 145.1737905652574 144.79612497701433 144.6822750586121 146.11638055441978
442 146.507486270128 144.4801350406964 145.13731871885037 144.3432326427051 144.9898156161712144.7265373325545 142.61290465569064 144.65694295977104 145.4761576273102 144.84168148788615 144.60464642290714 145.95715471141122
443 146.51238098636404 144.24637739274485 145.20936254008782 144.35326598317064 144.9365132174755144.93812921788276 142.54888557186726 144.70272750113494 145.45070240396745 144.7653261061067 144.79717690453816 145.89223443885018
444 146.289435024043 144.33291844262013 145.20881691017595 144.20019259922336 144.97700493790947144.8142577515725 142.56481402282353 144.5741241185074 145.36802757893813 144.78726937260174 144.78308013074349 145.54752324133608
445 146.31501553798856 144.38201740807787 145.10520391093095 144.17303565824494 144.86261455637595144.7716559139312 142.81869431420645 144.41983454821292 145.39202895709326 145.1471190103891 144.78209410428965 145.5763439735213
446 146.200719965341 144.56888543017038 145.04451773541626 144.24340202099947 144.80510844035987145.0035944669488 143.1205174894925 144.53847375920768 145.6900506664465 145.19900482328458 144.94044906558457 145.766442530147
447 146.0632741151143 144.29375618600832 144.82266881939762 144.43049110587282 144.7919676448758145.21317074448848 142.95218439774936 144.38857328291883 145.58791318967718 145.1440093120816 145.11715528930455 145.56692783008066
448 146.11924982870192 144.23600610203144 144.81820971421166 144.39335051172472 144.6079097374275145.64153286620314 142.55797992103533 144.38253423714346 145.4558713419986 145.35100375885548 145.5617874572661 145.61066903906575
449 146.15595048271896 143.9355161091147 145.07004105033377 144.27529800856544 144.7721235310326145.4337193550793 142.48278105812895 144.52050255478989 145.47995543772174 145.21221843720298 145.45664729301006 145.55730913256957
450 146.46120282049895 143.82421853602716 145.0309602563122 144.19437170082585 144.7444164227792145.3341418901616 143.03135532617196 144.48701017113854 145.22591151722773 145.25102116161554 145.42053789837735 145.51085753898272
451 146.4913658399039 143.90031689522357 145.07380693299376 144.1617050784057 144.77303646607635145.17119378695702 142.95046144878486 144.39719684458095 145.0245105045508 145.04653497970116 145.50957415815873 145.30311346249522
452 146.20386598672292 144.08165506383705 144.99736935417656 144.03837802603277 144.74401713091157145.12112677388478 142.831975464582 144.5198784792583 145.13435076196808 145.0419056375798 145.5307733140911 145.32951552925937
453 146.1906027084052 144.17430294684365 145.03152403843706 143.81841261830698 144.98148166582257145.18388625553726 143.10144489048616 144.5933507920373 145.35164678454768 145.16986462143677 145.5774583406847 145.36717764059685
454 146.07026150580697 144.5210727151039 145.24045052984508 143.6080636727562 144.96128946995523145.18754707849294 143.02292611008147 144.71862433064538 145.67369447483483 145.08581116173653 145.40987492343552 145.47342755047498
455 145.88669788572204 144.40793787541566 145.207843819191 143.67642428251878 144.9632024860472145.20951875025474 143.17646652190004 144.4667774751671 145.78920144464698 144.96502883654395 145.41065323147302 145.4410552983728
456 145.99960068685428 144.2874478421976 145.0132488478653 143.64932431862138 144.66094504481143144.76408783696397 143.27797577859974 144.22701381176807 145.6280045268899 145.0892891729767 145.5380442098295 145.40000268225293
457 145.81780361943112 144.27421791153148 145.14484130283816 143.76668492620723 144.98278979465604144.79400342302165 142.78529693550243 144.12363145255298 145.82833220658856 145.04685001917306 145.36974446735658 145.4941968188996
458 146.29919485898563 144.2940141367202 145.18698335520048 144.00919524592493 144.9140428016264144.8567157455909 142.8904075594877 144.0572095983824 145.80526308189593 145.1174596203436 145.5091867087896 145.62478009038787
459 146.02309614680487 144.13029810456277 145.41895625139983 144.12378529781213 144.79917449940194144.72169340139737 142.66305964417805 144.03728895551922 146.00101549086133 145.07381135852233 145.43543865371856 145.48974790375257
460 146.0630656505053 144.3557082737755 145.40005297382646 144.0495654219081 145.0232684684919144.64737899038968 142.9224313629677 144.0523248107922 145.69137650517706 145.17778920513823 145.65243261660447 145.56971944233553
461 146.1844016825882 144.33707755806452 145.70421555587725 144.11146034635433 145.1117897621724144.8184447977516 142.89290794382072 143.95897448344888 145.67355331720765 145.0633512338472 145.47407650237807 145.51176228840944
462 146.79327715740018 144.18749573295258 145.78386093141708 144.1458704891941 145.30679504785346144.7207253080525 142.75678185787 143.79332514631645 145.62821180900943 145.36905360020387 145.37408767585322 145.2614157688711
463 147.02364856037136 144.06368670166356 145.78944971838152 144.0352750203687 145.1396851931383144.62166518240105 143.07799284517887 143.79350636444744 145.65004268068026 145.3691392769749 145.44936074146835 145.3148132891162
464 147.05543535038254 143.7308955230851 145.9262973921512 143.992576957844 144.8704179765514144.65162670256595 142.77661171486523 143.98293711289415 145.53410519702865 145.48302636245148 145.55906353343684 145.41471498199462
465 146.85581471375906 143.84014911645158 146.08582396274565 144.0461497410496 144.9552921173671144.51585288916215 142.8979467668685 144.10336377877854 145.58084304169242 145.37022242700638 145.39959139309354 145.1651061265456
466 146.78131659964032 143.77432769431206 146.0610033262982 144.0765934393873 144.78396284174477144.38042569523486 143.23671865673327 144.11766581562748 145.43388694329133 145.17849739348284 145.39269438919865 145.31079155156542
467 146.76668968025226 144.04904002759048 145.92242800892805 143.95693746354294 144.85534553658348144.8118455392708 143.23501311906676 144.3157189097883 145.32769779591075 145.12747027381658 145.30206828400517 145.63840833975854
468 146.9111914320972 143.8545120609121 145.96120130747514 144.39044171627026 144.90905642222157144.6981473537895 143.4276479593227 143.98537644301717 145.56974517484895 145.2061576487675 145.24447137689538 145.58866028481242
469 146.68415694982264 143.91916268115386 145.91578625328955 144.0916672542527 144.62050128724283145.1253346240143 143.47466312985742 144.04008937179808 145.3964744971899 144.85619354579936 145.21314662892493 145.4182240956585
470 146.62523856029733 143.99965497573643 145.8572316649579 143.96721941355418 144.65013953954676145.05279684173624 143.65435410709662 144.17612761129152 145.50240845195995 144.698941687653 145.46188075052504 145.45656990766352
471 146.31447087906767 143.8806693578456 146.0747525369211 144.21316269117796 144.74232299259552145.0080036128826 143.78173648799864 144.07168320837857 145.2861514909435 144.75308984382073 145.17602300045397 145.1825907281366
472 146.30306788032294 143.82515737816362 146.16998425588218 144.27211531780068 144.7987229927699144.7260487028343 143.61231768417466 144.00454256485938 145.54539463158244 144.8102150605388 145.00984111839398 145.03400644660363
473 146.2531345030064 144.05844761126258 146.38602916796438 144.42194781620097 144.72124279776222144.56040533672558 143.7876787111334 143.85153237278377 145.33106693755613 144.96277167204897 145.22757658485781 145.03062969894273
474 146.23113007155823 144.12580876747293 146.2940334922755 144.6168929556444 144.67725907703715144.58978744082683 143.59686391890716 144.14661757010512 145.42768766975365 144.99782804584208 144.98499802560437 144.919810544412
475 146.1683276931634 144.27152943092955 146.21469187177183 144.53155113769634 144.85513723485064144.69553208749295 143.5076074235104 144.2424141158572 145.40490137480185 145.22908631817802 145.2509426795751 145.0964408552587
476 146.21428873478658 144.14417730345386 146.00340038567995 144.48569544613616 144.64435293781438144.3967601813239 143.4238956919843 144.3515475489715 145.46936648999932 145.08613153232193 145.2727364517109 144.92833851044443
477 146.04798895287837 144.0407697716384 146.0472197943523 144.5337321472173 144.7431612690864144.68625122525597 143.52337005658663 144.46227953044612 145.64276356983288 145.07166405860053 145.10130867331554 144.64956345092364
478 145.92177314097754 144.20202169292926 146.0441506695532 144.3804551041994 144.8150307605991144.79332894981033 143.2788057360832 144.62130156196588 145.57812099641367 144.88953429826913 144.99060972150588 144.8041464279981
479 145.98417954831316 144.34407763051948 145.96933668860868 144.5382777522911 144.83456826246487144.71794512172204 143.29688478623606 144.6334457382646 145.47176076862223 144.94507192607415 144.95500444042415 144.7164372153436
480 145.90653572182148 144.15994902237185 146.2631801410618 144.48441800113315 145.06758992588723145.19427641279736 143.22970106693958 144.86507334077632 145.52644767710956 144.92293309189247 145.07480551900446 144.9737832654924
481 145.84982765167476 144.38436521387322 146.08529871911844 144.36824280855998 145.05504487868188145.0349845898922 143.0117073720636 145.0095044952891 145.36873285690427 144.9884837123627 145.06513357751354 144.9593543200401
482 145.81641074371777 144.1232605534257 145.8736203928727 144.2804483376296 145.10535050991714144.95596341928982 142.84729367794742 144.9691382758408 145.17457732135563 145.0817049340576 144.98907346956653 145.13812438626712
483 145.79751714921716 144.34555425732324 145.70006314869767 144.0334382310963 145.1950781663186145.09256888394887 142.75185964913345 144.80851248870465 145.34521560058576 145.2183212706 144.82738719462708 145.26512986384185
484 145.67782150967795 144.49259492772183 145.9557477297556 144.31328844346916 145.33788574402993145.19507229890453 142.80171691406377 144.85619687494992 145.69389040714168 145.5476955696299 144.9539592527454 145.03287831417032
485 145.71278764674094 144.55624903201138 145.98949255703033 144.22229978063993 145.18377357423742144.95427876920775 142.9077899129632 144.92352977050749 145.53979480303187 145.40931600047435 144.9620977836357 145.31809968404207
486 145.78380174197773 144.71539873264004 145.6621671172126 144.43000850544982 145.32727052739332145.09033267601333 142.95508920872192 144.94734337495404 145.2422916263866 145.36823931699885 145.02355977393506 145.44528476514267
487 146.06682022000396 144.78474473360993 145.7853828919673 144.6105506855877 145.30325752664157145.04097979507856 143.15670721760256 144.9550406695317 144.99482676027984 145.27379013951338 144.7190426877311 145.51695580019023
488 145.96219000581453 144.69169676734322 145.84079367473632 144.82333912635465 145.2639601865188145.2502582061727 143.3008757038938 144.8220703866294 144.74938731937712 145.26364975900455 144.84649840378208 145.4044913639808
489 146.00674879537615 144.67167129842167 145.70965729879532 145.14111249104727 145.1375646496431145.1916514399921 143.2652098278071 145.04482015864846 144.87517459062948 145.2744231230592 144.74786873607033 145.81400832091407
490 146.2009238336074 144.4177890738843 145.99945162553644 145.0086375576364 145.23437425727812145.03811738354244 143.21989762230373 145.06606679728475 144.9921359023387 145.15811562696916 144.84194477845222 145.59689453813934
491 145.9422053683438 144.67948903852647 145.8490311952278 145.02519285685136 145.10916565783117145.38829252987267 143.42805055285058 145.08185284315235 144.95784002603187 145.20151483567045 144.7487650598182 145.18522755693905
492 146.00023469561694 144.56070680181094 145.88257050291517 144.69763621210865 144.94222949415095145.3528153881083 143.52862644922592 145.0632734910656 145.02675014042714 145.11832636553217 144.7733932530272 145.0283663238725
493 145.79418491153677 144.64955687347597 146.05184786312208 144.58142941849312 144.61297715502286145.2985003797625 143.76233785672383 145.10355465191438 144.9501320351888 145.05447471285999 144.63938919905635 144.9191804297708
494 145.7498455628378 144.96049763351604 146.16510655724818 144.69675022818592 144.67052739946215145.26643125772142 143.4597835916097 145.24152426135169 145.10259673410914 145.19303727712082 144.7550230853081 145.0972002224829
495 145.57662978087296 144.79568880625882 146.0146484210157 144.8284087400472 144.70619296060545145.42692954824383 143.21011915255093 145.03094395387043 144.80501705626048 145.36981115407048 144.55757160000633 144.76682404631367
496 145.58762226091253 144.9612560305516 145.70317647145967 144.89162507682866 144.5823347192311145.13176512449255 143.43924474964723 145.06369382682266 145.09365161596915 145.309411972622 144.55414924081418 144.86915428297488
497 145.52821300179423 144.9272542677972 145.55214595174397 144.75586909787862 144.7793060450668145.3180802982466 143.4849219269813 145.13736418426203 145.22741506745632 145.51705922025903 144.65350086040607 145.0967480879703
498 145.53748059918036 144.73797582132215 145.56843254619824 144.5768743762604 144.73344673319622145.4214439503664 143.36249970180162 145.34014704882415 145.20986318732722 145.53391613758203 144.5813019859878 145.0835796993116
499 145.49152121621805 144.7783230667097 145.73315823797824 144.52886214829795 144.79618938104386145.40211359366768 143.4857422053594 145.17336843758162 145.13733567397844 145.5261713413499 144.25478355027673 145.00915575927033
500 145.564273466831 144.85924305860996 145.57491162632286 144.3387263038425 144.6780740806896145.53931186628978 143.75436547415913 144.96286612876855 145.14151393305943 145.2118676138492 144.1664632306497 144.84517954439275
501 145.5192536625741 144.80124421999872 145.46270747873902 144.2083010304578 144.74164629210378145.21305594794316 143.90582223930855 145.15892921779877 145.1176461033493 145.0463330031903 144.12820193143907 144.95403668298536
502 145.70907810974686 144.92901928249088 145.47091562331494 144.15444773408748 144.84386413829634145.41874205988762 143.71275185807994 145.12455865340985 145.0033222043137 144.95481680730396 143.94799495330014 144.6833080335816
503 145.40767697877706 145.07625460519745 145.63165293713132 144.24023921932675 144.91400086305907145.48175330120483 143.7781067969842 145.2769386207197 145.08179702860025 144.9485221394584 144.05685560466048 144.720233864989
504 145.5239899986174 144.91983610354666 145.46650878795836 143.8933768779491 145.1464023209326145.44401305789148 143.7704313030685 145.18979653102178 144.98340731456972 144.80086349184145 144.03592698736801 144.8420069095515
505 145.49425597678498 144.46973104101596 145.42930525667975 143.99401834182805 144.72442896805546145.57447048627 143.46197888083694 145.25293830977168 144.97036720140997 144.97521691963885 144.07032218328172 145.1520474532783
506 145.436212804619 144.7979153661833 145.67579653268098 144.18901573074132 145.1396124230532145.6735275640525 143.87291859983284 145.5514914558741 144.86051825324012 144.84493468689146 143.88867037620727 145.15128855917172
507 145.58557783864768 144.86269445265623 145.7792418937075 144.1043133018042 145.01441390471464145.60941406777968 143.80088013796237 145.15583432195925 144.93315848575565 145.01890372994276 143.84757963880602 145.00473742235982
508 145.54734622158173 145.03809455453296 145.66341684474926 143.94373979895673 145.12319876422853145.47443866541738 143.6752187906874 145.40056923714138 144.71328198789553 145.05317062496036 144.05334367291368 145.01424692218117
509 145.83610322261183 144.80126482638676 145.7987665435205 144.08956655518358 145.20174335150398145.31577430655457 143.59518222660972 145.41487836875731 144.88045549385197 144.84302820480048 144.32818318789518 145.2333383106305
510 145.86122297977556 144.88904196051516 145.8721223085291 144.4387560192697 144.9633189160607145.37971300581248 143.39947665037212 145.4237184710837 144.88887725288052 144.6575931691096 144.21450704691102 145.22834444096077
511 145.4774524018962 144.87297724678146 145.7515130303967 144.35714463089172 145.05732168237012145.3323189346776 143.2280469744665 145.6244571092877 145.13268174055935 144.62858441879865 144.41614756012933 145.3563714839526
512 145.4334558955137 144.47523875758745 145.5826233066883 144.2209016709301 145.00633875588423145.40925361762615 143.24301594310162 145.7217865831358 144.97166072441252 144.74797795423174 144.18449892503673 145.38903264922735
513 145.30613743554534 144.82179703484573 145.62016682284238 143.91509292713596 144.93612295237816145.66042387431207 143.26623529512574 145.56365940088975 144.8604586323718 144.6889617315198 144.11766116466995 145.25030311912866
514 145.4242418832928 144.92465863572912 145.509867878845 144.16491384831076 145.07967015759965145.678035182856 143.08780854086376 145.5007293837865 144.94332074079233 144.75770724923018 144.20938792827616 145.2275931840324
515 145.26192227961602 144.79296477700808 145.5957568272446 144.15352524189288 145.00492565538335145.6008803489941 143.2547200606313 145.62035219819995 145.05887968003316 144.94042995925003 144.10445980464362 145.29759743508583
516 145.30959652075202 145.0133396971488 145.72077892781317 144.33965442207045 144.99107739857268145.75064461623674 143.24619334897005 145.4098620267139 145.0052228275044 144.85508133495335 144.20659906679464 145.29440264620843
517 145.24184699319008 144.84110276294214 145.62414870144627 144.18197227438898 144.94383387734777145.7806496215829 143.49975570621552 145.36822116464802 144.9264395597233 144.8327123725453 144.34733294125752 145.16709524782314
518 145.2451601085779 144.66955695532693 145.67764843614768 144.47062003605313 144.99053868927717145.95828783541984 143.52378473245452 145.51375523825257 145.21539989571843 144.56931959145567 144.1415930620957 145.24939256944342
519 145.02081456034026 144.63189181400563 145.43455124731534 144.53217134962898 145.03659897257697145.90511881080639 143.26791419149083 145.35066347600218 145.31723317364683 144.96731616213756 143.84547695533405 145.0717414471441
520 145.31669766034827 144.5588195102165 145.57989862296574 144.44838043417258 144.9041318842101145.9269371779796 143.52448616790275 145.68639582529883 144.99085870627474 144.91678861041098 143.59799692303577 145.0346682410924
521 145.28240603599164 144.52402431607754 145.50753042693944 144.5387582387282 144.98805656956094145.96337837996788 143.57250118014704 145.7774596104461 145.0614653087595 145.18183352766363 143.8406216107302 145.35411218240037
522 145.43488719304835 144.4255382657251 145.55847360836566 144.51194010027092 145.28149990000188146.0650303569192 143.51075146490396 145.56696872113932 145.04722512310155 144.83826468330716 143.89992973225085 145.54620121645704
523 145.38874623591335 144.24220208291226 145.44099074300334 144.49261328037213 145.4500922707234146.24085213682906 143.638453972073 145.32590663914263 144.93235660483927 144.82552533614452 144.0036588034403 145.2472958401505
524 145.61811056219918 144.26031272313452 145.35328219701728 144.1708104777167 145.40735439168978146.02810843688485 143.4526418335328 145.35607636140588 144.73991021508655 145.0157267480536 143.96781061102192 145.128537382149
525 145.677094994492 144.36434909713725 145.32395575072837 144.3594034297618 145.4505545317908145.94208420953169 143.74678944042054 145.5505771370189 144.73049139158522 144.86590748017088 144.18274463739093 145.05453611338683
526 145.7562672235222 144.46284475976367 145.54019135085548 144.5356708940937 145.52744967123496145.96537131115207 143.40824813138454 145.73065238121768 145.13205616605273 144.88071940768486 143.94777353468024 145.11649557592224
527 145.51113972823498 144.69684715445803 145.69289063447812 144.46149240757418 145.25125652057326146.09956155339654 143.38781944140302 145.66724546357423 145.21212468289727 145.02257489116028 143.7553137052729 145.00212092077507
528 145.68742514059136 144.5712653562824 145.66788301726461 144.6602822818256 145.22050647324113146.026707131585 143.30718578674376 145.80544048003372 145.28714448551796 145.3316673258888 143.9649132006765 145.27348140397032
529 145.56391796973458 144.30744758504184 145.6124679635565 144.52604610966807 145.38910708593392145.80695453803412 143.12274776673303 145.7420932106239 145.21760116767902 145.45639338504753 143.9326924798074 145.41167145523312
530 145.37878882838294 144.11300038015258 145.64052797019139 144.7212325168623 145.2888004828643145.90721565740972 143.3567276748763 145.9296338831505 145.22072338120458 145.5726102547577 143.97698645118942 145.45909093467657
531 145.21482824818767 144.11241412325958 145.56054898076871 144.75717058954098 144.96437706241656145.8898221397039 143.37867604576783 145.95854388078067 145.14123493927886 145.3610496922516 144.0012703405691 145.3562717054101
532 145.2849956885972 144.056016213591 145.72169292925938 144.8111252374066 144.83900302724754145.82949304104687 143.2188218367083 146.03538703598574 145.09315209846994 145.2266307716636 144.001459493112 145.3886584349032
533 145.46492420303943 143.99025800114015 146.06431687119104 144.50083708494384 144.7012340446562145.94979421176672 143.25777465482636 146.037915069245 145.10729487863438 145.19819142086618 144.11765700044802 145.4079955136052
534 145.23600742548118 143.91732636545692 145.91693307656232 144.51741174024204 144.8995753868839146.0784295151678 143.3952690547883 146.16939655553725 145.05889298958198 145.1414286539525 144.19490435020754 145.4168615794673
535 145.40878420158728 143.65778566183278 145.9466267829961 144.6885743288969 144.89713262944244146.14908806991036 143.30877149554937 145.9076526270814 144.8248251199304 145.37511485211803 144.2618621249408 145.6116252776164
536 145.22692515733684 143.8734075751277 145.5854837872734 144.60422633716428 145.07617903569678146.02989589522053 143.13078685402547 146.16638633129102 144.59862761409454 145.2670483187983 144.1916153484215 145.5091724958731
537 145.33219968374408 143.93419234641217 145.22779621907867 144.51173320227548 145.00387057529565145.8220171906222 143.1169427586829 145.99867002246472 144.49138407194312 145.4745098033323 144.17025790028586 145.65983369588497
538 145.44105677433203 144.0633637684094 145.33710480614405 144.718372969498 145.16789487929708145.93179911183248 143.2933974206143 146.0316794202293 144.559544258459 145.5787627273793 144.27186245470824 145.3881024018482
539 145.22776913470216 143.97679606568482 145.56756437067202 144.4448224671978 145.2352922526766145.86470300243312 143.30593164265107 146.29077457091688 145.07900904420165 145.49960107014977 144.17686100884978 145.3848821572078
540 145.18599682505916 144.0546441217559 145.72069148916842 144.2384399221134 145.20601882030877145.80513548728302 143.77681368422836 146.20094382753896 145.08583926478804 145.4272807292603 144.3196451942175 145.50149860310367
541 145.2554582391497 144.05160223429405 145.65818915629742 144.42693826293373 144.98523339489583146.0893666499856 143.76273406950128 146.0952844726018 145.07892524861398 145.4297320395761 144.3479890961349 145.19430728018762
542 145.23143039028957 143.77216345532605 145.61773279660827 144.39214447089847 144.97835785456869145.84694203603055 143.59893290614104 145.6821131397035 145.16246775588672 145.51417967389503 144.54451991784947 145.1400174576229
543 145.28611417135718 143.91785468790656 145.50241361395817 144.51602654647834 145.15994834057292145.9554732170967 143.73166239323155 145.9069505959416 145.04878828383954 145.33449420421522 144.47511860051668 145.18338183820956
544 145.41422738975123 143.91919386809454 145.55684494704238 144.5106508425558 145.1576727699828145.76102736546983 143.78059349362167 145.80378581949293 145.068778955162 145.47750939191863 144.474978555548 144.9070059131021
545 145.45840702046596 143.75094310685373 145.57198563374595 144.53445072264904 145.18009890417505145.57192226668408 143.75667887539242 145.6284754680381 145.0813464355559 145.36280742005758 144.590439862531 145.00436534200108
546 145.31346128169878 143.63995043444922 145.72963175455973 144.4162779794522 145.52099426841642145.76003166230245 143.47929679770294 145.64489099480326 145.0213326553904 145.3277670521096 144.38752383444384 145.08852788386866
547 145.32002126784715 143.5066155482768 145.64824667249252 143.93978173437145 145.4533337149863145.86883127683691 143.5440366604686 145.5327278496536 145.01888577677178 145.28222462719472 144.3501504720576 145.39820524220482
548 145.26692424963144 143.77635906823002 145.72009692625053 144.21281629907074 145.3754580420398145.72074408470394 143.66325863528047 145.46825034477183 144.8940485872035 145.22527189382683 144.54182261091842 145.5901396927538
549 145.6805351450588 144.1705919498721 145.43174752941198 144.3871219014084 145.35780545556466145.6636856267486 143.7394182355916 145.50050747582242 144.97869601204647 145.29132895440875 144.71755529065442 145.66930970094717
550 145.72512895507478 143.98621117215615 145.14125443887824 144.5577230764912 145.29822428344303145.84557687722932 143.88263650174858 145.47653598458004 144.98670987203286 145.07342910891245 144.92857784186342 145.7501992812698
551 145.78257474631985 143.80414761818759 145.27733123283244 144.64418348595763 145.2974837917845146.09831923329122 143.67435782639762 145.56729521487887 144.7512413276762 144.96684919179685 144.79716896221814 145.8460007285443
552 145.79580935924167 144.0361116487493 145.31592582408916 145.02169074754394 145.09713334638093145.84150490112506 143.6365005027268 145.67906614503053 144.80711068811763 145.05796427585878 144.74969223941017 145.57918718251562
553 145.66029747584724 144.0629007273546 145.1616004338889 145.1756895019182 145.01747330427716146.08775406114347 143.44882641891155 145.8046802732441 144.82370455971957 144.76044677374256 144.72744441769728 145.4761202632676
554 145.43565727672114 144.23040002615582 144.95936908351354 144.77301296372553 145.2687136356001145.90378567506565 143.17300442426605 145.92920603693116 144.72747291065727 144.41689574442725 144.7473171373276 145.2968360960993
555 145.5840309206365 144.5367843458453 145.06007747616883 144.6731622892364 145.2145020480723145.7996607374467 143.21171112663055 145.73261199034783 144.83621252109285 144.717732111189 144.65666741014286 145.12049859679578
556 145.4805653098133 144.8014021718345 145.04966825253624 144.59070314666965 145.16410322157884145.74409496206604 143.4083454269024 145.59139531945243 144.8000127083888 144.752889021516 144.7148481378967 145.34660283669976
557 145.56967420540983 144.6915200117815 144.99826041563603 144.70266956570575 145.04771823466425145.73363818265474 143.51677730540237 145.53608965736797 144.94599562114348 144.72323218462967 145.10446307053022 145.56193391164223
558 145.9475521975273 144.74875035426084 145.15581154680564 144.66305288147618 145.1995692901927145.84964930894873 143.6683221709469 145.61904937786738 145.17802636474312 144.7817352237956 144.9027073756575 145.42653004148875
559 145.7477921511858 144.78505080704565 145.04100345679456 144.57761592224307 145.27936175372685145.7259613076817 143.34750417056833 145.53108565800423 145.268581020693 144.92176892589907 144.89227635969348 145.3633055686892
560 145.74682980952312 144.76571789031829 145.0155890963065 144.59036101561574 145.19586234798481145.6213367177474 143.53670790133592 145.8935844199097 144.8744610898163 144.97829899635272 144.89115282174117 145.2929792604678
561 145.96436712697226 144.51290598647103 144.94713650965207 144.50790816905723 145.4193971740937145.60195571622668 143.44060612628522 145.92931865344792 145.22515893524627 144.90319440365403 144.78185928341955 145.30088135949782
562 145.89183357107643 144.65525548060538 144.73517192923205 144.17066898536947 145.43834253538338145.50827058196646 143.6739825636183 145.78116988417807 145.3596925476269 145.0341861309022 144.68917296452244 145.2736875022032
563 145.75152221077113 144.91082599857157 144.9244005767893 144.32689362950018 145.45798190044275145.69546576963143 143.63078280133897 145.6221690632929 145.51396477643027 145.0971133663008 144.6436492429247 145.017650085361
564 145.65170672332155 145.03765694424402 145.06850883667755 144.3312526832308 145.61466128401779145.65143728486976 143.7291734298885 145.7348566028322 145.35937414138672 145.25224976910056 144.58546411640262 145.03511954681898
565 145.7582885380046 144.99854704245897 145.14976537073682 144.26346743466306 145.454814478068145.41991182814482 143.66126175920743 145.70493898262316 145.2141120661789 144.94682300840338 144.7028282762103 145.34371002525705
566 145.58410566316695 144.81409945054466 145.03889513903505 144.24924783982115 145.45185386795262145.37323567723968 143.71678174121786 145.65797990672684 145.23903977261932 145.02417844834355 144.63292001075277 145.38677792109448
567 145.76004488029992 144.71691945982928 145.1023701356522 144.15918846839295 145.64951746893598145.33586627283395 143.66387151580722 145.65194280213225 145.3720081206805 145.02609385762747 144.55307118791782 145.22961627826834
568 145.9677057530907 144.7174254229957 144.9985151438504 144.3195272067945 145.387763718815145.47771256743724 143.6675537433942 145.75278741947062 145.30057703977886 145.01656599750402 144.46914697781554 145.3175643361458
569 145.81659646444953 144.80138615344634 145.0827497479734 144.21759890056416 145.19344346110148145.39151068022002 143.7000077597157 145.8138316874137 145.27937268500838 145.13696310222215 144.73601567387882 145.3588903616993
570 145.96687481598698 144.78799751321785 144.9231151622624 144.09212202701985 145.36924867738915145.19948144242116 143.68381820658223 145.62546408944928 145.38886480516655 145.07474378590345 144.83571369706115 145.41489219081944
571 145.6611692748329 144.72244358626605 145.0992081471029 144.09411427658011 145.28814093716096145.29513954313546 143.83882689224825 145.58187292480247 145.5091241864436 145.14696625908587 144.81148859594998 145.14863745875817
572 145.66145213061512 145.0338917623818 144.97623338369206 144.01768071879437 145.5178050441897145.54374200079826 143.89125025140186 145.57054381618042 145.39397268589886 145.35444562126494 145.00372088911325 145.32918446237957
573 145.57933273095006 144.9590048451134 145.2077795129951 143.99348966392833 145.53286962308522145.4296544478518 143.6435230989389 145.33087107834933 145.3154295759506 145.28568117162635 145.15430888806213 145.4146559093091
574 145.6148439851849 145.2735936257001 144.91089548357854 144.16324223483107 145.85435902035158145.4992978623399 143.646386972071 145.35614422250532 145.4739955100935 145.24252283636073 145.1476688134436 145.57448769098937
575 145.8281502213139 145.0215492856219 144.7036598498143 143.74950490387772 145.70406962507775145.5867427466117 143.70524607814733 145.33411451758064 145.3718233925441 145.19893876166304 145.0783370944894 145.96107230058655
576 145.54217504209288 145.02998846120065 144.737379087702 143.52956469689994 145.8465038612701145.69161145099315 143.73306450088268 145.54282383742898 145.37066824534392 145.41462279450153 145.0412364743932 145.88921363110782
577 145.9497631691623 144.70438155575462 144.62496285006918 143.63141114263877 145.77835826319063145.47187306500606 143.67784538993425 145.31578762374534 145.597503157816 144.94967993045447 144.80832053865618 145.86541508388086
578 146.14884797327298 144.6923140000969 144.61431768273638 143.56178570252214 145.91171657269783145.4505592659409 143.9906788675747 145.539508494474 145.4767544403274 145.21887829689192 144.53545004494478 145.8689398726011
579 146.15938974179187 144.44237270256292 144.66987143820427 143.56699901652365 145.87206378694103145.43323671562874 143.91026808093702 145.67481716138832 145.35309240194047 145.10687775662484 144.4203635066164 145.95246217094004
580 145.95942948153856 144.47612032725834 144.64205594601498 143.55617253325306 145.8868006638723145.1974003820607 144.1100045894051 145.76618277180935 145.24405686820253 144.91356227253348 144.4001805039928 145.77414206958179
581 145.65060846417262 144.71315778641315 144.6859601741894 143.46489714677887 146.08105075544066145.30883989608554 144.02880985429732 145.52214566312193 145.24454271409843 145.07942561750866 144.6623415123368 145.77782362365707
582 145.58380673450483 144.73208492617795 144.49241214507813 143.5735033183441 146.1889237770604145.08249987099148 144.11560697418153 145.75279880588096 145.18730822171202 145.14364201237032 144.50847058947244 145.56103198883736
583 145.67407472301477 144.5643683207811 144.38716400016753 143.68863517333705 146.16794798448112145.19528068868723 143.80768956241005 145.45162638357388 145.2074566917673 145.51283383216287 144.71628774068782 145.42462165044273
584 145.89652983999122 144.62557108757403 144.36145373682368 143.59626555346085 145.83221586621215145.08405601971057 144.0854885187888 145.30013152116405 144.93257382916306 145.2302614126903 144.68065300403777 145.4963771092429
585 146.1174799620572 144.70939528108843 144.52744625128216 143.58104945483217 145.8522814778697145.0591939576569 143.9304703166401 145.36314230238114 144.76101557332075 145.17554397146094 144.6564965371262 145.50714309966565
586 146.09251630238458 144.49990573098185 144.62667810128764 143.53853157033646 145.63035884353368144.8610923258482 144.10607168560432 145.3161791400597 144.60633863125332 144.86653048901798 144.64821017187518 145.38862162477395
587 146.03011645751783 144.53233609795882 144.50159746110182 143.55228098616604 145.6248089042809144.50217812850474 144.03976078714948 145.59939730637444 144.67429324718543 144.81656854309986 144.51914269715684 145.36057782068676
588 145.82979662471087 144.67041053152866 144.36849962973085 143.80127403563952 145.90655771201406144.51078917014456 144.10612363058974 145.70979087000603 144.78000228612657 144.66926821502128 144.59399086324638 145.43075815448555
589 146.01743017712243 144.8659777755753 144.59455471702887 143.83550564417993 145.85435159854867144.33671432192466 144.1686179890146 145.58296164403004 145.16439916840523 144.77581029123675 144.5672935821824 145.4575197899771
590 145.759150295286 144.6574514440593 144.74409016762277 144.0525348022196 145.89155295229162144.4166604894138 144.36438680792205 145.6883087538176 145.24244317118817 144.67746843543367 144.74278926459522 145.437174334139
591 145.93922123192425 144.6728341194803 144.86940317443123 144.26278540782596 146.1735567236031144.45517284763724 144.53007284234843 145.65743104714306 145.1195970594204 144.4851960929917 145.1001433236019 145.4927080168959
592 145.9321608005041 144.45141914911508 144.93142560657245 144.07271476353088 146.02725965174125144.67790137908892 144.29902514229676 145.49994817751667 145.358799981241 144.7920360124411 144.85009553929564 145.60643231682099
593 145.91351396245875 144.4926839578531 144.71151720249992 144.14401451784843 146.00010368392464144.59697621327695 144.6537441715503 145.60298006807017 145.48471605229986 144.72754639796386 144.5614210866927 145.68235948210537
594 145.81474156264161 144.46394664666002 144.66704619244595 144.1885404989438 145.94352900252574144.67049748359952 144.52788275597322 145.62232867737075 145.59753035840612 144.77331820528917 144.7531760300145 145.87264200364135
595 145.81067958071728 144.545518191878 144.6985162091118 144.4403939511739 146.24698514197974144.7084275967224 144.33500071521212 145.43439988775685 145.80095486189987 144.7862370491143 144.5901741377934 145.84673861449377
596 146.00379300506646 144.61881140919292 144.63462681551044 144.23949875274664 146.12081520949778144.70199763271555 144.18539363641167 145.32559870350286 145.69205425737536 144.7310842580698 144.4915217614306 145.9664419699581
597 146.02263372200642 144.7787292535725 144.944797794564 144.3791459405292 146.28914295036114144.583858612735 144.20520711923808 145.37336485643883 145.81020567460072 144.95543567376293 144.80923813944528 145.90573455070572
598 146.123662383746 144.77309751900378 145.04954428125777 144.32553327985394 146.1164935352765144.49121544425384 143.70915279993707 145.24874231609965 145.6931092346379 145.19273381853318 144.89235604222026 145.8768848507489
599 145.94281268530602 144.73174262821956 145.1770395442728 144.2466003606305 146.18839828137163144.40546133736646 143.7815325053904 145.37824240239405 145.9966851769642 145.0919853988677 144.93493770309854 145.88187155443242
600 145.93304334883325 144.58467460846003 145.23463824611704 144.2585587666001 146.03090780978764144.54311425597297 143.57144796574948 145.227761653131 145.93393332580115 145.33603756063272 144.77420617794274 146.00693302946337
601 145.92008043519488 144.47544676832769 145.34898115909982 144.15806464142128 146.14377133966144144.69426767067426 143.9031587541462 145.44692712244316 145.99211818399925 145.44157740031187 144.79850755543833 146.00726503590755
602 145.9060172771247 144.65955251336575 145.45296789144058 144.22020889351907 146.32550210822276144.91619444546166 143.6892917312461 145.48312891694982 145.84802660831076 145.17003738988348 144.63290258272693 146.2026519849109
603 146.06671595305696 144.6007118455251 145.37109351023813 144.19559530656016 146.42635825638007144.83078084269175 143.59811835892438 145.37734348407827 145.798797478977 145.20191393941184 144.88990616839465 146.19855023343416
604 146.35744740839726 144.59070471901387 145.66929315976077 144.28640696321338 146.11248781108105144.91737290521098 143.70836514875762 145.08406497617776 145.85030809218833 144.9600385342705 145.03842433933053 146.39611392540036
605 146.41941322208754 144.60703626272806 145.66706818142825 144.24549214162937 146.12976095377255144.90636063795964 143.9510697314404 145.01576583913112 145.99920549592534 145.0430378208064 145.02386701491682 146.26055400952228
606 146.20318358036178 144.89361705322563 145.76125080812105 144.55449744073104 146.0445020366895144.80363112926602 144.07979885092857 145.08233306263435 146.00171972165072 144.88817955297674 145.1175482930178 146.12011624902792
607 146.15667056558993 144.86543733845488 145.49869985468754 144.5804950675112 145.95374062703985144.70642745208937 144.0250396563622 145.16479303576625 146.0652314656615 144.89052475316993 145.0824696318121 146.35619958931224
608 146.04910241259122 144.92116970774308 145.37310147554467 144.6773869645799 146.01774296801239144.83001395095545 143.95828622848524 145.35485867748517 145.97614620381276 145.01517593315955 144.93567476151495 146.2498740464948
609 146.21145919428972 144.9922762107212 145.26775656671188 144.51389936881225 145.78604377930776144.6545320539976 144.04177931935948 145.05531681993602 145.8309756701539 144.99566606417517 145.35171767037542 146.31515283834815
610 146.18158518194392 145.0543861745501 145.32359303119142 144.50142664952295 145.95685018308144.60286316121315 144.1460627831639 145.0355050556952 145.88734333960923 144.9444947644779 145.09902102945762 146.31829733048005
611 146.33564695832283 145.0847504657447 145.23017289975513 144.61987034072345 146.24917286079275144.7107681787168 143.899596931657 144.97277131457327 145.87534675102046 145.12769077840568 145.36230246140582 146.38062587445802
612 146.37510632978885 145.01479658832096 145.2389608939498 144.89438314961484 146.33887986621772144.6575893828979 143.4788735102251 144.95336441821448 145.71473442931537 145.05112287991028 145.13067661239452 146.25743586756272
613 146.3361606570704 145.09321955784668 145.35061007915994 144.72787984223146 146.1113158497097144.53031135822923 143.49356643590986 144.94743103132475 145.7388175924946 145.0316694129286 145.0153167201524 146.24447128888792
614 146.21795594101627 145.11268430626984 145.59264040828862 144.59683740671068 146.15422637002195144.56174508257922 143.69517420936282 144.79309376685106 145.72428825193845 145.16493905063444 145.08773253749692 146.47658605072417
615 146.42283262469763 144.97259333514697 145.60455813133362 144.6892871632941 146.1811211272651144.88455656898154 143.34896136638173 145.01165330306475 145.551391159991 145.15672256167846 145.3299267697785 146.3721085248714
616 146.415358864931 145.01872836869674 145.68259503599205 144.61350521758106 146.2377586987596144.90278796344398 143.62839662148806 145.11236624273513 145.77871688767144 145.0983867777053 145.30118152939662 146.22429336764932
617 145.8958315146052 145.1400536193989 145.58681950072395 144.5173336020143 146.0909519572676145.12450312334116 143.78585720503727 145.10722637542284 145.909651314423 145.0309519735902 145.32057969707256 146.06964053053568
618 145.82664596954822 144.73570200836517 145.66456177673425 144.361175584701 146.14649934865145.1680056169396 143.72040682704494 145.10459168136083 145.75781886995998 145.2312230465846 145.39208476849845 146.0940347022223
619 146.04494937433162 144.4719230803158 146.0135870451652 144.4760219911589 145.7411360738165145.2631848251281 143.86256782388057 145.03861522542618 145.86658357857306 145.22395821049642 145.40546067718358 146.106697797395
620 146.14818369860365 144.35313432630295 145.99951811623984 144.42941263342092 145.6594030540688145.0594039546588 143.96728540952938 145.05653468335277 145.66987415384088 144.98309241071829 145.1472801426403 146.02899576989145
621 146.42580523113375 144.34501634110094 146.04697550889873 144.54652524611788 145.73451973521443145.24946789706877 143.86348496619425 145.07070629906232 145.94958484407664 144.90869872737977 145.3938661772413 146.1470346244088
622 146.2459803248242 144.1868443748038 146.04144027056813 144.63949232484114 145.7692274962223145.06703911915295 143.8503177484235 145.10160172747464 146.04253323691438 145.1453314178715 145.4240204301116 146.23665935876159
623 146.25580668903174 144.41104933488256 146.09749146614175 144.47405753612534 145.7184881476217145.23522106372215 143.80936411557204 145.4272130865331 145.8775921271716 145.30661172618372 145.33905217058597 146.10506406106654
624 146.02427016903604 144.40870991958772 146.30959380829492 144.32471636844826 145.7784846376876145.12513039705277 143.92899797101285 145.51727026095776 145.97187169436634 145.2569098506345 145.18476872113393 146.07438390879665
625 146.1384406995733 144.56056769548164 146.55303654128545 144.4618523959104 145.75118080599185144.81204849887555 143.90842493639002 145.26272479430222 146.20992896800956 145.35495581381642 145.0061495885284 146.20805182395534
626 146.1166362412839 144.66847533155007 146.3597474521314 144.4339732318334 145.7089961942016144.9859633560848 143.57461297005995 145.10943373675462 145.94225703402168 145.41616463705927 144.9173218181038 146.3314528988698
627 145.88532933806138 144.7885745868589 146.21184090859546 144.47335528678036 145.81796995915084145.20571764254996 143.3273336424601 145.34469544510483 145.8997056233594 145.2451844185505 144.87353501471563 146.2672887770054
628 146.00919639423446 144.6602152917239 146.25866873106136 144.62941704880126 145.8251386140474145.17141592417738 143.6826609366823 145.2264792826724 145.92138665349367 145.1997190191211 144.88432419510028 146.26607789835066
629 146.11734907307581 144.81569774201796 146.21739642507805 144.69415611670303 145.9836719898774145.4060294801097 143.5324268855851 145.2581826511544 145.8213754239564 145.2930377002904 144.84010201040516 146.1849836135317
630 146.07703931225169 144.51424812094808 146.1136672417962 144.59271690447653 146.0293000197019145.08832846660192 143.62434742145092 145.21694611448444 145.8619446205688 145.33645948156956 144.70982540369093 145.98900862976583
631 146.27324555421626 144.62075560746416 145.98820117188905 144.52050550029617 145.88786364303328145.555629806517 143.56294539382517 145.03453703237713 145.6182882559368 145.2678252024968 144.51033405740355 145.9566958055204
632 146.2363816879098 144.65275960920943 145.84543986665167 144.576660994112 145.7991694233367145.45791656391734 143.63060217581486 145.11543887734052 145.61571135955023 145.09108756405786 144.7142557096385 146.12259541741017
633 146.2193751966264 144.82852380579132 145.95454186394014 144.65134766398234 145.58384288665076145.76114258789642 143.5022992946969 144.99956071410202 145.65031651346933 144.87469774880975 144.86634267443915 146.31563020889897
634 146.01563603983612 144.83683231708162 145.98534560964592 144.46147257823728 145.69532844096872145.74507940839263 143.38565947555742 145.06108801910608 145.67429115742678 144.96401563444556 144.8953536954259 146.37806887881553
635 145.9371004885194 144.9893428814485 145.66263501277743 144.33231134954403 145.64389192219951146.1173490924657 143.69678948523375 144.98717987397163 145.46609344529793 145.03066184502825 144.79923601892892 146.19252023158853
636 145.7910533288819 145.00495722484118 145.7172557286069 144.5637292228358 145.9333302677035146.10226703491065 143.78397511193901 145.07910110412465 145.76141644758064 144.85715448930065 144.726526499849 146.2505733152753
637 146.0366214251187 144.9990258934458 145.77121270689756 144.67300632370097 145.92416407310455146.17074917177587 143.641900108083 145.07858048690673 145.806612591991 144.87627065511785 145.1009442078869 146.40888065722984
638 146.1046706320893 144.9482357107251 145.58393047095907 144.61951187476035 145.78184722429657145.8657623615391 143.44402386902954 145.08022277421753 145.71135590109515 144.7518079984838 145.1665885460727 146.55867389234655
639 145.9905877013581 144.81974872901208 145.73407222156334 144.6362963385717 145.9125769930187146.03979156888926 143.27784381998677 145.0660232708823 145.81739595720458 144.8138832532987 145.13375351198766 146.62272949384302
640 146.04239202713802 144.82302068669176 145.80486119120985 144.51728688271098 145.6512902041874145.8372326920943 143.63424446048853 145.0965203994964 146.0041943867384 144.87602597738 145.22267856395624 146.44246675852992
641 146.38869621875503 144.74489492921924 145.5904269770724 144.87835725661316 145.43543290101567145.78261899880036 143.72341048661985 144.73465618594813 146.001282582935 144.63176377685036 145.26568151441836 146.5138818215776
642 146.34444300492135 144.71867156084116 145.50369300297223 144.68506178624415 145.63091508513313145.83834726428285 143.20731592145276 144.75447895967878 145.82255531848597 144.7222392724699 145.31281412924253 146.41539138290022
643 146.39573925136696 144.47399479021163 145.38634013764533 144.98861090684625 145.55779349421812145.78857484357525 143.20956285057233 144.501524139335 145.89217363234738 144.5253490852472 145.17661617285523 146.4400182080199
644 146.15083298601553 144.4295903299865 145.39598573617155 144.8190176875494 145.79083842616996145.6982608044813 143.18778291907395 144.53536690191672 145.9300107211568 144.4561993973466 145.30302913383278 146.04548654250019
645 146.43937206120978 144.42325595822064 145.33724836687875 144.91420026444032 145.6522315718389145.61555571835208 143.1219283050514 144.80273242097405 145.95749206200898 144.50288032223116 145.33409401623626 145.95609514247232
646 146.523734446943 144.56026058807242 145.3441320712029 145.21850203103435 145.6538348383557145.72306980725645 143.24965093206308 144.9530933819306 145.7067135178258 144.31218096262177 145.58505194566388 145.93789688683327
647 146.55723636720188 144.63039814499376 145.4261130867272 145.2932717501596 145.54215697739016145.77181508776945 143.07022341881066 145.02675870565645 145.9024680898102 144.36967617209532 145.6189082494893 145.842519934797
648 146.9040338841139 144.47075016473985 145.3993906867769 145.11176667988138 145.5616724731146145.81592749475445 143.0999741349694 145.28627871367044 145.86661167027592 144.4014767293714 145.65189113700717 145.6599197455917
649 147.16100701095294 144.7087144450966 145.3295348470574 144.94766310843232 145.8043120043789145.81458700918378 143.16052483518342 145.35481104974562 146.02477744858683 144.46071302192775 145.4896666608909 145.79007897439382
650 146.89511281500626 144.4021920620272 145.2114389534777 144.98859252683806 145.9982486534494145.87686389741017 143.0291523544019 145.12547312797585 145.71305383249313 144.44318116614323 145.6297837764208 145.64175438636696
651 146.5188280261461 144.30077455455137 145.2171755015126 144.614580468847 146.1145327428408145.75189106897068 143.16687819253218 144.81971721228186 145.43472688827532 144.37663805969567 145.45954779061162 145.67603772244854
652 146.51231249591146 144.08244750246075 145.408240037424 144.63950326102625 146.121792506544145.82804164875137 143.31355492161248 144.755284357987 145.6222925473775 144.36525602041897 145.36555974958745 145.58776091198507
653 146.1915739048549 144.25953366068876 145.58814342935645 145.05959600758234 146.46142130293515145.8576442337794 143.08264966666425 144.93103828425447 145.56068723980206 144.49471064218494 145.23791477225632 145.64427823094542
654 146.28548957143408 144.2172764062828 145.44583363262947 145.0288078563817 146.43289513313604145.97203099253596 143.04820820319648 144.83787951824584 145.56377123999928 144.5469380975906 145.13681548119695 145.6687255773609
655 146.13845732947865 144.3049210427741 145.4020838201818 145.0243840778495 146.35020115713772145.87067757777365 142.96178557283102 144.9010296199646 145.65300805203537 144.4861204975166 145.06384568438094 145.51637878489913
656 145.7747835236112 144.47627478452995 145.47122792726762 145.0582758749227 146.1304936225736146.1613224276309 143.06580836178622 145.2682690795734 145.57613333792392 144.4283046276276 144.95432952764173 145.57189450348267
657 145.85106994539694 144.34753195605057 145.13169222818314 144.85764525476213 146.18666153269356146.16364628878162 143.4069099838074 145.25809662221965 145.6098570458958 144.392182552492 144.83226421212862 145.68362878410767
658 146.07851300465484 144.2232580382432 144.96798200332114 144.82092363617318 146.07795354170742146.0722694518751 143.5113135846357 145.2251573426704 145.60664283192494 144.63238766660012 144.75633928662728 145.53653508496467
659 145.86675353753714 144.2988051708687 145.1916693786205 144.9244195280606 145.96716100330048145.94345168353684 143.30119781576042 145.3472540103414 145.50494605711995 144.50847314852743 144.8386828660387 145.504335002131
660 145.82187975269008 144.45883187819592 145.10948144367953 144.9904623829874 145.99272050456614146.06716566948182 143.4562039174024 145.21303869272694 145.62279369939407 144.51469741166144 144.7897719199093 145.54019658422303
661 145.57424237352905 144.45730035423853 145.44348161974293 145.00391247604404 145.80552301383923146.1318384773047 143.17068012803128 145.46441239220889 145.75721785817947 144.7186875823262 144.78895937308548 145.7145881028821
662 145.72201210325557 144.12623254775914 145.44414677818105 145.08814586597742 146.18009598237646146.22852836308041 143.3500819804827 145.51706867357422 145.63831047039608 144.55471426377633 144.73930400697415 145.41285359533214
663 146.11086224730516 144.15808322203665 145.1771665567547 145.0246239101152 146.16713730762888146.14544910611383 143.6183681972966 145.4573828301647 145.6887209091816 144.46036862593218 144.9100449685409 145.54993322767703
664 145.9941862499243 144.09161593784225 145.0028238093605 145.11671725284992 146.26539085252676146.16285118188924 143.7685685414348 145.349061474759 145.39388275370663 144.65030279134973 145.29968531189775 145.7210235955562
665 146.18638657209044 144.08455178158277 145.00366677639954 145.0168524116461 146.2482479414581145.91266742953454 143.66174209883692 145.42509102449506 145.3725520832237 144.85825208555966 145.37404840039574 145.9640688720067
666 146.12830665305083 143.93770308562833 144.9141077369173 144.84119058551366 146.25015121557192145.7287276694501 143.46091671074294 145.26951693920626 145.45009796350448 144.6887786055453 145.27025619269452 145.62836638010015
667 146.11568682064524 143.99215716548943 144.94240843429915 144.92064465155593 146.25999333798524145.55658248940094 143.45216837076575 145.1338824451714 145.57705176712977 144.98321683909865 144.95238088259802 145.7110140078883
668 145.91751997867576 144.07762976308413 145.12318830251607 144.94404667891448 146.30431600486116145.70289464361338 143.40910542922578 145.07963360443836 145.8967544325349 144.82022269252855 145.01443733890838 145.49571065158258
669 145.8177302578598 144.1288354325804 145.56905176718783 144.96523428697006 146.5017425898528145.72654307919964 143.47693925592242 145.17751541525976 145.98358999377518 144.67510631327147 145.14159972121533 145.30900143357263
670 145.70438701698163 144.1463736902179 145.30505325634675 144.84982434558495 146.40595257607825145.82790103434309 143.56950936283747 145.23568440490018 145.96383263623784 144.6195973083063 145.26925950766534 145.61408682065624
671 145.7628776934936 144.12969420352408 144.8849062898049 144.86323109441352 146.4813001150564145.59285569373102 143.2668822588129 145.07346960900327 146.00906090475254 144.66955364373385 145.43436385741023 145.69532637083603
672 145.75346614529133 144.32267090383755 145.0530238367388 144.87011017850975 146.6039728017417145.4877906352038 143.1434593681609 145.29400923720837 145.6348330168992 144.71966135335347 145.46032893160006 145.93151117129253
673 145.5998622720691 144.19337708467182 145.12305305427628 144.84322540496186 146.48548079441363145.4590028809267 143.45954106892864 145.13440940879406 145.79442382598302 144.80712423867962 145.40517325127843 145.80622490925077
674 145.3479827255335 144.2421867125914 145.17961658333766 145.0107193560463 146.47231693396907145.17009390454356 143.89248087354585 145.3037422502428 145.71138543381502 144.8785004957735 145.287654171846 145.94796128273165
675 145.2339034317015 143.98449516490143 145.44442082294273 144.92921920943598 146.35970682607228145.62349775148635 143.72716270611707 145.47210365855165 145.37410133421514 144.79952077650285 145.35065185810373 146.05462051003997
676 145.1764958445855 143.9785420054277 145.20354327028198 144.85545056559553 146.32594295905076145.72517335398234 143.6085606272002 145.23944850808186 145.42116184530627 144.9400900229791 145.26769140359747 146.09543082326704
677 145.19039726695982 143.78982204633968 145.41146617952992 144.61421309046952 146.62387626699004145.67289505051784 143.42678255015105 144.9878496407361 145.3671121631128 144.7545008024159 145.41362132885908 146.0475500371396
678 145.2672745056352 143.95223888079053 145.19034381791562 144.7984568071381 146.75005492342163145.85019810623785 143.56024806214543 144.86713043433602 145.52907355861424 144.48379145130173 145.39443604177686 145.888842947194
679 145.2414104785116 144.071749581896 145.36233064692325 145.011726760559 146.66980414046174145.79739819086026 143.4522184972245 144.9218301556352 145.39166102673238 144.5743374292181 145.2742904984734 145.86854146502648
680 145.08562616501698 144.02325975689342 145.4274303938762 145.0504350515536 146.78159267299245145.93812329226733 143.57581381465835 144.93806290909848 145.48368582800896 144.4641901061635 145.24944998810307 145.7626642846213
681 145.25454840649 144.09329139103576 145.31105085307505 145.15660158193765 146.42442013168778146.1224723208308 143.45147230874747 145.09212248354217 145.5111362824173 144.51755664371282 145.1262868741383 146.19165031078407
682 145.24378702266551 143.95603297447312 145.4979970123148 145.11319665096482 146.81300509074416146.18411818353442 143.34116183899465 145.1379150625652 145.46505805157824 144.75211600660333 144.83341858000497 146.173224485755
683 145.4100254132026 143.8492662814247 145.2892104771968 145.27106180229677 146.7407283986389146.15523107772327 143.21371389546294 145.00068960644472 145.60952389580888 144.71492011942894 145.005221249699 146.30348139167845
684 145.49551061217952 143.88369688132624 145.24472110742883 145.11751651343153 146.74827613629046146.0183113143785 143.4747825536137 145.33428447512787 145.63331991918218 144.61752640052435 144.69802150145927 146.25023220256168
685 145.4106639451946 143.7144920398914 145.3545506328634 144.99830941161505 146.59246635001483145.9113915026099 143.54626300849264 145.52505791327306 145.47847107980934 144.36130177562066 144.7817764813798 146.38842103127658
686 145.29814186704186 143.6774775922316 145.10478869014307 144.97884640854028 146.37199108392338145.98132673684051 143.66981985918488 145.67726474409284 145.56518421917661 144.57366467965164 144.82062026377076 146.1819538469796
687 145.13441204192412 143.61846207700435 145.15916869566877 145.0310227132938 146.6793115095532145.7704053212332 143.55454609853166 145.63601792008097 145.37028141640187 144.45532925721966 144.97026406590373 146.30720266282506
688 144.9470745748164 143.75889492824152 145.26557900793577 144.9685675529361 146.5864601482905145.65952313047657 143.51472867112966 145.5668344257901 145.37416821771203 144.78608917025755 144.9350665054884 146.6054666986893
689 145.1240221924235 143.6676532962134 145.58504386643295 145.00950789479887 146.6066460498647145.94850275322193 143.42268943999835 145.47562110732372 145.13878176406342 144.97992555701833 144.90239516956112 146.64702684523039
690 145.27799571699327 143.76012466669644 145.18833862207353 144.911156281296 146.86173823823373145.99968496491854 143.54417099192193 145.37999307537055 145.16568217166954 144.99583263730858 144.87568996176987 146.41823768352154
691 145.52779159287894 144.11076824159014 145.4500248641333 144.98367230829038 146.98086445649446146.1231100525609 143.29009162109276 145.55616882609348 145.2964681140239 144.96959437792057 144.68718453920314 146.4770201647455
692 146.00210871409675 144.09061889584754 145.39764783821994 144.66698103199866 146.814902501179145.99771598744906 143.28471966010974 145.3823811164093 145.231891410627 145.15871305683356 144.8310545044061 146.34217495315875
693 145.73540684792687 144.08640509235335 145.56595700228982 144.75208703807397 146.76218300160122145.87821690203728 143.31211972689178 145.40856144563833 145.60604818861853 144.98455341898125 144.8552203800203 146.1657676284761
694 145.6624308199447 144.21305404105317 145.47934001517075 144.78940047121264 146.8017056527373145.9693381291768 143.35549203586325 145.63750410006733 145.23627041874178 145.12113798723493 144.9091397415954 146.24156360256896
695 145.631405726576 144.23333478710296 145.73376736209727 144.56726000030525 146.5033856603274146.16938309337283 143.29372866580064 145.64328754236465 145.15499508835308 145.07795028090032 144.77680381385287 146.19967657020663
696 145.56779258142438 144.2578075410846 145.82080134998114 144.60424998545994 146.24954923434728146.1955990091053 143.24151124944467 145.54101698398836 145.2254921590083 145.080013273404 144.90152447588514 146.1381954777623
697 145.49207812096137 143.8559781787991 146.20175632498263 144.8587133781015 145.97216315900005146.21036483249156 143.1462332496842 145.4705986449824 145.21845424270236 145.2148429607554 144.54849268497466 145.96735135142626
698 145.64806673676495 143.96205885189917 146.06734483646295 144.9879602847157 146.24598601066836145.965897425542 143.10241380024664 145.59271094364397 145.41872909049005 144.9307640511421 144.5332035699397 146.52534249616048
699 145.45342608191237 143.82276419722896 145.86055065698565 145.06124790851442 146.05609096366348146.28597261305015 143.14255232619655 145.52227465060054 145.4737007409152 144.80660604893203 144.93021757600536 146.45044969745933
700 145.43986143862102 143.54785316017413 145.86416323137706 145.1067307729307 146.27932808974867146.3453307107845 143.16600556976917 145.39202778073536 145.4324478710406 144.81699155015798 144.8157817477804 146.37889483824955
701 145.54253684303418 143.67046500622735 145.71017734809402 144.90498463092578 146.2842086110952146.54251939903634 143.14478505779198 145.44835848041575 145.58994352455034 145.00038646397542 144.89323137758998 146.48256834956516
702 145.3516429033668 143.48619274945054 145.77398753526097 145.04351407262791 146.31003776113224146.6347781094117 142.9407047782123 145.33174688878697 145.51481288940886 145.1709508970371 145.11486499020305 146.5134797615057
703 145.49280573819343 143.50963119511624 146.0357470377208 145.11640247711279 146.35713085565675146.3905491567666 142.9838047600051 145.26153253292844 145.19108934854995 145.0832136245895 145.293662230601 146.31091194120867
704 145.74367372586312 143.6580622846315 146.0436831547539 145.08706119582925 146.3771105689818146.36499709972873 143.11515511804956 145.22652840325264 145.29419205670484 145.12482745624388 145.29061375929052 146.44844330695003
705 145.7789278455655 143.69969368614682 146.20752160266994 145.11556115293976 146.42252699543855146.47380317555775 142.93585707012392 145.08728383209345 145.45211532486852 145.2114746268345 145.40253055753826 146.4706095088808
706 145.47668929223374 143.5370055571507 145.91787894044546 144.97907749581157 146.4926601726679146.4654920381345 142.92299463661433 145.01454221239723 145.4835810775973 145.08441395526145 145.23980064973918 146.48407665258
707 145.10973965879504 143.6490962483713 145.8464576541515 145.1240427250344 146.71483057591198146.49959533601114 143.2695327497974 144.97049324943436 145.63654435548688 145.48674626710144 145.13534433101654 146.4347184127711
708 145.26022389379034 143.41718630315913 145.71297033462238 145.00397976215137 146.7420139887828146.21670611604375 143.58187160544173 145.01655461224018 145.56376786074267 145.4737232631587 145.0979825630024 146.15743540898515
709 145.1411364887386 143.41636378201767 145.69030008678814 145.2186082853987 146.62152081615912146.5012012756957 143.71110813773763 145.0996868909172 145.73789027557214 145.3608236971874 144.83245413954228 146.0425441970088
710 145.15195696592696 143.4750452454515 145.80429427357126 145.35752898465643 146.45731445003844146.3010384506755 143.7201601042469 145.0649186150797 145.39334972105016 145.71471574897691 145.109148344066 146.10165023219943
711 144.95126120443558 143.43958801865796 145.85430353001217 145.16721509465125 146.42529493137073146.4551466151224 143.46525868804795 144.62077995835358 145.39668406700576 145.98974501926392 145.08161337374025 146.31748930260656
712 145.19184099004664 143.6239502882263 145.87344807991286 144.92911186280955 146.11259637999876146.36389273473037 143.6514160054285 144.76859878762525 145.29233491661353 146.16849366155586 145.29832449870253 146.49096108244518
713 145.14753499323163 143.51462277843953 146.20455299459078 144.8503863377183 146.17978479103667146.1515574818548 143.63831333296022 144.68894215102796 145.1420549243122 146.18040745435383 145.26555747660854 146.47969589402925
714 145.1246624926496 143.56548472113542 145.94798484386806 145.13623761793127 146.0337390123994146.05855604215714 143.69207601154142 144.6396447288045 145.04882939173044 146.39509026384866 145.05137991818884 146.4795004162187
715 145.31863293542796 143.64328233817852 146.0840453083382 145.25065833722505 146.27475452284392146.02049784575618 143.81588807293733 144.70992831016522 145.13336032894986 146.2598181173835 144.9875279845267 146.33820852514435
716 145.31405518780218 143.4925700567314 145.98339301858326 145.23810322992725 146.08222627020035146.09411268251264 143.91752834578855 144.66548571567128 145.0931202501117 146.2881112369789 145.03597983276885 146.262201967987
717 145.26523780332786 143.38371594138917 145.82755081251048 145.47362240531518 146.21441270287698145.9722970027322 143.90149047702576 144.6849772972271 145.0365199480894 146.3950902817097 145.2068680283558 146.07336100706698
718 145.24054978039217 143.83687058898806 145.83883550965191 145.58697422122162 146.16617580859625145.81192669963562 143.82836582073284 144.7417362275995 144.82747112332106 146.40156740724993 145.0707038170674 146.12983443482779
719 145.29701448627083 143.82186447710274 145.8014134473591 145.7268585945164 146.58279202255235145.9913979068685 143.90158721965412 144.5454854852973 144.94637273775786 146.43765757796413 144.85699312973532 146.1209356960506
720 145.43462606259627 143.73111670721462 145.69620945000128 145.70216227308327 146.75848896878878145.92239935530597 143.5488155261699 144.65546702453506 145.2452448927679 146.33323696697585 145.03537629321542 146.52759079252596
721 145.6072936383094 143.75132570916227 146.12685609515174 145.66888921066547 146.5865529811808145.91567543627198 143.76758918113222 144.78240364144054 145.2587424585994 146.21947096532287 145.02694171673926 146.54819474320908
722 145.17691109499626 143.6563857436781 145.87601757529433 145.53068490265014 146.44818575666804145.83480204206003 143.59735682341153 144.72354237515225 145.39443990170102 146.12501814596476 144.89106846131477 146.3827207701295
723 145.1361341240835 143.57099726715455 145.96739493620387 145.23700042933476 146.45553787970906145.97350723381672 143.86051550347258 144.86934859972501 145.62555835780157 145.93642048803878 144.85000486404226 146.30740126281685
724 145.31098735526297 143.9640072886923 145.99091677979106 145.36986018584042 146.22138892790178145.99743882946333 143.9033002047214 144.83879301482693 145.8968154741817 145.95544512137104 144.78686461062728 146.38369178787735
725 145.29064037155854 144.02233055917014 145.96271570125532 145.23493326179664 146.22134370109117146.0944214434136 143.56581374627484 144.7988570322126 145.64920212146643 146.08336660906357 144.66049326026047 146.52291578056617
726 145.33150671745514 144.35681247433573 146.05830809651445 145.479769970871 146.06446059303417146.1011908996518 143.45834713018752 145.07102106161742 145.77829154512247 146.17504804078277 144.69834964172307 146.26874488595874
727 145.1561834428336 144.41217085305982 145.90699053393476 145.5852924397896 146.17133105987068146.43988179851306 143.58464465367703 144.95682028206357 145.69242533146385 146.28491126326335 144.76995580648452 146.47687620642432
728 145.42635919718762 144.29031063953022 145.71297115028207 145.73133329884035 146.31446570644508146.2469891353173 143.8031295968046 144.96767794585895 145.63831600164386 146.16960383690906 144.7525940171869 146.45688872118834
729 145.61298758305523 144.1860518068595 145.7188177677989 145.69332286810527 146.48970492922908146.47845318856545 144.07867852743678 145.05931575326537 145.58861395615347 145.99636253163106 144.63354968881512 146.3744690917986
730 145.7900266454423 143.95269472580426 145.68319359751345 145.61261253447378 146.41922138700332146.18673344583397 143.95391345373298 144.94430940987166 145.5563860151113 145.97436786932508 144.60673422840068 146.49235287260203
731 145.7593421390909 143.9838114158856 145.79919866819245 145.6430888676428 146.41996835798477146.39083895896758 144.04112901180332 145.1396057203458 145.8007912206363 145.90481317214838 144.7103963581248 146.24463732346229
732 145.55198919096946 143.67108966803863 145.71522194569044 145.57959580664473 146.61548436434796146.2847435128632 143.68559398672693 144.85308158498705 145.76590980767895 145.92803644127224 144.90996742063118 146.18301699114363
733 145.78041107401677 143.846036374092 145.67546310289507 145.57328678327585 146.25523361616501146.081229785585 143.55655955961046 144.53563356259906 146.09825524109124 145.786625301798 145.09763455461854 146.37402030512567
734 146.12034292095487 143.99516026655715 145.62771032113824 145.82168578299206 146.32226384669943146.31072914018338 143.3462037242019 144.41897236596498 146.32942306868665 145.7553599198927 144.85610222092478 146.45586024589258
735 145.91630098323708 143.69743608530825 145.59672406821207 145.6473558669595 146.19162124260063146.31444968517513 143.27182492132886 144.48162216127494 146.03350540487529 145.89593139517333 144.90350545190128 146.68376161170767
736 145.8930311193531 143.62501143150106 145.53058756425185 145.9103582357369 146.05506325626246146.1995587200058 143.26200941893433 144.45895687655306 145.93056880388937 145.95967529690017 144.89052183229845 146.62016388525115
737 145.82185832400538 143.6831172803128 145.47268737150108 145.6157166325602 146.16618723038286146.00329332474516 143.2400679097901 144.2628487697318 146.06497942924423 146.13044310524668 145.03571767767227 146.46014595252296
738 145.6833711428394 143.65381071659795 145.5755235794214 145.50601236511457 145.9479370934952146.20550722600703 143.21014778388715 144.5352266141734 146.1022304322555 146.29587220928715 144.7665950860193 146.61085647503185
739 145.35544458136292 143.6734057788077 145.6487150075613 145.61452103007844 145.83761102934065145.89515799219376 143.11965535033272 144.32764179169757 146.0180754874649 146.42937077292737 144.6257643342333 146.61474174020043
740 145.2906530927701 143.41634899655796 145.72453928912375 145.8876597124631 145.65886488461976146.10449174732454 142.88143140683084 144.49478177036124 145.99305983135062 146.23930530525504 144.42929556752898 146.43947163153265
741 145.3433804189229 143.4821963508489 145.85943018161603 146.13249797948563 145.95433214338325146.16494977965974 142.97524128777906 144.2242365779295 146.07473582106172 146.1788066332335 144.56590657679135 146.26245263095743
742 145.4328265550202 143.28270958686576 145.52602072023552 145.96830834011027 145.8300299271201146.17688158377211 143.07630824773142 144.21663280132645 145.89574711998358 145.99689383291283 144.72500437652428 146.4276713096859
743 145.2711338214259 143.38871347744188 145.4057719080063 145.69603568617342 145.82385457724513146.31943693918973 142.76307100097975 144.11682124276146 146.01658253083085 145.77748011416372 144.43483431855745 146.38584860606815
744 145.31804316908259 143.31710201452032 145.4353248144532 145.49482629661 145.94203328693914146.12225096510556 142.96278274079782 143.9562004954889 145.77772580024498 145.77091817592324 144.42379613211097 146.44648068172341
745 145.26613618429698 143.57285316593794 145.41236400137956 145.55167197230833 145.98599195578936146.24210218487258 142.72417592673855 143.93976585549623 145.73333513935526 146.0508815451545 144.27665701504648 146.4415895562276
746 145.19651418554778 143.47319907180608 145.6221664886458 145.20588956927918 146.09975450225903146.38503514880387 142.771226339462 143.80906726788342 145.46288790909722 146.11730691225907 144.3051414569487 146.37215962947948
747 145.33601070907756 143.36183682471764 145.43672709865336 145.16305406137408 146.33690557459948146.41908291755308 142.85476087932017 143.93749770888707 145.5900489486822 146.09541393910794 144.54749460349822 146.35541378230712
748 145.2089908914518 143.71613994136493 145.3023942180302 145.2203494459265 146.22438628572544146.62813318290384 142.85282634027902 143.982732458311 145.27468040653474 146.08158512783876 144.58509932589385 146.52313542344095
749 145.28528035724221 143.77056936548135 145.4881186965827 145.26454763193837 146.32695181535567146.54499069645257 143.13774146333864 143.84949222461515 145.16748607168327 146.00582514648087 144.56459188124248 146.62337533779956
750 145.03807882089438 143.9613074537372 145.3436213323039 145.1882941652174 146.34371159778752146.26088990268752 143.04817089066626 143.8609550928252 145.27674162153193 145.9380746877644 144.72777431073558 146.48474869209312
751 144.88705224817835 143.9077287021007 145.52761424738227 144.9932103458337 146.25677436427682146.50142311229584 143.12007666043058 143.9450707480409 145.3344409898964 145.95733554468487 144.6566964944822 145.97911228273153
752 144.96993301627688 143.91499837545373 145.46490468885457 145.12543641756767 146.049123076095146.25463041493805 143.23672766070436 144.25261801921204 145.10750549169583 145.95458940385043 144.54460642571374 146.23897727513534
753 145.10075909146101 143.93727470624557 145.31974029242946 145.02183609654318 146.0066097115773146.29517925008872 143.2032636291217 144.01871055022394 145.18928896746732 145.76123212948343 144.65409727152007 146.03741526038002
754 144.59400844110755 143.98900537605527 145.45783569628088 145.06174232304735 146.12045038414934146.1019870290157 143.20524138141238 144.22790487600102 145.0611255421706 145.92775823982026 144.76373538932864 146.09641072059912
755 144.44159215298805 144.11184766802288 145.3299723060255 144.9909753507072 146.2569221132355146.09927935210368 143.07887061432234 144.3110821458931 145.0192632652178 145.90592949884964 144.69800716240744 146.58975980455864
756 144.5056220197808 143.91666200821712 145.3896883145762 144.86558696277137 146.18447290044242146.24828729015982 142.95947395508958 144.14674355368794 145.27665332036017 145.77537485115317 144.72500829054252 146.68538286759483
757 144.63880422492528 143.85366029126146 145.09069643199263 144.86913574806997 145.93230533541276146.33665682369215 143.215790722246 144.00846437957063 145.64940055639366 145.68712974723195 144.9430997312142 146.64346103438976
758 144.7175403033471 143.93286593043752 145.35502669582718 144.85234122510113 145.8710214036039146.18944473891693 143.27098571088717 143.93498225401882 145.60161841735794 145.44848952650025 144.92369300957725 146.65299899963333
759 144.80072271500651 143.97244453641264 145.4402557951108 144.69381529469533 145.79403788472152146.00245946859016 143.36318899856465 144.0350490608375 145.66361372710438 145.50866316982766 144.93136772555414 146.69979586607332
760 144.55532645601957 143.9454173878936 145.14392848583574 144.80699058984925 145.72468402278653146.14906076553171 143.45670824141516 144.01505604607328 145.53222010204541 145.66186197612765 144.97269152478756 146.5694776638014
761 144.7122887248552 143.97530194789098 145.27651240989903 144.66283776030906 145.41942936257917146.17295067158128 143.30288593301623 144.1411849253722 145.62933779971857 145.55247405898356 145.1171170937479 146.2055338291307
762 144.7464313383623 143.71930926390007 145.35304057646144 144.73578510780519 145.4851136259452145.91768720934203 143.46342998894588 144.12955294338218 145.70478975496513 145.48370337118521 145.13475819881347 146.27477942682734
763 144.9060405393294 143.86449377617174 145.05307590292367 144.71448695372908 145.54678545449062145.71373740520983 143.33987720842347 143.9668002522674 145.73144884338248 145.37465010184889 144.99040093581544 146.26778284192133
764 144.83284822015298 143.87686210334962 144.93448539111807 144.99517440191704 145.82358938510492145.6738815633272 143.54633562294273 143.94693415589595 145.84718873390153 145.54121815459854 145.15592370165527 146.43375137292654
765 144.8678269862298 144.28346347850993 145.05500204058322 144.91375256189704 145.8655636595362145.67712937465092 143.5299774869452 143.9752717230889 145.9414863183477 145.33634596356507 145.17041054874227 146.1773119842216
766 144.98178768340887 144.2872445818881 145.28180481054392 144.74690127113482 146.28050079752836145.59688635250586 143.65825016448818 143.7777053514175 145.8102080867124 145.2578090101462 144.90281498677396 145.9603453636745
767 145.03158537609835 144.14057705968668 145.3656543259214 144.79229388185752 145.87520973699097145.6104795434495 143.8567581843723 144.0228632464782 145.8431019906143 145.1608973826561 144.89148797752551 145.84457634514587
768 145.06806435229598 144.26347776305596 145.20811086879652 144.98994235519163 145.88179178754078145.73513454084093 143.59514194478723 144.09635359624983 145.72779734164743 145.07719088293425 144.9811782204905 145.67154148962013
769 144.929818102431 144.42589609570035 145.2071545282873 144.8291391995451 145.92884991339992145.60567271180642 143.63655679933544 144.1598500312007 145.7377789068623 144.8158203680963 145.06019233090672 145.53250294852904
770 144.79568330233982 144.3213639736637 145.37556899586446 144.6694904204021 145.7695119453163145.43810750087076 143.49805862712782 144.12263846914416 145.9121183661643 145.27289789543488 145.03039060684597 145.8319244230259
771 144.91375150892304 144.21547714982233 145.52646642945894 144.65869815771887 145.68340991992832145.50446552542826 143.25019863014063 144.0963333248531 145.73341226640534 145.54704180895652 144.88700687850448 145.7495551372302
772 144.82548140418714 144.28834160192918 145.51014306508125 144.53602510973997 145.86201897161197145.42382259221986 143.19111389169845 144.17573074188954 145.91612255765568 145.60989431920376 144.5320011684617 145.65185198892488
773 144.87410126638395 144.1241049567485 145.49502683895554 144.7416889077538 145.9336697492765145.28990567733507 143.26769201410517 144.34101061138506 145.71618509267316 145.96660829850777 144.49096820092618 145.8553399980493
774 144.8174359559954 144.24974243693939 145.1433858588041 144.59275020830717 146.15025364515571145.367644550299 143.52924132431008 144.4373183708375 145.89029725325238 146.30095084413136 144.57373341876178 145.72954460489782
775 144.75945529308538 144.36594720543474 145.0964124487462 144.73253943730776 146.08744625213012145.52976455154283 143.58315107613478 144.38389905976265 145.70045201291907 146.25638294308786 144.63012684605746 145.93811309804002
776 144.6817934691427 144.26594868543108 145.30890660489308 144.77399565191422 146.0840765665126145.4479475419287 143.63819027019835 144.2362617874235 145.48263965348943 145.8880993308365 144.94332777971982 145.99692189664478
777 144.70696570476483 144.36445035836482 145.2932868042171 144.97693408966356 146.04242487043197145.55460755475144 143.74366354415517 144.33602968955853 145.4458750006171 145.6525488132275 144.95050883215404 145.62776283567752
778 144.43428567250152 144.34842304535337 145.51509715548673 145.07291786074106 146.36306752162068145.58798146918215 143.88979620985347 144.32644227783777 145.4268105073422 145.42706047727992 144.4767922955954 145.58828103543226
779 144.48038861071487 144.0473144487581 145.3768435941656 145.0367523265877 146.3620042850664145.3874445772219 143.64723629349257 143.95988699255156 145.68881761741744 145.63377685713542 144.70192086956718 145.70572798160006
780 144.64114512893477 143.79931945371746 145.31344195505392 145.1107336478239 146.35475784106112145.66671835833117 143.58097770354777 144.0014449387141 145.72466329207253 145.80394524072835 144.88557509556878 145.72459948020585
781 144.84829910260746 144.13531130368887 145.30519165140868 144.91280852462282 146.3292447616591145.73869791434066 143.71832215150286 144.05619913711482 145.5960388635876 145.68382146463188 145.09440842375054 145.7942047355869
782 144.86173323412203 143.90804806946247 145.32960436666224 144.71069168074854 146.06032196043404145.76647753634387 143.44436622246909 144.02509076893546 145.67327187057944 145.95975219538005 145.087107060306 145.95020116245692
783 144.69701782100645 144.0664727694935 145.29867247545394 144.67892410702396 146.11058661885485145.8156014524239 143.4701904389688 144.28683062524985 145.8279997453666 146.009046006411 145.1986205981655 146.03355409750543
784 144.75941639656645 143.9514188472268 145.01580473905864 144.86296305063806 145.9552789130312145.56030511668772 143.3952748995537 143.97105167222068 145.55703581523318 145.78940298269643 145.24950630819882 145.86323556538755
785 144.8052684009346 143.9629490475371 145.02262441327508 144.92711210568538 145.95692322063573145.5956414001716 143.32544698210614 144.18343126510297 145.75563213257882 145.72863144424312 145.35843526713055 146.0297220381064
786 144.88058548821422 144.2603423207156 145.20637740394014 145.02851560616534 145.90773691613902145.42708049203583 142.98183527656752 144.0764929347596 145.8187798359933 145.50773974854812 145.42549352063892 146.00792623482658
787 145.05607484688375 144.11468156256916 145.22730661264828 145.06751015022095 146.13227409986882145.46097834673174 143.20096031385896 143.8937538590946 146.0157567890762 145.49547909609504 145.1841791397756 145.84677726172305
788 145.1060853075739 144.0312094359123 145.0271929831188 145.26140100598803 146.18755397976676145.30843995247238 143.04743825394033 143.73243558778543 145.88523117708627 145.43765478831858 145.3897911964787 145.8410761969954
789 145.29321467919246 144.15057781101123 145.36091353385766 145.3702089805655 146.0080387096068145.3631932586665 143.02398137052162 143.45233620674819 145.89755354737147 145.37377739018393 145.19342360621656 145.9748894939316
790 145.56161295250268 143.87677422695364 145.36347051420216 145.4633673521093 146.26982529499986145.3031151391518 143.1625598968877 143.57379361321927 146.06265147391326 145.13616440023475 145.31653429040927 146.15750467057921
791 145.58224753230934 143.9632624505692 145.2304868316309 145.27050814948882 146.3587261658461145.43192905224055 143.36451068436625 143.37551397210052 145.95959068525093 145.1415634407665 145.43103363452565 146.04132806257724
792 145.4994286158071 144.115660320441 144.9956167359329 145.19891789194654 146.119836684163145.45026930056247 143.5904567418826 143.3310351038364 145.84953097267896 145.38595035840444 145.6338947947499 146.0364191404803
793 145.2244982501204 143.988123985475 145.19642156697773 145.3525808954322 146.0811300283617145.34541459592293 143.41440556949755 143.53828541642227 145.95482956456414 145.71062632243522 145.52001961474713 146.0778393892136
794 145.32224179935446 144.24308243671032 145.27540479638196 145.2376386393333 146.1353890006066145.10114147611583 143.4349618288023 143.75839934926324 145.72092747943978 145.79721027224562 145.57050973349808 146.22485681691265
795 145.444005731528 144.24054373405465 145.2412623645665 145.36883091546753 145.91446639119624145.11570306833184 143.1104644869927 143.85640661989305 145.60012598013017 145.49337652962268 145.12035169598366 146.38721564225617
796 145.29226919168931 144.1717233450674 145.41177578510414 145.21378253593736 145.7506801874881145.12515517713535 143.1109382393209 143.74498772104974 145.44440839011833 145.38009035899898 145.0278254279799 146.35648140500422
797 145.49624099847875 144.39443840564266 145.3857490984942 145.10799314543988 145.95851793902887144.8860567111425 143.26202793763161 143.83130979830094 145.5190526311337 145.39681069308605 144.94973625283365 146.29896608341252
798 145.40142521456954 144.2379908754439 145.38343249642358 144.97237299120266 145.94886539428805144.72879782612765 143.12316795833382 144.05236893820233 145.48467433434243 145.60337257678466 145.3131194621889 146.03940818719457
799 145.58305883178272 144.0811037306623 145.6095875553084 145.09918532729947 146.12097931424682144.86866994248822 142.93677786782072 144.0290560974957 145.46777371956674 145.7154500692345 145.212336841802 145.84463327294682
800 145.40506418972402 143.74999779413452 145.52932545961124 145.07984330444793 145.86543684361587144.9310557336485 143.39956988639764 144.13993684136508 145.18878710772736 145.54721745149192 145.17269658446475 146.01555196963247
801 145.26048479384664 143.62813239259015 145.5609283984237 145.20145178506309 145.85262112204853145.1097854170552 143.6732154461053 144.0747528906741 144.97227962007338 145.89315513013523 144.9864770694068 146.10487229167205
802 145.28280384998476 143.59829530934923 145.9729865920712 145.0132621229557 145.90554448202465145.08733843832675 143.56575263794034 144.20907431723597 145.41640606575274 145.95003944606262 144.82430836050767 145.76897542102066
803 145.4203304050272 143.77159897026718 145.970133121985 145.0935828916301 145.90293927986076145.32831308145126 143.68061562861485 144.30104717256287 145.49712228428882 145.82697406467486 144.99647123903011 145.7340160596321
804 145.11997506992853 143.72877304187196 146.00858769328755 145.2595212420214 145.82347833027487145.23489083910763 143.8672748528372 144.1408620549324 145.4950871416706 145.71764497600554 144.90712813256985 145.33853329331438
805 145.21339338902698 143.8353855095197 146.23459585596737 145.45444192261533 146.04176540823516145.1223255160117 144.02393248089408 144.02607329750396 145.617520598532 145.61973941523433 144.79406935596236 145.16392712172782
806 145.4579653236058 143.85584762509 146.42284964626444 145.4309856286901 145.9707651648111145.29780814845367 143.82537025264676 144.2385114885719 145.3621829469232 145.4427709903782 144.6684133076501 145.0228645274232
807 145.4263199579035 143.8798540328895 146.2970923701919 145.5048127558816 146.17220964598818145.49291514684626 143.8385564747776 144.23117794394815 145.29723444875773 145.5120345971286 144.76512212276586 145.14234687308053
808 145.33114786096286 143.98216844051575 146.3001239584893 145.31119713847914 146.27112885866921145.45477729313615 143.58578744463807 144.36040921435477 145.1659038036058 145.38415767034547 144.78932770845566 144.95603619164143
809 145.25899355174684 143.96891437397673 146.0913323290068 145.33036670251053 146.3083212156559145.36660448776524 143.5229670469279 144.22974856151475 145.10908027769895 145.14810094178213 144.69485629163074 144.9491231842285
810 145.24563634413667 143.88524502740444 146.2442054924002 145.24906829612706 146.38420402041027145.4417411850174 143.62608301142063 144.5143201727591 145.1543894854287 145.06710172306762 144.6916958306965 145.09554171048185
811 145.1270691036512 143.80094771210466 146.34958118611053 145.399178303096 146.50613260155964145.45516118765997 143.67321044476648 144.36427411250244 145.18977532741323 145.07459775856213 144.62337825160282 145.29805912874605
812 145.3143033101241 143.76299384690475 146.05125216383337 145.3330622599489 146.40380296482442145.63923778580576 143.6050912808547 144.55068628565033 145.22019499390805 144.9872657001318 144.62395316173357 145.27670866659565
813 145.1792301200716 143.49602057499797 146.1081810365281 145.23287093652493 146.18480664976155145.64724988981854 143.767739718535 144.65383683777813 145.09822735935 145.09671186535923 144.36814213106402 145.3054135854589
814 145.28272139641444 143.49601614173972 146.25560961734527 145.29116482358367 146.24794799986665145.5790641673682 143.74582403110125 144.6937469772826 145.2935901639382 145.10958075037485 144.4670882376072 145.45816031625483
815 145.61169570024845 143.6668953368772 146.16089527343965 145.3964431345041 146.32880856921088145.57581118388205 143.71159201211958 144.59456669345403 145.52065416286953 145.45279169746001 144.64689869160208 145.4675727732953
816 145.60981961063217 143.54258371581318 145.87228067001726 145.4867664346756 146.30190625988547145.54412515267381 143.62001288976526 144.52477687365533 145.55165367403762 145.48627423408803 144.9188115367037 145.11850788037967
817 145.41982355274646 143.58764485079408 146.0832673611993 145.74131939395392 146.48827019866607145.62696811550828 143.51093659482586 144.4738169075973 145.4615809978465 145.31536286424515 144.81893552628267 145.3854271132793
818 145.22906779446538 143.44325821493274 145.84971934999675 145.6631471474596 146.62161526354566145.57224404978044 143.27724501732132 144.51222211306683 145.31894014263133 145.05008287645245 144.64202610522247 145.195988850611
819 145.38176644736438 143.4643801775592 145.72361651489587 145.4334883549321 146.71624746124021145.35904247738586 143.31851267617517 144.72017104535595 145.47567122457184 144.98594119553366 144.69105930444772 145.1787276562696
820 145.42886617636302 143.41556952312962 145.64873236491096 145.39321809380405 146.7876185597479145.55806331392316 143.03013639329959 144.78457001884308 145.72906798372358 144.73345011660268 144.28565801044743 145.21715695225956
821 145.34632343222538 143.43567576783227 145.46263077754386 145.32861742466747 146.47966552489592145.71728667061365 143.33290440680352 144.86090538783316 145.70831290032282 144.8046089034172 144.25818053718154 145.0876038234651
822 145.286233240943 143.72674749512365 145.67790576697195 145.38609582050827 146.42715856716316145.5903180307084 143.08157640467894 144.68181991781472 145.48391722037607 145.0914508099906 144.41406147411212 145.01697028687983
823 145.5796675682345 143.69469560981366 145.88040307015243 145.50943002219412 146.51692439440788145.37079605060563 143.31694786104546 144.48742115607064 145.30695116550677 145.05851304430504 144.37347982667603 145.16289683115755
824 145.53654189692264 143.66059820217694 145.49528346527254 145.36396734170984 146.56657368208852145.67119438181052 143.46623563563122 144.6271741248162 145.26792590787406 145.01435743531349 144.33247516520095 145.47552285689565
825 145.4698692228923 143.40869421678244 145.41363881461137 145.16773550841364 146.5852817922433145.4228039586872 143.2676903340432 144.69757308137264 145.56578545142324 145.2340632107829 144.2930571777287 145.46733225469384
826 145.4160055025174 143.41933175281363 145.35143511794212 145.1075617470288 146.63697987673376145.47680679348815 143.26278504521244 144.50280336485034 145.48406357340806 145.07801278876823 144.61774925680373 145.22618839510488
827 145.49021752306143 143.53654110477098 145.197585902334 145.23115330745563 146.3492995791984145.40591992965238 143.38100073121538 144.34268527226573 145.6644249282493 144.97425348451307 144.8990737378355 145.3885067171386
828 145.56478145765823 143.67352973225601 145.52345901310534 145.3437887918286 146.28206756091012145.22518072561496 143.3768971519554 144.58328636370499 145.80859404517153 144.96926454718712 144.85850509013005 145.5198401176674
829 145.59819144772575 143.6605404566427 145.41315188008153 145.2566784128731 146.03553344882275145.32497960201954 143.4087584965329 144.46585536440205 145.75276450434473 144.9189219968597 144.7360852697521 145.34705089407586
830 145.56855898338353 143.64010363769253 145.38179640146134 145.3361324342929 145.93391372240188145.14221310674512 143.55867837250503 144.6950589300121 145.65708497940227 144.936878553463 144.6254524840165 145.32751985093392
831 145.51706118034718 143.6679573182278 145.25943912864008 145.2936836169377 145.76628100703584145.075729363604 143.43377740643794 144.8173504532086 145.51457001894053 144.79686638171523 144.71299523938757 145.11969017379417
832 145.67696080875092 143.61006244288134 145.4259519182456 145.3954126286891 145.73876400698023145.09049535967986 143.2678040160926 144.83546939538746 145.52201188931727 144.64099764643834 144.61133749474118 144.8715928212975
833 145.87479969299406 143.75772305510438 145.39904004251412 145.37294782807493 145.9151757099069144.99405987575142 143.17751012357584 144.91543464730208 145.34447408033213 144.53234576601437 144.7454373825204 144.87003497406852
834 145.75889428989237 143.8178851490116 145.40566773148635 145.5236312927629 146.07928849442328144.98131785295817 143.01947046453006 144.89367161722691 145.41216261095516 144.69512838900246 144.85848735524385 144.90302469198463
835 145.9776597380903 143.96362825233257 145.3501005108832 145.46639708818176 145.9849072164734144.83913542267268 143.2666839198495 144.6871274174404 145.57372188386134 144.8347076379513 144.90828827553705 144.90326292474217
836 146.06038612160646 143.8961026978752 145.3604258971632 145.48526984532236 146.0335857158165145.15294088211195 143.43891074719338 144.42089731098312 145.4547244600234 144.65581585748765 144.83746498947067 144.71295500576903
837 146.01154106842495 143.8747712542822 145.43043522652954 145.30397649017362 145.99865197246373144.9678607356024 143.61425503265824 144.5980930653543 145.65235527518544 144.82697663256667 144.91082595752954 144.61424006249095
838 145.77173518588222 143.91760452610492 145.51141622868664 145.3470827340058 146.03585279937082144.90370628468145 143.37191421251669 144.69214498299212 145.34460805747995 144.55781140720617 144.98430298401973 144.51386545408934
839 145.8134197386836 144.0305054116079 145.30621300557397 145.45661425366305 145.89662207129058144.7496906740454 143.49213771804702 144.86311834166509 145.55769779113092 144.62803845969037 144.78051752162472 144.43182462365874
840 145.97253152018888 144.08965916442526 145.5261638892258 145.3826394488973 146.17264152697445144.9557717730379 143.49741429017232 144.8483959839136 145.48756919977126 144.65687801543282 144.7338839180051 144.34178289946584
841 146.19167042595075 143.95397760034228 145.4128445151219 145.50613704409636 145.8989628958113145.03214368101976 143.32207621409353 144.77916395617615 145.89543271382453 144.7897161502304 144.84302031816318 144.4815053318428
842 145.93716182854672 143.653580739367 145.54154701396686 145.68180739659806 146.07244489240597145.0526833846729 143.6311951304337 144.6043355449534 145.8155858647292 144.89309742695698 144.737997959678 144.16834861138298
843 146.01306354667975 143.8871737951089 145.33221421695723 145.84375721536304 146.115396614612145.30725718348006 143.46941758291652 144.80631194679407 145.63428179173337 145.29888219710674 144.416796553739 144.24767272148222
844 145.90102924394427 143.69107875695104 145.40307399063448 146.00799903904513 146.14335928106672145.19628023566753 143.28415279637696 144.97392475153416 145.49556230237465 145.08251005767707 144.49242678731653 144.22850495002885
845 145.7580664672212 143.62802701136687 145.23329187293714 145.8972141297899 146.1811559767891145.03081600250277 142.99832991860504 145.08802555386453 145.8809644978253 145.21864889670624 144.54991955178602 144.1195955547951
846 145.39023309508255 143.64960525530765 145.14400199956572 145.8277718932757 146.39538139425267144.88661859063077 142.8371582025595 145.01089616243547 146.03988138532586 145.394147420206 144.79944707760188 144.11576447286402
847 145.36907209840504 143.92559193037116 145.08068277723598 145.63907745702815 146.44384111561004144.80777584984892 142.86620165969438 145.1589970623994 146.09830059225658 145.4381860170169 144.69015856976426 144.24678270901188
848 145.31318066334455 143.96047743341157 145.08024885530244 145.89234143384104 146.4315134539016144.71102875959977 142.80134928088972 145.04943948938836 146.17861097889846 145.58448181620201 144.89832597582276 144.1650421580788
849 145.2703280447721 144.0124695100251 144.94789178463822 145.83734433920299 146.50589637929662144.5763094281755 142.95903640877344 145.0720175566441 145.9016172188711 145.45846277455848 144.7492111522232 144.18476009507515
850 145.18523685103915 143.9247003692072 144.87180382839043 145.7714874864233 146.31970942493894144.72179658017552 142.97912844392835 145.17792792516263 146.05703026049912 145.50419762275357 145.02090028583805 144.52238802944282
851 145.22627369337974 144.0221119643394 145.23468181822014 145.7019391884459 146.5448522299089144.80038916359194 142.9159800252864 145.0944264214899 145.87394013225807 145.58259178643152 144.85189215448204 144.3366923812912
852 145.1959759296693 144.2188312274113 145.20401841254608 145.65620383095487 146.27393032582236144.69729199710224 143.0230612959514 145.29100703698364 146.28156359305598 145.5909949708266 144.88285722610297 144.4817651139916
853 145.09175562095567 144.10131461633094 145.32043277914525 145.7040052509271 146.3118834712109144.875849859902 143.00640995285337 144.99635173653166 146.41274826743327 145.62854401503017 145.16610546798614 144.43820359969868
854 145.32756175297246 144.00490629509702 145.3469402567253 145.76193580337795 146.3057366337713145.06529740114746 143.1297587003573 145.2233185358039 146.4872537860983 145.6879392603572 144.88876567607107 144.38056469510926
855 145.37417524099052 143.91725347860014 145.3879895578317 145.67480706054155 146.1923600319434144.99695262306838 143.05385109134096 145.09364736268833 146.29696024852035 145.50619706434995 145.08987567048572 144.57895121465762
856 145.3006789536788 143.9539992375246 145.55882593125023 145.49958343542778 146.2610428863049145.02713769716536 143.03565963252973 145.02991617299253 146.22290930766167 145.56871981578317 145.05153665979597 144.44130991331775
857 145.1638620524171 143.9000266627152 145.56253878558584 145.49007409389137 146.36304083748732145.000605161561 142.9320125499522 145.08761880302583 146.26615176161735 145.73357232927523 144.9084160992489 144.42912323437236
858 145.0703804862338 143.63569370135787 145.64872903947742 145.2787569016672 146.4317585130104144.9704076637555 143.07395605258577 145.18350918741584 146.35935956353947 145.69146557392799 145.04720873224716 144.37279938817417
859 145.13502890914182 143.50670112424115 145.55732760631153 145.485802558455 146.35686589518954144.80775986007345 142.86962170357793 145.0757545374085 146.47398575636305 145.82167865284754 144.99743164201033 144.37531636358426
860 145.11615502240986 143.78781544142547 145.69398485529803 145.35017618708582 146.43618992903436144.56183947511488 142.62497798388478 145.14440101933664 146.39880142243643 145.86114250996064 144.97400070846842 144.22714188354783
861 144.90780011661514 143.88178710104606 145.59494123908212 145.51702134485814 146.01976199719704144.67959214774717 142.6296886278637 145.27126427398036 146.41395659595705 145.88310289125806 144.91036398482484 144.24463474726335
862 144.95197238468845 143.8707090086231 145.47682704247126 145.4712627704349 145.92833601175002144.59098187675337 142.72179673355907 145.19343734889026 146.72470404328536 145.80206257669496 144.96454064388206 144.260698257734
863 144.82630912417162 143.66900658289325 145.58621023698166 145.19318855801177 145.9401072108901144.6863163440198 143.09375611794405 145.13085850901507 146.63001016443528 145.6887773026318 144.7712913848708 144.18697512586536
864 144.73029350288533 143.42171034214633 145.4041274605426 145.37142492100102 146.0553161960071144.61538925455548 143.14688334464574 145.24399961998668 146.58326930213465 145.29493816819104 144.68775615884007 144.2069416155495
865 144.9161371042346 143.38409968788145 145.5156743887893 145.31056264151132 146.2498488201444144.4725264244525 143.3447775751254 145.10817636651865 146.5830636639804 145.48412520994796 144.76133910116826 144.2021893901943
866 144.73512647050973 143.30127626462598 145.60297306660144 145.26077371051468 146.38215726014894144.59467374718497 143.35146190047922 145.31008191960166 146.5283426118133 145.40683584567566 144.6895774422543 144.47348293966567
867 144.63534608514274 143.32178335372356 145.6322482969853 145.02445295043012 146.1180955412777144.8962753864772 143.13791535017646 145.3184774268807 146.6157136130854 145.40240298996164 144.72078232098593 144.4541548021674
868 144.8866492822121 143.34829239587125 145.5128357173247 145.01260058031687 146.22473065038548145.19636563313827 143.36712348999328 145.38385034545658 146.4230912693385 145.32978719886603 144.70052419786649 144.31638907756695
869 144.87558580369793 143.3524483363552 145.50351092679196 144.8412573019706 146.26220593206378144.8473686316117 143.31360287761385 145.3694629902694 146.1223365016978 145.20980474083683 144.5917237793371 144.31143134788505
870 145.00446733877786 143.48454025424346 145.8177755985584 144.7309669383236 146.39932568253303144.7431039678797 143.28095198960293 145.16819736725364 146.43240527875182 145.37181418918234 144.7983420900276 144.337943117608
871 145.12183779495197 143.66757203959983 145.72623361233923 144.6107682766929 146.39619570379017144.80558395532805 143.13064235948488 145.0450314254904 146.34327712825652 145.41666961876507 144.7527753818505 144.07351488217293
872 145.09587127915887 143.49976655873047 145.7161279532711 144.74786586853995 146.44679925750071144.8354468060629 143.0845050445107 145.26369136271163 146.26659330770283 145.4217446583298 144.6825175695248 143.9516810283529
873 144.94742264387295 143.35006686063326 145.61595396735936 144.57558485343785 146.60423443114794144.64677515730816 143.11350562404962 145.28739889397434 146.26837198820468 145.2403971157889 144.78261982338086 144.0936180534954
874 144.94561193250732 143.3845810159738 145.77164614320913 144.23749232757095 146.6189397038425144.87001779619732 142.98866446021088 145.3823529284791 146.6627062914106 145.04251955251988 144.96784530501398 144.2536749689676
875 145.12007061230045 143.2795873601156 145.76586049498852 144.35319851726211 146.50813382879127144.85163241820803 143.1220643839718 145.5980043298535 146.5779576595319 145.24067486506203 144.850715399326 144.191602179941
876 145.2171162205854 143.05867595283672 145.41311834699144 144.47219576838137 146.59579145215383144.86874881239862 143.3119179392645 145.0069530554428 146.6852694224513 145.1146630630361 145.04347342115074 144.03317767418383
877 145.31550609843157 143.049436525287 145.43736642048086 144.531094453034 146.8110308625401144.7910381346959 142.9614309844201 145.04376478231853 146.33670361279334 145.26589061039533 144.72275128065425 144.12158662097724
878 145.24749168221499 143.09371869488567 145.37844252819212 144.70889351003586 146.7992400903378144.88212132161252 142.88332838674046 145.01492612746745 146.35879765433012 145.2710956897453 144.85312439749052 143.9930883063344
879 145.27624857775575 143.2792957960532 145.437748092163 144.66800718496341 146.990141307187145.0043932749852 143.13918677219198 145.09339629664612 146.41374823028187 145.4094862495618 145.0413622361325 143.80403778189583
880 145.33547467485397 143.2633658011482 145.42609153174178 144.89915277176485 146.82294568573317144.66245845607006 143.08508704362518 144.88920507179793 146.34513876522317 145.36001744856853 144.86799066766915 143.78323017037832
881 145.2159533608244 143.47911468310227 145.39683409244918 145.0238804242443 146.95427744828828144.66778589787862 143.31676121630503 145.11628109151266 146.22621488852045 145.41971052410906 144.9881177596132 143.96798710734296
882 145.27405049022636 143.52763202879564 145.37756213967856 145.10813388582895 146.936166189039144.6567375945052 143.29377386638126 145.3687437365009 146.05802372722468 145.28294158184744 144.94656268170473 144.00499098896742
883 145.115449527197 143.55292482415285 145.4467533695946 145.2389978460642 146.7750120562546144.77970030142254 143.61719608792282 145.43498180855573 146.02499399147993 145.23428869651886 144.89390251037153 144.10927394308078
884 144.9702346253514 143.58077504750807 145.32607380131438 145.3148449813241 146.68563379565504144.83008855959793 143.41034921942105 145.48204038516198 146.09873173780335 145.28244634891487 144.98003031679733 144.0495166434413
885 145.13590556787284 143.57515934236076 145.01485210859673 145.47018387444544 146.66678966410217144.46098587689934 142.97117619906535 145.81317603017888 146.11852375676884 145.00616320367547 144.95044710622142 144.16485444433215
886 145.15064140407114 143.72363468827734 145.06622320402525 145.30674447425739 146.802097689791144.6914214175434 143.08226470351312 145.8755520563267 146.18753484563655 145.0509692345467 144.84876886612028 144.29297237911302
887 145.23936239770848 143.91875625124808 144.96058904573664 145.44597821078906 146.69414776400995144.6438109689192 143.19207343413348 146.15757121528742 146.21729002909285 145.0120032806047 144.81346739301998 144.1464384920902
888 145.23452505493498 143.9192161166611 145.33270300196196 145.51886992235808 146.79111034318527144.70187064595785 143.22484669318735 146.10212310953023 145.91228129854989 145.06075369415933 144.89764248452082 144.0768120703753
889 145.20721523662849 144.1568780044895 145.47928637667056 145.54761555895146 146.51709504441214144.72732676662704 143.26036581276546 145.88661673496014 145.87047686577426 145.1574671276588 144.78256216504877 144.22692459298761
890 145.29825263463277 144.28207690096104 145.51806271525646 145.5411997425231 146.54257682755204144.51401263157265 143.41637013271497 146.0956054173481 145.72482404558232 145.16390552716328 144.77084071268501 144.06690933603159
891 145.30071882557246 144.2456020181494 145.41457232424696 145.33156978701214 146.52487059867812144.35214683537828 143.20086555437055 145.9922637808491 145.67822027328117 145.3398433516446 144.5736838311401 144.19674835612645
892 145.39030067880697 144.41961756712067 145.47790638177074 145.5350177182641 146.65804152489574144.55949812691617 143.5986891922119 145.90483353765066 145.99227645742042 145.34391040624777 144.60577296760562 144.10458635623343
893 145.18097843494166 144.49703010287342 145.75253862979375 145.72502104110487 146.67865277822298144.57065396610614 143.8096640657443 146.02075291196772 146.18683133643225 145.3580331717181 144.3503363012409 144.41152324739113
894 145.14603026120398 144.23071659712653 145.793531786666 145.4618534365324 146.8269317201378144.588462179188 143.55601819450098 145.76090531618306 146.1428008937705 145.09946393621044 144.22647969158336 144.27155033077966
895 145.29108013309238 144.35102891332494 145.91690914692256 145.4805966177157 146.6727146773292144.6267094488362 143.39125673611136 145.9170612882554 146.2351594807126 145.39762882008753 144.43561112536645 144.07625873459756
896 145.22851455784354 144.35845201141228 145.8699888171957 145.30616947470835 146.43854384067956144.82662811662897 143.4559190959155 145.63424941615426 146.07409365295817 145.38509829393456 144.3614447281594 144.2674638114959
897 145.52846484915787 144.55292579241808 145.7808984326813 145.4503720265715 146.34571379340298145.10942871745618 143.05868406250187 145.7079297752567 145.9166307924565 145.5933319456166 144.50389033961628 144.25390112781906
898 145.45503655868117 144.53830229964277 145.78725590947926 145.0724699832884 146.26314462624092145.03215974170138 143.08657245134933 145.45398998927305 145.816736069761 145.77470271755436 144.52777342560606 144.31800606167133
899 145.56239509436813 144.54149651523772 145.8675198955855 145.01339349302626 146.0071579198113145.10234574228625 143.29590285347086 145.3407582611203 145.92596916455878 145.63805014288798 144.4543386922723 144.46011417775838
900 145.26522711120768 144.41644838457054 145.5144950922043 145.41775298338177 145.911789832253144.8377327098693 143.39794214147162 145.65280145559495 145.92454432995726 145.5974702619124 144.6655476806781 144.1880248263291
901 145.39339563521966 144.7896896241569 145.3915304476596 145.2215096701632 145.85079760785183145.0813869691814 143.4405112774856 145.69818040387918 145.8272446219983 145.56483679694998 144.4546059137598 144.16474466741016
902 144.9561269043472 144.76245647990754 145.35140258447043 145.21497228948277 145.68799913386235145.15546764419736 143.2965918820073 145.72638384511058 145.91462366334204 145.49672718090187 144.59429773995734 144.2298000425636
903 144.99122729503733 144.6854024592838 145.45284976387993 145.50946291049854 145.98497844029413145.13328163246655 143.1696901314166 145.63991825966923 146.0222651734441 145.5318886839783 144.7301436890419 144.4311528536782
904 144.86205148369848 144.66267001755244 145.88968176693834 145.39682934664026 145.99460631586498145.10061584181733 143.06165694039024 145.96037892533255 145.96578477494768 145.85824271830543 144.73573131114472 144.23984918638652
905 145.3427567416926 144.7824653395058 145.8828273012119 145.3908784276835 146.0401134235788145.35705186304654 142.88698531135404 145.8895330669139 146.11671842212715 145.570558416434 144.6895446601153 144.18107323399673
906 145.32731725556505 144.84622971547924 145.93693063442933 145.31321250574254 145.99319480202126145.28350012575572 142.91500507438246 146.08737479240997 145.91618731753968 145.73395758040033 144.41635304232003 144.36846135717477
907 145.45186283322832 144.9118720637229 146.10329212424398 145.49687266836958 145.7921360783915145.34325023603466 143.10533901791229 145.91897515023325 145.97823163405354 145.5200284218025 144.47989276800897 144.4616918026523
908 145.39075874761377 144.75449477659896 146.09294335052027 145.5319282555725 145.7953231868461145.41313318928076 143.20354483435455 145.70256715949344 145.89532949790012 145.31550638089436 144.1975455203041 144.40281757343132
909 145.40217828974764 144.7742069121085 146.12201629610846 145.66346978222452 145.89946315261906145.51320089768447 143.20254901923983 145.76278050052932 146.09850754302735 145.1577016529665 144.23535785705815 144.37341085383798
910 145.14768834947483 144.81310794644048 145.84225329431334 145.7980922611156 145.86718819468493145.5108928839159 142.96761411872842 145.89325116264152 145.86885318287807 145.27079441077862 143.63574566887272 144.2522677557796
911 145.49683126685107 144.72924922441314 145.99083272274405 145.52270882810464 145.92042945354052145.31950735823287 143.034943475598 145.8325544211493 145.88362346810823 145.2422720736137 144.03902869200533 144.12662582865156
912 145.16067062480988 144.59161457141195 145.79075298898059 145.44406010750967 145.8575047522397145.26005544998196 143.29178248515964 145.94071773730647 145.71511994605072 145.32074087142146 143.88964717213508 144.22554395187072
913 145.22052546508309 144.48103099354384 146.0173240406003 145.33485265138063 145.5665112575605145.35311479829136 143.3447591895229 145.8137333223611 145.7443690005567 145.4324866813005 143.77977645053264 144.27499807412596
914 145.1990819450462 144.1304441776471 146.00543110325833 145.46679618628642 145.61510924148854145.29338957715294 143.31425502621664 145.76021335663862 145.8719157725148 145.1315651545983 143.81314020027864 144.24671622099225
915 145.0713608305732 144.07805147138012 146.13519374061627 145.20895693059057 145.65972822734912145.4404874087813 143.50633062879152 145.6881841750301 145.67037161782184 145.11044891785767 143.8180709777515 144.28822330332142
916 144.92411297618457 144.18813024304097 146.02013275945401 145.3173287214767 146.03379894734329145.23423226696175 143.51589256492323 145.61931476685726 145.6605572910033 145.36730534664807 143.97884623267348 144.42124905261966
917 144.72822656159065 144.39508941326397 146.26767861218408 145.21467135948257 146.1725677463934145.32100724356812 143.66864509760345 145.90970678213375 145.8469216040317 145.69335195964587 144.05966223050746 144.54081057763648
918 144.80774638777567 144.24109799356575 146.2931941370473 145.00208712840083 145.9923308857632145.3566168294759 143.42368741612927 145.963438336217 145.81508484241576 145.8544711264765 144.0759103120218 144.54146308603572
919 144.73434771690347 144.4266429288337 146.2558806548369 144.79992292302094 145.88919247338214145.3427321944224 143.22933950535776 145.81319246918932 145.79815836403742 145.75459026486428 144.3132123200691 144.64189701877933
920 144.38639131706324 144.38872745807615 146.19783014239684 144.92578872176753 145.7629199453732145.42390696786083 143.17783075446187 145.92884669874437 145.82603985197935 145.3957548969166 144.39532517793208 144.57513717449882
921 144.44694466167496 144.68930418920303 146.1936138433966 144.91665134543754 145.57657551146107145.37549048523778 143.38804140689183 145.4189874084372 145.81543628048868 145.2815307029821 144.6674010920186 144.93398990330738
922 144.31873555334252 144.78438016552994 146.0122222813147 144.96916646051707 145.71617829935118145.5941910216957 143.46898395953093 145.34553302756024 145.95037152439434 145.22361130312825 144.66282348271864 144.8921168285743
923 144.45791914085095 144.65692855143143 145.91247781262948 145.02279863950307 145.72912307574913145.79883287645953 143.56422270010623 145.2854874216178 145.95645492806432 145.07325576900462 144.6011225284406 144.93240267407836
924 144.57884748747017 144.63351199810054 145.64119986748247 144.82142920949764 145.72233187713698145.7328426217275 143.74850450710858 145.15051053860245 145.96084814621798 145.0353660221126 144.62126106084455 144.83115996910956
925 144.63480268359902 144.503763062665 145.5432684018172 144.7147164928949 145.5541289541638145.66872045745777 143.79105219727697 145.48593158538517 145.9415143648029 145.07605696848424 144.87389918088004 144.81952076082055
926 144.5188702703613 144.65388106559288 145.5993701029524 144.85429395760252 145.50366277080323145.41708306882217 143.66188417388804 145.64195207265576 145.93800534328636 145.2065575193294 144.84303476611242 144.72329063330525
927 144.45564184811167 144.98401978493203 145.69500183371846 144.77760038650771 145.58272230855786145.5585317082396 143.76678890924404 145.54650771828963 145.91753899548522 145.2208326130475 145.01972916010018 144.77990100244037
928 144.32189811803138 144.78170732580693 146.01777557416094 144.85435589580078 145.71984601468927145.51625493393945 143.48328491276962 145.58553691983818 145.87570830293367 145.01504509062613 144.60939805559136 144.9274026290468
929 144.25621148116497 144.79290266588725 145.8501870110118 144.75401233452158 145.95594085913325145.5280600173627 143.72177890749535 145.6723950394287 146.0971001933831 144.95652325109123 144.6793017377544 144.76395009609442
930 144.34401733548358 144.84789583844923 145.80958410799508 144.6807476948124 145.94482339113998145.4458387290947 143.68197841965824 145.71071486645823 146.00812565914225 145.2845531819564 144.5333289518842 144.44466024671655
931 144.51909937666983 144.668214080651 146.0732326085551 144.66516332884638 145.9025256316945145.58350243433827 143.7519759968516 145.80284313758827 145.95747926656665 145.20619664337136 144.51627274114324 144.63628152736422
932 144.4503164379614 144.77912432760718 145.97925124952155 144.5514390466972 145.5719132287731145.20108422183105 143.47884950688572 145.39223526359098 145.993279956218 145.4315416824122 144.36525313467257 144.38314633527457
933 144.40759608920402 144.77390522397997 146.15637330075054 144.66229153362372 145.59843182686606145.43186165742281 143.53095493532024 145.37668252264075 146.07584795875246 145.53099804435246 144.7083153170237 144.29744452694672
934 144.2249721221864 144.92826173550807 146.06157986910378 144.8486154996022 145.60777765831395145.42782047230733 143.48434088209737 145.29961547235283 146.17138408785982 145.39607533466767 144.48005748622717 144.43220945353318
935 144.08579172274813 145.11004516927252 145.99465165959938 144.92770422025137 145.76220001431867145.60638229132599 143.57064172871083 145.21159911385075 146.1779419712255 145.39230664529953 144.68713233339116 144.38868384475754
936 144.13592267190765 144.9681382886734 145.99667514741577 144.8272985910479 145.6411966694709145.67214047226528 143.6059496956802 145.0321503048048 146.18707074454232 145.33441006152893 144.72935704956288 144.40218933503047
937 143.90952190754578 145.0861491313671 145.77812558827443 144.71921281285864 145.77250971845893145.29045056365877 143.82231260904055 145.16530975256424 145.94681433604393 145.4109746620479 144.58641341443206 144.52566666810458
938 144.2507692367051 144.75716386382567 146.0165374109594 144.66116839797877 145.7691833867966145.39805930074093 143.70423003812326 145.38668427899864 146.00451199304266 145.6028606602062 144.4880400865956 144.61121143037968
939 144.38990951485505 144.79092774069946 146.30495407693743 144.96127739936756 145.49832333849702145.23268350396268 143.72911056707156 145.56074285585385 146.11853539510702 145.3822606182409 144.68346445912118 145.1048607877293
940 144.53993397687938 144.81402643313837 146.35245684091944 145.08829385147536 145.27120913970376145.25120319567807 143.6593829187738 145.56716359438332 146.1831330963219 145.4569192899736 144.61770967276303 145.1677646832124
941 144.31986160809797 144.80727657680356 146.32699229992255 145.09358861838683 145.21581811420265145.59222583812158 143.28675194073816 145.33796386761622 146.331687636444 145.5888343951241 144.6775254260051 145.2356886478646
942 144.50211253140068 144.99649340961608 146.14137420270643 145.20981809204386 145.1596195920991145.52447323343094 143.51138757229765 145.30652957731937 146.5021764362634 145.48007021377566 144.6191464846003 145.23190419159502
943 144.67510565731016 144.9137221022333 146.16118820008992 145.45860064117102 145.25913431140233145.41973741133395 143.81754868054333 145.2001336288606 146.17559434502277 145.51423417430047 144.60188690081998 144.98332800674834
944 144.5979064210542 145.16754619072188 146.1953688130067 145.43688765246557 145.31838768760656145.38681610269154 143.92633130851468 145.3934921424768 146.1146742117396 145.31254946529342 144.35882104970446 144.83040506331034
945 144.54974786184746 145.11946656629163 146.31261617960155 145.34692150397854 145.4170435171062145.27354748148667 143.97809274300423 145.3290687119187 145.9238441611489 145.28471746350334 144.67200501294778 144.76673810376204
946 144.53881556546864 144.91662772648814 146.4194614597669 145.29124919897518 145.46740008357736145.53402342661448 144.1152184601683 145.26604417228916 146.3850124017133 145.28237193101953 144.52815401840374 144.4761879329301
947 144.54985832182223 144.99404900755673 146.37070566873436 145.48385350807885 145.84960958238008145.42348634933845 144.131970202032 145.1591630680298 146.4176076536166 145.38448778588494 144.5784904122158 144.63020774862812
948 144.85634338832475 145.2581729919192 146.2171343230382 145.3002654416774 145.6960765594274145.44670801150718 144.05043947508156 145.14488213307393 146.2595933658631 145.0673725306895 144.65458133218576 144.53008442185603
949 144.89547778391508 145.04592217538493 145.97091093494487 145.46907497968894 145.73120665281604145.3918202003744 143.8161298617601 145.22461646585086 146.26013559200416 145.01949115246668 144.58142562001697 144.61375752094185
950 144.9285490770019 144.88386934822725 145.9333666755686 145.49261135654993 145.73019225982227145.3620633403646 143.51783611376348 145.03890909690122 146.24649612215168 145.06019832633453 144.55363442960515 144.68058938031604
951 145.1513677643602 145.00825529156833 146.0378755883282 145.34175508733935 145.93546503064704145.2834608004928 143.47991022702033 145.4153859675176 146.27909503844518 144.8369796130928 144.66314236569744 144.71045403833014
952 145.1037137388279 145.0441794992853 145.96421667961894 145.20765724559033 145.71159942511215145.26866603588456 143.3859353744396 144.98289687182705 146.04990203444714 144.78635556189587 144.50078448414078 144.7419576473855
953 145.15011996379818 145.2461203414873 145.94397626256475 145.28804121674222 145.75390822396295145.36860271609228 143.68045248742376 145.16759418345015 146.10370358627742 144.80821046090472 144.70503361315915 144.54489559592668
954 144.9822963368432 145.2497634245783 146.17278578015978 145.29279466182513 145.86028118470406145.62707185404707 143.49171661008654 145.42750856121592 146.14837796371776 144.99941104692218 144.74886817377268 144.48143947763432
955 144.91009836340228 145.14794886076996 146.01381680249455 145.22224539129343 145.80029492264308145.7304243377657 143.35823663725077 145.33480644869243 146.18258697382885 145.03297595871356 144.7136801901788 144.49720288963655
956 144.71234916707607 144.88819704052642 146.06265421662334 145.2304862258753 145.97511637636944146.015741199762 143.65574444578215 145.28128269212664 146.2392540053804 144.96346440276375 144.48994531501805 144.68884592610928
957 144.92368461597684 145.0378466516422 146.22019137761646 145.18327114357308 146.0512445356129146.15431393147435 143.89140060637072 145.1769411926894 146.16100388535523 144.85608659889243 144.23720659697446 144.72100101692843
958 144.91249047030962 145.02151460407777 146.20562662529164 145.2900976647049 146.22049273818115146.26456004883352 143.78003062378565 145.44151889385486 146.16087354266799 144.9175969338351 144.38371911634832 144.72401812349574
959 144.86578813087786 145.07595283921472 146.42500085212095 145.10501882851673 146.1604221574355146.1687293809437 143.80970482301984 145.5259572896795 146.12289011336418 144.98751462800828 144.3478777527229 144.80605187653623
960 144.88281138382828 145.24606555611538 146.2380150168518 145.16043687629076 146.1727067734214146.0262586140169 143.68126770165998 145.31568869934134 145.8883274216966 145.01857320507546 144.71123770764376 145.10436326535358
961 144.8933721729604 145.1637938775411 146.08628497411144 145.2713185466313 146.19180137883833145.7865044481726 143.68615107715524 145.36030539000788 146.0691644560593 144.81038829824217 144.93475300261892 144.9951303450701
962 145.04291872217257 145.0328847532668 145.85951460753753 145.21638699302554 146.2141766777359145.8081442137297 143.7709245808127 145.39487621246545 146.00497077576833 144.63502768809505 144.81034483892861 144.81447073923843
963 144.75509058636376 144.77971214429652 145.79246052760573 145.28686992029952 146.13072699099445145.58263331421702 143.52075870081796 145.39763521711808 146.06364520708652 144.3743078521506 144.7155088382144 145.03896093411623
964 144.84005997429196 144.5367395570542 145.70211576318138 145.14421153720335 146.42959447164054145.49313430910152 143.540104812698 145.6367578354535 145.98755744375435 144.56047005482046 144.80091678823385 145.08197799300964
965 144.88880791785328 144.64597410208887 145.93817988135652 145.23501885051041 146.59057696669873145.56912990618494 143.6841362901464 145.81878681962692 146.14135966085865 144.47162148581717 144.8439019491594 145.0789931942557
966 145.00464261587265 144.62712717284583 145.9537985615677 145.27705662708524 146.5961965634235145.64230170842748 143.68106317686582 145.87000447239845 146.267583388927 144.28463400954996 144.8534416016202 144.86335499071458
967 144.85398002084133 144.46624517391032 146.03111501538936 145.25176305370394 146.74616423490622145.76185771354275 143.90528011058 145.86841863728844 146.3197560397896 144.544553217549 144.8552997002451 144.91962088569213
968 144.78068616376922 144.69078991829494 145.62790289788444 145.36159449506144 146.96699457690437145.84207477756078 143.98170102553672 145.8353079267063 146.37791345773755 144.52460427497752 144.75404677408628 144.98463164053376
969 144.90571121896895 144.800520087004 145.55816084472445 145.28811571009805 146.66702849678248145.94448532034832 143.9986694428008 145.87138832301042 146.32555906483827 144.3592210809147 144.682825435244 145.0704387717866
970 144.85657697032048 144.5740932026126 145.621724805605 145.2891024094002 146.70419985721338146.15461213443643 144.05618193480475 145.89274164990394 146.38004970686328 144.54570700320576 144.41491253138952 145.12858744014184
971 144.8085415087012 144.63904679952418 145.58758857443726 145.28961600522672 146.39639069972284146.0509529618889 143.72553167535685 145.69157765806295 146.29584106705525 144.60560821712212 144.48692377278525 145.08243942866036
972 144.58146616521287 144.51345870677767 145.79190532241773 145.10313344757478 146.2059151727174146.2144876521613 143.86809117533352 145.73110488788532 146.17156617613327 144.6477571824538 144.4178822783664 145.2842843835458
973 144.5801117549473 144.39044631712284 145.66314310969952 145.11394175609894 146.01726270693536146.33421614246632 143.7813812779445 145.71858548486466 145.8650868330051 144.6935405510421 144.45395758794763 145.07094945468572
974 144.5070890043203 144.2523381774613 145.82349627134914 144.98583656100678 145.9100344292018146.33813954815875 143.56380303832353 145.85691944840832 145.970224006941 145.02554600966707 144.67199160193437 145.00418850161523
975 144.45638544342148 144.57542686891566 145.6778128311047 145.09506584237576 145.935662678247146.01029919197615 143.53486220596497 146.10122746605384 145.97844484589368 144.78474718989284 144.81286721285738 144.98230818222487
976 144.3013923406056 144.76891239357894 145.83680485371866 145.31615001294918 145.92378758167575146.16071911672483 143.59561451149878 146.10966138516756 145.86583702476096 144.84527856584404 144.70483636525972 144.7346608423822
977 144.42095846082174 144.74216451851046 145.4972578402281 144.97838725351286 145.48059252627587146.24919269428372 143.51592142006936 146.33782087424743 146.03986247066214 144.99058560580661 144.52134687774907 144.65686974048927
978 144.19333214271296 144.79504195772037 145.61054955228448 145.20910713717112 145.59595266533594146.14165258888312 143.89733266681995 146.38609906028788 146.01732100155687 144.81068385077705 144.5997910408721 144.6503189848208
979 144.19064310312106 144.57396256966447 145.34846426763013 144.94164086195374 145.68482961872814146.04629171926675 143.76275997930884 146.4822900140965 145.99097163282647 144.75261958925793 144.66151088585156 144.57892206197045
980 144.32018572752668 144.59784560027393 145.5655750097091 145.1086847270193 145.55745781344618146.09492351247823 143.97347771453144 146.3717707430771 145.75981007487474 144.7833879338541 144.57787991209045 144.65965114865915
981 144.6078888103095 144.4790881559053 145.8342218814404 145.08666962076754 145.4996983415372146.07775142862934 144.0896542910844 146.66377339234202 145.865862557407 144.85746667434293 144.85578541307206 144.35018640941368
982 144.554504946763 144.68498649064836 145.7490133933724 145.34891703917117 145.79043765127275145.87858055288734 143.89902254340967 146.58918476710534 145.90786055047312 145.04256664568746 145.2032444190066 144.1911124575573
983 144.4692000793144 144.5845189523324 145.6153846530755 145.40485960225848 145.91878394000494145.68819117001743 143.9543489058195 146.30799352864204 145.78954740662357 144.96112676353093 145.15896264231154 144.22653203203336
984 144.45216031745883 144.77486105497178 145.7598180017373 145.42539697395893 145.7300414827608145.61629611911877 143.7025040237606 146.28591548009675 145.91938000598685 145.1261425439518 145.15200575717563 144.34403151253426
985 144.37854711871395 144.89396345029894 145.66774053722193 145.23714005360796 145.84476977989016145.7181582684357 143.84304281204174 146.31594283776363 145.63831368158267 145.07417798895514 145.14581761675908 144.45001172775844
986 144.0951208628317 145.07543928616744 145.5574729534865 145.25982975677667 145.9614314558124145.90811331339023 144.02780918017552 146.25061885165925 145.64454881648072 145.08689561023837 144.86389408583221 144.2146063805419
987 144.04547331610277 145.1038938815986 145.57592143502555 145.16358749666648 145.89701114479337145.71287803303528 143.8752037544899 145.94685420101914 145.98579699043702 145.15809573784514 144.91090301126778 144.41305666430182
988 144.17331370270372 145.1274796231587 145.7677984654194 145.37668441068945 146.18587146097096145.56739528692626 143.93282682815098 145.77275262615242 146.10702552823537 144.86568802633073 144.84833899991082 144.75480878409627
989 144.17322928934436 144.99508626120866 145.74524804703412 145.29480074734226 146.2029371850956145.57074427574068 143.8053088426416 145.66034264904823 146.05819439487638 144.8887179956498 144.9467310932248 144.58566744862637
990 144.01393315336244 144.94347454784764 145.93422640394786 145.16657438711164 146.40053559330647145.58260974161414 143.54799981257918 145.64643872762252 145.9620990678891 144.80835256559766 144.8999141792729 144.58133762300926
991 143.9033623797237 144.88038861904118 145.80382589096212 145.19650858652074 146.4686039096434145.6282178959805 143.53627869145356 145.55138300371866 145.7272660917491 144.90981964677297 144.86053077360367 144.53452026841003
992 143.67815947434198 144.8775583880181 145.80434971619326 145.09199000995943 146.62082917502485145.62233683560328 143.53960996300637 145.4403087047117 145.76709447809975 145.21561775366533 144.98038949226074 144.55058126889708
993 143.9577673871712 145.0564408686779 145.91881820629146 145.10542235969092 146.38369765171998145.7327879802024 143.5351410510675 145.63483006681537 145.71901853369044 145.13194216254263 145.03921700338833 144.61157032085794
994 143.6468078685781 144.94713077416358 145.84118033649617 145.29058764761845 146.47805300114857145.82336734470493 143.73599403410293 145.50643004914008 145.67078890245196 145.15254996957742 144.92081921302366 144.66244160860776
995 144.0099248097104 145.05451760167935 145.9014431605937 145.16972222610113 146.3920997747808145.91883420704167 143.9078511405815 145.56211983863105 145.566818555444 145.1416318031845 144.72618019341036 144.59925850432893
996 143.82312567760167 145.3027826496826 146.0602356902879 144.956891562692 146.33929153054225146.16486220119026 143.7610052360468 145.2313877104947 145.71603512726097 145.03519818515605 144.40910976220925 144.7778005293684
997 143.97804127656016 145.26123311680044 146.05767595680328 145.19642699081984 146.21608864481223145.99489309472585 143.8327230740233 145.28582482415652 145.71249049462884 144.95545398839943 144.3454904766239 144.80768664810262
998 144.02835090728223 145.21880211909294 146.08156328917548 145.25719820724473 146.2933740300623146.0440874196329 143.87567230784373 145.2449629987063 145.45626986035515 145.04567613531367 144.17137787715598 144.79391172271187
999 144.351522755825 145.44970268291002 145.96870082956488 145.4080663733388 146.3327285642363145.87392635906872 143.73834039239296 145.51607495331714 145.64145071429957 144.89142685741314 143.93066380515754 144.66825553230868
1000 144.103459094956 145.4977061349806 145.6485069073553 145.1469567553147 146.1024357773651145.80926978467733 143.84783735250156 145.62848677178545 145.62475220954119 144.9681372771096 143.98526907743152 144.9299453373284
1001 144.2939879163005 145.2263894848807 146.0359672750742 145.15850099437978 146.2653073031072146.03230974204772 144.05491387884564 145.57526079374875 145.66380130273802 145.16435166390548 144.21811790534926 144.70206644999723
1002 144.19863216666695 145.12589220474442 145.99009940242144 145.42438476960257 145.93283059293074146.1237021060753 144.04977689313012 145.55259685125483 145.4552563788271 145.09087391757413 144.2300506710216 144.6659216047332
1003 144.54372483415693 144.92114645982218 146.02899649918476 145.24847241200052 145.85194368736805146.14126744932184 143.89846374272608 145.31213145163443 145.5689080473837 145.02678458589315 144.05890772770215 144.59469071707363
1004 144.53155615588335 144.84940775514858 146.07322539166938 145.31783601651694 145.70601919555284146.11169539449486 143.62376153461048 145.4163722950445 145.36845183298357 145.08913585153 144.42169674122204 144.55065096951205
1005 144.5457749085418 144.9474685394338 145.8557620837144 145.1515053626557 145.5767730785577146.00887648063167 143.67410537195394 145.15738698735134 145.60026169019287 145.2252256606604 144.61123107922091 144.5411235876544
1006 144.67075114423864 145.0005916767473 145.95928761351738 144.88464228929558 145.91124878201157145.98951167917514 143.676142429579 145.0234020456997 145.48896556492733 145.26551309539536 144.45599994968617 144.1979730933923
1007 144.8123824145385 145.05223637012506 145.8836310588804 144.74799402652448 145.82622948998716145.7718760716744 143.9787783157751 145.17212376316286 145.37666545382672 145.10202250490917 144.1290057629036 144.21539230466948
1008 144.99807316410417 145.13438602423787 146.0743953032186 144.88477975807015 145.7695211872191145.78406350866695 144.02678556000157 145.27227164514298 145.3504665351353 145.03690727117205 144.49204962197996 144.457127954747
1009 144.54603709147048 145.0954531593346 146.0689056502878 145.0112352772829 145.7760315716625146.09604134233646 143.94546724371543 145.2960313426396 145.36649385983605 144.98980446280663 144.65098464862157 144.44521417257707
1010 144.65488123238072 145.10871077677152 146.1939345661226 144.8844818364374 145.74303055852153146.10303977131292 143.95100797408963 145.1372689484295 145.32746037390933 144.7438372506135 144.9727579266799 144.42079488641258
1011 144.56614672160018 145.30541489817008 146.06044563589046 144.90090791317053 145.7819048398363145.99402429811332 143.9239629999086 145.2639618986979 145.33741765612913 144.92846104341896 145.21167367327607 144.58597385479916
1012 144.5607952043812 145.18716589655034 146.01510585651891 145.01079192323814 145.7800221337559146.04368359071347 144.00975355103608 145.2729199102659 145.45043566252153 144.83477315550934 145.22283005978832 144.78950556594089
1013 144.464092215363 145.216886835647 146.20428250024548 145.00632380312322 145.86870011243857145.99110691643412 144.03346831328128 144.95867486145005 145.57229221170923 144.616323111337 145.0643204951069 144.75358629851624
1014 144.39906293411084 145.28608706573172 145.95767674752489 145.2102494426443 145.74840478621658145.93815534289257 143.86659698305414 145.03593560145245 145.4341428971391 144.83483005849396 145.2878024187578 144.69033289400193
1015 144.47188890493612 145.3064676066773 145.8100442647166 145.3331033247723 145.72081489489233145.96057718089455 143.87463196537018 144.97586970373794 145.51664315489614 145.05452485632668 145.42737322103866 145.09970184441443
1016 144.44750331073416 145.44967187758212 145.8069300628166 145.40581641589876 145.97573170895822145.92565987261847 143.99941549943614 144.99342222423437 145.56259012473828 145.01495072361783 145.49061895518574 145.23508771465777
1017 144.46303800820598 145.13186385045142 145.780589226552 145.47448178185067 146.3677805216035146.06530972587393 143.9943356310174 145.03187111610558 145.5626387298759 144.96547636913897 145.3290034630069 145.3843694878849
1018 144.13289667317517 145.27163820750076 145.94159850633665 145.3809656192491 146.30787973049186146.14445296420988 143.9622702557708 145.1567979330061 145.65272611908 144.70232677783233 145.32241598872568 145.23266048727115
1019 143.88382702023716 144.77559844397084 145.84290989457222 145.63106673758642 146.3028857462561146.00661945189992 143.65953253236094 145.16086035409816 145.8909229575259 144.6129761561095 145.12507604743834 145.3428411922032
1020 143.92010820831004 144.72040682786488 145.71543449881182 145.7042048277532 146.25025875459986146.007180560593 143.64029564749842 145.1162349084627 145.85534024686413 144.85513002732887 144.97207517373218 145.65200678101672
1021 143.79001252217282 144.75242860795237 145.55184962145012 145.7536911018782 145.68381563469495145.97593880242286 143.78599445951969 145.07896011894564 145.68315421183587 144.79681267154348 145.04804218094216 145.68920542335226
1022 143.93652469565768 144.75682419204833 145.73563597001882 145.78429379604378 145.80192846515405145.96722405257532 143.82880286354074 145.39427543502921 145.6898258400864 144.80533770385625 144.92800110244923 145.7351358611481
1023 143.74290175226108 144.76857375159304 145.73319454994535 145.77698832640453 145.77686883140618145.94784358358532 143.8091121095475 145.25797805633897 145.70677597640284 144.72188344734337 144.99238442710976 145.6300096930958
1024 143.74006385000754 144.9071401971118 145.46391889374942 145.88683099556687 145.9204229613713145.91774476585658 143.79332892308906 145.4617552545643 145.7349692980383 144.8644629400939 145.085196467692 145.68451670593728
1025 143.64962813437037 145.0225178356802 145.44092913371523 145.86420797248368 146.08326293032843146.01192392552278 143.7542594209574 145.2737595151545 145.7942230604639 144.7299309053356 145.08271584097756 145.7308632102671
1026 143.78265624756528 145.17500955239714 145.40094991001865 145.65366720133673 146.15664441172657145.98731026461107 143.39836877407043 145.064139943759 145.8431654790995 144.79772225243462 145.1079673082238 145.98701038011808
1027 143.76617957867694 144.84818010825538 145.58489511111668 145.70130098467183 146.39364639690584146.07019611021465 143.50655766017601 145.09081950246437 145.86041615409846 144.62676486701858 145.42429617881402 145.8498952169732
1028 143.87255431176743 144.9416374318305 145.84421593761166 145.50378720279838 146.6380966233166145.94699181144412 143.77771110759923 145.06545138454055 145.95716682489845 144.69632024112062 145.291838747755 145.94353098540236
1029 143.80860816024327 144.67569159053525 145.7589838188008 145.43050785241226 146.46833599894236146.29607549912723 143.64252978131103 145.26567625714625 145.60859993658204 144.69820682877045 145.5084937192661 146.10221483539877
1030 143.8212592246644 144.68953378742506 145.54021377462382 145.1668693251542 146.57141741627947145.9254039744702 143.56119018963156 145.3071782473228 145.6182462486687 144.56036296953692 145.57566854299532 145.88240054385363
1031 143.9212708718825 144.61023305234417 145.76448975481324 145.39875636309853 146.37048514986884145.67743579266212 143.81587520163842 144.99302646276442 145.58301739144858 144.36866157730046 145.49726236775405 145.64978281342545
1032 143.92757901811476 144.88552844232328 145.90939480761162 145.4241715411046 146.29754108035317145.515877284356 143.8866629151646 145.08431744279318 145.4982137954335 144.6922996355366 145.59828870092088 145.3861494180583
1033 143.89540985561158 144.78893867367663 145.91464132519926 145.47695671046424 146.42014037307385145.8012332784155 143.94659884543245 145.2079369362013 145.54229527736885 144.83355328269946 145.49551704110908 145.7586553062624
1034 143.8444291824323 145.00646604760038 145.81324847227955 145.63742130818545 146.5177432079024145.71410048222114 143.98081941050341 145.07224716337635 145.7973889586372 144.63930502086328 145.51131924017997 145.8020163171937
1035 143.7882138887533 144.86504351784427 145.77727612115697 145.73422290849416 146.70282617033766146.0018657263 144.29364165689142 145.23670453589727 145.62501187276465 144.7925895350892 145.48974163714794 145.47513889112605
1036 143.80469707853965 144.82893541747643 146.02159918799245 145.69038253953624 146.59950808222484145.88740092794035 143.95792277033385 145.35950321729294 145.54169378150826 145.00862422925803 145.59376153396755 145.54516666448507
1037 143.70219188891798 144.97046913136683 145.9318354229048 145.9551861496921 146.4981163381857145.8613367998287 144.25958932784803 145.40035476405365 145.52765045111218 144.7545079511272 145.6231664398811 145.59858396207608
1038 143.90355143890199 144.86409761743136 145.67323455984382 146.07441851555308 146.63496861089556145.97258676965237 144.25375492529653 145.54994910457057 145.76205258716766 144.74193584452448 145.40848325598458 145.80400233007785
1039 143.8914802190696 144.7125840251313 145.866671952246 146.0074826524887 146.6326996396786145.9087845673712 144.20135001767935 145.63195157523637 145.63506567911267 144.783844909022 145.14400277637415 145.6032453644626
1040 143.96469256869577 144.84370796847347 145.67632211011014 146.14534161768353 146.53427933248125145.73817603044077 144.33083500045458 145.74650410311264 145.4425739130952 144.82146623002774 145.02861185651474 145.47865846226503
1041 144.07011836596848 144.89999150565956 145.7227563236569 146.05627544027843 146.28528048715398145.4673634872443 144.240185131623 145.5281271745376 145.60053779412465 144.7720038847101 145.14991481844842 145.72033786246266
1042 144.08708674626075 145.23986022157516 145.51997014372117 146.2258619263016 146.1527487076062145.41710399318777 143.97042381630948 145.69857842310597 145.63024198943918 144.87736588115817 145.25754583133713 145.7311723635203
1043 143.99075905696753 145.15186133124683 145.6585621965796 146.46898220632193 146.12061782454492145.63450661084894 143.8836074628153 145.7802554076311 145.3341736708641 144.7979507426206 144.98533583749915 145.897024494654
1044 144.1579275045883 145.07204974530245 145.78418484906445 146.26468347701882 146.45584044925926145.85352682129027 143.87839203962568 145.875482992247 145.24974971464638 144.8546869785434 145.35772130737033 145.78889627998748
1045 144.0552163355915 145.10354201436775 145.64279531064966 146.3857698463813 146.22960935384558145.61111744749218 143.88640670228637 145.89330157034226 145.20501296783345 144.97448368092384 145.1464481384704 145.6209629668578
1046 144.31686805044376 145.0669693690216 145.625871978136 146.57183578803708 146.44194726847145.8968772426937 143.90076297951182 146.08687986868011 144.80184152264107 144.9927828715206 145.04308169437135 145.813618713341
1047 144.2464320873486 145.0524587385804 145.9274076331951 146.25330945941005 146.26329755525296146.03228732004305 144.1931482216539 146.15564674713525 144.7165399982065 144.97323735695315 145.25364639495146 145.74630741120848
1048 144.3135503453129 144.96781620499561 146.07375445561763 146.1568382053567 146.5868341006921145.91652383810762 144.08218456875886 146.11327726052193 144.79051894729082 144.9007107572048 145.09599584478644 145.51096545848324
1049 144.5986965244426 145.04762936808544 146.16293457483593 146.15514701599443 146.49453593331353145.7858377654599 144.0850928489864 146.28362306673125 144.79537094402735 144.99214740041495 145.20855003576187 145.2474080578521
1050 144.6530919955218 145.04716027847667 145.9893417380322 146.21684564065612 146.51054405973292146.03375910725453 144.00913023604824 146.22257408506522 144.82919594223236 144.74088169916442 145.14105352366343 145.51627749284492
1051 144.73487587356382 144.60613864321516 145.87524625462424 146.17747869923878 146.3305891838141145.983573043135 144.0234738912338 146.09033551924182 144.83246293043587 145.0457255434396 145.079141676397 145.48746131114405
1052 144.66575473076026 144.6047880857305 145.88138762505898 146.08262174365518 146.58464209502412145.9022065600397 143.9014230297918 146.21149934909727 144.7723338513392 144.86576822462405 145.02513011973068 145.52464495438312
1053 144.44647124350627 144.58071521221726 146.05670559856887 146.10043045656576 146.41995540598947145.8277067950917 143.87070114517073 145.96654074712208 144.98305859754475 145.0928355941115 145.0408426693927 145.63099135583136
1054 144.44387461235124 144.6817634116993 145.98851525194766 145.9051229386776 146.28364403704092145.99460336464668 143.50317384287936 146.165355930072 145.03047593264645 144.96126439719288 145.14557496480563 145.3638941254286
1055 144.43413228531836 144.73944128784785 146.1667245447738 145.66924871711598 146.39711939358278145.9065787534785 143.71867100704156 146.11603523179483 145.17008721014517 145.05313427740143 145.4300036417546 145.29850396288924
1056 144.29905235783232 144.6446318248697 146.43529234185218 145.469902325023 146.1790989571149145.95904683440062 143.79083017200517 146.0562251398427 144.87086119791712 145.42845328523808 145.39095857147524 145.2489509647332
1057 144.38450223265193 144.84217620664316 146.72187838005564 145.60416515724083 146.18941739897014146.05937066194065 143.93831950678484 145.83131605410395 144.86387833322473 145.82106597094938 145.33107099364457 144.99895058976765
1058 144.37576998347976 144.99602919019387 146.40359703740654 145.8025543106888 146.1818433080803145.6641425253218 143.99214348240133 145.97014237369075 144.83499353060554 145.92440194873652 145.45335494155321 145.04791003555437
1059 144.45245153855421 144.99810405526392 146.3805643505083 145.70831752818648 146.25505168580793145.75337266460298 144.2034514661953 146.0573056150288 144.7609656931817 145.77182056275672 145.57902801255207 144.8991882681806
1060 144.62375437637715 145.13488877899763 146.37358744598006 145.67771130477064 146.34972413449512145.5539935160742 144.2742941782386 145.89958144753533 144.8983204952599 145.56771089489732 145.4945456560507 144.82156483911427
1061 144.7761657901854 144.951775352833 146.32794530990623 145.6715806148368 146.2575721847923145.41689036003095 144.11187525930166 145.66154864616246 144.8874957220123 145.58274338974383 145.19109575607322 144.8428744279017
1062 144.68115959366858 144.84949503723863 146.26051142534166 145.652715334836 146.18278302463065145.57334950678444 143.97657910535588 145.7896887611993 144.86558062999143 145.4829232006011 145.38260638168848 145.1463611249884
1063 144.628988697121 144.6438689650773 146.2904993865373 145.5850140769454 146.09769709944143145.4786997199149 143.8825027498944 145.83906969655354 145.06007484488816 145.38770957493597 145.42219559203033 144.85850254481616
1064 144.62562566044994 144.72522236638073 146.2214241149911 145.5736997067561 145.9968780006975145.51615923323587 144.12049632346253 145.87886716910992 144.98595538489144 145.5745230685502 145.3492073598846 144.68550917273367
1065 144.70550846355755 144.89230613834425 146.0207049752532 145.50045585131318 146.06137689326943145.49384186705328 144.10758356563073 145.68598624354715 145.06955321809855 145.57684482681447 145.0453334510174 144.72406760399974
1066 144.69790170622505 144.57390596557948 145.917725542711 145.36923313847646 146.34967942719624145.28329629036904 144.02491721720565 145.58498542479742 144.84547739781354 145.44974804812892 145.14389885224762 144.7986095765475
1067 144.84488198378375 144.4148021891143 145.88838747468202 145.2500845335673 146.41108181643148145.31991193704624 143.9461972579401 145.6313627426383 144.87038597767423 145.22421146225753 145.1951902638114 145.0864457545881
1068 144.79613815404062 144.48686188691255 145.69063914705907 145.2937968260473 146.44884264769885145.48360487144706 143.87620127569608 145.704591169743 144.93053449011094 145.28122253905286 145.0825770904469 145.0163117770558
1069 144.41764016791075 144.53953000565 145.71435699958235 145.30183932022337 146.40546387367945145.48486670224406 143.97263282019313 145.52276534191964 144.97988500458334 145.1647133909504 144.75182720253548 144.92132880628483
1070 144.5648197230775 144.66088415062836 145.67213595190728 145.25291505504256 146.3144289786899145.60247075456402 143.87658749855103 145.62848990989445 145.07711098893859 145.2036910967707 144.8840944953198 144.9858091951938
1071 145.0644303400438 144.66482413705688 145.4836332447682 145.68355606324397 146.4812160781243145.5317287091035 143.689008901477 145.65926779210653 145.07301901701177 145.11905780477255 144.74052943706695 144.92761514498085
1072 145.22064678505114 144.79902518866766 145.52009866650778 145.7803605793785 146.24524800402293145.4034964032467 143.83735545770455 145.94017184467654 145.0098860562051 144.8809045014988 144.63000597952984 145.00213670075857
1073 145.13039202004663 144.93929128770046 145.50866007666812 145.70572503798158 146.40911674712424145.6380019072957 143.82056638306184 146.0368604125289 145.01275351909803 144.6669892651076 144.55046899305836 144.8663108496279
1074 145.20866794769128 145.02378221369352 145.67970708959845 145.6306234997013 146.46876808854861145.37230013479282 143.8653349367328 146.22675418179142 145.1254507774602 144.648203889295 144.43956957805747 144.977952191232
1075 144.999607385418 145.0551476303066 145.75938757218938 145.65346537208484 146.51242650029343145.52561234044057 143.95210948444338 146.18754845858524 145.24995309215961 144.76816529849302 144.3106349260678 145.16478051877357
1076 144.92732938583015 145.07390766122853 145.7877396979588 145.52243058836464 146.7446369053446145.4436277705548 143.9569739510666 146.0759723751186 145.49452009029764 144.62389275103448 144.4764404079288 145.03564628245505
1077 144.85794634242694 145.13475328738383 145.59851474678092 145.5143125812685 146.5586524599402145.77337968959097 143.7968637889856 146.21027293588634 145.48135408493383 144.60611068484866 144.30427785766088 145.39279498418753
1078 144.8909901477998 145.15105177411013 145.80994045382747 145.60943458115807 146.54903156406988145.72438786694477 143.61717026579106 146.14552476094727 145.3714414448516 144.7360968884035 144.30975602085218 145.30379187798758
1079 144.77216797042186 145.1074352596981 145.40430131640446 145.7702431618764 146.2579345852503145.77031305796223 143.4422711242176 146.27459709385042 145.34416108160974 144.98999250150138 144.28947226506415 145.28767475691015
1080 144.68648118105455 145.27168056343228 145.76256987314395 145.82177104642506 146.24567762033806145.8558532612009 143.55664752241367 146.13131581081956 145.37211652011456 145.04627280870884 144.61807899964174 145.23100391568417
1081 144.87977971767035 145.10277712151523 145.91528144777484 145.94349826722663 146.21506219547848145.81831779068082 143.94770011882406 146.0449802817151 145.58057822344514 145.1117006245583 144.45888273281403 145.14626041810487
1082 144.84799061752898 145.27584132409962 145.59736887323731 145.6513860281708 146.2011167649535145.75338367834217 143.81690983531703 145.98222866562094 145.6616200810977 144.81746904074495 144.5232329893203 145.06551308952146
1083 144.9338642564944 144.8911343958864 145.43998154597347 145.7703562028752 146.16867073805278145.7965098625599 144.15478064162707 145.89209821703932 145.75723694798575 144.9466340040873 144.58480699053416 145.01749334065022
1084 144.98043704876434 144.69199949534828 145.3721352322695 145.70277100049546 146.0140940632548145.9096910668976 144.21214664317597 145.57448728930086 145.80846491763674 145.0088284038541 144.85974596864676 145.14028331964894
1085 145.09249492648908 144.86963204490078 145.57182185149074 145.8802986007945 145.88053700705493146.01185738864748 144.1431136083525 145.5198325303265 145.6886026416609 145.21404553664053 144.96449281835348 145.0148292949785
1086 145.0565323476021 144.82537049824097 145.64817548888257 145.71624285159086 146.0696117026092146.21756995478682 144.038653595749 145.69469030850624 145.41963060753633 145.13790115269953 144.78232730409442 144.94019608400842
1087 145.03642093835825 144.90398815525833 145.834887688237 145.5748253406056 146.1654364192197146.12670288289456 144.08809371072087 145.39382844385435 145.1651444268088 145.0670468408333 144.73951983170244 144.84082107064944
1088 145.07300191879222 144.7196883562686 146.26032493769625 145.8209201221369 146.1940896079085146.19445731975918 144.0054539792145 145.56542641786717 145.29480320431045 145.25018207163512 144.4661332877073 145.00664394305676
1089 145.40335610690843 144.91499348251645 146.33911138541805 145.8477818926587 146.14186056992548146.12917326292538 144.00593487784258 145.9377430122767 145.19691862530212 145.29355332145326 144.28447493415936 144.91906644868203
1090 145.3979710758011 144.55214419992686 146.216377079 145.89540646623735 146.3261280962302146.4221820439494 143.91546899724628 146.1591022706727 145.2083217241738 145.10677839342907 144.29724640157843 145.07108468132492
1091 145.23487429046236 144.55925587877087 146.10418900147724 145.85197544673062 146.26522706788063146.22521498548474 143.99555586689027 145.79911519410047 144.97580628491232 144.73723135059146 144.2350063657681 144.94180275328478
1092 145.21854556328762 144.2418309835987 146.31256566921616 145.74543227484713 146.4175100699555146.38850757474754 143.98192906582133 145.9043212677696 144.91654118746467 144.98380150314452 144.375810046531 144.68711273271217
1093 145.1805698958645 144.1842928334059 146.1555208434094 145.69607029044653 146.33146832755892146.34876543054068 144.1367572421288 145.9770062243575 145.03588226833017 144.80827213726036 144.6708409971213 144.49491839631096
1094 145.1285522092055 144.16879992398955 145.9028748106209 145.62175708850995 146.27208262722397146.35407838598275 144.41472975056374 146.15605036685636 145.22600648253888 144.6633917376268 144.69586848007353 144.72379698485588
1095 144.9564691210389 144.23925059284917 145.83309091631085 145.91896426712884 146.54872844293104146.20472497157348 144.1061751599802 145.87555153975234 145.3664212744469 144.9772075215013 144.5757710071861 144.41896465206156
1096 145.11530241765544 144.30644035642817 146.1845487679095 145.82825484336018 146.43933289862724146.23066836159188 143.88129473678896 145.73022873532238 145.12096072522613 144.97198372996488 144.63082099854816 144.66705832770384
1097 145.11439065756554 144.64638874695225 145.85298576767767 145.85482712338813 146.53885108353293146.51485981841924 143.76672920849967 145.74827764857696 145.06489815678543 145.1726228173961 144.77272603271894 144.55566241052745
1098 145.10854738886422 144.45891487441077 145.95135441072154 145.86231419770164 146.63295282263795146.70713800069822 143.71362988252508 145.76510627523905 145.02943935755053 145.2253070275424 144.8685351964713 144.54895232733085
1099 144.93571008829352 144.2527380624043 145.82805385743345 146.1529434752461 146.78520694514924146.6080692166443 143.92900957104672 145.6659788549463 144.6654527426804 145.3467606370816 144.8419110577348 144.58815307161197
1100 145.0412450577361 144.57863632307559 145.56392266805696 145.79824329847082 146.4773036758953146.4739233720341 143.84382637903187 145.4905809058916 144.62702357534357 145.3576084502449 144.83161184177104 144.5038476138043
1101 145.0455403577709 144.53492663170087 145.81269260551392 145.76102292803907 146.56665557847748146.5419088575882 143.7917577900167 145.6744871585765 144.48607638313297 145.34122788198007 144.83585231431036 144.70888962046033
1102 145.22854940271452 144.41037370687022 145.9453262331557 145.80888062146508 146.51337683024906146.3887915193463 143.9149644495406 145.68791630595064 144.55601780898604 145.48566093535388 144.5191227356097 144.68696968126585
1103 144.97806963679935 144.34375754886955 145.738697243935 146.09365634227674 146.4469875531843146.33802388467151 143.95096960631568 145.53060513340336 144.98616289055747 145.513936088542 144.37316864763056 144.62361766162343
1104 144.9722348427073 144.2753185291475 145.7177174443797 146.19845191139618 146.57414775667894146.60178758576188 143.9571587373209 145.55921535666806 144.80725376950681 145.28567987987032 144.6537845721016 144.7079856467821
1105 145.00556154376343 144.3822228002494 145.74206433869574 146.00677495150703 146.64342698255157146.4761522157822 143.81623496547263 145.4977966920912 144.88525252280823 145.4364618233604 144.8019239468451 144.9423814220735
1106 145.06649924176605 144.28427680677837 145.928566674335 145.8000309394985 146.84387785603778146.10029933925318 144.04720997904738 145.56218301437022 144.93273167352027 145.33528626963806 144.6577418326021 144.94745910140514
1107 145.1660784275564 144.35039087415726 145.96242271910052 145.75884541708862 147.02328436834026146.04892903537467 143.8311109900567 145.38631173044388 144.71681853630713 145.40018151192143 144.57512383319255 145.04573648380367
1108 145.30459064363683 144.31644079440088 146.04520772065527 145.6589487867238 146.95254809588445146.03573270604022 144.203337690772 145.5303773822348 144.8763817223854 145.3298506908964 144.6714907993533 145.14129487537517
1109 145.18596269464078 144.4663649528353 146.2746723385106 145.67714261780546 146.91289745823005146.014889241823 144.291147246029 145.46854324266056 144.6448363151327 145.3409724976639 144.54726986006017 145.3009712865444
1110 145.28494829286456 144.4209791482905 146.22670742072305 145.61339050141348 146.86568408573442146.18028969727956 144.3535102823077 145.38115803447445 144.62127423219565 145.41833872622638 144.43261538148627 145.45996633034045
1111 145.47070237020878 144.42693352931292 146.13075659071393 145.62120138610626 146.8239715273073146.35820155254072 144.56343757764776 145.3351646978882 144.77309457429067 145.26148933312203 144.45274366085758 145.5499454452256
1112 145.25525256925698 144.49312878166182 146.30265448756657 145.44994550883192 146.8556794386451146.12579334162206 144.52327161166707 145.38394658917554 144.85393464941342 145.2669970799555 144.45507720273346 145.47129973692338
1113 145.3481455528629 144.46444291664446 146.2935757625918 145.64140973351388 146.79643703871866146.30729727275386 144.32486944727924 145.51191405910075 144.9507868313508 145.2870220897859 144.52919178872335 145.46664583165574
1114 145.26700631112172 144.18572151636997 146.1977658486293 145.672472252891 147.07051084998878146.28470167338148 144.29682337099115 145.78229810006297 144.9599862899671 145.30123423791352 144.50000883921024 145.16791015537456
1115 145.44881052940272 144.17297654648303 146.4403221674262 145.7718331064734 147.02102729143004146.3300505096275 144.15810016463186 145.7689434854568 145.1294411932897 145.09928809292057 144.62928163750001 145.17884199781795
1116 145.42801909571736 144.12499795582073 146.40495258293583 145.8642294433409 147.035086196758146.29259724359798 143.97935079464466 145.95479264793977 145.07412631969297 145.1840416681188 144.66901445823905 145.14165792149404
1117 145.59835641807945 143.96625218426644 146.36275591567082 146.16671238192268 146.52457142831466146.15946043953423 144.35217302709745 146.03491356971907 144.84631034843795 145.31687278664936 144.7163352390443 144.92922440186737
1118 145.5449969342885 144.01606459762334 146.33928296503413 146.05500158170307 146.7880312135059145.9862043622201 144.28980761749082 145.98859271579406 145.00251941258213 145.33345274316991 144.6717652044296 145.04674262683997
1119 145.4152064793287 144.1428649691068 146.26968211205053 145.9057127237917 146.916047514988145.9148517162084 144.58887285776396 146.1563474989212 145.17296643874516 145.39097170940735 144.63245413718982 145.12204655394413
1120 145.3910345065673 144.1726168795427 146.30871343166282 145.58475194725645 147.0137880135797146.06139419525076 144.52731339745327 146.0847902302499 145.10502348734147 145.3979701593352 144.77648097173258 145.12363465400603
1121 145.55613207086006 144.16368117448516 146.1827647870404 145.54618882719217 146.69174362660215145.96987441349708 144.6121744700069 146.1867082359675 145.0911814218358 145.16019613223924 144.9187723070201 144.75387491221477
1122 145.60661658724433 144.1158145567984 146.18150903573172 145.6885926496647 147.01287083483362145.76911172251738 144.5140480667602 145.9218329279683 145.17277734942016 145.38594144663904 144.6905362761485 145.0936022055478
1123 145.51162229470341 143.9839212458085 146.13826970855612 145.67605763959523 147.08774445629138145.80515372739947 144.48770383033317 145.97463333831948 145.14976415521264 145.27308997428904 144.6359424343438 145.1407729356602
1124 145.40388906699323 143.66163275627022 146.04084506958947 145.86405261892753 146.99447964879909145.68588680152226 144.44562367076657 146.14530805598955 144.954083733879 145.1309045505173 144.79565006831126 144.85400609979823
1125 145.55089276669028 143.9042152235523 145.89749615731682 146.0010384178892 146.77536988279235145.95936493415024 144.44087039840312 146.10525506919384 145.030361974864 145.1899640700978 144.53324160933866 145.22859975696906
1126 145.47295065638522 143.92074641914192 145.8747780069167 145.89613272042516 146.7752133092831145.78718560193624 144.4959638545567 146.11887926310914 144.91732118440294 145.09359720628166 144.6050475900265 145.52604762973982
1127 145.77061058416743 143.7243571001327 145.9658080459069 145.87781576564606 146.76964553263176145.80516805369697 144.208599107887 146.15575617954747 145.01906377030076 144.95263630154398 144.4638935903526 145.38618373264637
1128 145.512402172538 143.60698689952815 145.71893159422666 145.97709533321984 146.5387095132629145.67729309033996 144.3676057000477 145.89290451657487 145.48669760584903 144.8723431837173 144.60049556190694 145.58347217474534
1129 145.73258931932577 143.99799674279626 145.6637515802295 145.82870826183552 146.4659401027911145.71057574698264 144.45203160530343 145.63264293108656 145.38955443052905 145.0735242350016 144.37854209175777 145.55231955397304
1130 145.565338094283 143.7811660762654 145.85200430330102 145.72837967908913 146.29563344419978145.7303413888908 144.36355644692597 145.50562439187388 145.33075643344415 144.99392051662758 144.64153367757157 145.14896265103454
1131 145.52086398524563 143.57751679527405 146.05883373254233 145.40324919618237 146.2009516010798145.7028317307884 144.34361125387977 145.73296944720755 145.5584419709099 145.01687119058715 144.55092639018642 144.96753104739622
1132 145.4473427818748 143.7339574962554 146.0951196001808 145.55783561614436 146.40349765851306145.89583881674577 144.37394350232503 145.60170985427948 145.57958541173255 144.91072226284 144.3336492490607 145.09663929784207
1133 145.33601700286854 143.6039034080736 146.04445509707236 145.77968196144874 146.5676769059669145.70845737788883 144.36038979761042 145.71381649140847 145.18657449997954 144.63153310468363 144.3812057290092 144.73576804065533
1134 145.23618865890364 143.90862108663214 145.75598291254403 145.73957774620084 146.25400147527327145.62366912580063 144.4611884381617 145.81221036385114 145.4189213164698 144.82860368228594 144.4394040075754 144.8285892106481
1135 145.24195801255834 143.9891393455306 145.63315557161428 145.79755866124816 146.61432689183107145.56842388072167 144.6831602515014 146.02043415014492 145.50911394454704 144.8838864135496 144.47334009749645 144.85010858403547
1136 145.062481895486 144.1249982469099 145.59473685496397 145.89150403906825 146.52399919564812145.51793055145595 144.67460940584473 145.81418757825463 145.53906109576403 145.00888700335187 144.60918767178987 145.01488584169803
1137 145.24153170248167 143.77764272628775 145.7610404104638 146.16792188380487 146.6269900635239145.43838114813218 144.82583029101545 145.79315364638381 145.6565730832089 144.9295347980411 144.64333852579387 145.02149658864155
1138 145.20819455078663 143.86129898958612 145.87407254598236 146.17056443355233 146.72868214257443145.37871970345847 144.63434475031056 145.64499496920828 145.4998811357104 145.2372332865519 144.69811276560128 144.9007891008351
1139 145.11481106516453 144.25182891875326 145.8447270085118 146.3418148164382 146.62511092313923145.05206975276909 144.66523955665653 145.82847686682865 145.51293849393036 145.31290409199102 144.5515350575907 145.0176299101649
1140 145.05955893337122 144.28541417562053 146.0665211705999 146.38389995516997 146.80704513950033145.22054610805174 144.64602977661085 145.81626949116466 145.33081118138398 145.33702466394695 144.65339858194494 144.98966765791812
1141 145.10397093248474 144.315826227264 146.04365836224127 146.38777391647628 146.93918959973993145.15730805236848 144.4854539817375 145.49954771740036 145.50626254715243 145.12560727274052 144.62688153769415 145.11463932423936
1142 145.13244986377478 144.2162860615877 146.1948896704939 146.27862433176875 146.97409682844025145.28748710889346 144.54169171165384 145.4768125807856 145.46042901199792 145.16626235677913 144.6478100261866 145.21000798239055
1143 145.00749625580164 144.40381414059624 146.3566453888853 146.26969588298712 146.828810541181145.26182717731245 144.68094634071593 145.4554548480443 145.51071774550624 144.9342731678226 144.66035254872705 145.3463331444266
1144 144.98153940209244 144.39699869074437 146.51840711936612 146.28142140531403 146.9355428286588145.13580275743644 144.77884895013136 145.42406741469568 145.44088402865103 145.03922489936045 144.79622019318447 145.36242894113093
1145 145.14801789300734 144.2558205824204 146.27208412553418 146.2638713102598 146.51837891951145.1081400455076 144.78735557695458 145.59588513253937 145.17654616309932 145.05390860948387 144.7083542556946 145.3775351662482
1146 145.0836787178271 144.24327281988164 146.14934532012066 145.943786317984 146.76527846720663145.31266648553895 144.91882276200215 145.33634194721125 145.35595025073266 145.35649643385167 144.71206131848223 145.4713967003895
1147 144.94699123265133 144.27941647834604 145.7671913367891 146.14001644026163 146.78747566185658145.5470523278823 145.00903147972969 145.10476469354234 145.1732161853506 145.2774023510188 144.5369817452375 145.47043205938328
1148 144.85409071086556 144.2717367742083 145.69223443293328 145.8471862394134 146.83368495311626145.97796629388196 144.6577173324513 145.21271163959446 145.0102572547635 145.68228851271226 144.47721845330375 145.24998145398303
1149 144.86617290075588 144.30205765294605 145.834447775951 146.07205219627193 146.61722260855282145.79423372856408 144.82406839451195 145.27343752612353 145.01533247386328 145.48758001563567 144.4394336523871 145.28112478514075
1150 145.13832579968118 144.6789108127033 145.7266435976035 145.9906186736477 146.48600293978453145.73784924892016 145.0108223953704 145.4104781698152 145.10562774409635 145.62072133579397 144.46992056485917 145.22137167909557
1151 145.13454932633832 144.557312448751 145.94316312483068 146.18734804833178 146.3331282795871145.69480893668924 144.86665940316675 145.55159291944037 145.2985063443757 145.57850328391567 144.37527169316053 145.18580180342832
1152 145.33416593825123 144.51009146766825 145.8858564879863 146.2800614905671 146.40599489017524145.5676641389289 144.81569396667183 145.6177991343268 145.03220598189168 145.6872392560404 144.12866335232212 145.0916419440164
1153 145.1932212639862 144.54680703752734 145.74647734093398 146.17539997671938 146.49639938298643145.47678131858237 144.68904424988557 145.5443670299205 145.02626103249494 145.7321452078331 144.10921096305637 145.05200051608756
1154 145.14556080246714 144.37353946927743 145.83233258951367 146.2757178801474 146.2026420776673145.31814423319926 144.3651634457155 145.6341898194364 144.96588716446718 145.78713364098553 144.21935315965382 145.17401147896743
1155 145.18834942384188 144.47350932384205 146.08816618222266 146.29064804820192 146.4190987508414145.16061235619543 144.4043163313693 145.59274792863155 144.97490939074976 146.0764580684632 144.20647315990342 145.18900121335483
1156 145.50106188666805 144.40438750297972 146.19998791236657 146.35446159131678 146.41677494593296145.34500882319898 144.62926020806876 145.4305686856591 144.60912735720896 146.00608718608635 144.15625790413296 145.41056836597355
1157 145.23287459889565 144.4646143744538 146.2000192051447 146.30525028331536 146.42721514173908145.10475818464337 144.35328976536198 145.33024258979157 144.58399804275106 146.15614554694935 144.19737112573193 145.60039305835184
1158 145.46314870637602 144.42949718298536 146.1467857954587 146.44024155998568 146.48940437317083145.17708914319158 144.5161587717126 145.27852113105516 144.71261688622724 146.0361071276627 144.2243653470553 145.36919151212808
1159 145.4870680063648 144.3284443624011 146.04346776176524 146.58643467699008 146.5859906754704145.09585224012494 144.63305771390287 145.19859390451745 144.56226284554498 146.2779981532451 144.3772815243579 145.3388466082704
1160 145.4441039976236 144.59133812194165 145.91676016239268 146.32576046240175 146.63140911842794145.08007877648194 144.80204307504582 145.26426183379905 144.46447529975558 146.2902454175734 144.27642790071275 145.00340480514728
1161 145.4228727554825 144.45420316925106 145.85309125143326 146.3419299208473 146.56708118682096145.13488409282832 144.8828198225944 145.02510741240542 144.7524154108237 146.24635865946098 144.45830061850782 145.04821106998324
1162 145.04858211547608 144.5792453240747 145.98941814690264 146.41254950322286 146.50017310010878145.29606521357374 144.9145310025504 145.0806297294746 144.6447464535993 146.08378968003785 144.56928248543835 145.1182139568856
1163 145.13644180501333 144.30627183528284 146.1537354930171 146.39659194117726 146.52915488730088145.38597646273143 144.86611554567202 145.00888132757245 144.72223744179084 146.04683682022252 144.50163429352097 144.97293410870444
1164 145.12045159764054 144.42832989207443 145.98976785982447 146.48095078878677 146.5688980647622145.50226608196135 144.64326802895556 145.20202181777438 144.66938103421657 145.9182487923626 144.37603254627984 144.958522917535
1165 145.13214998061565 144.4907808371932 145.61821703482983 146.1078142823128 146.59596620596938145.53277650447018 144.7801820169873 145.23953388271173 144.56079246258452 145.9976809496822 144.35131974358225 144.7251367686058
1166 145.07079873605988 144.2958274959456 145.71993424269598 146.04187588592097 146.61077954504248145.3592123306228 144.80900668477955 145.41559004151165 144.55399543350057 145.8807592292507 144.53674587295 144.7696004226439
1167 145.30912629805314 144.2438581481839 145.80084226853927 145.99252571397102 146.6274253995771145.38652652427865 144.99459406344076 145.6582764062786 144.3405713703973 146.10192885413164 144.63782755092825 144.69988203605618
1168 144.98145366533066 144.08975841683082 145.85489045595878 145.92073443749163 146.62323025609282145.31316210082684 144.7478110544273 145.49019871606134 144.62369532234607 146.00759996506486 144.63725826355676 144.9066337992751
1169 144.9192904782743 143.97611574987096 146.09518803899243 146.17950626638913 146.54475426228248145.53115150165104 144.8451104413578 145.5620597281662 144.57753695574903 146.10710950210864 144.5429021093941 144.68327721269998
1170 144.9672450255404 143.80449218514647 146.0256655793428 146.38741407462913 146.42705365748378145.5983629455179 144.8120956315243 145.5804320961944 144.39741661606283 146.23223138722807 144.76333503637804 144.7042857574123
1171 144.8876440364552 143.572679202713 146.06259488562654 145.98651157810505 146.61355471320226145.6589117555779 144.80463988377775 145.65843188552543 144.35812927111743 146.04779580220213 144.66991816429356 144.91774414345903
1172 144.81330666322637 143.5830147131413 146.04664348521888 146.01335656683221 146.73640683935818145.8330311987766 144.78570257294635 145.7225796085083 144.47228039344233 146.05072342779397 144.59642097089935 144.9841878075969
1173 144.91910502622088 143.4774006748809 146.0428667084486 146.34977453485976 146.71020033466795145.74954737088123 144.71874533585972 145.77565064606554 144.41371971553832 146.04725132248683 144.78738887706845 144.82309620036511
1174 144.85035671750651 143.65286693542748 146.320014955066 146.34465011682053 146.8213614490107145.66121184831417 144.67848965492055 145.745463775752 144.51894318452872 146.02761492244608 145.06905368804954 144.91224295207402
1175 144.59158993070105 143.65416952959666 146.28550480840988 146.09887528330933 146.7940962053415145.77778417102022 144.84164463765458 145.67730221781417 144.89311614180127 145.85262398544205 145.21801645369834 144.8845944845407
1176 144.73350620347742 143.92635840829738 146.39409542632922 145.93498970568845 146.5803514177604145.75056343889676 144.70056354451717 145.67081162861894 144.86700733990966 145.88167995650662 145.19392274723305 145.0236723393558
1177 144.65262379463883 143.73289834433942 146.22563793926767 146.1349405994865 146.71496779491244145.66032921788002 144.7219913591893 145.61584670241862 144.99819010995387 145.89116066035072 145.00529707985612 145.1572032109056
1178 144.62334821767485 144.01751427339113 146.40581572209334 145.73557479333326 146.77911691576767145.57119762825909 144.5664374562034 145.633326346943 145.09829501807008 146.00967349350955 144.99032780021972 145.30559290859165
1179 144.95661634484344 144.2657613581035 146.4573097118116 146.01058761400776 146.8255122101605145.70288066916947 144.52741480562898 145.71460309355695 144.9221741136499 145.9943684242244 144.86233049440523 145.3742779191829
1180 144.9342194622287 144.2965900669179 146.41827709399132 146.11189903351143 146.68448827465704145.73822230284574 144.58075096279427 145.4504964219711 145.066620773824 146.08389383511005 144.78153265601995 145.19705904864026
1181 144.9236374397411 144.20683478145432 146.3220757181876 145.97730971590875 146.88586942038256145.60039609056793 145.02673944903262 145.23741696023274 144.86305596899405 146.06417090018036 144.80183518387582 145.05179116512227
1182 144.72271962487795 144.03469555994556 146.28581231017688 146.03987270100157 147.1002082046172145.70626121265016 144.93605904436114 144.96254380427865 144.7383913475279 146.0933239804105 144.8115620556804 144.9321725745025
1183 144.8628297746908 144.07024728515776 146.1758678887436 146.01407131301843 146.97657592402027145.75544741572062 144.6907962570326 145.20433353505823 144.8281397894938 146.08629137552515 144.75883936938843 144.92879729317394
1184 145.08301458958556 144.1950241947797 146.60336404721124 146.03032249173577 147.23402187050522145.53005419680773 144.72179651738992 145.0742209737273 144.82057471298356 146.27031327370807 144.91113918914795 145.00027977230363
1185 145.1379875256588 144.4094646126774 146.5320678036132 145.8663874448979 147.29488649699385145.58143076983984 144.54097369050302 145.35284141281443 144.75580860612232 146.3180908474535 144.83212922299052 144.9557581239433
1186 145.18865714798284 144.409194931283 146.2960385541301 145.87019118192688 147.11079033488454145.57055015022627 144.6907841658779 145.42601938629264 144.8170027728048 146.4203212958883 145.10108641310248 145.01444008415143
1187 144.97100543592626 144.37466189776592 146.32154107844264 146.04470563757206 147.1355006812539145.5515080343641 144.69516616322804 145.76145331643096 144.8430088091433 146.26903607820057 145.05400110976782 144.76743051531975
1188 145.05616175454782 144.48726047304055 146.50733520502732 146.17216163567326 146.99118333695523145.52827336533161 144.90125796760086 145.3590310948876 144.96929663622933 146.18802051456333 145.2933933377123 144.7753137397206
1189 144.9939047252375 144.3224304736083 146.31199956892377 145.9733567384114 147.1541175578941145.80283672818678 144.73005208511285 145.66829437410772 144.85306966682484 146.14349589569983 145.32937921098284 144.5929463675877
1190 144.9969940547536 144.48748630400905 146.74370843605865 145.79190309149172 147.38158118602217145.70385375955738 144.73293548915174 145.64067494646568 144.93691424206517 145.71606424777679 145.46435077223944 144.32993684760848
1191 145.05173809033977 144.38734133188356 146.756562253639 145.7775092303682 147.4158901354558145.971399708556 144.49001464992378 145.73965047859235 144.61169911564883 145.73258552891775 145.52025453769627 144.50466932517946
1192 145.24804367970304 144.29801119404942 146.6146334756653 145.68217537834187 147.39057135305725145.98586674359146 144.61978841905818 145.4899261820281 145.00977188933965 145.84310563615983 145.34573237320475 144.75199271006701
1193 145.5118770588844 144.39177926712287 146.54375202561778 145.59987773919758 147.35932933379914145.97720496319803 144.70916943088872 145.68881007179772 145.05379741853176 145.56358871600304 144.93885335780726 144.67418544556602
1194 145.22280320397329 144.38463224125354 146.52693686514507 145.63327832072673 147.33090652342526145.88071841037961 144.89203555041928 145.66472385022217 145.23304659862757 145.59021279167393 144.80437547877156 144.90005542207044
1195 145.06895687387527 144.35699524016505 146.61092857565745 145.99757263788027 147.29327692855165145.9078989042167 144.91124911301407 145.41149976109318 145.49215064207343 145.79444845421875 144.4741876740415 145.0595507409149
1196 145.01434563582717 144.39457039746682 146.74788467834588 146.19304955323318 147.0971698184522146.00646962431958 145.03495925205615 145.52662610588786 145.27379938826766 145.84198536189726 144.40249545213626 144.9731276406407
1197 144.8057313280679 144.50432137271596 146.5636396571261 145.93309342279557 147.257552835792146.1300542441275 144.96544786623434 145.60782392670424 145.10770654288837 145.95543840762858 144.27001286319944 145.07463178475467
1198 145.04687948411993 144.56881508300094 146.5644254434729 145.94151576540986 147.10382017546667146.32707235124377 144.9483637334285 145.85031959421636 145.11817915745078 145.90008920602864 144.39396248347862 144.8059852991876
1199 145.11212224539364 144.54336131846225 146.3334938484144 145.90413546742863 146.9497437819041146.29692370028155 144.87839905813436 145.9147308823159 145.21554983859292 145.90031398861737 144.37629316643012 145.09235615576804
1200 145.00982813542828 144.33533978208635 146.644387241577 145.7664882138039 147.06661101896168145.98580240135155 144.92764801089564 145.9329530690835 145.4360837069129 145.8446599777501 144.40709956058467 145.07502641010086
1201 145.1938166449623 144.66801385329055 146.6804449172352 145.8073563460285 146.93514764493233146.07714914944304 144.9671586745405 145.87543424887647 145.5247078334655 145.99180170328427 144.3412225219452 145.20069279793006
1202 145.24471146041247 144.5901784003064 146.5365558119322 145.85539811727455 146.88042583280205146.0226714875827 145.1048409537095 146.16934824340078 145.34642780100498 145.971706800071 144.4327368936851 144.9178341404422
1203 144.84017269414872 144.6414967895627 146.7318461695025 146.13808302959214 146.73064183742815145.99164150683745 145.1095554594304 145.99246487015498 145.46571650446117 145.89821219850015 144.18793076396224 144.81300049077294
1204 144.857039861996 144.6295362154153 146.3035185631656 146.11085494318596 146.862407758298145.77291112486435 145.07311078754273 145.88040023547265 145.2172610284098 145.9973474184223 144.09614400518217 145.01807571343682
1205 144.86537801654012 144.73609543285798 146.19451033191797 146.05615755704312 146.94324336794273145.7960603703939 144.91228684564553 145.91488818290335 145.02959355445165 146.02243667610475 144.20087915825786 145.05112674015396
1206 144.72921261633326 144.79026985154152 146.62770227349023 145.98660915257003 147.05154931578346145.99651517918645 144.8990479371757 146.0292536630261 145.24007230558402 146.14138653298875 144.20686357455074 145.22139979855052
1207 144.54032596748308 144.76840165676742 146.62357109374537 145.87688557150253 147.1847280139381145.90592072716922 144.97022965800846 145.99154932548677 145.05932929591836 146.25533406299968 144.06161022215971 145.05608544947725
1208 144.93018169647496 144.9234364219881 146.67035459929107 145.81048815168427 147.27232669396258145.93829632881915 145.2757866778076 145.87652156460268 145.09483545208147 146.10012633549192 144.0800138559262 144.71928525267322
1209 145.04051958491837 144.7969257592389 146.55759634209494 145.6353706794465 147.25063385419799146.08239734299548 145.3692439707022 145.62287154822164 144.96878120627267 146.33334979558254 144.04866732488222 144.744389223544
1210 144.85625377426484 144.9107820599054 146.50359503440893 145.59121824017484 147.30614710269376146.0046699034266 145.18150435877791 145.65307246205276 145.0088089408365 146.45985011647053 144.32530694577298 144.57858113822476
1211 144.72631268644773 144.89191820413572 146.55801201369468 145.45878697964358 147.21242683680757146.11201896349408 145.34801975324282 145.98638417751383 144.99378141581818 146.2847824351822 144.03849236263815 144.54547164880378
1212 144.80097732420973 145.0139329518953 146.60241405771833 145.60721418954702 147.31968919932675146.10740300401602 145.29669364117373 146.02917058498323 144.91096134119041 146.1039009091445 144.030688844991 144.42718644123454
1213 144.9596422263178 145.29096195955967 146.59149950750955 145.49785587067043 147.38004502010628146.21850536100445 145.232155264996 146.21167941919808 144.87267177759483 146.2129146151847 144.1075961412864 144.30978560884873
1214 144.7464197165887 145.10085722210633 146.41368088696453 145.49355525014658 147.0758711141096146.26297272164504 145.124564790217 146.11600946275544 145.12676947903455 146.00295706449256 144.2040147589114 144.29808907057503
1215 144.78848031137554 145.2236720870171 146.2708249962978 145.55272792119686 147.01567363656886146.38360554143395 145.25946319327446 146.0328225988738 144.92898519218068 146.13615936475944 144.04590490515477 144.3719459660156
1216 144.91018334394886 145.14741066947667 146.4712469102334 145.7593419829906 147.0500221867179146.01935332793852 145.47525291319002 145.96305955555724 145.10871868560963 146.21740201390213 144.39133185395042 144.4242038884295
1217 144.86300936033882 144.81822844684916 146.69550548791756 145.9208074661681 147.22776377883514145.87900484999815 145.40914023658695 145.8691421247383 145.0571131629878 145.98676127611708 144.14427098720844 144.47051540338143
1218 144.7909575749559 144.8558929798245 147.11085997952054 145.9840864187204 147.03056967724171146.08357613288902 145.2519974870716 146.02775294868042 145.1554692433437 145.95826722271187 143.95641222054175 144.41815821917973
1219 144.7008684875964 144.7372635076733 147.20520069646435 145.97986565929244 147.04836136961868146.030539439919 145.53076800145794 146.0947436823803 144.94345767276036 146.19408643786628 144.04437850281903 144.50159346872297
1220 144.7444857165517 144.63208884469748 147.15068875858591 146.20729022647305 146.92757663786105146.06103139272665 145.15174938932415 146.3484223576122 144.99136919625425 146.15943083760507 144.018572794056 144.45783847914026
1221 144.68106583152604 144.54243795155583 147.05008181221464 146.27203620127924 147.03424010951576146.11328981050428 145.0925344179393 146.36986798850526 144.96084461457468 146.40377801147727 144.04271524745008 144.43169123394185
1222 144.6275778861413 144.5570316071984 147.108392532507 145.99214714620328 147.07414060656058145.9266300345054 144.87289913879107 146.3760982975001 144.72672627245115 146.3650434888055 144.05551756111214 144.38049845184221
1223 144.73481952545558 144.67698746657317 147.12197731483047 146.0829416584552 147.23017312556618146.2536215138825 144.8243278571482 146.30314296003536 144.70443882413502 146.6640458647082 144.19694902854846 144.39402319166044
1224 144.61519304354312 144.67093073251112 147.02212993610456 145.9563146113845 147.45323653142225146.2212600256376 144.76362236774787 146.22566010362857 144.81977062530714 146.68256499592357 144.0326132747975 144.31057773060442
1225 144.47109721190137 144.5863826051694 146.72850839987237 145.98395075042302 147.38705481564702146.21100649291324 145.10671392140696 146.32286941509327 144.73165925571607 146.38093241565892 144.24350319070663 144.2527571973066
1226 144.66281731985202 144.4638356354766 146.8432265918927 145.9734061032055 147.26112627992265146.01873750627436 145.1966347837981 146.19919028834516 144.73328979736328 146.4763592104963 144.4469477759416 144.21666351947493
1227 144.69082536932893 144.3509198028233 146.8934421992046 145.77790588250366 147.29450340605194146.1387469108824 145.314050054207 146.33142052655046 144.82281256277966 146.5549176840523 144.4389405704042 144.0637519852403
1228 144.8597774795647 144.1791493934319 146.9390890090019 146.05448050015957 147.2218768361211146.10609133287298 145.4314649001117 146.14026742367616 144.8221714316013 146.6126619715588 144.23208525435172 144.0664100640791
1229 144.56156961583264 144.1221042365771 146.88823975813742 146.12795988933226 147.30772054027278145.73534280919563 145.36628767372363 146.27550890057074 145.21771323977975 146.6190143574188 144.34420542673058 143.9290399073283
1230 144.74194199052727 144.16173836253245 146.97538971500146 146.0376264722248 147.60733480604534145.91304068110205 145.1649917223141 145.95518021169275 145.22873559189034 146.49562433303552 144.3575425606992 143.94461749927964
1231 144.7757766716087 144.2619232192994 146.87822901629139 146.00704242880468 147.42882308628788146.0310495579022 145.2121335097722 145.96918147586143 145.41123398667807 146.62244963819074 144.15442393270303 144.0780053358105
1232 144.82395594884878 144.18086799061686 146.94936322311426 146.0073005588201 147.48979373004394145.939660536055 145.26284220077025 145.7998354484639 145.55850656755436 146.66867536367087 144.1383406214094 143.8027839144067
1233 144.84386480439548 144.36378637610275 146.96331696681602 146.17837955878113 147.22179915386146.11645642788207 145.20727925986873 146.01091309525947 145.2840209510811 146.72365215711702 144.43872775864483 143.78122095722614
1234 144.86290484826694 143.90320665925498 147.04418032336383 145.90593047940862 147.2505830935176145.86536604061217 145.3180037717863 146.13396745497414 145.26022678268777 146.4423381239577 144.46059903906414 143.97214666034017
1235 144.6510754951418 144.16137057097396 146.9472712298932 145.9415090939265 147.27337461657908146.06268945512483 145.04535209386017 145.97286520893928 145.04548384018173 146.18604343341968 144.42118714640682 144.084736630855
1236 144.6616369706173 144.11383771713452 146.82826755520213 145.97356343611898 147.26203707297714146.26894601921518 145.1716960595561 146.20978526171348 144.89212745167399 146.4511868403412 144.50658759119986 144.11131532087964
1237 144.6638170875104 144.2614799370584 146.7337564425717 145.9988031905123 146.98105920731473146.36106286731427 145.19227757703007 146.21051953062366 145.02159808551397 146.26976547219937 144.3164769890826 144.0526541035512
1238 144.54500178192416 144.26173005051868 146.51294165610145 145.73127099123263 147.08438767674915146.5618635333155 145.16059802342184 145.9302827439833 145.1955451788074 146.6606109149098 144.21736767261055 144.01619495659924
1239 144.52299138863953 144.19477780678415 146.48239037167033 145.63164367849498 147.10816212193473146.4430970823112 145.06927177366708 145.78082732439896 145.13200632676748 146.66631496928534 144.0529158096289 144.02964105497438
1240 144.61095459685947 144.34603131726752 146.36859085898115 145.43274204356857 147.26074272635145146.50445590732502 144.89074222525593 145.79264340079 145.06948375137316 146.64622452133787 144.21994987601207 144.04513106680315
1241 144.6363286124046 144.27082220471547 146.53646251328718 145.4169898817713 147.3151144540698146.51764783539235 144.73671764867663 145.40435366643516 145.30008752703165 146.63686322384655 144.17207383327144 144.22323546388625
1242 144.63295610282304 144.1650557113471 146.45488707593677 145.5912626282578 147.42472167886766146.48364059267934 144.74375767561347 145.56481330182808 145.2983832813388 146.53260601925328 144.1778905500262 144.06158878727553
1243 144.71780378120258 144.5021982329323 146.78647856681033 145.56316731603144 147.33894102650814146.436654613115 144.71433066138883 145.6322558389296 145.143984953536 146.26256126758835 144.1925283698534 144.2188777119336
1244 144.73159173700114 144.37392068889318 146.94833208314404 145.20942071406316 147.50928528912985146.3957117063482 144.460690156875 145.83908534193887 144.9597234429368 146.49074368061736 143.9378119315423 144.29393696211517
1245 144.87904279662766 144.32303613473084 146.98549372092464 145.07206279347284 147.345270407122146.19354655814175 144.42696050806316 145.80213224199525 145.01259166961418 146.45735266279866 144.05543830029967 144.15341117734312
1246 144.84272382772315 144.3418525106422 146.7502378418153 145.03090937478308 147.5395846907453146.26403264351075 144.506882061511 145.6005061458493 145.034900742165 146.25100981275662 144.18254512916144 144.02560414074338
1247 144.82556379409775 144.43377342304032 146.75581832567482 145.1056029902865 147.46829029649808146.3924607540006 144.4787769494624 145.53319963227904 145.19066471598956 146.2985025507128 144.53434058855345 144.05807538504376
1248 144.72556784255926 144.39754809694622 146.83758928598655 145.28220384686398 147.35623984850926146.55178821471608 144.43692809208224 145.61219306353215 145.37322787533793 146.49388518871356 144.45541497367353 144.12057328756808
1249 144.60367580980557 144.59470018521702 146.88515438908297 145.0566434801693 147.1814832448932146.41912652495543 144.33782198404543 145.6093363357008 145.01284295887058 146.4688259691219 144.57878132558454 144.34057650764095
1250 144.6689460748173 144.9108441918199 147.19586338649614 145.12788373775862 147.18738177042061146.5559451781364 144.3247052688085 145.6320833931141 145.00699505617857 146.39373596188418 144.52027283418045 144.26558946455438
1251 144.87934659308218 145.08466860659252 147.47005303032503 145.17453294586747 147.25484776409644146.42858867350103 144.47846555254063 145.54233763605802 145.29737620286951 146.4985040433846 144.48912818964243 144.08086586653332
1252 144.90230571813268 144.70701148130934 147.52722702595574 145.12303409647313 147.3167146693855146.35563542640787 144.4986458311273 145.43387464225773 145.158405919598 146.3334773125397 144.24986997283412 144.0428952690199
1253 144.90460903255135 144.81331630305357 147.35463708389597 145.08261878413416 147.17569583703528146.11476264132858 144.09408999682867 145.50945883999637 144.92833446530972 146.38200193813861 144.46661747921974 144.12861745864026
1254 144.73621761686653 144.78382582778428 147.57577653217194 145.2747766818957 146.9245166958142146.28149611916334 144.0626229811819 145.31450434771577 144.88716138598753 146.0437748192617 144.39835820423644 144.30430880321506
1255 144.5098919241266 144.60838443955905 147.6799452323925 145.07481945805876 146.83154901952798146.3330493448744 144.1267295666936 145.5092704180956 144.53955455187102 145.85036728428125 144.24476733058924 144.45900742713417
1256 144.53526813384278 144.42439009992728 147.57240384565827 144.97110877583052 146.80998534753584146.32120366147169 144.30862353701224 145.44398330016526 144.55426470471977 145.91808972467072 144.10439827019206 144.4413179518513
1257 144.53624152421577 144.36184243235607 147.35123285093815 144.99438849019757 146.84550248493738146.399217296828 144.52845173264564 145.47038342532568 144.51714099448253 145.71979382332972 144.11019769524324 144.44294709356535
1258 144.74002056968683 144.16974803027992 147.30357528814235 145.04208305264535 146.58942487298182146.2479764454476 144.52300025899154 145.34919718024918 144.3520750055791 145.969805273673 144.0589070298112 144.4132106575451
1259 144.84612234159167 144.1981259474562 147.32498465418206 144.92363340329675 146.50259654228026146.22165481725366 144.28823455711287 145.49736316010453 144.44059485192463 145.62572287925417 144.00544635568951 144.39857066688225
1260 144.7370177368992 144.42594432266225 147.3213143719214 144.94574707219402 146.28531527326888146.24928291663508 144.31772787643288 145.5063190378959 144.57426434928087 145.78168816370996 144.18434759237377 144.4279622694976
1261 144.60489286869552 144.22576103657713 147.60496286880323 145.08755408531525 146.53161614842222146.38101139111328 144.5254902229509 145.47529261348348 144.6969393612548 145.8321324942984 144.31097749272774 144.48353202162292
1262 144.66067427100353 144.37143540237426 147.42436648221943 145.14910283691782 146.30689890630333146.41636295159006 144.50220079737784 145.51419229578374 144.9005120781932 145.7347996681947 144.4822536207646 144.26904100481082
1263 144.54284637651358 144.03222180609362 147.1715721151673 144.9940584359426 146.40072547595204146.02794520363844 144.28897941451206 145.3835379521194 144.62084837866215 145.8433653857531 144.2151690448015 144.6569147915185
1264 144.6664319773721 144.4102962664235 147.38417191396334 145.15254076393182 146.66728726449628145.909205196396 144.58568101852876 145.41994449470496 144.9999940623719 145.99526692743612 144.33626506578148 144.72171577817326
1265 144.72323733505385 144.27933226514432 147.31080785308708 145.14266727908682 146.73905624385566146.19894374281432 144.66466241834655 145.30772256190477 145.08373714873022 146.01306478439943 144.51351811233872 145.03091908589502
1266 144.80316186832502 144.34223126101398 147.03339302398655 145.19921093765373 146.62612805554264146.09408278445412 144.66752373401607 145.41564047093706 144.83926254287772 145.925599606545 144.1671055429272 144.9106937887498
1267 144.7236481564354 144.48898804065104 146.93020958819446 145.38781825924215 146.53969448442206145.94668969726862 144.87338015640665 145.25214401657536 144.80585061481614 146.03203674807725 143.9819379465986 145.24495584422957
1268 144.90960876677119 144.4794434072771 146.74946288797855 145.33572849009738 146.66927259650066146.03403349021048 144.84523321911038 145.07058117989953 144.88154321646854 145.98951687236612 144.2138914324076 145.08410423801058
1269 144.6217122125415 144.62414078056443 146.80054608192074 145.42560847238727 146.68450520087293145.88172413282672 144.71953222715882 145.07211964505947 145.1398779588323 146.11385900434618 144.27438855099834 144.8478929424871
1270 144.43548326633524 144.67085910319892 146.8075770520087 145.32573101196724 146.37785072961077145.64728779413585 144.65486693622603 145.07474433264557 145.24924769869378 146.29138018397876 144.2946505370029 144.5785507392335
1271 144.36333560320458 144.5877654438973 146.72921165018178 145.2303787904055 146.52695077108157145.5309286495092 144.6460465798729 145.11710844279176 145.1537772963671 146.49773146798347 144.28013135908935 144.5698123167395
1272 144.2781871355331 144.6308495388876 146.82619967875826 145.67500671424685 146.39460283379697145.66787995517151 144.28391950883073 145.14200054225512 145.2478837775372 146.34209534725628 144.19438395288464 144.54763973589243
1273 144.32934084573589 144.12688261734132 146.91978276813938 145.46762443108912 146.46395842841468145.4863735581586 144.30598426641552 145.15798239327086 145.18188347793844 146.3153169118003 144.15742728537208 144.46953789026847
1274 144.320930344611 144.229074851132 146.83717332045157 145.65722616573413 146.45847316434705145.55025123021912 144.39030939414982 144.96553931429838 145.25644731377267 146.2938557129427 144.14955827632596 144.50970775269604
1275 144.35901941899712 144.28540435170217 146.76394234964567 145.73838145362114 146.39791174868836145.57232286443715 144.1885646177109 145.1668535312291 145.19337355456875 146.27925276099504 144.09166864828134 144.5981943379792
1276 144.5121342097017 144.04130825720705 146.59864286790858 145.56047137923787 146.44443655409495145.5676560631795 144.30183273624297 145.2475823548737 145.37244196698418 146.21443068675293 144.13899399487954 144.56114635203633
1277 144.4831333559698 143.8645213580379 146.92282036863514 145.52890699194356 146.59742989085927145.43586822059234 144.46124471001033 145.06998738604477 145.40257207887416 146.09738844384148 144.3653329466352 144.77078021449407
1278 144.66960113595627 143.94407174654938 146.89343695134608 145.59794379249504 146.6720071548094145.4099718506132 144.6324449975799 145.34601820518287 145.4712375227835 146.03318660507054 144.227803523288 144.8120520315914
1279 144.5567778587988 144.39980212359055 146.98073999104503 145.31593441660507 146.72877919484367145.54485019747025 144.44878478243126 145.38263489280592 145.36926811918778 146.17336470433713 144.01586394767864 144.89048362193435
1280 144.75787643736123 144.4201078554243 146.8958689855546 145.3019615951713 146.59607763748448145.60349997412746 144.54836183018955 145.28654254689533 145.49742745706425 145.90582989774964 143.78518681047856 144.97247918379625
1281 144.62253489757902 144.57894362926297 147.0979249880308 145.31164882899182 146.51705516386272145.78795330207802 144.60666162598943 145.5184053631141 145.49758289129915 145.92997649585368 144.25839988339553 144.7751297575367
1282 144.52707067147452 144.54641432237278 147.00510536762937 145.3484679646297 146.6041720025742145.93647671008338 144.1457830163999 145.48009460253493 145.36080106468432 145.90153664972476 144.3298723510313 144.98537911463222
1283 144.50794594634857 144.2277054660094 147.01291157930672 145.21983361849192 146.56901787946947146.1635447198633 143.85246728905548 145.39146511261848 145.33175116028048 146.18029088755222 144.1490749399651 145.12517395825168
1284 144.47968652990514 144.37193920527355 146.93352726580113 145.32802916268042 146.43627615314264145.9884329041551 144.17718981537678 145.44114501630202 145.35105742143514 146.24353517762873 144.24128228407136 144.93204431341218
1285 144.60398387915222 144.14903820943417 147.01296039499059 145.33198729603797 146.3345295907241145.70856750640053 144.29861253938074 145.50059612261938 145.1724461281671 146.5261917104472 143.98093175466448 144.83708756166763
1286 144.79772205552956 144.11042615939775 146.49482108855554 145.50824627651832 146.3403283739849145.62430575187653 144.34200114004395 145.56941273788104 145.0747288343048 146.19392563513574 143.904360250514 144.99109488367094
1287 144.8265243914911 144.0372121656841 146.48492132756397 145.69337188555704 146.36010885115104145.63920176151439 144.30389771588625 145.66922799228868 145.0990604202144 146.46792037163345 143.88160010980258 144.78812738331416
1288 144.7421208176749 144.03998815069315 146.5502440458299 145.48635093875927 146.55799018266345145.89732755443663 144.31499617435455 145.54539571485876 145.1629420668322 146.45813966933886 143.75397078143808 144.65105368461437
1289 144.9165008405837 144.19392789160625 146.57989968227977 145.79227583540808 146.5678974646624145.88268280622103 143.97302352717688 145.73494022169223 145.3682175654223 146.34487840217992 143.64864180427912 144.72116388621453
1290 144.7141614485791 144.42489142019932 146.5940904953553 145.4717519745375 146.27263734737417145.86842100124758 143.91811749628027 145.67836493556908 145.39187765260942 146.34506371889537 143.7906888673498 144.9178202942273
1291 144.58258957659825 144.26400062102746 146.56121881794263 145.53387853040803 146.4685572982866145.72511589201363 143.88819570985024 145.67380167798996 145.27417769169273 146.4859567299163 143.98245179657513 144.99364560554437
1292 144.46749088463903 144.17440384268386 146.5086218734708 145.2795423116845 146.4909702862219145.93895349564372 143.95003120193633 145.72746908976748 145.19840964702328 146.33436895958698 143.83411873998682 145.00372698498737
1293 144.48329543296725 144.03763530569555 146.47226918438938 145.29751753118342 146.4967319504324145.74694526906703 143.80242106649905 145.9006968291126 145.0461315187494 146.20941314221412 143.83320664853917 145.05838159351157
1294 144.60521228475432 144.30020530349842 146.80801031152495 145.21612168360022 146.56918959854056145.99212664752872 143.64652753465708 145.82939251451975 145.04507917184 145.83863188066556 143.9561383804889 145.2097045449258
1295 144.55445256255976 144.46924695086554 146.96755784758537 145.24317435891408 146.2749275427297145.9504681109917 143.73485231506652 145.63912424975572 145.08130343240308 145.6682775862734 143.91978924221667 145.24481768765565
1296 144.63481079913396 144.25415080420336 146.70020549779028 144.8540453377871 146.1149046399863145.92014395091394 143.68479604874716 145.59287581982497 144.98294468111766 145.60056286935963 143.94484284420386 145.3260177154245
1297 144.59827695834542 144.24212220994318 146.446445226038 144.88799338678513 145.9556293260288146.1897638917393 143.4519689495012 145.29055267305145 144.95152614261306 145.84549285831733 143.97758422334812 145.49429207297234
1298 144.30210704179245 144.33751723034152 146.55587210836836 145.16407143905565 146.18386926511573145.97048477368503 143.28420678662494 145.7467235620124 145.26698597104777 145.7682210344704 144.037663115235 145.24783526368213
1299 144.3533621938133 144.4442301752314 146.418239952305 145.3522396041516 146.27745105602574145.9551186167842 143.22469306816475 145.6484851789927 144.99588270566204 145.97430985687794 144.18604644298 145.38086257750862
1300 144.64575988471864 144.48220726894087 146.37533897693027 145.50531038314736 146.15625536852386145.88332055913813 143.27383065134245 145.63742035719432 144.9786233139521 145.99217259767954 144.2081918448716 145.34053048649363
1301 144.70452427056176 144.55285331479584 146.57142939190484 145.51110041399303 146.4731257421451145.65546226088543 143.1578567204472 145.89647436583834 145.14775215339907 145.80474090367372 144.09542710140215 145.2485441570448
1302 144.93354806257807 144.64453522222138 146.56017243450862 145.43560544374705 146.2967730588168145.53130257777042 143.34782529662434 146.0360008482226 145.14628589103864 145.8561380817414 144.04757820048283 144.94620530803226
1303 144.9233819944279 144.49877252752947 146.7721590860689 145.2159512302917 146.27008919276116145.74279443987135 143.32097302267016 145.8029117612371 145.1938837933909 145.9794612539585 144.14873667920114 144.63364476160942
1304 145.1517260264276 144.47533284311586 146.6384529292684 145.3576480058907 146.52908082454155145.7074163589919 143.51960644694054 145.9091784729541 145.00682308003292 146.03105492720726 144.21271685720325 144.87502980809842
1305 145.12177896468606 144.4848065159744 146.70814920218598 145.35526165046056 146.43002274886982145.88064874314753 143.6111500783039 145.67385379271968 144.9047879014199 146.0956434420829 144.10813148354472 144.75326603924978
1306 144.9336351528304 144.6747555155498 146.5612144401792 144.95894384502378 146.34609722956435146.19667937465383 143.78640966099664 145.7519025799748 144.92466779273374 146.24160611277148 144.28251981067174 144.74310454577707
1307 144.90272831237252 144.50005570688828 146.5919986286864 144.8325487867172 146.10645737662975146.00816654687154 143.79052183182066 145.83610598112367 144.9212300130499 145.93322955494668 144.3219871172181 144.9693886965626
1308 144.76386623486133 144.50557046036957 146.5248774858984 145.0195381861736 145.8625841494137146.08205773175473 143.96194960552012 145.80681406981225 145.18849589232062 145.86302296186489 144.35664193178567 144.87929829701034
1309 145.29409811598083 144.82883186419897 146.58886989312225 144.96397838737494 146.18119130677798146.32708447820872 143.83210977714137 145.6964751341637 145.06208126179666 146.28492032659324 144.36198197972308 145.02872337963888
1310 145.16250091753065 144.96588764519544 146.56345498710576 144.7386189931364 146.02338487145218146.34203692809703 143.8596130189198 145.43003844985293 145.12987776948714 146.30540061873475 144.4530012973315 144.83471944322162
1311 145.13288261926925 144.73512036455205 146.53343894646272 144.83118666682148 146.43925102627142146.32882850042327 144.01289599685887 145.35097471027245 144.97083120464367 146.4083310560789 144.26105801575665 144.8513947814983
1312 145.27211552864145 144.82327284307146 146.35042043629647 145.09188957335417 146.26811682872747146.6012188098523 144.07507519562606 145.089897175472 145.14337551087553 146.2474931741539 144.13861666522791 144.8925386614277
1313 145.29721183174908 144.79010014732137 146.31567400998216 144.91509979923813 146.26453695565195146.54795103787134 144.3861352795129 145.42638006402862 144.9936581021011 146.264114852973 144.07039081383462 145.11641340145835
1314 145.12901313666717 144.83389338193084 146.72830345832375 144.9320906186041 146.25052033931735146.39890415671496 144.3110506855995 145.1639403133261 144.75650972487807 146.48566049058422 144.23552109533958 145.00344539650607
1315 145.2875177656181 144.89180756992693 146.61724948723173 145.2625700118946 146.3816792767448146.67197202087237 144.03108138682907 145.6474988316105 144.2209586316574 146.31953112475009 144.22430186530883 145.07259381063662
1316 145.35931227733622 144.46271903798566 146.40811776473447 145.08585626244667 146.34872992330767146.70040525957407 144.0390690054981 145.49162282779176 144.16205395902696 146.57005519619088 144.12351861352084 145.32642102369294
1317 145.74037788941973 144.64719166772124 146.60013406757454 145.2909096575941 146.59769133368064146.73690162238304 144.05374291752267 145.48847462005432 144.25946061464603 146.5768958265877 144.41983206910575 145.269882494303
1318 145.78176001581585 144.481285581008 146.47320180231551 145.2767314082541 146.89848536581442146.8069519733342 144.1875417934994 145.90369971386377 144.33474371351474 146.47778347598572 144.4278862266963 144.97167762408438
1319 145.62070817799886 144.23256565396042 146.53847769308808 145.47510545589384 146.77688301177312146.52893005100634 144.01331839031369 145.9276336228494 144.36645976453985 146.4667315436067 144.68324991251606 144.91760036576227
1320 145.65212645143546 144.29199295590485 146.40084586939952 145.71451121984168 146.86410899194533146.59674460390633 143.63993365770946 145.82990898668058 144.3383351570417 146.6877667672723 144.6031393507597 144.89999919012328
1321 145.73552942788453 144.11349854281397 146.2481734276258 145.5748516802544 146.68772794316686146.13917841624158 143.8571140077577 145.96216903916388 144.13773014534516 146.63689575680607 144.25427681163265 144.80929226275924
1322 145.82080878845213 144.1414208066282 146.4715883739662 145.77660143539455 146.61256451321506146.19752601714254 143.6528463994702 145.73909046404313 144.16721353016277 146.45835635185819 144.47316752133875 144.99303511599112
1323 145.92352398703204 144.09385730406274 146.3570067968731 145.82278758349344 146.86259680837304146.4054372458172 143.79375450471335 145.7247031772453 144.28433558789126 146.52396250162477 144.74761948604862 145.10218642711217
1324 145.75525208190206 144.1395803185754 146.31804051997182 145.5643986775323 147.01997753321857146.39262480988057 144.2024069352807 145.75429290767502 144.24334405102417 146.3344656327962 144.55523380436492 145.25469986416323
1325 145.78690245530512 144.34353458916206 146.12309883594915 145.64262942064107 146.80760029434688146.41943220936693 144.22020841371378 145.7964277615253 144.19778517552777 145.96433472368318 144.66627396934206 145.49710170035095
1326 145.62359186698478 143.9314976414548 146.5593225625016 145.50277567065064 147.0937498673192146.37216080071767 144.39107221209625 145.67718777929463 144.170203500939 145.9413391855245 144.85133175561842 145.44044208101462
1327 145.46521476567932 144.3174226316744 146.42185318208692 145.53755252301332 147.06657059188976146.2345351950495 144.31633728451266 145.58903476327146 144.32023668396837 145.99529398154695 144.83038406889793 145.32852584583532
1328 145.53748616082757 144.30930180429357 146.30819669712446 145.36187754407217 146.86478156693428146.10487503473516 144.40808270659147 145.5850007809462 144.30300178281598 145.83431163598004 145.15281092498128 145.56077089490748
1329 145.62175455447152 144.2874442752843 145.98588559993462 145.24409233943882 146.84537397273888146.33027300421318 144.16561938181837 145.6974324794458 144.28823043425305 145.88233719752762 145.43185043316018 145.3288042000091
1330 145.67413007426143 144.35938095146358 146.00438670991522 145.3774497754927 146.857119670544146.12483321524667 144.17123107656994 145.76148749719022 144.3359640519319 146.01773509594736 145.13688374056164 145.5460009422445
1331 145.62471654894475 144.3148504831394 146.25830894862818 145.4144469628104 146.81132918120946146.3067913187452 144.16639146989903 145.5977330574809 144.33314604996582 145.9383069115523 145.1682477404419 145.46651921575423
1332 145.6876137722032 144.42242151712867 146.40799046404638 145.88217948185354 147.0406675651718146.11751070851355 144.39934331511546 145.48720702684375 144.51922027726965 146.05916186346704 145.1984424926782 145.2284943260106
1333 145.60052757313426 144.5649048757884 146.30828306184225 145.96958283016903 147.06903840845104146.22796856715172 144.6018962275938 145.46149458119416 144.37833168777837 146.20231983675325 145.1373849163712 145.19641271794973
1334 145.49269303786446 144.6868721307801 146.4329945023815 145.88403211717664 146.99026900415095146.08726770767726 144.8165690368022 145.50846604059925 144.4642373169938 146.4057765866606 145.09757946009228 145.23193864069296
1335 145.36130651419498 144.82341956988705 146.1820284751274 145.85760281726706 146.89346902740752146.2075270817626 144.89669790749153 145.41423061980953 144.49833595958842 146.26838140453037 144.96087359409518 145.35133888022128
1336 145.40686111342688 144.5251493454316 145.83969828587823 145.84375549803886 147.0493285611483146.1547471002592 144.8880204916856 145.28521851593572 144.551974236135 146.7314191188247 144.90909942054844 145.55737245847882
1337 145.19448320958773 144.7882055029699 145.8533894380378 145.64828627176865 147.00965611344768146.1782750850814 144.73374085962115 145.59386259331677 144.7169879532097 146.51641496371465 145.06568415856177 145.8138892111118
1338 145.27525461869052 144.77338501375053 146.09386652903163 145.76878140185403 146.97902833724152146.40538212767729 144.4879274081349 145.79787000820556 144.8836457302144 146.220526305763 145.23850178045933 145.59403077409763
1339 145.28631428675868 144.63104475518765 146.1939999859971 145.92845694191482 146.8451587438408146.50793253499722 144.62528810016977 145.64531528706436 145.04768475793935 146.41821254539138 145.04714308194164 145.55751928984344
1340 145.5212527874669 144.6091977360724 146.02593568693146 145.90226305879608 146.68715628233628146.35093746664165 144.4042397642493 145.60644746814438 144.91392838840534 146.81754505252277 144.67405841180596 145.48192106999468
1341 145.64006821216284 144.48304206768464 145.88999568987808 145.99798431723625 146.6088629992716146.35413806523493 144.51504955717306 145.5558047803326 144.70741248162196 146.85925703934404 144.95219263888538 145.5590796191811
1342 145.68142988344246 144.41054691350845 146.0604664264587 146.01419574091852 146.60111788948237146.3969093198103 144.62395163946755 145.6343224044012 144.8054374933571 146.54720189807423 144.88737471476884 145.7607253069097
1343 145.53978351650272 144.47247435389423 146.2369675748316 146.0604677333641 146.4477193120971146.44391029038633 144.59791826086763 145.42936538230907 144.7728007165189 146.55679261555926 144.93638192258138 145.85510970703083
1344 145.374475058172 144.51657654972087 146.46896676480253 145.96667362798271 146.2326925582407146.35876406911228 144.2721565899793 145.55309692304203 144.72073636952595 146.5851351371131 144.82834589677105 145.78570771325647
1345 144.97585923748798 144.7704530123495 146.39958483487143 146.13526191911507 146.34255224536486146.59044477377896 144.16021712540362 145.62358798206088 144.64443236453997 146.55582710016228 144.9736184045148 145.7220776273454
1346 144.90079180930684 144.62999200831308 146.32798804626742 145.86820618787127 146.52294360607544146.71900244838432 144.2056671722787 145.6976765848441 144.73807114882902 146.58793751400012 144.97719874101676 145.50615845408797
1347 145.0017835252086 144.3793950227922 146.26567725634214 145.6619537143472 146.47212906620226146.68136665733667 144.26180511898272 145.4143659306777 144.60177751773028 146.46019411317747 145.07672812736612 145.44225483725512
1348 144.98313099431869 144.44085168163423 146.3821478827855 145.45459810105746 146.4881759109902146.6827916597297 143.87034438760278 145.31950536818803 144.42766898028174 146.31632746256997 145.33382371874873 145.50256322197112
1349 144.82168484733242 144.44092799427594 146.48186077551713 145.49600789847636 146.73088714149873146.77529797371108 143.98095054693405 145.34967887026013 144.47422689531444 146.24981230771152 145.0928113300094 145.52791461912437
1350 144.8857742087141 144.30665324535883 146.552840968216 145.46777831374743 146.73651151687008146.90236457427756 144.09432350233186 145.6361817328976 144.51773959210243 146.10192955273874 145.31784879936023 145.48383657623665
1351 144.75649125393414 144.2479913013281 146.7366620643017 145.60707476783423 146.6661491176941147.0207525979475 144.01420133822617 145.77422244648727 144.4436151497 146.19318149557716 145.3304559830427 145.4570630899931
1352 144.97211118553574 144.32552362690802 146.76380325629162 145.58506506562713 146.81888846350398146.9788868125864 143.98464966151994 145.55871130853544 144.76864783078824 146.12541289908498 145.37512082941456 145.50356473199574
1353 144.87707731069236 144.3270287167921 146.7751229175981 145.56315599391212 146.52335146783327146.9001509457236 144.14719460535872 145.51807888403107 144.77076368728814 146.17950926161996 145.39003447601542 145.63238336627413
1354 145.0213018543239 144.26000621804891 146.63143250506022 145.75107273082025 146.5588525576908146.96239241607188 144.4355845921462 145.45600106999154 144.9801824516269 146.25598855506848 145.3637627888872 145.40116623832097
1355 145.44214465298552 144.36481438688963 146.57752313469214 145.53273383700093 146.2831708575795146.8854030184543 144.72593135090023 145.34104447970932 144.87725552389472 146.33115535070317 145.2873869633307 145.2813981724626
1356 145.71205028484027 144.56118658415832 146.783333964695 145.44515310519895 146.39808356402804146.5813894714365 144.84508074478276 145.28316450429867 144.78323306497248 146.49319566459977 145.22087689204784 145.20073519468107
1357 145.6313684141154 144.67862912609255 146.88789862889539 145.51502999523922 146.67964641872695146.7862508600672 144.91790190081196 145.28967115453236 144.7459166093838 146.38339354648042 144.93500034003623 145.2673438314142
1358 145.762541156697 144.6499774112726 146.83858645227724 145.49491843472535 146.45770188473372146.4521437376008 144.76486364910028 145.12503605566343 144.76989375723838 146.2892208616214 144.88005582583898 145.46725358615168
1359 145.7749895741712 144.71110616903132 146.58506316733147 145.6670228843725 146.34881928558173146.3955915736941 145.0802194744385 145.0500533838249 144.54478506220772 146.2987241079228 144.66145028983078 145.53380805991856
1360 145.58418475354148 144.8852387769022 146.50655670725294 145.5289272322452 146.47202666464827146.23183821070762 144.83588121656354 145.12245107108643 144.33984731934075 146.1574774711135 144.75832565077354 145.5861906431681
1361 145.70946805745152 144.6838869125105 146.43099171230412 145.37085441410233 146.59143669238426146.15858772366133 144.53954327375922 145.21741320725562 144.2637230202251 146.18857179760656 144.8635109239146 145.88567826569232
1362 145.71904982573577 144.8050354587296 146.27268768400313 145.31270971578928 146.63906494156586146.0482972941784 144.5415646380082 145.00169038013127 144.25538985607585 146.26433904333254 144.95173041748532 145.68222363920006
1363 145.59608118340256 145.0280857415203 146.2460456955918 145.24299652652815 146.51951409354493146.15295899354675 144.7270278779165 144.9705877726444 144.36968732174557 146.34925790678813 145.2855579496415 145.63285506777288
1364 145.37180892634788 144.92230395147857 146.3987249557395 145.35881587228818 146.65897547637724146.20212411609995 144.84246171197827 144.96107819811783 144.31512228705333 146.26286692733507 145.29342612664902 145.5652711869106
1365 145.42119683212417 144.70898818115867 146.51039343477032 145.03528447894803 146.31252853904115146.2050259397713 144.86424247078327 145.29754287121364 144.2869360534642 146.45485274747895 145.03003680722253 145.50750834841023
1366 145.39445943907708 144.69658527891883 146.49980217137022 145.1511122188893 146.31819032040892146.0119438208594 145.17840789009233 145.27542478380263 144.6606385544807 146.19818112365948 145.24301081835074 145.81878498945468
1367 145.24823009809782 144.53983787002258 146.42707001605447 145.1686583063719 146.08686254872524146.0412246017053 145.10173914778568 145.32317491195838 144.52071562391438 146.19828244367324 145.0595310093794 145.7980641857034
1368 145.37750574428628 144.49278441289627 146.24174922311587 145.09264911971513 146.1371359263287145.94969921134782 145.28897420819592 145.3967701166492 144.49724138687253 146.1786327463311 144.96678709416892 145.66891740106104
1369 145.40989872057074 144.62718015862512 146.0850219448858 144.8439550445772 146.12917794558177146.36835539536776 145.28003161133148 145.40947354565165 144.51669653905682 146.3576328770279 144.84459633307756 145.58983260089386
1370 145.36863551858568 144.67573930387698 145.9967318123791 145.01937126321172 146.08318542552402146.02020173220794 145.14362160480056 145.24360669627293 144.71639514118777 146.28516368927126 144.89714873619315 145.5250046428109
1371 145.22409496307628 144.79219961258758 145.9801439095086 145.07769811435003 146.02896653287718146.19684425842266 144.93490715692508 144.90396470621667 144.93037209147292 146.41040209564446 144.6294786595906 145.3920121594347
1372 145.12585794082696 144.9624042692366 146.06215289757512 145.26316301062616 145.76639080347587146.251159852236 145.34950201648851 145.0968757972932 145.1103348749787 146.05995337653533 144.57719964785477 145.6301229112678
1373 145.0154096391005 144.68172455368645 146.05529740648763 145.3017123653715 145.98503419389928146.44771038720884 145.31536131645524 145.03049852237658 145.20185405532138 146.00015782076312 144.65500469899928 145.53025372007755
1374 145.286895279641 144.7626684735559 146.05659421846644 145.09296360702436 146.11928967251401146.37203030348584 145.51707761217855 145.0514485887442 145.04200421264838 146.0082479236209 145.02637588977515 145.22657657985602
1375 145.25589795076925 144.66100361126388 146.1116989002576 145.2838546707005 146.1224400548798146.03760995034725 145.50113885559767 145.20342762879056 145.02458796598182 146.32972928599352 144.88849421068707 145.0432191810092
1376 145.21159789751397 144.67150136749962 146.17213136712664 145.419409618201 146.22201033192684146.07541129877342 145.50674563475505 145.2852947336027 145.05327112526845 146.0190277075077 144.85662737858132 145.0355123085096
1377 145.49816994742093 144.59348174330248 145.88756353191982 145.2623626964771 146.33112962593347146.27879267967998 145.72135142491908 144.8617735064534 145.04067333531935 145.90575397385294 144.88800396482674 145.23454466595152
1378 145.69855253318377 144.4418785814628 145.7365930856648 145.29249968726694 146.0265570711336145.91995131971044 145.60530910584856 144.8602994746307 145.10280211284683 145.95868685874984 144.82719006355956 145.1505848641983
1379 145.59854118093995 144.57876659965316 145.59851839355343 145.13259931581857 145.8559974248664145.96321266625895 145.8424605055455 145.04341177896754 145.3144070938279 146.23659503158655 144.83133765227126 145.01449462535425
1380 145.35602548778573 144.65544715541955 145.94328340346712 145.10833374728446 146.00343971953635145.95469274023446 145.7616498137438 145.31409170507723 145.195845362458 146.3487138712705 144.99847283428002 145.03242855464995
1381 145.30184197003945 144.7282500033743 145.78922442356762 145.24792166774967 145.97953173783367145.77624389167013 145.66262008728003 145.31290564605078 145.16723914104836 146.05673195935148 144.99259739116374 145.16205246074705
1382 145.1583707528387 144.8289815683396 145.851216642218 145.03384420553073 146.167792954537145.8036592592906 145.75643323907855 145.19442041644203 145.3724638033281 146.0220555632085 144.76279682681846 145.18982683281092
1383 144.96095417179714 144.45817846578947 146.16218053388846 145.08833727284326 146.11927441962382145.78189084333684 145.53638114297766 145.1174484858197 145.26542760954513 146.21599881162336 144.90033795175847 145.19915916081584
1384 144.9915055636002 144.19594615693913 146.0837281192043 145.06715292265693 146.17063869552388145.85031104670387 145.77784032695018 145.20038694538061 145.17796886807642 146.20407892839188 144.71911071769824 145.19177244900874
1385 145.14005576444598 144.2991168197416 146.0067377734996 145.2628167058969 146.1844789571124145.66371583475615 145.66639362826686 145.21722728663894 145.40268495120006 146.18583101730968 144.8922763798555 145.32619555952553
1386 145.11420906955757 144.44636937312168 145.98688232980413 145.495059171509 146.04699960693884145.69926775788883 145.3919910756513 145.55310018783783 145.2714738792544 145.96495815478596 144.78678796253615 145.46202534177715
1387 145.099929212606 144.5725713370781 145.81850218174608 145.49217313210917 145.8659771448979145.73947223888678 145.43262153737317 145.43277077619229 145.3794481637042 145.9964481183548 144.66011365537818 145.49563477570888
1388 145.0906959829108 144.62998630904912 145.81034759277827 145.47058306023737 145.76754052618932145.64477690109595 145.32498630078575 145.33288565773262 144.70884013276665 145.98846782764244 144.71410747292737 145.58275326087607
1389 145.00478154426506 144.63410155504303 145.83990289557647 145.54061519591642 145.92395839522374145.58720156798057 145.35505210997565 145.30706919054236 144.75220272487127 146.20044780094523 144.6439808001574 145.4548847106196
1390 144.99041903607446 144.89442763219543 145.8291675841184 145.43476684717044 145.8167438242221145.6158160884373 145.30378660571716 145.30396860220594 144.9040383494171 146.2666954321329 144.40353075407236 145.47797016112008
1391 145.1789830197788 144.739063294474 145.82538731035953 145.35700935246578 145.73382665006122145.60137842065632 145.48880354666724 145.28769219602296 144.88617245640432 146.16317055940402 144.44089202279653 145.63856201623932
1392 145.2239062848456 144.55325502571617 145.7575065655242 145.76206693967202 146.0217992159171145.7598064593338 145.45828451570202 145.28411708365186 145.079881559347 146.17234632817386 144.34033692144592 145.52635416781683
1393 145.0411871353666 144.5759335643382 145.78371437642645 145.7441025858484 145.7700547109419145.81930492784932 145.40685026231415 145.27709547765508 144.8464906680011 146.25738547437462 144.56511149323197 145.61664191664246
1394 144.9995649202638 144.76683872298318 145.75884596708738 146.04182189156583 145.83996368506672145.5732342441879 145.36611113928512 145.28483883185274 145.06914321907288 146.08118250939418 144.49932418814637 145.60293105813886
1395 145.15844918389743 144.65775795313326 145.4600157162508 146.2410899263813 146.1720897534188145.64335837221276 145.1875084964978 145.2856452727971 145.07799951478847 146.12921589574714 144.28556855155438 145.4537410295218
1396 145.32089439239252 144.75526141348618 145.59858041978046 146.1885062075466 146.3068072200776145.9523171579753 145.28760815711098 145.30497684438743 144.93642077782917 146.1957885587889 144.19408094882044 145.17514005317378
1397 145.4665399280033 145.13461474689603 145.70111592047215 146.18013036270187 146.21904683378403145.9949870637041 145.14135219248945 145.72309947059034 145.2254548270211 145.7501042011327 144.3238191171193 145.09495390918124
1398 145.40341288551286 145.10179620525 145.61637973872018 146.2694862798775 146.03781971875978146.17594165463572 145.16200820537418 145.8211457536122 145.18191885771733 145.68617318694794 144.4331400502078 145.0128152776557
1399 145.4473869927247 145.01379066318466 145.6810671698716 146.09197775947686 146.2160375901091146.22444980922563 144.67410966878901 145.7757501781805 145.1614816953136 145.65875849210633 144.52188123550383 144.97339991636628
1400 145.439595307294 144.8664706903088 145.54317391796053 145.87321323104592 146.32099854270797146.12909323872634 144.6966584841362 145.77473912428997 145.14452349359993 145.97887825462212 144.469079248431 144.97726038363527
1401 145.49764001996354 145.00543642314713 145.64087346302048 145.47968223227755 146.34743942074846145.82402860129923 144.66812285518242 145.726514277501 145.07905286333647 146.09086339893773 144.43509018857384 144.88323558790555
1402 145.53594858457237 144.813105157638 145.70402257062867 145.8509887675309 146.3396053278008145.85852042391159 144.77061967674663 145.97358056662463 145.20876586767957 146.1291390171551 144.37779290906084 144.88754923276045
1403 145.5978933292964 145.04540007004934 145.58925217746625 145.71076162391412 146.29704258357188145.89050112113122 144.83160210348586 145.7389795728298 145.2588395397151 145.9995625489313 144.44761897495596 144.89865845998872
1404 145.82116022007193 144.8888147975929 145.40683515103274 145.45584147601 146.46201105526654145.79665027393938 144.65494471509015 145.52602441011214 145.3761921654521 145.86399216614373 144.4574631094401 145.0228562208897
1405 145.80015480475018 144.81765429608816 145.538601046427 145.63657439356618 146.39843111861234145.8613817228626 144.47027653427529 145.75581180751578 145.1538830482421 145.96139824690027 144.37946309630232 145.1532437441683
1406 145.87706790099344 144.91423273066047 145.75284205148563 145.75390145726277 146.60668143165012145.71803493015054 144.37983912785063 146.11334675704072 145.22629931420155 146.01686431944026 144.4578961609898 145.17435687364815
1407 145.863623660909 144.90800971592114 145.68828973260386 145.73394073535502 146.7572118303276145.5767738757718 144.58812766754184 146.1329758638267 145.21411270599543 145.92566029716474 144.40530742621797 145.11137279405833
1408 145.93685348162714 144.88820967190748 145.72689674262102 145.51756963658062 146.72427637744883145.57308246259288 144.60667331809518 145.98016298302826 145.15696674867553 145.7709117974904 144.53075520041025 144.93656188467057
1409 145.7731073646038 144.74751219418454 145.576101424344 145.53256642448713 146.68369242683156145.71367105207517 144.84054827795714 146.1493761867443 145.22205392981 145.92293144774325 144.47036561416613 145.1812365173397
1410 145.77694887864905 144.63671216017315 145.69332131957736 145.29507524568106 146.74540748041295145.95038215312286 144.85285738465677 145.9809027461756 145.2558619661772 145.63249130194848 144.72109355883146 145.11635238643723
1411 145.82479476240454 144.6758830397112 145.6055719554218 145.14360748216393 146.92494549616222145.84606545033867 144.87003823301288 145.89661913402807 145.18520707764952 145.96670819988185 144.74841548116888 145.08383877051787
1412 145.52407819810335 144.68589100675302 145.66122009803945 145.1572854769878 146.9463230401422145.74607581136652 144.70172947906008 145.6623907239856 145.18632185136664 146.0721913122756 144.92187273328446 144.90657305840682
1413 145.48274673524955 144.52457041286158 145.40291758555188 145.38849010566784 147.01800213586515145.91726735860078 144.58227063349656 145.75765745954885 145.22602638857552 146.20049200847888 144.76266634417948 144.69993725943954
1414 145.4693213721465 144.6833993565253 145.31191866726112 145.46949111993632 147.13583621267082146.1327200250651 144.7194753310668 145.61341996743906 144.99076124264874 146.07614512306932 145.07252990127483 144.5628100027094
1415 145.40745131051358 144.79260206368042 145.26951589782257 145.46820532977523 147.06560088899604145.9025847344331 144.61699311583962 145.46638962982044 144.8466338938973 146.02283149697922 145.23107817843496 144.7329143071959
1416 145.27175764605255 144.83894620388153 145.3749577481303 145.3100596454346 147.09787509294242145.86977548157415 144.6309330852174 145.51080447254512 144.75538893055645 146.00475207939593 145.0165913014492 144.63318655993865
1417 145.36193204011738 144.65525791866796 145.5201662002535 145.44501035367725 146.8603141542576145.90169316887008 144.43861365015772 145.13386742695027 144.60149900618848 145.72446698888058 145.11379617227036 144.5070143576687
1418 145.46978692320482 144.65424972503877 145.4715596356036 145.35968137590385 146.98050249089712145.91991993947212 144.51228949173003 145.0891823292457 144.5789405915097 145.79907901504617 145.19426867176065 144.5630635168171
1419 145.49659206973647 144.61531765986206 145.7457358952237 145.3540669418975 146.94058891941626146.091938448178 144.5724197936771 145.0838996141423 144.75775391514182 145.62937019872882 145.5127209176715 144.4578545464544
1420 145.35793643283694 144.9604799342007 146.03632121379346 145.27230365045884 146.8759808625711146.09342919455221 144.7825661030927 145.24463039625994 144.82471431538502 145.70335122571467 145.51131053402264 144.50323522645476
1421 145.2711562384351 145.047991200735 145.86299592220695 145.42269219357735 146.86663991654893146.14099749530826 145.09646219361042 145.5097786477799 144.9683463900644 145.85148015114635 145.68535729376734 144.50453465462562
1422 145.6222349429297 144.9772354948081 145.907359852027 145.02345582098707 146.76315179276511146.14017904020167 145.28652430861914 145.2353718061979 144.86007509146106 145.86567146998544 145.55251903804796 144.44678168773473
1423 145.39846476208965 145.04403902260282 145.990172428146 145.22577115945055 146.6069133932734146.35692982546811 145.34351013497633 145.0069272274016 144.86863889417836 146.03487346266166 145.50089270832993 144.5228547239711
1424 145.2339442960093 144.88698648093376 145.93611618568755 145.09727258404 146.77300539685405146.2119704629249 145.35135385201534 145.154963099585 145.020039375866 146.07924772477776 145.46374632951898 144.77840782501949
1425 145.0623086999528 144.94577123645396 145.97116375474607 145.12303819281703 146.5275209087076146.2646535777674 145.02550983731723 145.23117745231195 145.12638813799012 146.04336868233182 145.59937628786528 144.950438243614
1426 144.9682064509116 144.80704330945724 145.97865225263638 145.2787769028966 146.7666570890318146.39894036109726 144.93821006057314 145.19731042300486 145.1026461597202 145.98146211897526 145.71054917317528 145.00024586146412
1427 144.65988843773036 144.9513848695605 145.96359756698882 145.2304014946359 146.5893136723883146.45670689706182 145.17998826374904 145.22634759107282 145.10702642481849 146.1222607823674 145.75594622619093 144.70851316079765
1428 144.61150266079486 144.96734091552307 145.86728958643172 145.28938597538573 146.67362206461112146.45006734693226 145.03577792784165 145.42757074006772 144.8314088696676 146.2767128324579 146.00318108993525 144.61365296020884
1429 144.79364577290073 145.05708709214596 146.12171739623395 145.18989785645488 146.74021733846496146.54002146312993 145.09706112377404 145.14804262660954 144.91259556832557 146.50748277392984 145.7653172612178 144.87336376570934
1430 144.61636534214995 145.19024886006022 145.86043448567725 145.1498863712427 146.78054389273152146.5040653003058 144.95392098206625 145.32636660055405 145.12977906037287 146.55710304976543 145.58604553144013 145.0463019911864
1431 144.76051696781363 145.28241025166554 145.49993325126695 145.19705708759656 146.98226817673728146.35034983049965 144.93596760455603 145.22640878902828 145.1253924815395 146.7126891016392 145.63308455356116 144.74506653959432
1432 144.8832889152918 145.08462657094415 145.37603170312167 145.1286218184964 146.93604825715852146.20798418508576 144.85913834030922 145.18727910286634 145.26534759517557 146.83936871493066 145.55245845542746 144.69613794328637
1433 145.18460307832115 145.02448078681405 145.40722823497592 145.06316966468992 146.76539104077557146.12716199751267 144.99291710567223 145.25815227887156 145.2849128368905 146.62961073947753 145.31545968023656 144.95655002714446
1434 145.18730252561093 145.44719105099895 145.5151889181659 145.0559904636975 146.886034307983145.97830441767147 145.27380410065325 145.0498010662379 145.52383681947356 146.9013472824437 145.51400232836903 144.75172102216922
1435 145.18407705240764 145.60597602442968 145.14194341571408 145.2514512360586 146.6177173700462145.7316625924137 145.07849159511005 145.02597336611478 145.65069640119012 146.94512679546568 145.44330709439785 144.68433842617236
1436 145.10733770039485 145.2667074493869 145.27332827465833 145.220680876955 146.65620908986335145.81071413206124 145.10820335622546 145.00442187972422 145.5134858725686 146.9509169064697 145.32339244167972 144.66707281073928
1437 145.3390168404148 145.12816564648625 145.07698366433036 145.42318936486816 146.89804407306258145.88301571503814 144.93821942878313 145.17010129040364 145.41446695633422 146.9803191762113 145.6483844471064 144.49352987150024
1438 145.4463770900793 145.27880571871094 145.40425754045165 145.65416313744907 146.82362645598187145.90300997075065 144.48261331076634 145.3208528735258 145.54663996696902 146.80430936584446 145.56987467928803 144.49976022212206
1439 145.7341399303297 145.10071931156213 145.28879011713076 145.79339107773723 146.75858344148668145.87427167012362 144.54420456227956 145.41421587774798 145.46527447165428 146.89571236080104 145.44232368451924 144.59893074241268
1440 145.47805615868634 144.96370283186073 145.1760407672083 145.70949439252476 146.85624054213864145.8380255267691 144.7033844943097 145.54398176922618 145.33625709827547 146.96109434891795 145.46879639389473 144.5778992573344
1441 145.5300125018859 145.15805474123485 145.21511742382864 145.59115254134827 146.88681921255335145.85185135368513 144.48499346568852 145.54278340794306 145.48398338275422 146.94424710777537 145.28273795107825 144.6212880282759
1442 145.48102012179538 144.96596786270453 145.01060468418936 146.06882568310297 146.95168768806747146.10831203146003 144.501666169833 145.43481150509592 145.52559987792955 146.74872432513723 145.34844567704627 144.7654514564081
1443 145.48905427926977 144.69568008989918 145.38294153687423 146.2224544408923 146.83945177268663146.06121974444986 144.42347552376026 145.47522138231426 145.14328411788205 146.95666024682586 145.58616646953024 144.96429531310636
1444 145.44127312307873 144.68396760999352 145.4300311444776 146.11871809904454 146.88953079019845146.0464719928745 144.26029259022718 145.48913444129633 145.36277636983317 147.009295980929 145.87446963096824 145.17079163496123
1445 145.1832525765951 144.8324064331422 145.63595327992257 145.95057644277267 146.83516200348197146.11406880744244 144.5791994221851 145.46725048202626 145.11470306964398 146.97896508128605 145.5293431312092 145.15506925457464
1446 145.10145576740376 144.93264072598168 145.4430766164001 145.94421241967845 146.55035357071466146.06758855344822 144.62279540786085 145.37145712188692 144.902302327416 147.00793348094896 145.70412094946641 145.21953156690685
1447 145.1554926610343 145.03041105123387 145.31880058217502 145.66025329563718 146.84593350743148146.2483985478289 144.574244760406 145.2225076610045 144.75475260690126 146.66845319153893 145.64876369983702 145.14764240224497
1448 145.11312432006886 145.1423073597597 145.23143526229606 145.79160793972724 146.81482519249582146.2365288351224 144.62283322914146 145.02268369289 144.92709599410165 146.67367663300166 145.84042358848455 144.85995655660864
1449 145.18911658060406 145.12751155218504 145.59839187241397 146.0156385733131 146.9785117979431146.1736558027118 144.69730629025827 145.11421115329455 145.11245792521754 146.71188902122083 145.75840995338214 144.6786699802255
1450 145.3870770375487 145.35108592975723 145.4613099975836 146.03125658793206 147.0318294433837146.01637933819038 144.51752834004313 145.0995667223369 145.07749787459105 146.6351773746516 145.8668270269995 144.87220375609004
1451 145.4508884258754 145.60390105931074 145.58837011151664 146.05000780637073 146.88297250496257145.7643258669146 144.73485592855045 145.04747158921137 145.11417271545054 146.52599552145318 145.61078037178729 144.98594230594023
1452 145.60847137735544 145.5387011035412 145.45154849721706 145.96415678690806 147.07934343443574145.88861630759638 144.77813644878262 144.66220700048535 144.77879746848998 146.6798479554564 145.54464993174136 144.8692845974849
1453 145.69460209007107 145.74080627595362 145.73155058194794 146.00752062263373 147.15359475277592146.0055973493226 144.5174064676286 144.5101889520053 144.9557852445551 146.54289632343486 145.66944253973847 144.9471268176176
1454 145.69186058878765 145.8850807356192 146.0791265081728 146.22907094151898 147.04914621245283145.68927683516577 144.26128526652565 144.42798154761374 145.12107371006516 146.7230306874172 145.70804164062875 145.12829763578588
1455 145.46045840935946 145.9907116108355 145.94986410369896 146.02103152939875 146.97114142272596145.76580136587103 144.14304124302043 144.50352896888904 145.14772780386238 146.55969483199715 145.73528901383304 145.17802639593427
1456 145.42466708542779 146.03032451118088 146.10596981070793 146.24075488848442 147.3104732745796145.6464899315993 143.98671474040563 144.7340700029382 145.0850592499789 146.7225286439042 145.7127654957224 145.40217588389393
1457 145.32433012218146 145.93612504537475 145.93841424336236 145.95353152594225 147.09070605697832145.54900774805265 143.97178298368644 144.66417755812267 145.1598927587367 146.41132867387623 145.82463456832758 145.28221102186654
1458 145.36681398648167 145.98350301068564 145.9940359010049 145.69909959974936 147.23240550261013145.62730202154097 143.8599460515847 144.62520872209583 144.90170838450888 146.3672425581574 145.83759850198956 144.92330135655342
1459 145.52211914312437 145.7896689100646 145.88285393376805 146.0001557528542 147.19019225353364145.65390253720838 143.71877606863023 144.4144932289147 144.73818330005494 146.5275128064578 145.51520877780956 144.82611122212055
1460 145.45233312262957 145.73297517298755 145.96005350540497 146.08508495819143 147.25324456592395145.65722765090297 143.69359025237554 144.24456719971784 144.96030700841325 146.41516979845017 145.2071945191233 145.11430961596497
1461 145.28140210295152 145.59921516157365 145.89779586725345 145.9426780185846 146.9960214495189145.59010948794005 143.84893302473955 144.30967468341288 145.12706340129697 146.60882673967825 145.53002722550895 145.08355531852203
1462 145.53718184739319 145.56523497360874 145.88052874931387 146.1530465783806 147.00535364786106145.66463803331322 143.98299031136509 144.3771394205715 145.07687044920573 146.65753012011282 145.39734558316678 145.1811908311087
1463 145.67668845022743 145.49061804909547 145.70198099281566 145.88986237019193 147.16230704021996145.4615415147284 144.08013655186625 144.01244971618385 144.76147909325746 146.58157159791006 145.48194982054846 145.58580853001058
1464 145.77118366328813 145.49099588684666 145.78934024805423 146.1187383595656 146.9570489825969145.498103963226 144.13671847204395 144.055230983261 144.87358084847236 146.36167566132002 145.49574063767022 145.47881950724164
1465 145.3163296582082 145.55476339159813 145.3722680859288 145.74902172479318 146.92930254240318145.6820233308533 144.34826734703285 144.15092464173523 145.12171219560403 146.5348858270409 145.4294892324114 145.6073502783331
1466 145.21349765113405 145.6859379303198 145.59989268185785 145.67179846702567 146.9069371723764145.59081394226536 144.20555558943212 144.15115058970835 144.9360431440001 146.34061758672718 145.47469226326285 145.7875795131362
1467 145.21323973642833 145.51922790962286 145.5166914466428 145.69323105489713 146.94870560637005145.51290188528668 144.13936644819626 144.29457922708923 145.0754483340838 146.24595758061068 145.60930967411394 145.71390532525385
1468 145.29662140530706 145.80241249298177 145.3693363494312 145.6365652096658 146.96511193133352145.48931853937123 144.28960063802336 144.37590767092055 145.14545725943245 146.09213393848597 145.73305827727123 145.71736557999117
1469 145.21609090054014 145.57084258132622 145.23071609387395 145.70785306071102 147.00460939278105145.33682971917176 144.3399441749192 144.52159038038624 145.24957624820868 146.19139990931345 145.6577585061904 145.48877829605593
1470 145.3950666566084 145.64787513746379 145.1535568355644 145.84656509009957 146.86122053902648145.22642301342884 144.50761490585612 144.48956771581726 144.84931964899084 146.1853876853448 145.33375571375427 145.67944197579794
1471 145.2396507069099 145.73188514828027 145.1910420506482 145.83963945639917 146.72518698401427145.3185752204268 144.6487485552344 144.726369805424 144.9996902310908 146.33780426748265 145.29008769692263 145.67326810199808
1472 145.2828864005017 145.8203073944204 145.10610300022853 146.06935017466014 146.90038634838808145.341444478591 144.36219172075965 144.78371104745682 144.98804326272148 146.22668048629154 145.48230376702531 145.73600517014376
1473 145.186002016979 145.81610535424565 145.22322120792967 145.53970238390986 146.65609057445928145.5062734430144 144.24737915568772 144.6221736495305 145.08041092789932 146.45143596783984 145.32194392867365 145.67589480116004
1474 144.95516151941194 145.61732651567618 145.3096651048307 145.71345529088975 146.64472831542508145.49347066947303 144.28785455736218 144.6682425665708 145.11898527743023 146.3434929472916 145.41943071862013 145.60609689597587
1475 144.980745585669 145.46571521979436 145.37689599229995 145.60780835693555 146.89744901650815145.4778573355422 144.06480886583321 144.58412183593774 144.9191688450518 146.3055822509441 145.37294319344323 145.5900758905334
1476 145.29414504393495 145.19343018927336 145.67751093572414 145.47794396627583 146.94797689428458145.7108970519307 143.9316709549692 144.2801102009141 145.37211040196576 146.64308984185308 145.3711046402042 145.60069682330405
1477 145.2887798418485 145.310074031779 145.86621315476793 145.7625164318633 146.85042688805822145.62989009819955 144.0067915610678 144.50215321567654 145.24201238627964 146.48893821831564 145.34296699587918 145.84005561856745
1478 145.04500370663433 145.22430183055985 145.92713164348288 145.54359507248373 147.0308471321723145.64465539061555 144.38223085069006 144.48990133800498 145.23533218396875 146.57872638981286 145.37783078600376 145.41692607593703
1479 145.31737034044875 145.21709891320486 145.81138432703912 145.46412754529686 146.74764469082123145.74234606659917 144.05112459285127 144.45209547877798 145.1563419401928 146.1581488571122 145.39633969083621 145.37807871946112
1480 144.9895961024128 145.25661850495587 145.9176749219986 145.38133235664353 146.9562243202163145.80397372765265 144.25116413775484 144.67754521167382 145.1434087712351 146.10199889830275 145.28683225082105 145.4304263824642
1481 145.05191699774937 145.37295068839438 145.83560475332868 145.43897776064176 147.01010407260853145.5393351250853 144.07123471933386 144.68381633819646 144.89952755614374 145.9261217194828 145.17200816145584 145.29642124960702
1482 145.06430903653444 145.4647491106191 145.8607050118612 145.34146101880225 146.97466744762173145.63459010243056 144.3157617588775 144.6390269795506 145.0476395631544 145.78763259527148 145.04790188057544 145.3392877418881
1483 144.99115203495194 145.45475377845946 145.823955894446 145.05219006471953 146.90740803369258145.52000950768485 144.2357539572668 144.62049691089618 144.96214521317324 145.74117601184383 145.0148294724485 145.14140215481405
1484 144.9653360695893 145.5795301576372 145.5817464324771 145.21424502182677 146.85111282750833145.68153858654853 144.41327312104374 144.377706170281 145.14738676840392 145.91969665130804 145.28442559924224 145.236425042116
1485 145.04947329648496 145.49627577442098 145.45696170218667 145.27831126157196 146.80693219651275145.92286411607333 144.70629514370506 144.59038646655748 145.43039815969288 145.9411678995726 145.3650038542252 145.2594846322096
1486 144.86850270566956 145.22379918436198 145.46002128151997 145.39260375881096 146.66032186779125145.73609053280668 144.75905389725924 144.67453337808544 145.4975765884255 145.84908956119597 145.26387614193592 145.19858322597847
1487 144.71166756307895 145.1026506370459 145.4448368331517 145.4929884897951 146.6111608118369145.70925509472488 144.64705461001856 144.93371091598067 145.38288764963102 145.8970117931503 145.38186251589002 145.42509422239368
1488 144.7867590994543 145.33542126289174 145.5557959852916 145.77593971984848 146.8527136142573145.72853248522017 144.62503079427313 144.67654631864465 145.18227635001998 145.71266967668254 145.39476581633915 145.5761062652112
1489 144.6288779341079 145.24343706127274 145.6812396213861 145.852312709168 146.84629716218103145.64924172208697 144.66091889319088 144.53077084801748 145.14848681195747 145.60361491936013 144.90667840441765 145.53131594043575
1490 144.80581258431894 145.29700690131799 145.9738271560005 145.60970283772102 147.00944869650502145.74662216993906 144.72953149808433 144.5474242697014 145.164553260626 145.79436933504664 144.9022633419377 145.42297590064416
1491 144.56374444284435 145.54013118639563 145.98955885162528 145.68207956444763 146.90086396283667146.06021586199873 144.71532943494 144.42149786622093 145.26132451545413 145.7985747433483 144.92287067991424 145.55969853888072
1492 144.70218160748956 145.08584710542735 145.932204886061 145.62526241449504 146.91963774015872146.0464462348577 144.86473179375344 144.51177956969704 145.2162239155212 145.43748422780735 144.96398206039424 145.35206221928618
1493 144.9318064850671 145.08153322185532 146.03592323682662 145.5618564446205 147.00183278337897146.13144184415182 144.5499025614387 144.60767861605143 145.2103243672447 145.65449818587157 144.79522166279529 145.50146837879717
1494 144.97161232822796 145.2685753493162 145.8865981298732 145.75907161623408 147.1701431179348146.3034236047662 144.76539286758543 144.60147932874568 145.42534641460526 145.94252351722108 144.74154998109606 145.7215694378178
1495 144.93341393063858 145.36633204809996 145.6912533227475 146.05320690315475 146.9840553830913146.39150134539443 144.58329120283352 144.60441131337407 145.36418353449275 145.92739300292777 144.80840029240784 145.762953338317
1496 144.73772662641565 145.5526732269662 145.6682197419033 145.88390979657157 146.9067267130338146.28956126098478 144.5918221388961 144.62933475107604 145.27106608348618 145.79113626176664 144.83059472257864 145.79090895579984
1497 144.82334857312705 145.5306967973881 145.596061701426 145.69874155553777 146.90106879040607146.5029787797331 144.85200712641395 144.57603419948873 145.27363094657616 145.57146342498385 144.72548343055908 146.01023565696892
1498 144.74751655840737 145.4131201024951 145.6144312014485 145.62538140317935 146.9591520949116146.65974535753378 144.68726167231569 144.42243955272733 145.08978114350776 145.60206310947322 144.6899093656272 146.03372448566904
1499 144.87372309772275 145.3374650662959 145.59517609938013 145.69800244234472 146.86235471192595146.68672600067046 144.3580872390326 144.32284868093677 145.02447216781692 145.37065131930953 144.83772546111288 146.0579480585518
1500 145.18889956258994 145.31522586241138 145.60784898708536 145.77883955839783 147.04099897206527146.63013828762664 144.46527934328856 144.26511449356374 144.8269496290358 145.57096620686912 144.59242266141814 145.91261793813132
1501 145.04150618905646 145.3771404293834 145.5106942743222 145.97026015673956 147.3232801415297146.59249610607858 144.5305009564217 144.53153929108674 144.65947847565607 145.58936285459185 144.82272174831698 145.90241233988394
1502 144.9667866860128 145.29678671745958 145.5304101383898 145.6475565454599 147.17206373066375146.08138849408127 144.22625351966704 144.4140201448445 144.60917227183222 145.46292030297673 144.807520658603 145.93238131316252
1503 145.03830353403006 144.877274470361 145.78415068069222 145.57300040479134 147.37005297144117146.39350032639507 144.3492190530518 144.64258894450322 144.83079599643008 145.70714454684853 144.66991291439552 145.79936879096363
1504 145.27742002028359 144.88010901450505 145.99028512087938 145.69102499404664 147.1885157576669146.45295848664614 144.3924334769045 144.56664576490266 144.79755751406893 145.6362840472443 144.80467645200383 145.65556636627693
1505 144.95672236963773 145.12475994452382 145.8905908802205 145.54176808088994 147.20739461563775146.60639054982224 144.45750685167454 144.46880868927113 144.79551341315135 145.6648955868637 144.7964537267038 145.42278734123988
1506 144.82289071047722 145.19049650700484 146.02722244742935 145.50300716041755 147.10805508513886146.50704551738517 144.36115370233549 144.78248447126896 145.12588539394372 145.3381429182294 144.72355132282559 145.34742491798963
1507 144.9480913070924 145.1458761312228 146.13027895069197 145.40362498103852 146.9504269151187146.5388853955327 143.92110511753762 144.55304934486688 144.67960982216908 145.30582600569835 144.78594575594818 145.5538400058313
1508 144.8754840408276 145.184211868257 146.2071128310947 145.2360116252843 147.11315864865227146.6136296853715 144.4436335724338 144.76188878471393 144.62055057697958 145.4515091343838 144.82571284120777 145.61812330782215
1509 144.93235984703838 145.4365625515713 146.17241089767253 145.16512070437588 147.17071626240164146.6537986806524 144.4231260000273 144.71343373853605 144.62293758041173 145.15184525515645 145.17614886639348 145.6600534066953
1510 145.2630217586355 145.1749275746807 146.1872444770974 145.25422890472956 147.07609029322194146.75297841303865 144.79072026941114 145.08593930793947 144.74018605432286 144.96673171372325 145.1772155186368 145.8352677449668
1511 145.28447623540953 145.08402217274093 146.13394285536216 145.38524279924493 146.8893683823901146.6171023738939 144.84088476515245 145.1803704058095 144.75082255269513 145.09908393903183 145.30154176480244 145.94983257088734
1512 145.3431003687334 144.9983748023274 146.01801106159894 145.62367345321184 146.96536026198677146.74345661680815 144.93074444414003 145.1284618917927 144.81078028091454 145.3238003784697 145.32827807461197 145.7444848654937
1513 145.32594209665083 145.06554474067215 145.91847021136567 145.79137643006538 147.14883306169253146.50821171468036 144.92231903951475 145.04842888070104 144.76704144369734 145.28438296363677 145.18532955848727 145.5963796068619
1514 145.15231513136322 145.3457729704782 145.80736784467496 145.9452244351899 147.13083112059735146.4556212222711 144.91173401004107 145.08266633088283 145.097412469736 145.40852557660745 144.9556606285841 145.6228142035641
1515 145.13367657823008 145.41253215611206 146.00478652878158 145.79877909092227 147.16338303280415146.47897904639288 144.88330502902718 144.65576645658194 145.26524033176776 145.58646633600154 145.0581593677878 145.73352534972412
1516 145.13535102957115 145.55151096930928 145.85900942031182 145.61633874266445 147.10605758186247146.43188672184664 144.97314359580471 144.74967071005935 145.24498267625157 145.78710023405398 145.1866599381045 145.88509695857636
1517 145.29750264761898 145.40769198128402 145.55995924806257 145.63022668037917 146.9206324183411146.5226564861753 144.89995907385546 144.66752900357633 145.71009090077922 145.80503281913516 144.98877095984508 145.97452250401597
1518 145.55834259404702 145.46722225703215 145.39351643648502 145.71592667840258 146.68541244304475146.2165997834366 144.94366179215598 144.48486656205648 145.69380026377513 145.94451975980792 145.08540536755243 146.04442874107107
1519 145.60202691982377 145.4464400512062 145.5062781199522 145.72184070791135 146.9499732234326146.39812622567362 145.02375050769288 144.5354340330375 145.706047793538 145.84568768867067 145.25209490495283 145.93792961862383
1520 145.79388267217868 145.4722742141424 145.3925514115887 145.60449757590138 146.690308826922146.177531615257 145.10045289938887 144.60589091545754 145.6269218090939 145.36133033275883 145.2780892636979 146.11481508606593
1521 145.79877655671962 145.33520252640133 145.47264854615486 145.37950943349364 147.0263734139436146.16076643081797 145.08847424477418 144.57006040473235 145.7195358570202 145.45183453075325 145.39814832575064 146.00916527626907
1522 145.71058180114156 145.32099622539187 145.37252319401543 145.6507563661812 146.80127226714464146.23977301572876 144.97049224402159 144.6088944831803 145.7718982835388 145.52134489635452 145.28783670453998 146.07576453690726
1523 145.7305107956124 145.28037291304045 145.71529102219787 145.4609116823188 146.99987820263914145.92460844215515 144.82477113184646 144.63139836420817 145.70548986482316 145.45929016432865 145.20243672470812 146.21443816931972
1524 145.7919421550322 145.27331379387817 145.58010106576137 145.7046477018301 146.83346347792033146.17904554876824 144.6487769846154 144.70745665309977 145.8138653503664 145.4845645365075 145.18798466529364 146.12525876215392
1525 145.95722823147693 145.02476401803935 145.57818825276223 146.04900458651352 147.10389395476844146.15425907457507 144.66097111635654 144.59011251146637 145.5611649825185 145.5098233409881 145.13306791389178 146.30369686328106
1526 145.82643572536463 145.1159172521169 145.73654553004573 145.97008546066323 146.99984875387244146.29103545917175 144.90766715876933 144.6030895787765 145.50044773873105 145.622029721642 145.0788775667143 146.37708935540812
1527 145.880722481911 144.86228695999395 145.3715674196245 146.10858853519315 147.16558883326294146.04844561689308 144.94764420907904 144.62096533285626 145.43666554845555 145.2804398326118 145.2665256168298 146.35087084272288
1528 145.69492015637664 144.52860225451354 145.59399228982525 145.9603566257896 147.0933864272594146.10451037226153 144.9491121465391 144.44932457250715 145.4430858662237 145.11177548229222 145.18086687767035 146.42281833437485
1529 145.7531728975908 144.60481948287222 145.66628863539196 146.07433444440153 146.9166554349923146.04678704177599 145.07807534864887 144.32834967158942 145.4362106636054 144.8532526371825 145.18358052434218 146.64778473046928
1530 145.76826871198412 144.72470845102342 145.6725821809834 146.13440562853134 146.98918546519977146.24294257119016 144.85219620271852 144.24126744112706 145.52141830339374 144.90762230276147 144.96890783099724 146.374944283322
1531 146.058457773018 144.6738232283221 145.7786318977198 146.16281515635268 146.7449684471199146.2923547817215 145.0129735926368 144.17336702351577 145.55385739923628 144.7575261919704 145.14703249025033 146.3309925463788
1532 145.93547413836032 144.9303462983272 145.7161015251931 146.26275362372618 146.81246477465692146.38889032864884 144.8438197537655 144.1801530463126 145.63896825802107 145.0626087628638 145.48197776053289 146.07918064383284
1533 145.75980890653827 145.18901949253836 145.79212459843356 146.11711748179923 146.71796726592223146.1376409375152 144.82839797629117 144.11651528227966 145.46982855742635 145.0282239765904 145.36737570006053 146.02522430809478
1534 146.08158488308146 144.78374977625054 145.85383017734637 145.87598196566194 146.72698687068325146.24873900426908 144.89427355908276 144.22603920680672 145.90335669880787 145.02072327691613 145.4199826148574 145.82520537977
1535 146.20858962141614 144.83542875912894 145.93543335501047 145.5176053664825 146.7165319795218146.3135928966331 144.743454834852 144.46637899535125 145.78540477388302 144.82108263047206 145.42562993554313 145.74843177184832
1536 146.14992969395942 145.0452245973172 145.79667350438302 145.31088404472894 146.8065317022566146.55329665901417 145.1193644855666 144.31406126498845 145.61577139131964 145.12083698840308 145.34864583570064 145.98560753740617
1537 145.93297862818645 144.9158103391824 145.76977915347524 145.35647792100272 146.85207740722342146.77623521237925 144.9164302882729 144.51152778213464 145.54339213785806 145.04887326500597 145.38742311097556 145.91102809774702
1538 145.41205926504762 144.87201113191878 145.57085374007212 145.3030522227659 147.04322190321017146.61837678537904 145.04109818941743 144.17928939720656 145.4681838901552 144.91087743428326 145.26090866714614 145.87363139417482
1539 145.33904108411474 144.9484492402256 145.34023804182044 145.46662969525207 147.20557628926062147.06131649136972 144.80698049217682 144.4554321488542 145.44671045241645 144.92900813446488 145.3856525753063 145.9806898935822
1540 145.38476928101537 144.96745504010363 145.36291456896288 145.3973269073432 146.8734115025344146.79194809472403 144.4701818670757 144.4924349379306 145.6255965412095 144.9220029210816 145.63466592739837 145.87293096573845
1541 145.4532734555453 145.0219896308824 145.1156227956132 145.4049180875098 147.07332324172145146.90553536452026 144.83501852476368 144.25844505314205 145.81320777369098 144.92793455926815 145.65853469270928 145.91977116828724
1542 145.45890756324826 145.00098390780286 145.30713086859777 145.24396897392108 147.1735150132289146.66541585674483 144.73002293423994 144.38253111649863 145.55867872236337 144.86080860652334 145.48039068251234 146.00196893749762
1543 145.5974911123516 145.12573520474908 145.02663344182378 145.41728073375896 147.18585886066307146.76964226310992 144.71616894767521 144.79560573534647 145.66716835584438 144.69975753382965 145.37558836304868 145.9437147648091
1544 145.49989708980988 145.29482039579622 145.12306367044152 145.4995925693446 146.9634029740061146.64219095832135 144.41952482491027 144.6700716814351 145.646022469661 144.7390835087248 145.28299677783932 146.0560910673993
1545 145.5866512821453 145.4048130489638 144.88024791721276 145.50947396984884 147.09151820712273146.61177319647527 144.58333652976853 144.52461309735676 145.83525450670712 145.0970626071726 145.29769567196465 145.88485098306933
1546 145.06436557884012 145.59928810804436 144.9528625994339 145.78430342249612 147.35732343794885146.72994169073496 144.5464300573695 144.64384057744246 145.9186082988406 145.15026165401989 145.33799946063695 145.82167805445863
1547 145.37576841500484 145.6886227428612 145.03340402674775 145.8914631290697 147.2572734951209146.89609115697723 144.5099877126286 144.7657015097411 145.78319856043146 145.04038776825766 145.1078066414254 145.86296881075685
1548 145.44510550136056 145.61938347029 144.93437220722544 145.90353304761078 147.2297409476282146.8169329977737 144.605639006048 144.8332355652344 145.62526885482097 145.04868877850092 145.28863705519487 145.71011496494424
1549 145.49860794642083 145.4764299221915 144.90539091600064 145.68120005788666 147.36743821390328146.9330957560441 144.51175626567488 144.93841667616263 145.40082337270275 144.85988671319564 145.24988027330795 145.75957288232124
1550 145.47131662435385 145.5349818463053 145.0024992763798 145.45122520075097 147.42286225691876147.03814671181559 144.4090400193441 144.74518673674763 145.26954953461671 144.7598834564621 145.27370355478277 145.29975197928024
1551 144.8694466189721 145.42611029791556 145.05533594346372 145.147597126362 147.74219169630445146.76018476088498 144.5852621607485 144.82159767583272 145.33948733554521 144.8175251441519 145.2211495534121 145.49655405715262
1552 145.15183811033558 145.6412307631267 145.11166160705602 145.23156796862824 147.81468153116106146.4530733629406 144.87718597969317 144.8398059210594 145.21134103549892 144.9203254465464 145.32613377395836 145.50993978518727
1553 145.06887652715758 145.6970305706854 145.25050250702802 145.40754529219745 147.7689596859853146.46013253193289 144.97062033076776 144.47279707065505 145.2457652065752 144.94563297132365 145.32036056034488 145.32149808514097
1554 145.12892884682032 145.38828499769144 145.1321493717579 145.64871742433337 147.6084886329196146.5865130545088 144.86166672883522 144.42874979924377 145.06083552801618 144.93431335693757 145.3075729515948 145.4790363344057
1555 145.36518031331005 145.34350674136394 145.08450972940747 145.74242733731893 147.51670927094017146.56617171477356 144.90661594276514 144.71756693031875 145.03980632740743 144.86927256115925 145.22872276681716 145.46875174159595
1556 145.51299199782397 145.25252797836077 145.13179451500446 145.57020985778752 147.85135526646536146.65159549671685 144.76075451981848 144.6713832279632 145.18001393202414 144.80443070419133 145.37570683128672 145.4117869789895
1557 145.4976554471069 145.53933480093545 144.9581574936496 145.56807856450064 147.51385842930674146.47327940536698 144.641480050001 144.7553049752959 145.05596101593036 144.9255319886793 145.24196157251734 145.49805750867904
1558 145.23999456056828 145.33089395218656 144.88766608284823 145.53196552285104 146.87161465962245146.5453412604338 144.65022735048765 144.76373239522704 145.1381356684725 144.99292567618693 145.23047833182795 145.50698924147653
1559 145.3440749601721 145.2738041481282 145.05547764815853 145.55539332325694 147.0523723728632146.59901200591042 144.64669685043242 144.67982621827088 145.48538204708123 144.8713625687806 145.30894731567753 145.817562870608
1560 145.2968976861196 145.45929728640456 145.13963578361316 145.61899629514258 147.4089070083048146.50369082414073 144.5590512108661 144.72238706657646 145.38630824749305 144.9133695893103 145.22811414209932 145.69562849447988
1561 145.19822948206334 145.67510067733122 145.2616838514233 145.5285577829943 147.2929034395924146.3346374777187 144.65246470820202 144.84196723299945 145.37083052503905 144.87926012095676 145.50607536622118 145.68184025608824
1562 145.12362424150757 145.5957506275879 145.42032677389741 145.35024795791853 147.27023833993516146.32363523061707 144.56111160340404 144.85295255821262 145.3926129220379 144.87926011087777 145.59677998555756 145.9333411729088
1563 145.33043316605827 145.55705520674547 145.280099733113 145.01329626700215 147.3282318094997146.4889763263473 144.44251201056753 144.79396728796303 145.53297474808764 144.9838858881368 145.4574429739995 145.58765099441632
1564 145.1209172762673 145.32171829331404 145.181802466603 145.2747265658424 147.53513462796954146.42257125116387 144.25750772671654 144.93963655561464 145.6006503283524 144.95961304381 145.38249718533044 145.6930229048829
1565 145.11558955073957 145.36626814505632 145.26731941771328 145.38631652615385 147.70363751811198146.4216538708998 144.2671917776557 145.04791235322114 145.60558903505057 144.95347601490775 145.33281373142643 145.83244781276804
1566 145.0370956219577 145.33203435162594 145.98788200490768 145.30741378896684 147.84647094244525146.45160670540517 144.45219803650107 144.83186487925056 145.68259472980733 145.0853511380754 145.33009347612017 145.90013146418042
1567 145.1699433244222 145.4872512395641 145.7405234313735 145.24256734974097 147.79011900074934146.33512638741186 144.4380796358068 144.7613860879861 145.4873165994109 145.30340613658865 145.39200450927675 145.81965122361737
1568 145.10151721233345 145.43951607107218 145.5437825700598 145.54987750964494 147.84876816886253146.69013852245163 144.36405050812556 144.8306961904358 145.4715700240499 145.37688669101 145.21279467815523 145.82192089495373
1569 145.0098521528284 145.40636250392072 145.55546720535665 145.8238007069709 147.80529020218424146.54017717037337 144.554252471401 144.86173296733608 145.8391490705673 145.5390789088988 145.26410295947835 145.7670709786554
1570 145.04927007864367 145.42529240869155 145.82771099592102 145.90546956341092 147.4315236989056146.61868568521177 144.6050120881241 144.78947988767428 145.53438511931054 145.69577084772905 145.2834305221834 145.64183285080287
1571 144.98060962911072 145.68996299510542 145.9997379700725 145.8174980179685 147.45988621258854146.68464316017202 144.72833892962845 144.6986011026217 145.4665556416319 145.91329478442123 145.45751393037085 145.62361859866522
1572 144.92515649183383 145.75975291673106 145.94085566816645 145.6426092250562 147.59643671208383146.7887650339297 144.43692869637803 144.83037166826463 145.38930455518246 145.744093592739 145.36044575870542 145.65935773032646
1573 144.7585080095766 145.74210774824513 145.64426673136109 145.72357042063274 147.55212556805648147.00787658431625 144.11398796842113 145.01773069039461 145.42916744114575 145.79485254080774 145.3540194188628 145.72637928949788
1574 144.83232897265955 145.5253535757563 145.61752221834752 145.98533140030543 147.49466320014793147.11637805793453 143.97981301597872 145.00295679824595 145.52321670464792 145.9521671640537 145.580625875025 145.80467810700583
1575 144.83255531074443 145.73126394118677 145.58193192570758 145.94441322354356 147.97051013562995147.0135626151253 143.81873928980514 144.97129718638104 145.4501748823242 146.17217929112408 145.61132886839735 145.87006860289094
1576 144.90055883758848 145.5337228707976 145.5415828226785 145.74760772785666 147.87298380151864146.98212128593408 143.97116698060532 144.91370805564128 145.3237994521801 146.10669862987814 145.50893351460437 145.80334032903238
1577 144.69405017405109 145.369881333512 145.25959877593775 145.90373553823594 147.92093556366737146.92348650777302 143.86213074862272 144.82554799939834 145.26159645809238 145.84003940099828 145.44387748439632 145.70320966656462
1578 144.37346069433073 145.47185316693242 145.28494207360072 146.0563590287451 147.8070917282779146.95810549904266 144.12911875481177 144.89608307474901 145.06177769160635 145.92392844893524 145.5231973473382 145.74690308789926
1579 144.38645019389975 145.58957743376587 145.3353196420376 146.0379245150881 147.83980020822102146.69581215109324 144.40947072282748 144.81566021881727 145.22058364240027 146.10081503836284 145.54503730706574 145.87274732488027
1580 144.32184125606682 145.67207023628308 145.45832438096733 146.1489183687211 147.98036363784186146.8383116658384 144.6075090384111 144.55169051783548 145.33331766576086 146.08592241966247 145.66962601754554 145.7025368851964
1581 144.21277198090473 145.61311668508887 145.33272199304784 146.0377438236281 147.78361919585518146.9485875765386 144.462936238837 144.58113184741333 145.58848683814685 145.87809983451606 145.71449173654338 145.70971476399606
1582 144.3931133130985 145.56541502513983 145.34003190154482 145.97353612464372 147.77831726425106146.75502653248552 144.15546155189594 144.6356010414863 145.533744196255 146.29622402961945 145.84342013422537 145.64938058444574
1583 144.55028599419276 145.3609901546864 145.54480070943976 145.90748078549208 147.7415225053882147.02563003514985 144.020294598702 144.65434195412018 145.4829342607127 145.98602088462476 145.7830218050615 145.90083396788566
1584 144.16774523877217 145.4268478799975 145.7217668477464 146.2300264165443 147.53120131466375146.90772234101297 144.04400564991613 144.50738486416432 145.62165546284987 146.030705171511 145.7272929297808 145.89108392362456
1585 144.1412349296933 145.4219605937507 145.87661896168026 145.97955600285385 147.55800197167227146.63417537762578 144.2663699379147 144.3993419726328 145.65268630929907 145.9539762548198 145.7229767507336 145.66508220213282
1586 144.464588834537 145.51026216514026 146.02524210611244 146.1703285361666 147.46424824400322146.67573654176098 144.0130053316499 144.451378296548 145.87596541679193 145.94577892977054 145.5861311226191 145.6673773737164
1587 144.58250290298986 145.46014773219764 145.97697611974866 146.17849024421332 147.7779822719421146.9246027722725 143.87027597788858 144.44859009998626 145.775519362972 145.88648392954707 145.55727478729284 145.60580753864357
1588 144.39264513945184 145.52591330553986 145.88782557255783 145.84095550006876 147.82351415797686146.84909170904842 144.02169175508848 144.57620441294256 145.6553281284443 146.041825055987 145.6162232506445 145.62415085093463
1589 144.5801949745515 145.7076785250887 145.91628193573638 145.6782849000797 147.77838017859938146.62827003622792 144.06909516241427 144.67046204144918 145.59610106888837 145.85270962782897 145.84005876117268 145.4921381877997
1590 144.33265640138973 145.5906253111534 146.12210777801195 145.70526326974414 147.58390957156826146.538796563768 143.8438047827513 144.61847760916632 145.51310955607428 146.0803894305683 145.6593205136392 145.406681159382
1591 144.14239667179268 145.79135439379016 146.0422088024479 145.72195581985167 147.70382140224996146.47576185644357 143.97209411893078 144.5709003340243 145.60345066890665 145.94047917312807 145.60419560786417 145.55455286545077
1592 144.26478552023983 145.84927144043004 145.9551785054023 145.63430647463676 147.6617154740835146.51506933850354 144.169550743398 144.56225276080002 145.31950184239014 146.32818684491986 145.64004923647508 145.41062745191095
1593 144.18134344824026 145.86284291447112 145.73243120528372 145.3256692787395 147.49787367070533146.51806290352397 144.14518484634436 144.33861092296698 145.08035236236987 146.00017243778586 145.52794434373746 145.045460063044
1594 144.4806935011362 146.06904361492795 145.6663598429543 145.56657405895598 147.47229897342893146.6346846203129 144.25946446477124 144.3267174583905 145.03791841034987 145.77383948955534 145.65463187852518 145.06020369038308
1595 144.74404742723956 146.0940513203008 145.77035401578652 145.56507763878366 147.48987627638073146.60906941262368 144.15932326973433 144.33205478427897 145.0996036001026 146.06007598604708 145.7299412131115 145.0827730125721
1596 144.64891147845617 146.21580259753557 145.75370544602006 145.46278845352666 147.71742426420928146.45151268985614 144.16167047224025 144.31120791034098 145.17366899637994 145.73261931778612 145.7142754697245 145.03240004061544
1597 144.65600777794504 146.19660514737114 145.63207766520532 145.29331500945773 147.80700426453708146.34979508396268 143.78649967688884 144.30122046965005 145.1705001546 145.80525347126593 145.6323538498267 145.03782500735062
1598 144.9081691374868 145.79460449307462 145.64270847674453 145.56500306016218 148.01885447010045146.24114456823955 143.9392119212586 144.52998822159384 144.98108073151153 145.6861500730012 145.66661879125968 144.98352834785678
1599 145.162357103513 145.65005469137984 145.75988445715987 145.9771704967807 148.08570880753504146.41507849795752 143.98922459963856 144.3800874612398 145.0594695886865 145.9704702501141 145.79387047619582 144.7849873194262
1600 145.0153844249472 145.48845296038735 145.63820944358673 145.85202490114452 148.16046665479496146.34345488641648 144.160188027414 144.6761318467846 145.08211239653807 145.76310206806986 145.81120127151078 144.96219991668644
1601 144.91084089090862 145.55324445544917 145.7041996878094 145.8805558760152 148.16298997303602146.1761329600179 144.30257061543205 144.60073391487268 145.06120082013453 145.50998144502307 146.1859185320312 145.01185043736504
1602 144.9915195297839 145.4004516681703 145.78246985858766 145.80401503080245 148.2036412606943145.97000910511622 143.97879848465672 144.6466978170031 144.90164513633937 145.34146062260433 146.0823887285955 144.59343713116328
1603 144.96040074522483 145.3431809747512 145.66506337036157 145.7508968647937 148.22134784409045145.8466203010522 144.23125492227516 144.6770039177413 144.92317653219442 145.67415916120305 146.20208986653068 144.4230647215306
1604 144.8434877453996 145.308151161764 145.56480311517112 145.83608139394758 148.14717529055292145.96879168548986 144.07357063088716 144.9442676648009 145.0207445904473 145.68740248612707 145.9441545260196 144.5983210361616
1605 144.56504225882625 145.1311102317726 145.53151487922196 145.8000299800339 148.10053761237256146.1820259507248 144.3436157073515 144.77619389649607 145.2400858052766 145.92619542748338 145.76754252027882 144.63028676708643
1606 144.28118637357747 145.16452349132783 145.2673271542234 145.52593180550923 148.2449440497545146.08096352685706 144.09619440937192 144.61680622283882 145.06510912720927 146.01537769736953 145.59559720691522 144.55434121285023
1607 144.2043216634539 145.09829223000446 145.12860039945008 145.9191181874506 148.41751568057623146.15971351694557 144.2072960083682 144.62704627821074 145.1161383536472 145.95241101420766 145.53482351686472 144.76817710085828
1608 143.980611330558 145.22729284940385 145.1669501818768 145.75702660860173 148.537816421112145.9600032803971 144.20729735619344 144.51454284761712 144.9279566062009 145.7676545464126 145.74098026503674 144.73459789402852
1609 144.13543113065657 145.18662005658524 145.34136353406896 145.92792447977897 148.62985664558587145.95831344697936 143.90327091232524 144.66120838106855 145.11028689188245 145.61454503017242 145.60443067369926 144.71321143009092
1610 144.11466928408743 145.0797421769285 145.23830209672585 145.96697491455302 148.61192499829784146.00628782017912 144.00530824255338 144.63108571178634 145.07626870227344 145.60581872430635 145.6437618583523 144.7024542989796
1611 144.4192278506297 145.13091654190956 145.47121016990778 146.16312493901037 148.53632806642327145.7829716443995 143.91184557155046 144.6794749186754 144.71920147037017 145.44267658421913 145.78715290184365 144.94556108865163
1612 144.8033773811273 144.99868459448814 145.5935086146125 145.84334470394387 148.42375946897923145.64273848613723 143.84524035691146 144.47467709173472 144.50892514591393 145.5862963396091 145.71813748663402 144.53388178970184
1613 144.62975580830746 144.90911010942295 145.7908551066821 145.75077194594724 148.2679980752869145.7542362036999 143.94080681514438 145.0688686519755 144.6911275809882 145.6318448275922 145.82497316716584 144.36897374827822
1614 144.44499900487406 145.04596665244074 145.96647780214386 145.86341590392146 148.30903763768822145.53936661179412 143.86752229936477 144.88504397641407 144.6074098707608 145.30746836969615 145.9899246430397 144.29652273924344
1615 144.76272704699244 144.93070684510278 145.9841678091649 146.03730681739634 148.33256526263693145.64909573427923 143.94981641200502 144.8216391374046 144.58142438342858 145.32948416950487 145.9054049324869 144.4292699161367
1616 144.71458192410648 144.66470047418912 146.08528437417775 145.87664592313638 148.1287595995164145.44353594062764 143.8244347559836 144.84943029536376 144.95591276863817 145.18525679602007 145.7336557349857 144.5942612927115
1617 144.62118244020914 144.81405563386974 146.2754583980591 145.91297949657178 148.2137146308017145.55513588003214 143.93907360560272 145.00145768060145 144.93929498665582 144.94543776661084 145.80366518451564 144.42596843437565
1618 144.55915093835503 144.7890186012659 146.3185888027172 145.62629085310263 148.04134176375717145.4494598078572 144.1300542847738 145.24641160658308 144.84987313019082 145.10493477941168 145.79252773036157 144.38131485254996
1619 144.67553741149288 145.09716053028035 146.3125706919459 145.58565446113383 147.91203198468958145.67343824353898 144.04901754509245 145.4184298594048 145.18498638738717 145.2519023542748 145.8923680825192 144.01893554417254
1620 144.48993641961664 144.8822398627407 146.0367487287536 145.65091462464906 148.02199169867353145.60487180459273 144.1778183583499 145.33982840367224 145.0579728408107 145.0611115401545 145.94928350336642 144.04721580011483
1621 144.6773908536176 144.92829320290747 145.99741843527815 145.36583968359542 148.0492044217014145.59449112689043 144.1149055607307 145.41075717075282 145.05400986972802 145.270327882819 145.98177343036383 144.1978692737188
1622 144.62449815730034 145.04453347306077 146.12436476800647 145.2800700538454 148.04540268012744145.64382000090376 144.01002206463838 145.44282045904012 145.16835182531412 145.24676870709428 145.92753263827083 143.76287673436659
1623 144.81519098307965 145.1241950209158 146.00445358723198 145.09834397362783 147.8185341523128146.03270897061765 143.764049154624 145.57162164567953 145.19586582870969 145.29062235644597 145.89178591966015 144.09301535220467
1624 144.78606044876832 145.06599787227907 146.15065678043268 145.0711700227685 148.28130092657543146.0223638797755 143.6619394332996 145.70638490241777 145.3261249278674 144.75967757297522 145.9216936002445 144.18327547412443
1625 145.1302515112823 145.19825225774076 146.2450589313547 144.8097078974829 148.31339049391457145.79709441043786 143.69130857074867 145.6794278990279 145.1783495184555 145.080817842176 145.6753395378073 144.3069726077003
1626 145.18287369311912 145.22460456835543 146.0764571682934 144.5113447127608 148.19313651301005146.0182934227026 143.82367863887862 145.3369302752812 145.39119668427662 145.15401058667692 145.7344660877652 144.328198609894
1627 145.278390773798 145.16540639884659 146.1739517821175 144.65122049298645 148.38439154173335146.15526827333136 143.84915362433546 145.3781524798553 145.38749758330232 144.91785253697142 145.69529530081786 144.5593659124969
1628 145.09351862130418 145.20413441021705 146.1035400142937 144.75011235376488 148.21046801303504145.8603067855652 143.8838731832385 145.30179896836435 145.2480391377179 145.23576049083653 145.52434938738458 144.524605189302
1629 145.11421481583153 145.3031109113105 146.18566978069623 144.36179696317666 148.00002322848303146.02692648780692 144.0316816681492 145.13409305935264 145.39373863064952 145.10648082275446 145.679591286867 144.62645757712752
1630 145.12156369814184 145.25999556376888 146.01649010148117 144.5740322852989 148.2401438205194145.81027289900993 144.167492878823 145.22556229413428 145.46082614075706 144.8854349400666 145.63727146365855 144.66157314742406
1631 145.18519930175293 145.33109318411687 145.84615636543182 144.577786742491 148.26864042173548146.05599113676317 144.26806725087104 145.08085614347323 145.37561779532027 144.82538849091375 145.63837686346818 144.66102005719927
1632 145.18937857930123 145.44099123387912 145.7035799182273 144.71101445587001 148.2034241600752146.24557513776816 144.2752334336335 145.22947800792312 145.47758725025082 144.77101515509423 145.55459364950306 144.70174536080103
1633 145.1505345589774 145.53379794441258 145.90876229753658 144.89908000157328 147.92350426563868145.98670781882018 144.33812303841597 145.21594256987674 145.66764661081814 145.0079706140832 145.59585925581834 144.72529850037515
1634 145.01607103192728 145.34184101953176 146.19885754395713 144.89875996088438 148.1385727915362145.81693290915322 144.32747032024227 145.01550920922924 145.73248684612682 145.1214346038049 145.60730014274293 144.7314634401355
1635 145.11912083160647 145.62505176702714 146.32705484489398 144.89375764247032 147.92637001027342145.94469056963487 144.28827717546403 145.26036793271848 145.73130845429802 145.18721323201223 145.65047021000433 144.640601725865
1636 144.9156128156859 145.52967331320937 146.33909050321873 144.91729717738596 147.826944441334145.75804084020228 144.372333215964 145.34082679361237 145.9407800248951 145.08700241338823 145.62813141109814 144.50543638622725
1637 144.80514505714646 145.4202331068767 146.07966205024368 145.21217576680348 147.87604538776503145.79314936283595 144.4340790961854 145.09620977242673 145.67054016407948 145.25654299945452 145.7203442447626 144.5730492171874
1638 144.9846470996154 145.39147033987652 146.32928194006948 145.1958029651579 147.93191462609005145.74005552275784 144.25524973941936 145.25985215306378 145.46141954912417 145.00554258381288 145.74343978353787 144.3220178946156
1639 144.97115364604798 145.29492466230275 146.40178968721065 145.33890680930645 147.82562560781682145.73736416396926 144.3082927120743 145.3603796450652 145.70176041953286 145.13521614166183 145.8857659346856 144.16837481070058
1640 145.11161596894019 145.59365000204852 146.35543293354792 145.26456717640735 147.70805055687796145.58388760142807 144.0328774395563 145.2694393436921 145.63154506883066 145.26518531234032 146.0449289501698 144.22519336865807
1641 145.14520879580482 145.46389953596938 146.47047721653 145.26342135887313 147.7729660843795145.49271802779765 144.02081602923124 145.09959610983785 145.3591356611248 145.3173472851148 146.00626218808722 144.38191876920774
1642 145.33265638674834 145.25954878449662 146.09399669275192 145.3225927103328 147.80738911898823145.54007655621874 144.09746321239595 145.12706448291922 145.35717493975667 145.4004330460769 146.158227804203 144.37061318543263
1643 145.29097259365503 145.1942415855307 145.95348473258676 145.2561561608665 147.91953838891334145.40701872274747 143.80645242609478 145.05702560553846 145.6470208048364 145.43923931989625 146.12301402443313 144.45264377839538
1644 145.2849061084844 145.26424080944665 146.29348878632538 145.2638035108248 147.92208159784315145.3871072478089 143.829076057683 144.91897714183278 145.5518883478645 145.32809165770522 146.4468265318832 144.19094136242146
1645 145.36437766232132 145.56608295038185 146.2191137440761 145.33772074863563 148.00463484043044145.21510074744037 143.94038737361078 145.08836167576635 145.82308493621372 145.2306201664024 146.6160880833789 144.3947767797568
1646 145.47588811547934 145.50246266306334 146.37024445733127 145.37553860551466 148.12880858089153145.21961408593805 143.95507564339567 144.94744151264484 145.89167089720274 145.42249709241395 146.66441729692383 144.53478024074798
1647 145.53176260828775 145.4014793184173 146.03977571983881 145.40108076857513 148.09109537827112145.38417603138652 143.9496038467895 144.7411723376808 146.03598088874446 145.78118863504722 146.42805365936326 144.2187199870357
1648 145.62439534235142 145.52905404668715 145.9689816187005 145.25989018079719 147.94707627795245145.40154382550224 144.04964356839423 144.87961400677904 146.07429172401433 145.7420280652086 146.4281138154725 144.41970837795748
1649 145.36977918657007 145.75093959227976 146.16249815415242 145.2210234356396 148.11972910045026145.54705756935581 144.34640874025774 144.97790418338917 146.05438410005834 145.89061530703475 146.35514255849205 144.53033127980711
1650 145.33525621827476 145.60676376975945 146.03039330267123 145.53248608629815 148.04731067355576145.67056586036577 144.18829473765265 144.8059994071841 146.0214948870314 145.6293618870628 146.07290154799068 144.5598301279357
1651 145.20571415487484 145.3529436819416 145.87181434877368 145.48754349593156 148.11388776144886145.76954367382086 144.23257596968193 144.8360583299032 145.82655707483923 145.63955901769333 145.92525206534748 144.4818287515857
1652 145.25984452458437 145.26281952959167 145.89095001686928 145.3220897500755 148.44078141363832146.1182743730082 144.23558717935356 144.73927587874368 145.72246143527587 145.39114777573246 145.77939231838798 144.29887823891056
1653 145.48151875254368 145.24797801204485 145.98462728789335 145.68322182062818 148.5563136325616145.89397076637889 144.1388439004968 145.13204141803195 145.7197540632277 145.33100356827836 145.60676975693784 144.31600172645676
1654 145.74299394616943 145.08479732134896 146.07793815323438 145.53132221727574 148.61662323432625146.0821623413989 144.09819168833116 144.96768382597128 145.60716926266718 145.59222373606812 145.7614966739957 144.44293644761808
1655 145.9633574600517 145.02486879663488 146.28805042379636 145.66272180433478 148.69576785953626146.04740172836622 144.18565363914632 145.0393171518287 145.5837784390441 145.58604991872537 145.81037374263397 144.21061867165275
1656 145.62832049228524 145.03755396536314 146.19573020366224 145.8418574014345 148.81892358245537146.2547039639355 143.97613636520123 145.1154296737367 145.47937901168734 145.2434685950955 145.8406583173322 144.4130422097846
1657 145.60874963874403 145.49290802460854 146.1089866064528 145.8278319539133 148.65446539368716145.99085067043228 144.22316457666622 144.9220772671716 145.40870630441498 145.3294863322452 145.8748566650985 144.50743603041275
1658 145.59343923570677 145.05995454300583 146.2579672446341 145.91439109316548 148.46963966887407146.08668529757864 144.4496523319057 145.13820286350054 145.69095042341897 145.36400163703172 145.77045549658976 144.70465048868365
1659 145.34031044479568 145.20599966994854 146.273935445764 146.09813318324444 148.57884284805584146.10304673925202 144.71612768314242 145.11580126221952 145.95605579658573 145.19245092532597 145.49520153555358 144.67207808944332
1660 145.48953541775026 145.13858158646352 146.22237165749547 145.90088509484352 148.47739099803195145.81372664764126 144.57443362462604 145.03161448583617 145.73076642699223 145.24057167089262 145.5505426956367 144.49572399668108
1661 145.218847987479 145.18772020951232 146.35186332926367 145.7820172578653 148.46490223582177145.51703894323975 144.56964870571844 145.07871477731018 145.70870191211708 145.27473228754454 145.61679336590106 144.45360516432567
1662 145.51198762799598 145.21064746184342 146.0883111909345 145.8013845457801 148.3590410056746145.69263991746323 144.7040526658295 145.0047272793102 145.81909844206453 145.17042098740757 145.67629659191644 144.525052775319
1663 145.42821293777504 145.3504745054373 146.05581270082965 145.69699739500336 148.13990067915367146.11756028609344 144.72214408433632 145.09996320381245 145.56579711850844 145.17659464419316 145.7026990361954 144.4966437536365
1664 145.61085012043966 145.2041194848518 146.21186888397355 145.79983482101895 148.40618314017954146.1304214921127 144.93241653018453 145.22063155260932 145.71518351457934 145.17171503395608 145.81121095316874 144.1371176554633
1665 145.64692000167838 145.20869202610902 146.27226035284986 145.6038447725506 148.4211672834008146.27826601032353 144.9142338884204 145.09049752971478 145.5206685792955 145.06111967153097 146.14460338983474 144.1162326566734
1666 145.43680912399702 145.35948643851276 146.3146105191378 145.6466794935629 148.04915450010458146.19658536535087 144.88485672335048 145.04505550357763 145.44540715479403 145.36980105161848 146.24317944854886 144.10781800319876
1667 145.2209716466053 145.479807453124 146.19764252618808 145.54619083387297 148.27704336696726145.9342505994221 144.65596351694913 144.9581376428479 145.24587471430266 145.34996789174338 146.28189039122935 144.20740799117783
1668 144.9889414866253 145.3240397893029 146.21872649463893 145.6530363758343 148.33322076399608145.8541305959391 144.91160735888107 145.02247452616768 145.31792001602807 145.65017294434824 146.52620368146998 144.31909582000281
1669 144.98486216761793 145.17006188392438 146.28051358010848 145.7495138380657 148.1637118481795146.08424217126358 144.78533695395043 145.1361503046972 145.32778973630707 145.73044469410058 146.393133396415 144.42167557399608
1670 145.11537819142296 145.06281174515883 146.00411719541407 145.64083559479735 148.36973998389303145.89561186079055 144.89775454993264 144.91355898592445 145.49539775554723 145.5690693997179 146.11681807062067 144.1590115191942
1671 145.12932753515292 145.0359989120405 146.23463578955523 145.72138134040154 148.14877646579694146.11481638307276 144.5903983553771 144.688284523892 145.5323803744058 145.3971017984824 145.95501150929118 144.44852994738386
1672 145.0028155882079 144.89303677698533 146.12587233443904 145.5229723249018 148.0576934273781146.18503890254414 144.79115504662929 144.87870332189533 145.38579485507296 145.36602948484037 146.16730837724486 144.4790708847537
1673 145.07064386747103 144.804678670892 146.32122310824136 145.51304117328965 148.12959520737678146.17978225776628 144.7177417361916 144.73551411044193 145.17992667254273 145.50534516112774 146.20703552738564 144.16592852049632
1674 144.99098687611104 144.84690519975766 146.33089526986228 145.689494759105 148.1344080762231145.65921927074666 144.87277589697763 144.76684721957406 145.37604328470184 145.23838410439524 146.13494970519633 144.32863968747597
1675 145.17524642034925 144.80766617254824 146.39853060429934 145.4469156275717 148.26911413726032145.92989893335988 145.05725194709538 144.6177037999255 145.35645975388178 145.4843586181493 146.14184093152014 144.25794313467
1676 145.03428663081723 144.7911811080467 146.15759464242 145.49611231052864 148.2194189247073146.1485953839822 144.8814212446798 144.75851188561995 145.82003569612493 145.58630979012406 146.0720893335691 144.5169548540462
1677 145.241120805396 144.53547675416576 145.98771417097475 145.53698403426148 148.3015547642681146.12161373048235 144.64936388898494 144.8889123529397 145.43007368547313 145.7144065972903 146.2858784781006 144.55761693567754
1678 145.17968095529486 144.43955913325968 146.12978133665538 145.6660263414306 148.19707045690453146.1596277011841 144.72084563563416 145.1149507017712 145.07404237727326 145.65312203994372 146.36522687229777 144.9297376368041
1679 145.2296661677776 144.64184594286445 146.23930346761406 145.85859288387874 148.01578273392798146.08905587469232 144.86073486742328 144.92272817178278 144.9959100935136 145.78949699994413 145.95565804251362 145.07546933591135
1680 145.20503667770254 144.64077942447284 146.15741388613958 145.79691914347887 147.84399785755582145.99077302228184 144.8720535931189 144.60479989890192 144.95815427077446 146.00563708455576 146.0781390092551 144.95963149008415
1681 145.2364779228434 144.63945081814006 145.81302938022972 145.90486738173507 147.95085785057506146.2669447646709 144.5985539764854 144.7209751564478 145.09418237696923 145.8810428117616 146.1134208888642 144.80421530967686
1682 145.2418207827329 144.7810449577852 145.84022036473323 145.92837007611024 148.0272775899047146.38121561179278 144.7197474583104 144.68686749342692 145.18370456846327 145.54249375358611 146.2972530325788 144.54963029336986
1683 145.27054488620257 144.41687890277825 145.88558985899138 145.90372844828767 148.0232010673861146.23447675453775 144.46975407992826 144.9283560377105 145.29010594797194 145.8355048588096 146.30347953671136 144.42021348085157
1684 145.2888699618774 144.59219863411064 145.7850689967053 145.90427490403326 147.98172011053458146.21839336574436 144.38533598596538 144.6353678531498 145.52280247784904 145.7000726733492 146.35866295696206 144.3780939072035
1685 145.3224971899161 144.43161626727607 145.73541046307508 145.71055756488292 147.7364583221397146.18217159832238 144.30325171606978 144.65216472443424 145.49161670504012 145.77289861821345 146.23510776910325 144.38506180966326
1686 145.41302645964467 144.11067742889327 145.92597380784198 145.8152205570062 147.82443264197414146.20538302540328 144.16930891562905 144.6340947981679 145.47767934428958 145.68734580062542 146.5322939004865 144.50142667501794
1687 145.4283968591899 144.08761776447625 146.0881759191354 146.0917816491341 147.8716532607293146.13215000554433 144.48083013999891 144.29933441515553 145.61342321379547 145.78323218410202 146.54130971420724 144.66880387770377
1688 145.38050305185865 143.9740124877793 146.02390280591825 145.9235686490795 148.06410289072008146.04919850710704 144.35191016737514 144.18237596254187 145.28547907397535 145.58284450237593 146.54727598003066 144.88398103531287
1689 145.3272793948547 143.8908902041898 146.03382398033406 145.8294609686626 147.87885198364924145.89186536377335 144.24288407074087 144.2564634420668 145.38581033558876 145.76845137831336 146.39224806711843 144.61566820733557
1690 145.3268674709434 143.90543426256116 146.00618447143225 145.82536440526425 148.12938584020648145.85540315137007 144.48492954374757 144.4642596691639 145.4732002842839 145.66562059470644 146.27160477834335 144.6835547946715
1691 145.5110037060929 143.8191578191016 145.9716574148458 146.05649014442847 148.17739025324263145.7095961187212 144.42067007901474 144.70454423840033 145.41060325361687 145.61751957902985 146.53084294886628 144.55131648682104
1692 145.52835362364078 143.79181115083404 145.8356866933203 146.05492971743672 148.32536559811626145.33327754089748 144.6108779591514 144.8221233709578 145.4001475391693 145.54669605549435 146.49607697492476 144.37309837156417
1693 145.4846797334535 143.68091912031682 146.17085119331762 146.2000769919289 148.23859052403412145.64728865908535 144.60597465381775 144.97857557742577 145.03412251484056 145.55789736625968 146.68352664432655 144.3269082331895
1694 145.7340985034377 143.7452698487243 145.73095111927867 146.24439865334853 148.1026867946549145.72671378677734 145.0200277241117 144.74747360571843 145.12526563382735 145.49518051699522 146.5124469496544 144.4293706787162
1695 145.56303322479368 144.07406522046924 145.92494945575496 145.99986289094034 148.09585533667192145.66466433408493 144.82410615719846 144.91462466920655 145.0993772788947 145.45768318013776 146.34399143127945 144.50796328175062
1696 145.63408731721486 144.2578392730004 145.66741300806027 145.80935156876905 148.0389093134449145.4593792420025 144.8392292724528 144.96481831180702 144.93724846720102 145.30756494782094 146.27491368485866 144.45862414191097
1697 145.9269854447446 144.29441395224282 145.71059896444442 145.9338929136981 147.96560844840226145.62064241429553 144.9305105143102 144.8956564101629 145.19135233405166 145.29800897509122 146.02691380646712 144.64509505425073
1698 145.63671945309923 144.64382292091153 145.68933253078518 146.06844328374873 148.26879080734486145.72583483239984 145.0498766664556 145.09450506633462 145.11612875148 145.5456503016596 146.0366015999688 144.66363360568752
1699 145.59388450288242 144.88195383734055 145.63596464039264 146.01435952555687 148.16558819404017145.5597260028955 144.84414967504443 145.20077826191886 145.00725187427634 145.42092625877157 146.2001017738001 144.7945435719042
1700 145.67969644796253 144.8172145469005 145.59311385439793 145.791321961479 148.22524399230898145.6330490186413 144.4766787892664 145.154390047763 144.98462429948475 145.25182883000633 146.27251349592183 145.16545743959588
1701 145.89026535880888 144.6964763844423 145.69425589348737 145.77064535762605 148.06373623321147145.48113810536228 144.75989541649506 145.0052480332229 144.89134960629409 145.46431069804106 146.11215468881053 144.93149072016743
1702 145.7960358420208 144.61749701279908 145.5381150820906 145.5668716856743 148.06881364204312145.29628815332728 144.90156088525495 145.06172241865434 145.12305516667325 145.67703772575982 146.18201425204222 145.01718507228097
1703 145.85855840785118 144.87780453580785 145.37154814165308 145.55469720605217 148.1342873443951145.5655685042553 144.7762285216193 145.22470463289727 145.19053415883198 145.57291362240986 146.1390450111689 144.85992753741002
1704 145.84405015771003 144.96794677763128 145.3006252528002 145.5105516036919 147.8722300480445145.65479291451328 144.89478607355542 145.36768603787772 145.23005958076442 145.59624504036034 146.0907311022761 144.97011610683114
1705 145.90826634996253 145.00413881446696 145.1880318373871 145.32615528995387 147.93092248098026145.4321085322316 145.03946842612118 145.34000477319196 145.11856426574576 145.55960249801277 145.9877176154743 144.82436993258037
1706 145.83017814876695 145.02567113745567 145.03714120593654 145.40527023876027 147.95813214296567145.8069742037754 145.1627153748497 145.35993988283295 145.26595040306188 145.59094390736203 145.78384398768253 144.5923762090708
1707 145.7807189620765 145.1844824076045 145.02928496310523 145.3411083123647 147.86921450006773145.70515906472164 145.1726025680323 145.26107078140652 145.42349605890055 145.59030199302754 145.4090421599152 144.5566605470996
1708 145.73823377582673 145.24232317304697 145.20711916860097 145.44316619803763 148.17328135495978145.51525841679003 145.443768139175 145.0037455680572 145.47820184949668 145.84273714206108 145.5135075615769 144.39387596509053
1709 145.7460199892246 145.05798865256432 145.19062574686095 145.38689755324214 148.2837158109927145.50448315111453 145.43441757497828 144.9257350683907 145.41599566987077 145.7834952124848 145.50773334602053 144.51041675005
1710 146.1750387767313 144.85950618633365 145.19110167143518 145.42462542807047 148.21644068975667145.53826772294593 145.41598891361343 144.7470407181228 145.38157325502652 145.97245077690405 145.4981902543804 144.43500166232238
1711 145.99947482941604 145.00059175129743 145.0779479179559 145.4821513253562 148.19977149323307145.80986342255483 145.2353061670688 144.6210305805214 145.3287349456308 145.8005974145289 145.3296386137762 144.48649015933594
1712 145.76357728700376 145.10386570787506 145.03537445995198 145.4137808421888 148.13029613447873145.54962414364437 145.47296048512283 144.652542879975 145.5871414753626 145.65610316127683 145.65284005105414 144.23676747019513
1713 145.50669450785043 145.00010641982658 144.95082663938683 145.22155898677917 148.11335605531076145.81264762907693 145.59364123015825 144.54300345470688 145.57755617983864 145.35842823657447 145.86317956690056 144.4601945855417
1714 145.58180923912965 145.20089131871356 145.11937764252588 145.15329886818455 148.37348635359365145.73913227504758 145.62714836227136 144.77276293709045 145.59599855814017 145.24471504969256 145.85566412024625 144.61743772035553
1715 145.48627499837744 145.1476979240351 145.41549209731107 145.27710958394724 148.16821804578203145.7125796157888 145.6460496873712 144.8717871530181 145.75300277912186 145.1558613032998 145.6481422262274 144.58133379542858
1716 145.63195628925638 145.38868195562344 145.4382403583486 145.37406149507487 148.23190020879628145.7227444040772 145.68847710392157 144.69502585215434 146.02146612754814 145.13599307739133 145.7986161203382 144.4078958423178
1717 145.81066805519947 145.51479272044963 145.22050740497306 145.335356567729 148.01058294381096145.8070635028531 145.8640905191273 144.64558408146442 145.67600956026217 145.27204775705525 145.93894388122445 144.4231007745825
1718 145.75490091147137 145.16344297918897 144.90477947370945 145.36099398041708 148.10670262395112145.8088227045583 145.6297565800586 144.53106670643328 145.89071407123853 145.3793354829637 146.1109716394345 144.2469410588802
1719 145.70033313417153 145.20799338437922 144.91725499756555 145.54408906672214 148.30465538253912145.83421443878717 145.64606866518426 144.64000718375624 145.71693359544904 145.7446041185177 146.15059375853892 144.0462620421601
1720 145.76632302470972 145.15464219444843 144.86099216822666 145.74413510199082 148.45484042188636145.93014858702335 145.54209815549174 144.77071840288812 145.85571696183894 145.8755280856232 145.98049442758375 144.07186861647125
1721 145.94548616581048 145.2321046110165 145.24899739407005 145.68664090680974 148.35883320589303145.9263708581666 145.11334384667268 144.79564494838766 145.759503118651 145.82880102071624 146.1694543833332 144.0422404677806
1722 145.60690943046365 145.20006820471627 145.2915102362962 145.48112023519965 148.36700037780852145.89167833744102 145.22428891222611 145.06156703074083 145.86500009564523 145.88622696835174 146.17958915044338 144.12578977718502
1723 145.3017001401555 145.21775854331472 145.32641820357495 145.44457468455042 148.1874674788443145.98349579496187 145.32852504294013 145.29280927092114 145.95039839956593 146.02482198381827 146.06291558687366 144.0990503999518
1724 145.26425185365707 145.27143508707636 145.1348823613948 145.45451052819178 148.22896634130197145.93502054375062 145.37171859566362 145.28731030729355 145.87619251569302 146.19137300830812 146.15266235114913 144.3980834094706
1725 145.5280149105614 145.15199594166668 145.0281838217317 145.3256238855008 148.133032788227145.80539437200406 145.49320330681334 145.32394212802203 146.04126907272735 146.00717732439273 146.36658907369483 144.36162557633742
1726 145.60614708468125 145.14306400203384 144.88994440565605 145.33317843688894 148.0200863970274145.7215247496898 145.33544604222675 145.4894880039257 145.93095573044653 145.710379201961 146.5607466728674 144.1825582003765
1727 145.61312307209812 145.58529140615263 144.76257911674585 145.39307195294782 148.11245578700894145.71966811484683 145.45669595260097 145.32235888833884 145.89251149615671 145.82769946131697 146.52495579487478 144.18639422185018
1728 145.57807716418725 145.7435075868482 144.8514324846288 145.44006118794246 148.2175415486258145.9070130504415 145.43546793671254 145.17992917047155 146.00521337508488 145.70038695471843 146.37362898338546 144.09281691186226
1729 145.56943725329168 145.8157750988276 144.94620159858138 145.42123503272407 148.28316334578008146.04310240355784 145.40439882897542 145.20241705408654 146.0512837239123 145.67938044562646 146.4984832477043 144.01422475796517
1730 145.37688549992143 145.74556624388464 144.89654467330163 145.41792514455534 148.17960268740137145.72832151672114 145.27938338370737 145.23247106982848 146.2824766351266 145.89725779612974 146.48654671074675 144.46770352187366
1731 145.598335130731 145.73562093954715 144.86294082145008 145.48601963917787 148.19688985444753145.92070876465473 145.17388425035472 145.2095660296077 146.17502652350922 145.66490690796837 146.54837337233675 144.68631716561012
1732 145.70246575789787 145.70845220336318 144.8806885437334 145.47154170310077 148.12503225697847145.7485162503767 145.08488243153633 145.05659187802073 146.07702894899356 145.6648773217424 146.35927586159207 144.72451403840162
1733 145.7807484206247 145.5212980157352 144.81230837508878 145.48625065526988 148.4572949879573145.84904373385797 145.42078362954592 144.89635948068212 145.82085894617978 145.77886144577704 146.50664020719088 144.64637830169693
1734 145.66228279733687 145.63532805503053 144.92048034117622 145.21910781062488 148.4161808464577145.82238305701236 145.3700299181751 145.11999204545296 145.74102629578584 145.79690955429524 146.43993282566 144.5293408675224
1735 145.63234368458774 145.3407781540798 145.14523877252927 145.51385599233018 148.25309147676379146.0080284670728 145.43976554056132 145.004234468371 145.93141485474646 145.68632309818904 146.83447813566087 144.2019854206663
1736 145.4747521133193 145.26449169058156 145.13654877800718 145.63742651599344 148.42967731415138146.18827827617167 145.31177851732448 144.90037177985 145.80682627420748 145.63260431504668 146.58843800482174 144.05890984627436
1737 145.4906138881758 145.49253386439887 145.09134094680238 145.43923599955102 148.52266874214544146.3379389450017 145.36514965867138 144.91180406563623 145.9308378151397 146.0596709623508 146.5494310349502 144.06991546200348
1738 145.7632409022623 145.53284401366506 145.15680898114752 145.28967269233016 148.62793843766565146.30603086132123 145.08965955615176 145.17472743071804 145.8762846705216 146.11177184478606 146.4505691237223 144.25639282111672
1739 145.65237187404972 145.79588951577983 144.9346162559962 145.19634796586277 148.48670560050024146.449533006333 145.34368393115346 145.31855739225563 145.93091806135195 145.81057124695062 146.34661031442423 144.27187692168417
1740 145.60635102002652 145.85904434339082 145.32526900128116 145.26925612243474 148.5223050937467146.53311761976795 145.16496010985546 145.52526893535193 145.78655748004087 145.9881477970122 146.3347221577738 144.1949195796192
1741 145.38097665235247 145.96846036318172 145.34237505903837 145.2200342756424 148.5586440623673146.29085131727362 145.12791785358394 145.55633704861498 145.7533920757027 145.96069346945123 146.43078379888834 144.23092160613882
1742 145.43151841572066 145.7454373646068 145.3340377727371 145.23283669601508 148.33234721622318146.06557893807053 144.94031332662445 145.41702023795605 145.74460023830886 146.19955968066483 146.17250450749762 144.1843710483715
1743 145.36526144253227 145.87415594357032 145.32047963360552 145.2938981794028 148.1248829387479145.77884412625437 145.10119418717983 145.35159093244508 145.8195272737568 146.17719731951752 146.27143784100446 144.00196705566097
1744 145.22479102674734 146.0376452450887 145.23563872401823 145.38855818809128 148.1637468368675145.67992030021472 144.92110176798727 145.32409982137892 145.64467049343136 145.96585236536373 146.34182499430315 144.07014242728982
1745 145.26093920030968 145.9858671712854 145.0966305966471 145.29967555870368 148.09181940410295145.6597363664465 144.83110853801554 144.95978992600072 145.62453467258158 146.33129986440204 146.15546944074572 144.52569744728768
1746 145.38924091914535 145.80913674819894 145.09468179999712 145.14801714346933 148.24096642057117145.92125690979836 144.7888572083219 145.1453947647665 145.7405466756842 146.15591546589565 146.13129282854436 144.66471481147593
1747 145.11182378625892 145.82087881699792 144.84617543497856 145.30291289120834 148.28306666779574145.8100330358294 144.68153731275925 145.27124319024676 145.6137221471066 146.15988911292501 146.07492087882937 144.7799660956364
1748 145.29008167148362 146.13349553049875 145.04414596808755 145.42867496280087 148.20883245258145145.33666311478223 144.63600857249742 145.41252898091383 145.75571259118283 146.24926597905375 145.81325152676098 144.47213027691674
1749 145.42042071210003 146.08599790304234 145.33998100257864 145.63558632490913 148.31599864320302145.63489675754232 144.41545662678269 145.30629892628863 146.10199366622624 146.43876331104863 145.89223479488263 144.4973811576478
1750 145.40923553903326 146.3268313132527 144.97282621006096 145.52260812209684 148.51526640652182145.79103797783307 144.4615448058657 145.31928817964368 146.0945852186588 146.47076444073778 145.91909238199437 144.30273295981834
1751 145.47377592192754 146.15122555384804 144.99614974427695 145.42000126974986 148.32709273176832145.76157423642982 144.6299546690558 145.1261985050755 146.17251845554887 146.4029777390676 146.17383067013694 144.42117870036475
1752 145.47369261676369 146.07955665170212 144.96875449852442 145.42635926912712 148.32589210505006145.8696740463692 144.56944825200236 145.1234980580518 145.99110511220124 145.90325070120645 146.34392283004402 144.21890090035035
1753 145.35516599186124 145.95242011316896 145.12252675769713 145.38673643737445 148.56533472895993145.91213960828628 144.74705277147086 145.1188864575355 145.92633434458565 146.04722348583468 146.43908966795564 144.13251462007284
1754 145.37451822001296 145.83234006195337 145.15386809523187 145.20914419245926 148.2367451850235145.99928091736444 144.63932290333344 145.211393028207 146.04674873958064 146.0998024428429 146.56026762610082 143.9069207430363
1755 145.50411579382623 145.82895765560474 144.8029471049006 145.2614642021007 148.24977847100735145.9861479331003 144.68213595702343 145.36292765647198 146.07945461079973 146.06893616243926 146.57765714914694 143.4410017940575
1756 145.11523584428224 146.02128060730774 144.81115281101248 145.36797113548613 148.27939825666078145.81026035173232 144.52462656639582 145.53849954126062 146.28719264909563 145.99831529359588 146.4140693835878 143.55405987447773
1757 145.25616530013096 145.90896526750203 144.82999259023828 145.27404933982695 148.3860892537499145.71805662845577 144.83290043327384 145.37731841909283 146.0192011919171 145.81623494569587 146.2567612990639 143.83773917100106
[truncated: 12,196,273 more chars]
