# Supplementary material for: All-atom molecular dynamics of the HBV capsid reveals insights into biological function and cryo-EM resolution limits
Source: eLife. 2018 Apr 27;7:e32478. doi: 10.7554/eLife.32478 (PMC5927769; doi:10.7554/eLife.32478)
Supplement: Figure 5—source data 1. [file elife-32478-fig5-data1.txt]

nmwiz_load modetest.nmd
name lattice_ed
resnums 1 1 1 1 1 1 1 1 1 1 1 1 1 1 1 1 1 1 1 1 1 1 1 1 1 1 1 1 1 1 1 1 1 1 1 1 1 1 1 1 1 1 1 1 1 1 1 1 1 1 1 1 1 1 1 1 1 1 1 1 1 1 1 1 1 1 1 1 1 1 1 1 1 1 1 1 1 1 1 1 1 1 1 1 1 1 1 1 1 1 1 1 1 1 1 1 1 1 1 1 1 1 1 1 1 1 1 1 1 1 1 1 1 1 1 1 1 1 1 1 1 1 1 1 1 1 1 1 1 1 1 1 1 1 1 1 1 1 1 1 1 1 1 1 1 1 1 1 1 1 1 1 1 1 1 1 1 1 1 1 1 1 1 1 1 1 1 1 1 1 1 1 1 1 1 1 1 1 1 1 1 1 1 1 1 1 1 1 1 1 1 1 1 1 1 1 1 1 1 1 1 1 1 1 1 1 1 1 1 1 1 1 1 1 1 1 1 1 1 1 1 1 1 1 1 1 1 1 1 1 1 1 1 1 1 1 1 1 1 1 1 1 1 1 1 1 1 1 1 1 1 1 1 1 1 1 1 1 1 1 1 1 1 1 1 1 1 1 1 1 1 1 1 1 1 1 1 1 1 1 1 1 1 1 1 1 1 1 1 1 1 1 1 1 1 1 1 1 1 1 1 1 1 1 1 1 1 1 1 1 1 1 1 1 1 1 1 1 1 1 1 1 1 1 1 1 1 1 1 1 1 1 1 1 1 1 1 1 1 1 1 1 1 1 1 1 1 1 1 1 1 1 1 1 1 1 1 1 1 1 1 1 1 1 1 1 1 1 1 1 1 1 1 1 1 1 1 1 1 1 1 1 1 1 1 1 1 1 1 1 1 1 1 1 1 1 1 1 1 1 1 1 1 1 1 1 1 1 1 1 1 1 1 1 1 1 1 1 1 1 1 1 1 1 1 1 1 1 1 1 1 1 1 1 1 1 1 1 1 1 1 1 1 1 1 1 1 1 1 1 1 1 1 1 1 1 1 1 1 1 1 1 1 1 1 1 1 1 1 1 1 1 1 1 1 1 1 1 1 1 1 1 1 1 1 1 1 1 1 1 1 1 1 1 1 1 1 1 1 1 1 1 1 1 1 1 1 1 1 1 1 1 1 1 1 1 1 1 1 1 1 1 1 1 1 1 1 1 1 1 1 1 1 1 1 1 1 1 1 1 1 1 1 1 1 1 1 1 1 1 1 1 1 1 1 1 1 1 1 1 1 1 1 1 1 1 1 1 1 1 1 1 1 1 1 1 1 1 1 1 1 1 1 1 1 1 1 1 1 1 1 1 1 1 1 1 1 1 1 1 1 1 1 1 1 1 1 1 1 1 1 1 1 1 1 1 1 1 1 1 1 1 1 1 1 1 1 1 1 1 1 1 1 1 1 1 1 1 1 1 1 1 1 1 1 1 1 1 1 1 1 1 1 1 1 1 1 1 1 1 1 1 1 1 1 1 1 1 1 1 1 1 1 1 1 1 1 1 1 1 1 1 1 1 1 1 1 1 1 1 1 1 1 1 1 1 1 1 1 1 1 1 1 1 1 1 1 1 1 1 1 1 1 1 1 1 1 1 1 1 1 1 1 1 1 1 1 1 1 1 1 1 1 1 1 1 1 1 1 1 1 1 1 1 1 1 1 1 1 1 1 1 1 1 1 1 1 1 1 1 1 1 1 1 1 1 1 1 1 1 1 1 1 1 1 1 1 1 1 1 1 1 1 1 1 1 1 1 1 1 1 1 1 1 1 1 1 1 1 1 1 1 1 1 1 1 1 1 1 1 1 1 1 1 1 1 1 1 1 1 1 1 1 1 1 1 1 1 1 1 1 1 1 1 1 1 1 1 1 1 1 1 1 1 1 1 1 1 1 1 1 1 1 1 1 1 1 1 1 1 1 1 1 1 1 1 1 1 1 1 1 1 1 1 1 1 1 1 1 1 1 1 1 1 1 1 1 1 1 1 1 1 1 1 1 1 1 1 1 1 1 1 1 1 1 1 1 1 1 1 1 1 1 1 1 1 1 1 1 1 1 1 1 1 1 1 1 1 1 1 1 1 1 1 1 1 1 1 1 1 1 1 1 1 1 1 1 1 1 1 1 1 1 1 1 1 1 1 1 1 1 1 1 1 1 1 1 1 1 1 1 1 1 1 1 1 1 1 1 1 1 1 1 1 1 1 1 1 1 1 1 1 1 1 1 1 1 1 1 1 1 1 1 1 1 1 1 1 1 1 1 1 1 1 1 1 1 1 1 1 1 1 1 1 1 1 1 1 1 1 1 1 1 1 1 1 1 1 1 1 1 1 1 1 1 1 1 1 1 1 1 1 1 1 1 1 1 1 1 1 1 1 1 1 1 1 1 1 1 1 1 1 1 1 1 1 1 1 1 1 1 1 1 1 1 1 1 1 1 1 1 1 1 1 1 1 1 1 1 1 1 1 1 1 1 1 1 1 1 1 1 1 1 1 1 1 1 1 1 1 1 1 1 1 1 1 1 1 1 1 1 1 1 1 1 1 1 1 1 1 1 1 1 1 1 1 1 1 1 1 1 1 1 1 1 1 1 1 1 1 1 1 1 1 1 1 1 1 1 1 1 1 1 1 1 1 1 1 1 1 1 1 1 1 1 1 1 1 1 1 1 1 1 1 1 1 1 1 1 1 1 1 1 1 1 1 1 1 1 1 1 1 1 1 1 1 1 1 1 1 1 1 1 1 1 1 1 1 1 1 1 1 1 1 1 1 1 1 1 1 1 1 1 1 1 1 1 1 1 1 1 1 1 1 1 1 1 1 1 1 1 1 1 1 1 1 1 1 1 1 1 1 1 1 1 1 1 1 1 1 1 1 1 1 1 1 1 1 1 1 1 1 1 1 1 1 1 1 1 1 1 1 1 1 1 1 1 1 1 1 1 1 1 1 1 1 1 1 1 1 1 1 1 1 1 1 1 1 1 1 1 1 1 1 1 1 1 1 1 1 1 1 1 1 1 1 1 1 1 1 1 1 1 1 1 1 1 1 1 1 1 1 1 1 1 1 1 1 1 1 1 1 1 1 1 1 1 1 1 1 1 1 1 1 1 1 1 1 1 1 1 1 1 1 1 1 1 1 1 1 1 1 1 1 1 1 1 1 1 1 1 1 1 1 1 1 1 1 1 1 1 1 1 1 1 1 1 1 1 1 1 1 1 1 1 1 1 1 1 1 1 1 1 1 1 1 1 1 1 1 1 1 1 1 1 1 1 1 1 1 1 1 1 1 1 1 1 1 1 1 1 1 1 1 1 1 1 1 1 1 1 1 1 1 1 1 1 1 1 1 1 1 1 1 1 1 1 1 1 1 1 1 1 1 1 1 1 1 1 1 1 1 1 1 1 1 1 1 1 1 1 1 1 1 1 1 1 1 1 1 1 1 1 1 1 1 1 1 1 1 1 1 1 1 1 1 1 1 1 1 1 1 1 1 1 1 1 1 1 1 1 1 1 1 1 1 1 1 1 1 1 1 1 1 1 1 1 1 1 1 1 1 1 1 1 1 1 1 1 1 1 1 1 1 1 1 1 1 1 1 1 1 1 1 1 1 1 1 1 1 1 1 1 1 1 1 1 1 1 1 1 1 1 1 1 1 1 1 1 1 1 1 1 1 1 1 1 1 1 1 1 1 1 1 1 1 1 1 1 1 1 1 1 1 1 1 1 1 1 1 1 1 1 1 1 1 1 1 1 1 1 1 1 1 1 1 1 1 1 1 1 1 1 1 1 1 1 1 1 1 1 1 1 1 1 1 1 1 1 1 1 1 1 1 1 1 1 1 1 1 1 1 1 1 1 1 1 1 1 1 1 1 1 1 1 1 1 1 1 1 1 1 1 1 1 1 1 1 1 1 1 1 1 1 1 1 1 1 1 1 1 1 1 1 1 1 1 1 1 1 1 1 1 1 1 1 1 1 1 1 1 1 1 1 1 1 1 1 1 1 1 1 1 1 1 1 1 1 1 1 1 1 1 1 1 1 1 1 1 1 1 1 1 1 1 1 1 1 1 1 1 1 1 1 1 1 1 1 1 1 1 1 1 1 1 1 1 1 1 1 1 1 1 1 1 1 1 1 1 1 1 1 1 1 1 1 1 1 1 1 1 1 1 1 1 1 1 1 1 1 1 1 1 1 1 1 1 1 1 1 1 1 1 1 1 1 1 1 1 1 1 1 1 1 1 1 1 1 1 1 1 1 1 1 1 1 1 1 1 1 1 1 1 1 1 1 1 1 1 1 1 1 1 1 1 1 1 1 1 1 1 1 1 1 1 1 1 1 1 1 1 1 1 1 1 1 1 1 1 1 1 1 1 1 1 1 1 1 1 1 1 1 1 1 1 1 1 1 1 1 1 1 1 1 1 1 1 1 1 1 1 1 1 1 1 1 1 1 1 1 1 1 1 1 1 1 1 1 1 1 1 1 1 1 1 1 1 1 1 1 1 1 1 1 1 1 1 1 1 1 1 1 1 1 1 1 1 1 1 1 1 1 1 1 1 1 1 1 1 1 1 1 1 1 1 1 1 1 1 1 1 1 1 1 1 1 1 1 1 1 1 1 1 1 1 1 1 1 1 1 1 1 1 1 1 1 1 1 1 1 1 1 1 1 1 1 1 1 1 1 1 1 1 1 1 1 1 1 1 1 1 1 1 1 1 1 1 1 1 1 1 1 1 1 1 1 1 1 1 1 1 1 1 1 1 1 1 1 1 1 1 1 1 1 1 1 1 1 1 1 1 1 1 1 1 1 1 1 1 1 1 1 1 1 1 1 1 1 1 1 1 1 1 1 1 1 1 1 1 1 1 1 1 1 1 1 1 1 1 1 1 1 1 1 1 1 1 1 1 1 1 1 1 1 1 1 1 1 1 1 1 1 1 1 1 1 1 1 1 1 1 1 1 1 1 1 1 1 1 1 1 1 1 1 1 1 1 1 1 1 1 1 1 1 1 1 1 1 1 1 1 1 1 1 1 1 1 1 1 1 1 1 1 1 1 1 1 1 1 1 1 1 1 1 1 1 1 1 1 1 1 1 1 1 1 1 1 1 1 1 1 1 1 1 1 1 1 1 1 1 1 1 1 1 1 1 1 1 1 1 1 1 1 1 1 1 1 1 1 1 1 1 1 1 1 1 1 1 1 1 1 1 1 1 1 1 1 1 1 1 1 1 1 1 1 1 1 1 1 1 1 1 1 1 1 1 1 1 1 1 1 1 1 1 1 1 1 1 1 1 1 1 1 1 1 1 1 1 1 1 1 1 1 1 1 1 1 1 1 1 1 1 1 1 1 1 1 1 1 1 1 1 1 1 1 1 1 1 1 1 1 1 1 1 1 1 1 1 1 1 1 1 1 1 1 1 1 1 1 1 1 1 1 1 1 1 1 1 1 1 1 1 1 1 1 1 1 1 1 1 1 1 1 1 1 1 1 1 1 1 1 1 1 1 1 1 1 1 1 1 1 1 1 1 1 1 1 1 1 1 1 1 1 1 1 1 1 1 1 1 1 1 1 1 1 1 1 1 1 1 1 1 1 1 1 1 1 1 1 1 1 1 1 1 1 1 1 1 1 1 1 1 1 1 1 1 1 1 1 1 1 1 1 1 1 1 1 1 1 1 1 1 1 1 1 1 1 1 1 1 1 1 1 1 1 1 1 1 1 1 1 1 1 1 1 1 1 1 1 1 1 1 1 1 1 1 1 1 1 1 1 1 1 1 1 1 1 1 1 1 1 1 1 1 1 1 1 1 1 1 1 1 1 1 1 1 1 1 1 1 1 1 1 1 1 1 1 1 1 1 1 1 1 1 1 1 1 1 1 1 1 1 1 1 1 1 1 1 1 1 1 1 1 1 1 1 1 1 1 1 1 1 1 1 1 1 1 1 1 1 1 1 1 1 1 1 1 1 1 1 1 1 1 1 1 1 1 1 1 1 1 1 1 1 1 1 1 1 1 1 1 1 1 1 1 1 1 1 1 1 1 1 1 1 1 1 1 1 1 1 1 1 1 1 1 1 1 1 1 1 1 1 1 1 1 1 1 1 1 1 1 1 1 1 1 1 1 1 1 1 1 1 1 1 1 1 1 1 1 1 1 1 1 1 1 1 1 1 1 1 1 1 1 1 1 1 1 1 1 1 1 1 1 1 1 1 1 1 1 1 1 1 1 1 1 1 1 1 1 1 1 1 1 1 1 1 1 1 1 1 1 1 1 1 1 1 1 1 1 1 1 1 1 1 1 1 1 1 1 1 1 1 1 1 1 1 1 1 1 1 1 1 1 1 1 1 1 1 1 1 1 1 1 1 1 1 1 1 1 1 1 1 1 1 1 1 1 1 1 1 1 1 1 1 1 1 1 1 1 1 1 1 1 1 1 1 1 1 1 1 1 1 1 1 1 1 1 1 1 1 1 1 1 1 1 1 1 1 1 1 1 1 1 1 1 1 1 1 1 1 1 1 1 1 1 1 1 1 1 1 1 1 1 1 1 1 1 1 1 1 1 1 1 1 1 1 1 1 1 1 1 1 1 1 1 1 1 1 1 1 1 1 1 1 1 1 1 1 1 1 1 1 1 1 1 1 1 1 1 1 1 1 1 1 1 1 1 1 1 1 1 1 1 1 1 1 1 1 1 1 1 1 1 1 1 1 1 1 1 1 1 1 1 1 1 1 1 1 1 1 1 1 1 1 1 1 1 1 1 1 1 1 1 1 1 1 1 1 1 1 1 1 1 1 1 1 1 1 1 1 1 1 1 1 1 1 1 1 1 1 1 1 1 1 1 1 1 1 1 1 1 1 1 1 1 1 1 1 1 1 1 1 1 1 1 1 1 1 1 1 1 1 1 1 1 1 1 1 1 1 1 1 1 1 1 1 1 1 1 1 1 1 1 1 1 1 1 1 1 1 1 1 1 1 1 1 1 1 1 1 1 1 1 1 1 1 1 1 1 1 1 1 1 1 1 1 1 1 1 1 1 1 1 1 1 1 1 1 1 1 1 1 1 1 1 1 1 1 1 1 1 1 1 1 1 1 1 1 1 1 1 1 1 1 1 1 1 1 1 1 1 1 1 1 1 1 1 1 1 1 1 1 1 1 1 1 1 1 1 1 1 1 1 1 1 1 1 1 1 1 1 1 1 1 1 1 1 1 1 1 1 1 1 1 1 1 1 1 1 1 1 1 1 1 1 1 1 1 1 1 1 1 1 1 1 1 1 1 1 1 1 1 1 1 1 1 1 1 1 1 1 1 1 1 1 1 1 1 1 1 1 1 1 1 1 1 1 1 1 1 1 1 1 1 1 1 1 1 1 1 1 1 1 1 1 1 1 1 1 1 1 1 1 1 1 1 1 1 1 1 1 1 1 1 1 1 1 1 1 1 1 1 1 1 1 1 1 1 1 1 1 1 1 1 1 1 1 1 1 1 1 1 1 1 1 1 1 1 1 1 1 1 1 1 1 1 1 1 1 1 1 1 1 1 1 1 1 1 1 1 1 1 1 1 1 1 1 1 1 1 1 1 1 1 1 1 1 1 1 1 1 1 1 1 1 1 1 1 1 1 1 1 1 1 1 1 1 1 1 1 1 1 1 1 1 1 1 1 1 1 1 1 1 1 1 1 1 1 1 1 1 1 1 1 1 1 1 1 1 1 1 1 1 1 1 1 1 1 1 1 1 1 1 1 1 1 1 1 1 1 1 1 1 1 1 1 1 1 1 1 1 1 1 1 1 1 1 1 1 1 1 1 1 1 1 1 1 1 1 1 1 1 1 1 1 1 1 1 1 1 1 1 1 1 1 1 1 1 1 1 1 1 1 1 1 1 1 1 1 1 1 1 1 1 1 1 1 1 1 1 1 1 1 1 1 1 1 1 1 1 1 1 1 1 1 1 1 1 1 1 1 1 1 1 1 1 1 1 1 1 1 1 1 1 1 1 1 1 1 1 1 1 1 1 1 1 1 1 1 1 1 1 1 1 1 1 1 1 1 1 1 1 1 1 1 1 1 1 1 1 1 1 1 1 1 1 1 1 1 1 1 1 1 1 1 1 1 1 1 1 1 1 1 1 1 1 1 1 1 1 1 1 1 1 1 1 1 1 1 1 1 1 1 1 1 1 1 1 1 1 1 1 1 1 1 1 1 1 1 1 1 1 1 1 1 1 1 1 1 1 1 1 1 1 1 1 1 1 1 1 1 1 1 1 1 1 1 1 1 1 1 1 1 1 1 1 1 1 1 1 1 1 1 1 1 1 1 1 1 1 1 1 1 1 1 1 1 1 1 1 1 1 1 1 1 1 1 1 1 1 1 1 1 1 1 1 1 1 1 1 1 1 1 1 1 1 1 1 1 1 1 1 1 1 1 1 1 1 1 1 1 1 1 1 1 1 1 1 1 1 1 1 1 1 1 1 1 1 1 1 1 1 1 1 1 1 1 1 1 1 1 1 1 1 1 1 1 1 1 1 1 1 1 1 1 1 1 1 1 1 1 1 1 1 1 1 1 1 1 1 1 1 1 1 1 1 1 1 1 1 1 1 1 1 1 1 1 1 1 1 1 1 1 1 1 1 1 1 1 1 1 1 1 1 1 1 1 1 1 1 1 1 1 1 1 1 1 1 1 1 1 1 1 1 1 1 1 1 1 1 1 1 1 1 1 1 1 1 1 1 1 1 1 1 1 1 1 1 1 1 1 1 1 1 1 1 1 1 1 1 1 1 1 1 1 1 1 1 1 1 1 1 1 1 1 1 1 1 1 1 1 1 1 1 1 1 1 1 1 1 1 1 1 1 1 1 1 1 1 1 1 1 1 1 1 1 1 1 1 1 1 1 1 1 1 1 1 1 1 1 1 1 1 1 1 1 1 1 1 1 1 1 1 1 1 1 1 1 1 1 1 1 1 1 1 1 1 1 1 1 1 1 1 1 1 1 1 1 1 1 1 1 1 1 1 1 1 1 1 1 1 1 1 1 1 1 1 1 1 1 1 1 1 1 1 1 1 1 1 1 1 1 1 1 1 1 1 1 1 1 1 1 1 1 1 1 1 1 1 1 1 1 1 1 1 1 1 1 1 1 1 1 1 1 1 1 1 1 1 1 1 1 1 1 1 1 1 1 1 1 1 1 1 1 1 1 1 1 1 1 1 1 1 1 1 1 1 1 1 1 1 1 1 1 1 1 1 1 1 1 1 1 1 1 1 1 1 1 1 1 1 1 1 1 1 1 1 1 1 1 1 1 1 1 1 1 1 1 1 1 1 1 1 1 1 1 1 1 1 1 1 1 1 1 1 1 1 1 1 1 1 1 1 1 1 1 1 1 1 1 1 1 1 1 1 1 1 1 1 1 1 1 1 1 1 1 1 1 1 1 1 1 1 1 1 1 1 1 1 1 1 1 1 1 1 1 1 1 1 1 1 1 1 1 1 1 1 1 1 1 1 1 1 1 1 1 1 1 1 1 1 1 1 1 1 1 1 1 1 1 1 1 1 1 1 1 1 1 1 1 1 1 1 1 1 1 1 1 1 1 1 1 1 1 1 1 1 1 1 1 1 1 1 1 1 1 1 1 1 1 1 1 1 1 1 1 1 1 1 1 1 1 1 1 1 1 1 1 1 1 1 1 1 1 1 1 1 1 1 1 1 1 1 1 1 1 1 1 1 1 1 1 1 1 1 1 1 1 1 1 1 1 1 1 1 1 1 1 1 1 1 1 1 1 1 1 1 1 1 1 1 1 1 1 1 1 1 1 1 1 1 1 1 1 1 1 1 1 1 1 1 1 1 1 1 1 1 1 1 1 1 1 1 1 1 1 1 1 1 1 1 1 1 1 1 1 1 1 1 1 1 1 1 1 1 1 1 1 1 1 1 1 1 1 1 1 1 1 1 1 1 1 1 1 1 1 1 1 1 1 1 1 1 1 1 1 1 1 1 1 1 1 1 1 1 1 1 1 1 1 1 1 1 1 1 1 1 1 1 1 1 1 1 1 1 1 1 1 1 1 1 1 1 1 1 1 1 1 1 1 1 1 1 1 1 1 1 1 1 1 1 1 1 1 1 1 1 1 1 1 1 1 1 1 1 1 1 1 1 1 1 1 1 1 1 1 1 1 1 1 1 1 1 1 1 1 1 1 1 1 1 1 1 1 1 1 1 1 1 1 1 1 1 1 1 1 1 1 1 1 1 1 1 1 1 1 1 1 1 1 1 1 1 1 1 1 1 1 1 1 1 1 1 1 1 1 1 1 1 1 1 1 1 1 1 1 1 1 1 1 1 1 1 1 1 1 1 1 1 1 1 1 1 1 1 1 1 1 1 1 1 1 1 1 1 1 1 1 1 1 1 1 1 1 1 1 1 1 1 1 1 1 1 1 1 1 1 1 1 1 1 1 1 1 1 1 1 1 1 1 1 1 1 1 1 1 1 1 1 1 1 1 1 1 1 1 1 1 1 1 1 1 1 1 1 1 1 1 1 1 1 1 1 1 1 1 1 1 1 1 1 1 1 1 1 1 1 1 1 1 1 1 1 1 1 1 1 1 1 1 1 1 1 1 1 1 1 1 1 1 1 1 1 1 1 1 1 1 1 1 1 1 1 1 1 1 1 1 1 1 1 1 1 1 1 1 1 1 1 1 1 1 1 1 1 1 1 1 1 1 1 1 1 1 1 1 1 1 1 1 1 1 1 1 1 1 1 1 1 1 1 1 1 1 1 1 1 1 1 1 1 1 1 1 1 1 1 1 1 1 1 1 1 1 1 1 1 1 1 1 1 1 1 1 1 1 1 1 1 1 1 1 1 1 1 1 1 1 1 1 1 1 1 1 1 1 1 1 1 1 1 1 1 1 1 1 1 1 1 1 1 1 1 1 1 1 1 1 1 1 1 1 1 1 1 1 1 1 1 1 1 1 1 1 1 1 1 1 1 1 1 1 1 1 1 1 1 1 1 1 1 1 1 1 1 1 1 1 1 1 1 1 1 1 1 1 1 1 1 1 1 1 1 1 1 1 1 1 1 1 1 1 1 1 1 1 1 1 1 1 1 1 1 1 1 1 1 1 1 1 1 1 1 1 1 1 1 1 1 1 1 1 1 1 1 1 1 1 1 1 1 1 1 1 1 1 1 1 1 1 1 1 1 1 1 1 1 1 1 1 1 1 1 1 1 1 1 1 1 1 1 1 1 1 1 1 1 1 1 1 1 1 1 1 1 1 1 1 1 1 1 1 1 1 1 1 1 1 1 1 1 1 1 1 1 1 1 1 1 1 1 1 1 1 1 1 1 1 1 1 1 1 1 1 1 1 1 1 1 1 1 1 1 1 1 1 1 1 1 1 1 1 1 1 1 1 1 1 1 1 1 1 1 1 1 1 1 1 1 1 1 1 1 1 1 1 1 1 1 1 1 1 1 1 1 1 1 1 1 1 1 1 1 1 1 1 1 1 1 1 1 1 1 1 1 1 1 1 1 1 1 1 1 1 1 1 1 1 1 1 1 1 1 1 1 1 1 1 1 1 1 1 1 1 1 1 1 1 1 1 1 1 1 1 1 1 1 1 1 1 1 1 1 1 1 1 1 1 1 1 1 1 1 1 1 1 1 1 1 1 1 1 1 1 1 1 1 1 1 1 1 1 1 1 1 1 1 1 1 1 1 1 1 1 1 1 1 1 1 1 1 1 1 1 1 1 1 1 1 1 1 1 1 1 1 1 1 1 1 1 1 1 1 1 1 1 1 1 1 1 1 1 1 1 1 1 1 1 1 1 1 1 1 1 1 1 1 1 1 1 1 1 1 1 1 1 1 1 1 1 1 1 1 1 1 1 1 1 1 1 1 1 1 1 1 1 1 1 1 1 1 1 1 1 1 1 1 1 1 1 1 1 1 1 1 1 1 1 1 1 1 1 1 1 1 1 1 1 1 1 1 1 1 1 1 1 1 1 1 1 1 1 1 1 1 1 1 1 1 1 1 1 1 1 1 1 1 1 1 1 1 1 1 1 1 1 1 1 1 1 1 1 1 1 1 1 1 1 1 1 1 1 1 1 1 1 1 1 1 1 1 1 1 1 1 1 1 1 1 1 1 1 1 1 1 1 1 1 1 1 1 1 1 1 1 1 1 1 1 1 1 1 1 1 1 1 1 1 1 1 1 1 1 1 1 1 1 1 1 1 1 1 1 1 1 1 1 1 1 1 1 1 1 1 1 1 1 1 1 1 1 1 1 1 1 1 1 1 1 1 1 1 1 1 1 1 1 1 1 1 1 1 1 1 1 1 1 1 1 1 1 1 1 1 1 1 1 1 1 1 1 1 1 1 1 1 1 1 1 1 1 1 1 1 1 1 1 1 1 1 1 1 1 1 1 1 1 1 1 1 1 1 1 1 1 1 1 1 1 1 1 1 1 1 1 1 1 1 1 1 1 1 1 1 1 1 1 1 1 1 1 1 1 1 1 1 1 1 1 1 1 1 1 1 1 1 1 1 1 1 1 1 1 1 1 1 1 1 1 1 1 1 1 1 1 1 1 1 1 1 1 1 1 1 1 1 1 1 1 1 1 1 1 1 1 1 1 1 1 1 1 1 1 1 1 1 1 1 1 1 1 1 1 1 1 1 1 1 1 1 1 1 1 1 1 1 1 1 1 1 1 1 1 1 1 1 1 1 1 1 1 1 1 1 1 1 1 1 1 1 1 1 1 1 1 1 1 1 1 1 1 1 1 1 1 1 1 1 1 1 1 1 1 1 1 1 1 1 1 1 1 1 1 1 1 1 1 1 1 1 1 1 1 1 1 1 1 1 1 1 1 1 1 1 1 1 1 1 1 1 1 1 1 1 1 1 1 1 1 1 1 1 1 1 1 1 1 1 1 1 1 1 1 1 1 1 1 1 1 1 1 1 1 1 1 1 1 1 1 1 1 1 1 1 1 1 1 1 1 1 1 1 1 1 1 1 1 1 1 1 1 1 1 1 1 1 1 1 1 1 1 1 1 1 1 1 1 1 1 1 1 1 1 1 1 1 1 1 1 1 1 1 1 1 1 1 1 1 1 1 1 1 1 1 1 1 1 1 1 1 1 1 1 1 1 1 1 1 1 1 1 1 1 1 1 1 1 1 1 1 1 1 1 1 1 1 1 1 1 1 1 1 1 1 1 1 1 1 1 1 1 1 1 1 1 1 1 1 1 1 1 1 1 1 1 1 1 1 1 1 1 1 1 1 1 1 1 1 1 1 1 1 1 1 1 1 1 1 1 1 1 1 1 1 1 1 1 1 1 1 1 1 1 1 1 1 1 1 1 1 1 1 1 1 1 1 1 1 1 1 1 1 1 1 1 1 1 1 1 1 1 1 1 1 1 1 1 1 1 1 1 1 1 1 1 1 1 1 1 1 1 1 1 1 1 1 1 1 1 1 1 1 1 1 1 1 1 1 1 1 1 1 1 1 1 1 1 1 1 1 1 1 1 1 1 1 1 1 1 1 1 1 1 1 1 1 1 1 1 1 1 1 1 1 1 1 1 1 1 1 1 1 1 1 1 1 1 1 1 1 1 1 1 1 1 1 1 1 1 1 1 1 1 1 1 1 1 1 1 1 1 1 1 1 1 1 1 1 1 1 1 1 1 1 1 1 1 1 1 1 1 1 1 1 1 1 1 1 1 1 1 1 1 1 1 1 1 1 1 1 1 1 1 1 1 1 1 1 1 1 1 1 1 1 1 1 1 1 1 1 1 1 1 1 1 1 1 1 1 1 1 1 1 1 1 1 1 1 1 1 1 1 1 1 1 1 1 1 1 1 1 1 1 1 1 1 1 1 1 1 1 1 1 1 1 1 1 1 1 1 1 1 1 1 1 1 1 1 1 1 1 1 1 1 1 1 1 1 1 1 1 1 1 1 1 1 1 1 1 1 1 1 1 1 1 1 1 1 1 1 1 1 1 1 1 1 1 1 1 1 1 1 1 1 1 1 1 1 1 1 1 1 1 1 1 1 1 1 1 1 1 1 1 1 1 1 1 1 1 1 1 1 1 1 1 1 1 1 1 1 1 1 1 1 1 1 1 1 1 1 1 1 1 1 1 1 1 1 1 1 1 1 1 1 1 1 1 1 1 1 1 1 1 1 1 1 1 1 1 1 1 1 1 1 1 1 1 1 1 1 1 1 1 1 1 1 1 1 1 1 1 1 1 1 1 1 1 1 1 1 1 1 1 1 1 1 1 1 1 1 1 1 1 1 1 1 1 1 1 1 1 1 1 1 1 1 1 1 1 1 1 1 1 1 1 1 1 1 1 1 1 1 1 1 1 1 1 1 1 1 1 1 1 1 1 1 1 1 1 1 1 1 1 1 1 1 1 1 1 1 1 1 1 1 1 1 1 1 1 1 1 1 1 1 1 1 1 1 1 1 1 1 1 1 1 1 1 1 1 1 1 1 1 1 1 1 1 1 1 1 1 1 1 1 1 1 1 1 1 1 1 1 1 1 1 1 1 1 1 1 1 1 1 1 1 1 1 1 1 1 1 1 1 1 1 1 1 1 1 1 1 1 1 1 1 1 1 1 1 1 1 1 1 1 1 1 1 1 1 1 1 1 1 1 1 1 1 1 1 1 1 1 1 1 1 1 1 1 1 1 1 1 1 1 1 1 1 1 1 1 1 1 1 1 1 1 1 1 1 1 1 1 1 1 1 1 1 1 1 1 1 1 1 1 1 1 1 1 1 1 1 1 1 1 1 1 1 1 1 1 1 1 1 1 1 1 1 1 1 1 1 1 1 1 1 1 1 1 1 1 1 1 1 1 1 1 1 1 1 1 1 1 1 1 1 1 1 1 1 1 1 1 1 1 1 1 1 1 1 1 1 1 1 1 1 1 1 1 1 1 1 1 1 1 1 1 1 1 1 1 1 1 1 1 1 1 1 1 1 1 1 1 1 1 1 1 1 1 1 1 1 1 1 1 1 1 1 1 1 1 1 1 1 1 1 1 1 1 1 1 1 1 1 1 1 1 1 1 1 1 1 1 1 1 1 1 1 1 1 1 1 1 1 1 1 1 1 1 1 1 1 1 1 1 1 1 1 1 1 1 1 1 1 1 1 1 1 1 1 1 1 1 1 1 1 1 1 1 1 1 1 1 1 1 1 1 1 1 1 1 1 1 1 1 1 1 1 1 1 1 1 1 1 1 1 1 1 1 1 1 1 1 1 1 1 1 1 1 1 1 1 1 1 1 1 1 1 1 1 1 1 1 1 1 1 1 1 1 1 1 1 1 1 1 1 1 1 1 1 1 1 1 1 1 1 1 1 1 1 1 1 1 1 1 1 1 1 1 1 1 1 1 1 1 1 1 1 1 1 1 1 1 1 1 1 1 1 1 1 1 1 1 1 1 1 1 1 1 1 1 1 1 1 1 1 1 1 1 1 1 1 1 1 1 1 1 1 1 1 1 1 1 1 1 1 1 1 1 1 1 1 1 1 1 1 1 1 1 1 1 1 1 1 1 1 1 1 1 1 1 1 1 1 1 1 1 1 1 1 1 1 1 1 1 1 1 1 1 1 1 1 1 1 1 1 1 1 1 1 1 1 1 1 1 1 1 1 1 1 1 1 1 1 1 1 1 1 1 1 1 1 1 1 1 1 1 1 1 1 1 1 1 1 1 1 1 1 1 1 1 1 1 1 1 1 1 1 1 1 1 1 1 1 1 1 1 1 1 1 1 1 1 1 1 1 1 1 1 1 1 1 1 1 1 1 1 1 1 1 1 1 1 1 1 1 1 1 1 1 1 1 1 1 1 1 1 1 1 1 1 1 1 1 1 1 1 1 1 1 1 1 1 1 1 1 1 1 1 1 1 1 1 1 1 1 1 1 1 1 1 1 1 1 1 1 1 1 1 1 1 1 1 1 1 1 1 1 1 1 1 1 1 1 1 1 1 1 1 1 1 1 1 1 1 1 1 1 1 1 1 1 1 1 1 1 1 1 1 1 1 1 1 1 1 1 1 1 1 1 1 1 1 1 1 1 1 1 1 1 1 1 1 1 1 1 1 1 1 1 1 1 1 1 1 1 1 1 1 1 1 1 1 1 1 1 1 1 1 1 1 1 1 1 1 1 1 1 1 1 1 1 1 1 1 1 1 1 1 1 1 1 1 1 1 1 1 1 1 1 1 1 1 1 1 1 1 1 1 1 1 1 1 1 1 1 1 1 1 1 1 1 1 1 1 1 1 1 1 1 1 1 1 1 1 1 1 1 1 1 1 1 1 1 1 1 1 1 1 1 1 1 1 1 1 1 1 1 1 1 1 1 1 1 1 1 1 1 1 1 1 1 1 1 1 1 1 1 1 1 1 1 1 1 1 1 1 1 1 1 1 1 1 1 1 1 1 1 1 1 1 1 1 1 1 1 1 1 1 1 1 1 1 1 1 1 1 1 1 1 1 1 1 1 1 1 1 1 1 1 1 1 1 1 1 1 1 1 1 1 1 1 1 1 1 1 1 1 1 1 1 1 1 1 1 1 1 1 1 1 1 1 1 1 1 1 1 1 1 1 1 1 1 1 1 1 1 1 1 1 1 1 1 1 1 1 1 1 1 1 1 1 1 1 1 1 1 1 1 1 1 1 1 1 1 1 1 1 1 1 1 1 1 1 1 1 1 1 1 1 1 1 1 1 1 1 1 1 1 1 1 1 1 1 1 1 1 1 1 1 1 1 1 1 1 1 1 1 1 1 1 1 1 1 1 1 1 1 1 1 1 1 1 1 1 1 1 1 1 1 1 1 1 1 1 1 1 1 1 1 1 1 1 1 1 1 1 1 1 1 1 1 1 1 1 1 1 1 1 1 1 1 1 1 1 1 1 1 1 1 1 1 1 1 1 1 1 1 1 1 1 1 1 1 1 1 1 1 1 1 1 1 1 1 1 1 1 1 1 1 1 1 1 1 1 1 1 1 1 1 1 1 1 1 1 1 1 1 1 1 1 1 1 1 1 1 1 1 1 1 1 1 1 1 1 1 1 1 1 1 1 1 1 1 1 1 1 1 1 1 1 1 1 1 1 1 1 1 1 1 1 1 1 1 1 1 1 1 1 1 1 1 1 1 1 1 1 1 1 1 1 1 1 1 1 1 1 1 1 1 1 1 1 1 1 1 1 1 1 1 1 1 1 1 1 1 1 1 1 1 1 1 1 1 1 1 1 1 1 1 1 1 1 1 1 1 1 1 1 1 1 1 1 1 1 1 1 1 1 1 1 1 1 1 1 1 1 1 1 1 1 1 1 1 1 1 1 1 1 1 1 1 1 1 1 1 1 1 1 1 1 1 1 1 1 1 1 1 1 1 1 1 1 1 1 1 1 1 1 1 1 1 1 1 1 1 1 1 1 1 1 1 1 1 1 1 1 1 1 1 1 1 1 1 1 1 1 1 1 1 1 1 1 1 1 1 1 1 1 1 1 1 1 1 1 1 1 1 1 1 1 1 1 1 1 1 1 1 1 1 1 1 1 1 1 1 1 1 1 1 1 1 1 1 1 1 1 1 1 1 1 1 1 1 1 1 1 1 1 1 1 1 1 1 1 1 1 1 1 1 1 1 1 1 1 1 1 1 1 1 1 1 1 1 1 1 1 1 1 1 1 1 1 1 1 1 1 1 1 1 1 1 1 1 1 1 1 1 1 1 1 1 1 1 1 1 1 1 1 1 1 1 1 1 1 1 1 1 1 1 1 1 1 1 1 1 1 1 1 1 1 1 1 1 1 1 1 1 1 1 1 1 1 1 1 1 1 1 1 1 1 1 1 1 1 1 1 1 1 1 1 1 1 1 1 1 1 1 1 1 1 1 1 1 1 1 1 1 1 1 1 1 1 1 1 1 1 1 1 1 1 1 1 1 1 1 1 1 1 1 1 1 1 1 1 1 1 1 1 1 1 1 1 1 1 1 1 1 1 1 1 1 1 1 1 1 1 1 1 1 1 1 1 1 1 1 1 1 1 1 1 1 1 1 1 1 1 1 1 1 1 1 1 1 1 1 1 1 1 1 1 1 1 1 1 1 1 1 1 1 1 1 1 1 1 1 1 1 1 1 1 1 1 1 1 1 1 1 1 1 1 1 1 1 1 1 1 1 1 1 1 1 1 1 1 1 1 1 1 1 1 1 1 1 1 1 1 1 1 1 1 1 1 1 1 1 1 1 1 1 1 1 1 1 1 1 1 1 1 1 1 1 1 1 1 1 1 1 1 1 1 1 1 1 1 1 1 1 1 1 1 1 1 1 1 1 1 1 1 1 1 1 1 1 1 1 1 1 1 1 1 1 1 1 1 1 1 1 1 1 1 1 1 1 1 1 1 1 1 1 1 1 1 1 1 1 1 1 1 1 1 1 1 1 1 1 1 1 1 1 1 1 1 1 1 1 1 1 1 1 1 1 1 1 1 1 1 1 1 1 1 1 1 1 1 1 1 1 1 1 1 1 1 1 1 1 1 1 1 1 1 1 1 1 1 1 1 1 1 1 1 1 1 1 1 1 1 1 1 1 1 1 1 1 1 1 1 1 1 1 1 1 1 1 1 1 1 1 1 1 1 1 1 1 1 1 1 1 1 1 1 1 1 1 1 1 1 1 1 1 1 1 1 1 1 1 1 1 1 1 1 1 1 1 1 1 1 1 1 1 1 1 1 1 1 1 1 1 1 1 1 1 1 1 1 1 1 1 1 1 1 1 1 1 1 1 1 1 1 1 1 1 1 1 1 1 1 1 1 1 1 1 1 1 1 1 1 1 1 1 1 1 1 1 1 1 1 1 1 1 1 1 1 1 1 1 1 1 1 1 1 1 1 1 1 1 1 1 1 1 1 1 1 1 1 1 1 1 1 1 1 1 1 1 1 1 1 1 1 1 1 1 1 1 1 1 1 1 1 1 1 1 1 1 1 1 1 1 1 1 1 1 1 1 1 1 1 1 1 1 1 1 1 1 1 1 1 1 1 1 1 1 1 1 1 1 1 1 1 1 1 1 1 1 1 1 1 1 1 1 1 1 1 1 1 1 1 1 1 1 1 1 1 1 1 1 1 1 1 1 1 1 1 1 1 1 1 1 1 1 1 1 1 1 1 1 1 1 1 1 1 1 1 1 1 1 1 1 1 1 1 1 1 1 1 1 1 1 1 1 1 1 1 1 1 1 1 1 1 1 1 1 1 1 1 1 1 1 1 1 1 1 1 1 1 1 1 1 1 1 1 1 1 1 1 1 1 1 1 1 1 1 1 1 1 1 1 1 1 1 1 1 1 1 1 1 1 1 1 1 1 1 1 1 1 1 1 1 1 1 1 1 1 1 1 1 1 1 1 1 1 1 1 1 1 1 1 1 1 1 1 1 1 1 1 1 1 1 1 1 1 1 1 1 1 1 1 1 1 1 1 1 1 1 1 1 1 1 1 1 1 1 1 1 1 1 1 1 1 1 1 1 1 1 1 1 1 1 1 1 1 1 1 1 1 1 1 1 1 1 1 1 1 1 1 1 1 1 1 1 1 1 1 1 1 1 1 1 1 1 1 1 1 1 1 1 1 1 1 1 1 1 1 1 1 1 1 1 1 1 1 1 1 1 1 1 1 1 1 1 1 1 1 1 1 1 1 1 1 1 1 1 1 1 1 1 1 1 1 1 1 1 1 1 1 1 1 1 1 1 1 1 1 1 1 1 1 1 1 1 1 1 1 1 1 1 1 1 1 1 1 1 1 1 1 1 1 1 1 1 1 1 1 1 1 1 1 1 1 1 1 1 1 1 1 1 1 1 1 1 1 1 1 1 1 1 1 1 1 1 1 1 1 1 1 1 1 1 1 1 1 1 1 1 1 1 1 1 1 1 1 1 1 1 1 1 1 1 1 1 1 1 1 1 1 1 1 1 1 1 1 1 1 1 1 1 1 1 1 1 1 1 1 1 1 1 1 1 1 1 1 1 1 1 1 1 1 1 1 1 1 1 1 1 1 1 1 1 1 1 1 1 1 1 1 1 1 1 1 1 1 1 1 1 1 1 1 1 1 1 1 1 1 1 1 1 1 1 1 1 1 1 1 1 1 1 1 1 1 1 1 1 1 1 1 1 1 1 1 1 1 1 1 1 1 1 1 1 1 1 1 1 1 1 1 1 1 1 1 1 1 1 1 1 1 1 1 1 1 1 1 1 1 1 1 1 1 1 1 1 1 1 1 1 1 1 1 1 1 1 1 1 1 1 1 1 1 1 1 1 1 1 1 1 1 1 1 1 1 1 1 1 1 1 1 1 1 1 1 1 1 1 1 1 1 1 1 1 1 1 1 1 1 1 1 1 1 1 1 1 1 1 1 1 1 1 1 1 1 1 1 1 1 1 1 1 1 1 1 1 1 1 1 1 1 1 1 1 1 1 1 1 1 1 1 1 1 1 1 1 1 1 1 1 1 1 1 1 1 1 1 1 1 1 1 1 1 1 1 1 1 1 1 1 1 1 1 1 1 1 1 1 1 1 1 1 1 1 1 1 1 1 1 1 1 1 1 1 1 1 1 1 1 1 1 1 1 1 1 1 1 1 1 1 1 1 1 1 1 1 1 1 1 1 1 1 1 1 1 1 1 1 1 1 1 1 1 1 1 1 1 1 1 1 1 1 1 1 1 1 1 1 1 1 1 1 1 1 1 1 1 1 1 1 1 1 1 1 1 1 1 1 1 1 1 1 1 1 1 1 1 1 1 1 1 1 1 1 1 1 1 1 1 1 1 1 1 1 1 1 1 1 1 1 1 1 1 1 1 1 1 1 1 1 1 1 1 1 1 1 1 1 1 1 1 1 1 1 1 1 1 1 1 1 1 1 1 1 1 1 1 1 1 1 1 1 1 1 1 1 1 1 1 1 1 1 1 1 1 1 1 1 1 1 1 1 1 1 1 1 1 1 1 1 1 1 1 1 1 1 1 1 1 1 1 1 1 1 1 1 1 1 1 1 1 1 1 1 1 1 1 1 1 1 1 1 1 1 1 1 1 1 1 1 1 1 1 1 1 1 1 1 1 1 1 1 1 1 1 1 1 1 1 1 1 1 1 1 1 1 1 1 1 1 1 1 1 1 1 1 1 1 1 1 1 1 1 1 1 1 1 1 1 1 1 1 1 1 1 1 1 1 1 1 1 1 1 1 1 1 1 1 1 1 1 1 1 1 1 1 1 1 1 1 1 1 1 1 1 1 1 1 1 1 1 1 1 1 1 1 1 1 1 1 1 1 1 1 1 1 1 1 1 1 1 1 1 1 1 1 1 1 1 1 1 1 1 1 1 1 1 1 1 1 1 1 1 1 1 1 1 1 1 1 1 1 1 1 1 1 1 1 1 1 1 1 1 1 1 1 1 1 1 1 1 1 1 1 1 1 1 1 1 1 1 1 1 1 1 1 1 1 1 1 1 1 1 1 1 1 1 1 1 1 1 1 1 1 1 1 1 1 1 1 1 1 1 1 1 1 1 1 1 1 1 1 1 1 1 1 1 1 1 1 1 1 1 1 1 1 1 1 1 1 1 1 1 1 1 1 1 1 1 1 1 1 1 1 1 1 1 1 1 1 1 1 1 1 1 1 1 1 1 1 1 1 1 1 1 1 1 1 1 1 1 1 1 1 1 1 1 1 1 1 1 1 1 1 1 1 1 1 1 1 1 1 1 1 1 1 1 1 1 1 1 1 1 1 1 1 1 1 1 1 1 1 1 1 1 1 1 1 1 1 1 1 1 1 1 1 1 1 1 1 1 1 1 1 1 1 1 1 1 1 1 1 1 1 1 1 1 1 1 1 1 1 1 1 1 1 1 1 1 1 1 1 1 1 1 1 1 1 1 1 1 1 1 1 1 1 1 1 1 1 1 1 1 1 1 1 1 1 1 1 1 1 1 1 1 1 1 1 1 1 1 1 1 1 1 1 1 1 1 1 1 1 1 1 1 1 1 1 1 1 1 1 1 1 1 1 1 1 1 1 1 1 1 1 1 1 1 1 1 1 1 1 1 1 1 1 1 1 1 1 1 1 1 1 1 1 1 1 1 1 1 1 1 1 1 1 1 1 1 1 1 1 1 1 1 1 1 1 1 1 1 1 1 1 1 1 1 1 1 1 1 1 1 1 1 1 1 1 1 1 1 1 1 1 1 1 1 1 1 1 1 1 1 1 1 1 1 1 1 1 1 1 1 1 1 1 1 1 1 1 1 1 1 1 1 1 1 1 1 1 1 1 1 1 1 1 1 1 1 1 1 1 1 1 1 1 1 1 1 1 1 1 1 1 1 1 1 1 1 1 1 1 1 1 1 1 1 1 1 1 1 1 1 1 1 1 1 1 1 1 1 1 1 1 1 1 1 1 1 1 1 1 1 1 1 1 1 1 1 1 1 1 1 1 1 1 1 1 1 1 1 1 1 1 1 1 1 1 1 1 1 1 1 1 1 1 1 1 1 1 1 1 1 1 1 1 1 1 1 1 1 1 1 1 1 1 1 1 1 1 1 1 1 1 1 1 1 1 1 1 1 1 1 1 1 1 1 1 1 1 1 1 1 1 1 1 1 1 1 1 1 1 1 1 1 1 1 1 1 1 1 1 1 1 1 1 1 1 1 1 1 1 1 1 1 1 1 1 1 1 1 1 1 1 1 1 1 1 1 1 1 1 1 1 1 1 1 1 1 1 1 1 1 1 1 1 1 1 1 1 1 1 1 1 1 1 1 1 1 1 1 1 1 1 1 1 1 1 1 1 1 1 1 1 1 1 1 1 1 1 1 1 1 1 1 1 1 1 1 1 1 1 1 1 1 1 1 1 1 1 1 1 1 1 1 1 1 1 1 1 1 1 1 1 1 1 1 1 1 1 1 1 1 1 1 1 1 1 1 1 1 1 1 1 1 1 1 1 1 1 1 1 1 1 1 1 1 1 1 1 1 1 1 1 1 1 1 1 1 1 1 1 1 1 1 1 1 1 1 1 1 1 1 1 1 1 1 1 1 1 1 1 1 1 1 1 1 1 1 1 1 1 1 1 1 1 1 1 1 1 1 1 1 1 1 1 1 1 1 1 1 1 1 1 1 1 1 1 1 1 1 1 1 1 1 1 1 1 1 1 1 1 1 1 1 1 1 1 1 1 1 1 1 1 1 1 1 1 1 1 1 1 1 1 1 1 1 1 1 1 1 1 1 1 1 1 1 1 1 1 1 1 1 1 1 1 1 1 1 1 1 1 1 1 1 1 1 1 1 1 1 1 1 1 1 1 1 1 1 1 1 1 1 1 1 1 1 1 1 1 1 1 1 1 1 1 1 1 1 1 1 1 1 1 1 1 1 1 1 1 1 1 1 1 1 1 1 1 1 1 1 1 1 1 1 1 1 1 1 1 1 1 1 1 1 1 1 1 1 1 1 1 1 1 1 1 1 1 1 1 1 1 1 1 1 1 1 1 1 1 1 1 1 1 1 1 1 1 1 1 1 1 1 1 1 1 1 1 1 1 1 1 1 1 1 1 1 1 1 1 1 1 1 1 1 1 1 1 1 1 1 1 1 1 1 1 1 1 1 1 1 1 1 1 1 1 1 1 1 1 1 1 1 1 1 1 1 1 1 1 1 1 1 1 1 1 1 1 1 1 1 1 1 1 1 1 1 1 1 1 1 1 1 1 1 1 1 1 1 1 1 1 1 1 1 1 1 1 1 1 1 1 1 1 1 1 1 1 1 1 1 1 1 1 1 1 1 1 1 1 1 1 1 1 1 1 1 1 1 1 1 1 1 1 1 1 1 1 1 1 1 1 1 1 1 1 1 1 1 1 1 1 1 1 1 1 1 1 1 1 1 1 1 1 1 1 1 1 1 1 1 1 1 1 1 1 1 1 1 1 1 1 1 1 1 1 1 1 1 1 1 1 1 1 1 1 1 1 1 1 1 1 1 1 1 1 1 1 1 1 1 1 1 1 1 1 1 1 1 1 1 1 1 1 1 1 1 1 1 1 1 1 1 1 1 1 1 1 1 1 1 1 1 1 1 1 1 1 1 1 1 1 1 1 1 1 1 1 1 1 1 1 1 1 1 1 1 1 1 1 1 1 1 1 1 1 1 1 1 1 1 1 1 1 1 1 1 1 1 1 1 1 1 1 1 1 1 1 1 1 1 1 1 1 1 1 1 1 1 1 1 1 1 1 1 1 1 1 1 1 1 1 1 1 1 1 1 1 1 1 1 1 1 1 1 1 1 1 1 1 1 1 1 1 1 1 1 1 1 1 1 1 1 1 1 1 1 1 1 1 1 1 1 1 1 1 1 1 1 1 1 1 1 1 1 1 1 1 1 1 1 1 1 1 1 1 1 1 1 1 1 1 1 1 1 1 1 1 1 1 1 1 1 1 1 1 1 1 1 1 1 1 1 1 1 1 1 1 1 1 1 1 1 1 1 1 1 1 1 1 1 1 1 1 1 1 1 1 1 1 1 1 1 1 1 1 1 1 1 1 1 1 1 1 1 1 1 1 1 1 1 1 1 1 1 1 1 1 1 1 1 1 1 1 1 1 1 1 1 1 1 1 1 1 1 1 1 1 1 1 1 1 1 1 1 1 1 1 1 1 1 1 1 1 1 1 1 1 1 1 1 1 1 1 1 1 1 1 1 1 1 1 1 1 1 1 1 1 1 1 1 1 1 1 1 1 1 1 1 1 1 1 1 1 1 1 1 1 1 1 1 1 1 1 1 1 1 1 1 1 1 1 1 1 1 1 1 1 1 1 1 1 1 1 1 1 1 1 1 1 1 1 1 1 1 1 1 1 1 1 1 1 1 1 1 1 1 1 1 1 1 1 1 1 1 1 1 1 1 1 1 1 1 1 1 1 1 1 1 1 1 1 1 1 1 1 1 1 1 1 1 1 1 1 1 1 1 1 1 1 1 1 1 1 1 1 1 1 1 1 1 1 1 1 1 1 1 1 1 1 1 1 1 1 1 1 1 1 1 1 1 1 1 1 1 1 1 1 1 1 1 1 1 1 1 1 1 1 1 1 1 1 1 1 1 1 1 1 1 1 1 1 1 1 1 1 1 1 1 1 1 1 1 1 1 1 1 1 1 1 1 1 1 1 1 1 1 1 1 1 1 1 1 1 1 1 1 1 1 1 1 1 1 1 1 1 1 1 1 1 1 1 1 1 1 1 1 1 1 1 1 1 1 1 1 1 1 1 1 1 1 1 1 1 1 1 1 1 1 1 1 1 1 1 1 1 1 1 1 1 1 1 1 1 1 1 1 1 1 1 1 1 1 1 1 1 1 1 1 1 1 1 1 1 1 1 1 1 1 1 1 1 1 1 1 1 1 1 1 1 1 1 1 1 1 1 1 1 1 1 1 1 1 1 1 1 1 1 1 1 1 1 1 1 1 1 1 1 1 1 1 1 1 1 1 1 1 1 1 1 1 1 1 1 1 1 1 1 1 1 1 1 1 1 1 1 1 1 1 1 1 1 1 1 1 1 1 1 1 1 1 1 1 1 1 1 1 1 1 1 1 1 1 1 1 1 1 1 1 1 1 1 1 1 1 1 1 1 1 1 1 1 1 1 1 1 1 1 1 1 1 1 1 1 1 1 1 1 1 1 1 1 1 1 1 1 1 1 1 1 1 1 1 1 1 1 1 1 1 1 1 1 1 1 1 1 1 1 1 1 1 1 1 1 1 1 1 1 1 1 1 1 1 1 1 1 1 1 1 1 1 1 1 1 1 1 1 1 1 1 1 1 1 1 1 1 1 1 1 1 1 1 1 1 1 1 1 1 1 1 1 1 1 1 1 1 1 1 1 1 1 1 1 1 1 1 1 1 1 1 1 1 1 1 1 1 1 1 1 1 1 1 1 1 1 1 1 1 1 1 1 1 1 1 1 1 1 1 1 1 1 1 1 1 1 1 1 1 1 1 1 1 1 1 1 1 1 1 1 1 1 1 1 1 1 1 1 1 1 1 1 1 1 1 1 1 1 1 1 1 1 1 1 1 1 1 1 1 1 1 1 1 1 1 1 1 1 1 1 1 1 1 1 1 1 1 1 1 1 1 1 1 1 1 1 1 1 1 1 1 1 1 1 1 1 1 1 1 1 1 1 1 1 1 1 1 1 1 1 1 1 1 1 1 1 1 1 1 1 1 1 1 1 1 1 1 1 1 1 1 1 1 1 1 1 1 1 1 1 1 1 1 1 1 1 1 1 1 1 1 1 1 1 1 1 1 1 1 1 1 1 1 1 1 1 1 1 1 1 1 1 1 1 1 1 1 1 1 1 1 1 1 1 1 1 1 1 1 1 1 1 1 1 1 1 1 1 1 1 1 1 1 1 1 1 1 1 1 1 1 1 1 1 1 1 1 1 1 1 1 1 1 1 1 1 1 1 1 1 1 1 1 1 1 1 1 1 1 1 1 1 1 1 1 1 1 1 1 1 1 1 1 1 1 1 1 1 1 1 1 1 1 1 1 1 1 1 1 1 1 1 1 1 1 1 1 1 1 1 1 1 1 1 1 1 1 1 1 1 1 1 1 1 1 1 1 1 1 1 1 1 1 1 1 1 1 1 1 1 1 1 1 1 1 1 1 1 1 1 1 1 1 1 1 1 1 1 1 1 1 1 1 1 1 1 1 1 1 1 1 1 1 1 1 1 1 1 1 1 1 1 1 1 1 1 1 1 1 1 1 1 1 1 1 1 1 1 1 1 1 1 1 1 1 1 1 1 1 1 1 1 1 1 1 1 1 1 1 1 1 1 1 1 1 1 1 1 1 1 1 1 1 1 1 1 1 1 1 1 1 1 1 1 1 1 1 1 1 1 1 1 1 1 1 1 1 1 1 1 1 1 1 1 1 1 1 1 1 1 1 1 1 1 1 1 1 1 1 1 1 1 1 1 1 1 1 1 1 1 1 1 1 1 1 1 1 1 1 1 1 1 1 1 1 1 1 1 1 1 1 1 1 1 1 1 1 1 1 1 1 1 1 1 1 1 1 1 1 1 1 1 1 1 1 1 1 1 1 1 1 1 1 1 1 1 1 1 1 1 1 1 1 1 1 1 1 1 1 1 1 1 1 1 1 1 1 1 1 1 1 1 1 1 1 1 1 1 1 1 1 1 1 1 1 1 1 1 1 1 1 1 1 1 1 1 1 1 1 1 1 1 1 1 1 1 1 1 1 1 1 1 1 1 1 1 1 1 1 1 1 1 1 1 1 1 1 1 1 1 1 1 1 1 1 1 1 1 1 1 1 1 1 1 1 1 1 1 1 1 1 1 1 1 1 1 1 1 1 1 1 1 1 1 1 1 1 1 1 1 1 1 1 1 1 1 1 1 1 1 1 1 1 1 1 1 1 1 1 1 1 1 1 1 1 1 1 1 1 1 1 1 1 1 1 1 1 1 1 1 1 1 1 1 1 1 1 1 1 1 1 1 1 1 1 1 1 1 1 1 1 1 1 1 1 1 1 1 1 1 1 1 1 1 1 1 1 1 1 1 1 1 1 1 1 1 1 1 1 1 1 1 1 1 1 1 1 1 1 1 1 1 1 1 1 1 1 1 1 1 1 1 1 1 1 1 1 1 1 1 1 1 1 1 1 1 1 1 1 1 1 1 1 1 1 1 1 1 1 1 1 1 1 1 1 1 1 1 1 1 1 1 1 1 1 1 1 1 1 1 1 1 1 1 1 1 1 1 1 1 1 1 1 1 1 1 1 1 1 1 1 1 1 1 1 1 1 1 1 1 1 1 1 1 1 1 1 1 1 1 1 1 1 1 1 1 1 1 1 1 1 1 1 1 1 1 1 1 1 1 1 1 1 1 1 1 1 1 1 1 1 1 1 1 1 1 1 1 1 1 1 1 1 1 1 1 1 1 1 1 1 1 1 1 1 1 1 1 1 1 1 1 1 1 1 1 1 1 1 1 1 1 1 1 1 1 1 1 1 1 1 1 1 1 1 1 1 1 1 1 1 1 1 1 1 1 1 1 1 1 1 1 1 1 1 1 1 1 1 1 1 1 1 1 1 1 1 1 1 1 1 1 1 1 1 1 1 1 1 1 1 1 1 1 1 1 1 1 1 1 1 1 1 1 1 1 1 1 1 1 1 1 1 1 1 1 1 1 1 1 1 1 1 1 1 1 1 1 1 1 1 1 1 1 1 1 1 1 1 1 1 1 1 1 1 1 1 1 1 1 1 1 1 1 1 1 1 1 1 1 1 1 1 1 1 1 1 1 1 1 1 1 1 1 1 1 1 1 1 1 1 1 1 1 1 1 1 1 1 1 1 1 1 1 1 1 1 1 1 1 1 1 1 1 1 1 1 1 1 1 1 1 1 1 1 1 1 1 1 1 1 1 1 1 1 1 1 1 1 1 1 1 1 1 1 1 1 1 1 1 1 1 1 1 1 1 1 1 1 1 1 1 1 1 1 1 1 1 1 1 1 1 1 1 1 1 1 1 1 1 1 1 1 1 1 1 1 1 1 1 1 1 1 1 1 1 1 1 1 1 1 1 1 1 1 1 1 1 1 1 1 1 1 1 1 1 1 1 1 1 1 1 1 1 1 1 1 1 1 1 1 1 1 1 1 1 1 1 1 1 1 1 1 1 1 1 1 1 1 1 1 1 1 1 1 1 1 1 1 1 1 1 1 1 1 1 1 1 1 1 1 1 1 1 1 1 1 1 1 1 1 1 1 1 1 1 1 1 1 1 1 1 1 1 1 1 1 1 1 1 1 1 1 1 1 1 1 1 1 1 1 1 1 1 1 1 1 1 1 1 1 1 1 1 1 1 1 1 1 1 1 1 1 1 1 1 1 1 1 1 1 1 1 1 1 1 1 1 1 1 1 1 1 1 1 1 1 1 1 1 1 1 1 1 1 1 1 1 1 1 1 1 1 1 1 1 1 1 1 1 1 1 1 1 1 1 1 1 1 1 1 1 1 1 1 1 1 1 1 1 1 1 1 1 1 1 1 1 1 1 1 1 1 1 1 1 1 1 1 1 1 1 1 1 1 1 1 1 1 1 1 1 1 1 1 1 1 1 1 1 1 1 1 1 1 1 1 1 1 1 1 1 1 1 1 1 1 1 1 1 1 1 1 1 1 1 1 1 1 1 1 1 1 1 1 1 1 1 1 1 1 1 1 1 1 1 1 1 1 1 1 1 1 1 1 1 1 1 1 1 1 1 1 1 1 1 1 1 1 1 1 1 1 1 1 1 1 1 1 1 1 1 1 1 1 1 1 1 1 1 1 1 1 1 1 1 1 1 1 1 1 1 1 1 1 1 1 1 1 1 1 1 1 1 1 1 1 1 1 1 1 1 1 1 1 1 1 1 1 1 1 1 1 1 1 1 1 1 1 1 1 1 1 1 1 1 1 1 1 1 1 1 1 1 1 1 1 1 1 1 1 1 1 1 1 1 1 1 1 1 1 1 1 1 1 1 1 1 1 1 1 1 1 1 1 1 1 1 1 1 1 1 1 1 1 1 1 1 1 1 1 1 1 1 1 1 1 1 1 1 1 1 1 1 1 1 1 1 1 1 1 1 1 1 1 1 1 1 1 1 1 1 1 1 1 1 1 1 1 1 1 1 1 1 1 1 1 1 1 1 1 1 1 1 1 1 1 1 1 1 1 1 1 1 1 1 1 1 1 1 1 1 1 1 1 1 1 1 1 1 1 1 1 1 1 1 1 1 1 1 1 1 1 1 1 1 1 1 1 1 1 1 1 1 1 1 1 1 1 1 1 1 1 1 1 1 1 1 1 1 1 1 1 1 1 1 1 1 1 1 1 1 1 1 1 1 1 1 1 1 1 1 1 1 1 1 1 1 1 1 1 1 1 1 1 1 1 1 1 1 1 1 1 1 1 1 1 1 1 1 1 1 1 1 1 1 1 1 1 1 1 1 1 1 1 1 1 1 1 1 1 1 1 1 1 1 1 1 1 1 1 1 1 1 1 1 1 1 1 1 1 1 1 1 1 1 1 1 1 1 1 1 1 1 1 1 1 1 1 1 1 1 1 1 1 1 1 1 1 1 1 1 1 1 1 1 1 1 1 1 1 1 1 1 1 1 1 1 1 1 1 1 1 1 1 1 1 1 1 1 1 1 1 1 1 1 1 1 1 1 1 1 1 1 1 1 1 1 1 1 1 1 1 1 1 1 1 1 1 1 1 1 1 1 1 1 1 1 1 1 1 1 1 1 1 1 1 1 1 1 1 1 1 1 1 1 1 1 1 1 1 1 1 1 1 1 1 1 1 1 1 1 1 1 1 1 1 1 1 1 1 1 1 1 1 1 1 1 1 1 1 1 1 1 1 1 1 1 1 1 1 1 1 1 1 1 1 1 1 1 1 1 1 1 1 1 1 1 1 1 1 1 1 1 1 1 1 1 1 1 1 1 1 1 1 1 1 1 1 1 1 1 1 1 1 1 1 1 1 1 1 1 1 1 1 1 1 1 1 1 1 1 1 1 1 1 1 1 1 1 1 1 1 1 1 1 1 1 1 1 1 1 1 1 1 1 1 1 1 1 1 1 1 1 1 1 1 1 1 1 1 1 1 1 1 1 1 1 1 1 1 1 1 1 1 1 1 1 1 1 1 1 1 1 1 1 1 1 1 1 1 1 1 1 1 1 1 1 1 1 1 1 1 1 1 1 1 1 1 1 1 1 1 1 1 1 1 1 1 1 1 1 1 1 1 1 1 1 1 1 1 1 1 1 1 1 1 1 1 1 1 1 1 1 1 1 1 1 1 1 1 1 1 1 1 1 1 1 1 1 1 1 1 1 1 1 1 1 1 1 1 1 1 1 1 1 1 1 1 1 1 1 1 1 1 1 1 1 1 1 1 1 1 1 1 1 1 1 1 1 1 1 1 1 1 1 1 1 1 1 1 1 1 1 1 1 1 1 1 1 1 1 1 1 1 1 1 1 1 1 1 1 1 1 1 1 1 1 1 1 1 1 1 1 1 1 1 1 1 1 1 1 1 1 1 1 1 1 1 1 1 1 1 1 1 1 1 1 1 1 1 1 1 1 1 1 1 1 1 1 1 1 1 1 1 1 1 1 1 1 1 1 1 1 1 1 1 1 1 1 1 1 1 1 1 1 1 1 1 1 1 1 1 1 1 1 1 1 1 1 1 1 1 1 1 1 1 1 1 1 1 1 1 1 1 1 1 1 1 1 1 1 1 1 1 1 1 1 1 1 1 1 1 1 1 1 1 1 1 1 1 1 1 1 1 1 1 1 1 1 1 1 1 1 1 1 1 1 1 1 1 1 1 1 1 1 1 1 1 1 1 1 1 1 1 1 1 1 1 1 1 1 1 1 1 1 1 1 1 1 1 1 1 1 1 1 1 1 1 1 1 1 1 1 1 1 1 1 1 1 1 1 1 1 1 1 1 1 1 1 1 1 1 1 1 1 1 1 1 1 1 1 1 1 1 1 1 1 1 1 1 1 1 1 1 1 1 1 1 1 1 1 1 1 1 1 1 1 1 1 1 1 1 1 1 1 1 1 1 1 1 1 1 1 1 1 1 1 1 1 1 1 1 1 1 1 1 1 1 1 1 1 1 1 1 1 1 1 1 1 1 1 1 1 1 1 1 1 1 1 1 1 1 1 1 1 1 1 1 1 1 1 1 1 1 1 1 1 1 1 1 1 1 1 1 1 1 1 1 1 1 1 1 1 1 1 1 1 1 1 1 1 1 1 1 1 1 1 1 1 1 1 1 1 1 1 1 1 1 1 1 1 1 1 1 1 1 1 1 1 1 1 1 1 1 1 1 1 1 1 1 1 1 1 1 1 1 1 1 1 1 1 1 1 1 1 1 1 1 1 1 1 1 1 1 1 1 1 1 1 1 1 1 1 1 1 1 1 1 1 1 1 1 1 1 1 1 1 1 1 1 1 1 1 1 1 1 1 1 1 1 1 1 1 1 1 1 1 1 1 1 1 1 1 1 1 1 1 1 1 1 1 1 1 1 1 1 1 1 1 1 1 1 1 1 1 1 1 1 1 1 1 1 1 1 1 1 1 1 1 1 1 1 1 1 1 1 1 1 1 1 1 1 1 1 1 1 1 1 1 1 1 1 1 1 1 1 1 1 1 1 1 1 1 1 1 1 1 1 1 1 1 1 1 1 1 1 1 1 1 1 1 1 1 1 1 1 1 1 1 1 1 1 1 1 1 1 1 1 1 1 1 1 1 1 1 1 1 1 1 1 1 1 1 1 1 1 1 1 1 1 1 1 1 1 1 1 1 1 1 1 1 1 1 1 1 1 1 1 1 1 1 1 1 1 1 1 1 1 1 1 1 1 1 1 1 1 1 1 1 1 1 1 1 1 1 1 1 1 1 1 1 1 1 1 1 1 1 1 1 1 1 1 1 1 1 1 1 1 1 1 1 1 1 1 1 1 1 1 1 1 1 1 1 1 1 1 1 1 1 1 1 1 1 1 1 1 1 1 1 1 1 1 1 1 1 1 1 1 1 1 1 1 1 1 1 1 1 1 1 1 1 1 1 1 1 1 1 1 1 1 1 1 1 1 1 1 1 1 1 1 1 1 1 1 1 1 1 1 1 1 1 1 1 1 1 1 1 1 1 1 1 1 1 1 1 1 1 1 1 1 1 1 1 1 1 1 1 1 1 1 1 1 1 1 1 1 1 1 1 1 1 1 1 1 1 1 1 1 1 1 1 1 1 1 1 1 1 1 1 1 1 1 1 1 1 1 1 1 1 1 1 1 1 1 1 1 1 1 1 1 1 1 1 1 1 1 1 1 1 1 1 1 1 1 1 1 1 1 1 1 1 1 1 1 1 1 1 1 1 1 1 1 1 1 1 1 1 1 1 1 1 1 1 1 1 1 1 1 1 1 1 1 1 1 1 1 1 1 1 1 1 1 1 1 1 1 1 1 1 1 1 1 1 1 1 1 1 1 1 1 1 1 1 1 1 1 1 1 1 1 1 1 1 1 1 1 1 1 1 1 1 1 1 1 1 1 1 1 1 1 1 1 1 1 1 1 1 1 1 1 1 1 1 1 1 1 1 1 1 1 1 1 1 1 1 1 1 1 1 1 1 1 1 1 1 1 1 1 1 1 1 1 1 1 1 1 1 1 1 1 1 1 1 1 1 1 1 1 1 1 1 1 1 1 1 1 1 1 1 1 1 1 1 1 1 1 1 1 1 1 1 1 1 1 1 1 1 1 1 1 1 1 1 1 1 1 1 1 1 1 1 1 1 1 1 1 1 1 1 1 1 1 1 1 1 1 1 1 1 1 1 1 1 1 1 1 1 1 1 1 1 1 1 1 1 1 1 1 1 1 1 1 1 1 1 1 1 1 1 1 1 1 1 1 1 1 1 1 1 1 1 1 1 1 1 1 1 1 1 1 1 1 1 1 1 1 1 1 1 1 1 1 1 1 1 1 1 1 1 1 1 1 1 1 1 1 1 1 1 1 1 1 1 1 1 1 1 1 1 1 1 1 1 1 1 1 1 1 1 1 1 1 1 1 1 1 1 1 1 1 1 1 1 1 1 1 1 1 1 1 1 1 1 1 1 1 1 1 1 1 1 1 1 1 1 1 1 1 1 1 1 1 1 1 1 1 1 1 1 1 1 1 1 1 1 1 1 1 1 1 1 1 1 1 1 1 1 1 1 1 1 1 1 1 1 1 1 1 1 1 1 1 1 1 1 1 1 1 1 1 1 1 1 1 1 1 1 1 1 1 1 1 1 1 1 1 1 1 1 1 1 1 1 1 1 1 1 1 1 1 1 1 1 1 1 1 1 1 1 1 1 1 1 1 1 1 1 1 1 1 1 1 1 1 1 1 1 1 1 1 1 1 1 1 1 1 1 1 1 1 1 1 1 1 1 1 1 1 1 1 1 1 1 1 1 1 1 1 1 1 1 1 1 1 1 1 1 1 1 1 1 1 1 1 1 1 1 1 1 1 1 1 1 1 1 1 1 1 1 1 1 1 1 1 1 1 1 1 1 1 1 1 1 1 1 1 1 1 1 1 1 1 1 1 1 1 1 1 1 1 1 1 1 1 1 1 1 1 1 1 1 1 1 1 1 1 1 1 1 1 1 1 1 1 1 1 1 1 1 1 1 1 1 1 1 1 1 1 1 1 1 1 1 1 1 1 1 1 1 1 1 1 1 1 1 1 1 1 1 1 1 1 1 1 1 1 1 1 1 1 1 1 1 1 1 1 1 1 1 1 1 1 1 1 1 1 1 1 1 1 1 1 1 1 1 1 1 1 1 1 1 1 1 1 1 1 1 1 1 1 1 1 1 1 1 1 1 1 1 1 1 1 1 1 1 1 1 1 1 1 1 1 1 1 1 1 1 1 1 1 1 1 1 1 1 1 1 1 1 1 1 1 1 1 1 1 1 1 1 1 1 1 1 1 1 1 1 1 1 1 1 1 1 1 1 1 1 1 1 1 1 1 1 1 1 1 1 1 1 1 1 1 1 1 1 1 1 1 1 1 1 1 1 1 1 1 1 1 1 1 1 1 1 1 1 1 1 1 1 1 1 1 1 1 1 1 1 1 1 1 1 1 1 1 1 1 1 1 1 1 1 1 1 1 1 1 1 1 1 1 1 1 1 1 1 1 1 1 1 1 1 1 1 1 1 1 1 1 1 1 1 1 1 1 1 1 1 1 1 1 1 1 1 1 1 1 1 1 1 1 1 1 1 1 1 1 1 1 1 1 1 1 1 1 1 1 1 1 1 1 1 1 1 1 1 1 1 1 1 1 1 1 1 1 1 1 1 1 1 1 1 1 1 1 1 1 1 1 1 1 1 1 1 1 1 1 1 1 1 1 1 1 1 1 1 1 1 1 1 1 1 1 1 1 1 1 1 1 1 1 1 1 1 1 1 1 1 1 1 1 1 1 1 1 1 1 1 1 1 1 1 1 1 1 1 1 1 1 1 1 1 1 1 1 1 1 1 1 1 1 1 1 1 1 1 1 1 1 1 1 1 1 1 1 1 1 1 1 1 1 1 1 1 1 1 1 1 1 1 1 1 1 1 1 1 1 1 1 1 1 1 1 1 1 1 1 1 1 1 1 1 1 1 1 1 1 1 1 1 1 1 1 1 1 1 1 1 1 1 1 1 1 1 1 1 1 1 1 1 1 1 1 1 1 1 1 1 1 1 1 1 1 1 1 1 1 1 1 1 1 1 1 1 1 1 1 1 1 1 1 1 1 1 1 1 1 1 1 1 1 1 1 1 1 1 1 1 1 1 1 1 1 1 1 1 1 1 1 1 1 1 1 1 1 1 1 1 1 1 1 1 1 1 1 1 1 1 1 1 1 1 1 1 1 1 1 1 1 1 1 1 1 1 1 1 1 1 1 1 1 1 1 1 1 1 1 1 1 1 1 1 1 1 1 1 1 1 1 1 1 1 1 1 1 1 1 1 1 1 1 1 1 1 1 1 1 1 1 1 1 1 1 1 1 1 1 1 1 1 1 1 1 1 1 1 1 1 1 1 1 1 1 1 1 1 1 1 1 1 1 1 1 1 1 1 1 1 1 1 1 1 1 1 1 1 1 1 1 1 1 1 1 1 1 1 1 1 1 1 1 1 1 1 1 1 1 1 1 1 1 1 1 1 1 1 1 1 1 1 1 1 1 1 1 1 1 1 1 1 1 1 1 1 1 1 1 1 1 1 1 1 1 1 1 1 1 1 1 1 1 1 1 1 1 1 1 1 1 1 1 1 1 1 1 1 1 1 1 1 1 1 1 1 1 1 1 1 1 1 1 1 1 1 1 1 1 1 1 1 1 1 1 1 1 1 1 1 1 1 1 1 1 1 1 1 1 1 1 1 1 1 1 1 1 1 1 1 1 1 1 1 1 1 1 1 1 1 1 1 1 1 1 1 1 1 1 1 1 1 1 1 1 1 1 1 1 1 1 1 1 1 1 1 1 1 1 1 1 1 1 1 1 1 1 1 1 1 1 1 1 1 1 1 1 1 1 1 1 1 1 1 1 1 1 1 1 1 1 1 1 1 1 1 1 1 1 1 1 1 1 1 1 1 1 1 1 1 1 1 1 1 1 1 1 1 1 1 1 1 1 1 1 1 1 1 1 1 1 1 1 1 1 1 1 1 1 1 1 1 1 1 1 1 1 1 1 1 1 1 1 1 1 1 1 1 1 1 1 1 1 1 1 1 1 1 1 1 1 1 1 1 1 1 1 1 1 1 1 1 1 1 1 1 1 1 1 1 1 1 1 1 1 1 1 1 1 1 1 1 1 1 1 1 1 1 1 1 1 1 1 1 1 1 1 1 1 1 1 1 1 1 1 1 1 1 1 1 1 1 1 1 1 1 1 1 1 1 1 1 1 1 1 1 1 1 1 1 1 1 1 1 1 1 1 1 1 1 1 1 1 1 1 1 1 1 1 1 1 1 1 1 1 1 1 1 1 1 1 1 1 1 1 1 1 1 1 1 1 1 1 1 1 1 1 1 1 1 1 1 1 1 1 1 1 1 1 1 1 1 1 1 1 1 1 1 1 1 1 1 1 1 1 1 1 1 1 1 1 1 1 1 1 1 1 1 1 1 1 1 1 1 1 1 1 1 1 1 1 1 1 1 1 1 1 1 1 1 1 1 1 1 1 1 1 1 1 1 1 1 1 1 1 1 1 1 1 1 1 1 1 1 1 1 1 1 1 1 1 1 1 1 1 1 1 1 1 1 1 1 1 1 1 1 1 1 1 1 1 1 1 1 1 1 1 1 1 1 1 1 1 1 1 1 1 1 1 1 1 1 1 1 1 1 1 1 1 1 1 1 1 1 1 1 1 1 1 1 1 1 1 1 1 1 1 1 1 1 1 1 1 1 1 1 1 1 1 1 1 1 1 1 1 1 1 1 1 1 1 1 1 1 1 1 1 1 1 1 1 1 1 1 1 1 1 1 1 1 1 1 1 1 1 1 1 1 1 1 1 1 1 1 1 1 1 1 1 1 1 1 1 1 1 1 1 1 1 1 1 1 1 1 1 1 1 1 1 1 1 1 1 1 1 1 1 1 1 1 1 1 1 1 1 1 1 1 1 1 1 1 1 1 1 1 1 1 1 1 1 1 1 1 1 1 1 1 1 1 1 1 1 1 1 1 1 1 1 1 1 1 1 1 1 1 1 1 1 1 1 1 1 1 1 1 1 1 1 1 1 1 1 1 1 1 1 1 1 1 1 1 1 1 1 1 1 1 1 1 1 1 1 1 1 1 1 1 1 1 1 1 1 1 1 1 1 1 1 1 1 1 1 1 1 1 1 1 1 1 1 1 1 1 1 1 1 1 1 1 1 1 1 1 1 1 1 1 1 1 1 1 1 1 1 1 1 1 1 1 1 1 1 1 1 1 1 1 1 1 1 1 1 1 1 1 1 1 1 1 1 1 1 1 1 1 1 1 1 1 1 1 1 1 1 1 1 1 1 1 1 1 1 1 1 1 1 1 1 1 1 1 1 1 1 1 1 1 1 1 1 1 1 1 1 1 1 1 1 1 1 1 1 1 1 1 1 1 1 1 1 1 1 1 1 1 1 1 1 1 1 1 1 1 1 1 1 1 1 1 1 1 1 1 1 1 1 1 1 1 1 1 1 1 1 1 1 1 1 1 1 1 1 1 1 1 1 1 1 1 1 1 1 1 1 1 1 1 1 1 1 1 1 1 1 1 1 1 1 1 1 1 1 1 1 1 1 1 1 1 1 1 1 1 1 1 1 1 1 1 1 1 1 1 1 1 1 1 1 1 1 1 1 1 1 1 1 1 1 1 1 1 1 1 1 1 1 1 1 1 1 1 1 1 1 1 1 1 1 1 1 1 1 1 1 1 1 1 1 1 1 1 1 1 1 1 1 1 1 1 1 1 1 1 1 1 1 1 1 1 1 1 1 1 1 1 1 1 1 1 1 1 1 1 1 1 1 1 1 1 1 1 1 1 1 1 1 1 1 1 1 1 1 1 1 1 1 1 1 1 1 1 1 1 1 1 1 1 1 1 1 1 1 1 1 1 1 1 1 1 1 1 1 1 1 1 1 1 1 1 1 1 1 1 1 1 1 1 1 1 1 1 1 1 1 1 1 1 1 1 1 1 1 1 1 1 1 1 1 1 1 1 1 1 1 1 1 1 1 1 1 1 1 1 1 1 1 1 1 1 1 1 1 1 1 1 1 1 1 1 1 1 1 1 1 1 1 1 1 1 1 1 1 1 1 1 1 1 1 1 1 1 1 1 1 1 1 1 1 1 1 1 1 1 1 1 1 1 1 1 1 1 1 1 1 1 1 1 1 1 1 1 1 1 1 1 1 1 1 1 1 1 1 1 1 1 1 1 1 1 1 1 1 1 1 1 1 1 1 1 1 1 1 1 1 1 1 1 1 1 1 1 1 1 1 1 1 1 1 1 1 1 1 1 1 1 1 1 1 1 1 1 1 1 1 1 1 1 1 1 1 1 1 1 1 1 1 1 1 1 1 1 1 1 1 1 1 1 1 1 1 1 1 1 1 1 1 1 1 1 1 1 1 1 1 1 1 1 1 1 1 1 1 1 1 1 1 1 1 1 1 1 1 1 1 1 1 1 1 1 1 1 1 1 1 1 1 1 1 1 1 1 1 1 1 1 1 1 1 1 1 1 1 1 1 1 1 1 1 1 1 1 1 1 1 1 1 1 1 1 1 1 1 1 1 1 1 1 1 1 1 1 1 1 1 1 1 1 1 1 1 1 1 1 1 1 1 1 1 1 1 1 1 1 1 1 1 1 1 1 1 1 1 1 1 1 1 1 1 1 1 1 1 1 1 1 1 1 1 1 1 1 1 1 1 1 1 1 1 1 1 1 1 1 1 1 1 1 1 1 1 1 1 1 1 1 1 1 1 1 1 1 1 1 1 1 1 1 1 1 1 1 1 1 1 1 1 1 1 1 1 1 1 1 1 1 1 1 1 1 1 1 1 1 1 1 1 1 1 1 1 1 1 1 1 1 1 1 1 1 1 1 1 1 1 1 1 1 1 1 1 1 1 1 1 1 1 1 1 1 1 1 1 1 1 1 1 1 1 1 1 1 1 1 1 1 1 1 1 1 1 1 1 1 1 1 1 1 1 1 1 1 1 1 1 1 1 1 1 1 1 1 1 1 1 1 1 1 1 1 1 1 1 1 1 1 1 1 1 1 1 1 1 1 1 1 1 1 1 1 1 1 1 1 1 1 1 1 1 1 1 1 1 1 1 1 1 1 1 1 1 1 1 1 1 1 1 1 1 1 1 1 1 1 1 1 1 1 1 1 1 1 1 1 1 1 1 1 1 1 1 1 1 1 1 1 1 1 1 1 1 1 1 1 1 1 1 1 1 1 1 1 1 1 1 1 1 1 1 1 1 1 1 1 1 1 1 1 1 1 1 1 1 1 1 1 1 1 1 1 1 1 1 1 1 1 1 1 1 1 1 1 1 1 1 1 1 1 1 1 1 1 1 1 1 1 1 1 1 1 1 1 1 1 1 1 1 1 1 1 1 1 1 1 1 1 1 1 1 1 1 1 1 1 1 1 1 1 1 1 1 1 1 1 1 1 1 1 1 1 1 1 1 1 1 1 1 1 1 1 1 1 1 1 1 1 1 1 1 1 1 1 1 1 1 1 1 1 1 1 1 1 1 1 1 1 1 1 1 1 1 1 1 1 1 1 1 1 1 1 1 1 1 1 1 1 1 1 1 1 1 1 1 1 1 1 1 1 1 1 1 1 1 1 1 1 1 1 1 1 1 1 1 1 1 1 1 1 1 1 1 1 1 1 1 1 1 1 1 1 1 1 1 1 1 1 1 1 1 1 1 1 1 1 1 1 1 1 1 1 1 1 1 1 1 1 1 1 1 1 1 1 1 1 1 1 1 1 1 1 1 1 1 1 1 1 1 1 1 1 1 1 1 1 1 1 1 1 1 1 1 1 1 1 1 1 1 1 1 1 1 1 1 1 1 1 1 1 1 1 1 1 1 1 1 1 1 1 1 1 1 1 1 1 1 1 1 1 1 1 1 1 1 1 1 1 1 1 1 1 1 1 1 1 1 1 1 1 1 1 1 1 1 1 1 1 1 1 1 1 1 1 1 1 1 1 1 1 1 1 1 1 1 1 1 1 1 1 1 1 1 1 1 1 1 1 1 1 1 1 1 1 1 1 1 1 1 1 1 1 1 1 1 1 1 1 1 1 1 1 1 1 1 1 1 1 1 1 1 1 1 1 1 1 1 1 1 1 1 1 1 1 1 1 1 1 1 1 1 1 1 1 1 1 1 1 1 1 1 1 1 1 1 1 1 1 1 1 1 1 1 1 1 1 1 1 1 1 1 1 1 1 1 1 1 1 1 1 1 1 1 1 1 1 1 1 1 1 1 1 1 1 1 1 1 1 1 1 1 1 1 1 1 1 1 1 1 1 1 1 1 1 1 1 1 1 1 1 1 1 1 1 1 1 1 1 1 1 1 1 1 1 1 1 1 1 1 1 1 1 1 1 1 1 1 1 1 1 1 1 1 1 1 1 1 1 1 1 1 1 1 1 1 1 1 1 1 1 1 1 1 1 1 1 1 1 1 1 1 1 1 1 1 1 1 1 1 1 1 1 1 1 1 1 1 1 1 1 1 1 1 1 1 1 1 1 1 1 1 1 1 1 1 1 1 1 1 1 1 1 1 1 1 1 1 1 1 1 1 1 1 1 1 1 1 1 1 1 1 1 1 1 1 1 1 1 1 1 1 1 1 1 1 1 1 1 1 1 1 1 1 1 1 1 1 1 1 1 1 1 1 1 1 1 1 1 1 1 1 1 1 1 1 1 1 1 1 1 1 1 1 1 1 1 1 1 1 1 1 1 1 1 1 1 1 1 1 1 1 1 1 1 1 1 1 1 1 1 1 1 1 1 1 1 1 1 1 1 1 1 1 1 1 1 1 1 1 1 1 1 1 1 1 1 1 1 1 1 1 1 1 1 1 1 1 1 1 1 1 1 1 1 1 1 1 1 1 1 1 1 1 1 1 1 1 1 1 1 1 1 1 1 1 1 1 1 1 1 1 1 1 1 1 1 1 1 1 1 1 1 1 1 1 1 1 1 1 1 1 1 1 1 1 1 1 1 1 1 1 1 1 1 1 1 1 1 1 1 1 1 1 1 1 1 1 1 1 1 1 1 1 1 1 1 1 1 1 1 1 1 1 1 1 1 1 1 1 1 1 1 1 1 1 1 1 1 1 1 1 1 1 1 1 1 1 1 1 1 1 1 1 1 1 1 1 1 1 1 1 1 1 1 1 1 1 1 1 1 1 1 1 1 1 1 1 1 1 1 1 1 1 1 1 1 1 1 1 1 1 1 1 1 1 1 1 1 1 1 1 1 1 1 1 1 1 1 1 1 1 1 1 1 1 1 1 1 1 1 1 1 1 1 1 1 1 1 1 1 1 1 1 1 1 1 1 1 1 1 1 1 1 1 1 1 1 1 1 1 1 1 1 1 1 1 1 1 1 1 1 1 1 1 1 1 1 1 1 1 1 1 1 1 1 1 1 1 1 1 1 1 1 1 1 1 1 1 1 1 1 1 1 1 1 1 1 1 1 1 1 1 1 1 1 1 1 1 1 1 1 1 1 1 1 1 1 1 1 1 1 1 1 1 1 1 1 1 1 1 1 1 1 1 1 1 1 1 1 1 1 1 1 1 1 1 1 1 1 1 1 1 1 1 1 1 1 1 1 1 1 1 1 1 1 1 1 1 1 1 1 1 1 1 1 1 1 1 1 1 1 1 1 1 1 1 1 1 1 1 1 1 1 1 1 1 1 1 1 1 1 1 1 1 1 1 1 1 1 1 1 1 1 1 1 1 1 1 1 1 1 1 1 1 1 1 1 1 1 1 1 1 1 1 1 1 1 1 1 1 1 1 1 1 1 1 1 1 1 1 1 1 1 1 1 1 1 1 1 1 1 1 1 1 1 1 1 1 1 1 1 1 1 1 1 1 1 1 1 1 1 1 1 1 1 1 1 1 1 1 1 1 1 1 1 1 1 1 1 1 1 1 1 1 1 1 1 1 1 1 1 1 1 1 1 1 1 1 1 1 1 1 1 1 1 1 1 1 1 1 1 1 1 1 1 1 1 1 1 1 1 1 1 1 1 1 1 1 1 1 1 1 1 1 1 1 1 1 1 1 1 1 1 1 1 1 1 1 1 1 1 1 1 1 1 1 1 1 1 1 1 1 1 1 1 1 1 1 1 1 1 1 1 1 1 1 1 1 1 1 1 1 1 1 1 1 1 1 1 1 1 1 1 1 1 1 1 1 1 1 1 1 1 1 1 1 1 1 1 1 1 1 1 1 1 1 1 1 1 1 1 1 1 1 1 1 1 1 1 1 1 1 1 1 1 1 1 1 1 1 1 1 1 1 1 1 1 1 1 1 1 1 1 1 1 1 1 1 1 1 1 1 1 1 1 1 1 1 1 1 1 1 1 1 1 1 1 1 1 1 1 1 1 1 1 1 1 1 1 1 1 1 1 1 1 1 1 1 1 1 1 1 1 1 1 1 1 1 1 1 1 1 1 1 1 1 1 1 1 1 1 1 1 1 1 1 1 1 1 1 1 1 1 1 1 1 1 1 1 1 1 1 1 1 1 1 1 1 1 1 1 1 1 1 1 1 1 1 1 1 1 1 1 1 1 1 1 1 1 1 1 1 1 1 1 1 1 1 1 1 1 1 1 1 1 1 1 1 1 1 1 1 1 1 1 1 1 1 1 1 1 1 1 1 1 1 1 1 1 1 1 1 1 1 1 1 1 1 1 1 1 1 1 1 1 1 1 1 1 1 1 1 1 1 1 1 1 1 1 1 1 1 1 1 1 1 1 1 1 1 1 1 1 1 1 1 1 1 1 1 1 1 1 1 1 1 1 1 1 1 1 1 1 1 1 1 1 1 1 1 1 1 1 1 1 1 1 1 1 1 1 1 1 1 1 1 1 1 1 1 1 1 1 1 1 1 1 1 1 1 1 1 1 1 1 1 1 1 1 1 1 1 1 1 1 1 1 1 1 1 1 1 1 1 1 1 1 1 1 1 1 1 1 1 1 1 1 1 1 1 1 1 1 1 1 1 1 1 1 1 1 1 1 1 1 1 1 1 1 1 1 1 1 1 1 1 1 1 1 1 1 1 1 1 1 1 1 1 1 1 1 1 1 1 1 1 1 1 1 1 1 1 1 1 1 1 1 1 1 1 1 1 1 1 1 1 1 1 1 1 1 1 1 1 1 1 1 1 1 1 1 1 1 1 1 1 1 1 1 1 1 1 1 1 1 1 1 1 1 1 1 1 1 1 1 1 1 1 1 1 1 1 1 1 1 1 1 1 1 1 1 1 1 1 1 1 1 1 1 1 1 1 1 1 1 1 1 1 1 1 1 1 1 1 1 1 1 1 1 1 1 1 1 1 1 1 1 1 1 1 1 1 1 1 1 1 1 1 1 1 1 1 1 1 1 1 1 1 1 1 1 1 1 1 1 1 1 1 1 1 1 1 1 1 1 1 1 1 1 1 1 1 1 1 1 1 1 1 1 1 1 1 1 1 1 1 1 1 1 1 1 1 1 1 1 1 1 1 1 1 1 1 1 1 1 1 1 1 1 1 1 1 1 1 1 1 1 1 1 1 1 1 1 1 1 1 1 1 1 1 1 1 1 1 1 1 1 1 1 1 1 1 1 1 1 1 1 1 1 1 1 1 1 1 1 1 1 1 1 1 1 1 1 1 1 1 1 1 1 1 1 1 1 1 1 1 1 1 1 1 1 1 1 1 1 1 1 1 1 1 1 1 1 1 1 1 1 1 1 1 1 1 1 1 1 1 1 1 1 1 1 1 1 1 1 1 1 1 1 1 1 1 1 1 1 1 1 1 1 1 1 1 1 1 1 1 1 1 1 1 1 1 1 1 1 1 1 1 1 1 1 1 1 1 1 1 1 1 1 1 1 1 1 1 1 1 1 1 1 1 1 1 1 1 1 1 1 1 1 1 1 1 1 1 1 1 1 1 1 1 1 1 1 1 1 1 1 1 1 1 1 1 1 1 1 1 1 1 1 1 1 1 1 1 1 1 1 1 1 1 1 1 1 1 1 1 1 1 1 1 1 1 1 1 1 1 1 1 1 1 1 1 1 1 1 1 1 1 1 1 1 1 1 1 1 1 1 1 1 1 1 1 1 1 1 1 1 1 1 1 1 1 1 1 1 1 1 1 1 1 1 1 1 1 1 1 1 1 1 1 1 1 1 1 1 1 1 1 1 1 1 1 1 1 1 1 1 1 1 1 1 1 1 1 1 1 1 1 1 1 1 1 1 1 1 1 1 1 1 1 1 1 1 1 1 1 1 1 1 1 1 1 1 1 1 1 1 1 1 1 1 1 1 1 1 1 1 1 1 1 1 1 1 1 1 1 1 1 1 1 1 1 1 1 1 1 1 1 1 1 1 1 1 1 1 1 1 1 1 1 1 1 1 1 1 1 1 1 1 1 1 1 1 1 1 1 1 1 1 1 1 1 1 1 1 1 1 1 1 1 1 1 1 1 1 1 1 1 1 1 1 1 1 1 1 1 1 1 1 1 1 1 1 1 1 1 1 1 1 1 1 1 1 1 1 1 1 1 1 1 1 1 1 1 1 1 1 1 1 1 1 1 1 1 1 1 1 1 1 1 1 1 1 1 1 1 1 1 1 1 1 1 1 1 1 1 1 1 1 1 1 1 1 1 1 1 1 1 1 1 1 1 1 1 1 1 1 1 1 1 1 1 1 1 1 1 1 1 1 1 1 1 1 1 1 1 1 1 1 1 1 1 1 1 1 1 1 1 1 1 1 1 1 1 1 1 1 1 1 1 1 1 1 1 1 1 1 1 1 1 1 1 1 1 1 1 1 1 1 1 1 1 1 1 1 1 1 1 1 1 1 1 1 1 1 1 1 1 1 1 1 1 1 1 1 1 1 1 1 1 1 1 1 1 1 1 1 1 1 1 1 1 1 1 1 1 1 1 1 1 1 1 1 1 1 1 1 1 1 1 1 1 1 1 1 1 1 1 1 1 1 1 1 1 1 1 1 1 1 1 1 1 1 1 1 1 1 1 1 1 1 1 1 1 1 1 1 1 1 1 1 1 1 1 1 1 1 1 1 1 1 1 1 1 1 1 1 1 1 1 1 1 1 1 1 1 1 1 1 1 1 1 1 1 1 1 1 1 1 1 1 1 1 1 1 1 1 1 1 1 1 1 1 1 1 1 1 1 1 1 1 1 1 1 1 1 1 1 1 1 1 1 1 1 1 1 1 1 1 1 1 1 1 1 1 1 1 1 1 1 1 1 1 1 1 1 1 1 1 1 1 1 1 1 1 1 1 1 1 1 1 1 1 1 1 1 1 1 1 1 1 1 1 1 1 1 1 1 1 1 1 1 1 1 1 1 1 1 1 1 1 1 1 1 1 1 1 1 1 1 1 1 1 1 1 1 1 1 1 1 1 1 1 1 1 1 1 1 1 1 1 1 1 1 1 1 1 1 1 1 1 1 1 1 1 1 1 1 1 1 1 1 1 1 1 1 1 1 1 1 1 1 1 1 1 1 1 1 1 1 1 1 1 1 1 1 1 1 1 1 1 1 1 1 1 1 1 1 1 1 1 1 1 1 1 1 1 1 1 1 1 1 1 1 1 1 1 1 1 1 1 1 1 1 1 1 1 1 1 1 1 1 1 1 1 1 1 1 1 1 1 1 1 1 1 1 1 1 1 1 1 1 1 1 1 1 1 1 1 1 1 1 1 1 1 1 1 1 1 1 1 1 1 1 1 1 1 1 1 1 1 1 1 1 1 1 1 1 1 1 1 1 1 1 1 1 1 1 1 1 1 1 1 1 1 1 1 1 1 1 1 1 1 1 1 1 1 1 1 1 1 1 1 1 1 1 1 1 1 1 1 1 1 1 1 1 1 1 1 1 1 1 1 1 1 1 1 1 1 1 1 1 1 1 1 1 1 1 1 1 1 1 1 1 1 1 1 1 1 1 1 1 1 1 1 1 1 1 1 1 1 1 1 1 1 1 1 1 1 1 1 1 1 1 1 1 1 1 1 1 1 1 1 1 1 1 1 1 1 1 1 1 1 1 1 1 1 1 1 1 1 1 1 1 1 1 1 1 1 1 1 1 1 1 1 1 1 1 1 1 1 1 1 1 1 1 1 1 1 1 1 1 1 1 1 1 1 1 1 1 1 1 1 1 1 1 1 1 1 1 1 1 1 1 1 1 1 1 1 1 1 1 1 1 1 1 1 1 1 1 1 1 1 1 1 1 1 1 1 1 1 1 1 1 1 1 1 1 1 1 1 1 1 1 1 1 1 1 1 1 1 1 1 1 1 1 1 1 1 1 1 1 1 1 1 1 1 1 1 1 1 1 1 1 1 1 1 1 1 1 1 1 1 1 1 1 1 1 1 1 1 1 1 1 1 1 1 1 1 1 1 1 1 1 1 1 1 1 1 1 1 1 1 1 1 1 1 1 1 1 1 1 1 1 1 1 1 1 1 1 1 1 1 1 1 1 1 1 1 1 1 1 1 1 1 1 1 1 1 1 1 1 1 1 1 1 1 1 1 1 1 1 1 1 1 1 1 1 1 1 1 1 1 1 1 1 1 1 1 1 1 1 1 1 1 1 1 1 1 1 1 1 1 1 1 1 1 1 1 1 1 1 1 1 1 1 1 1 1 1 1 1 1 1 1 1 1 1 1 1 1 1 1 1 1 1 1 1 1 1 1 1 1 1 1 1 1 1 1 1 1 1 1 1 1 1 1 1 1 1 1 1 1 1 1 1 1 1 1 1 1 1 1 1 1 1 1 1 1 1 1 1 1 1 1 1 1 1 1 1 1 1 1 1 1 1 1 1 1 1 1 1 1 1 1 1 1 1 1 1 1 1 1 1 1 1 1 1 1 1 1 1 1 1 1 1 1 1 1 1 1 1 1 1 1 1 1 1 1 1 1 1 1 1 1 1 1 1 1 1 1 1 1 1 1 1 1 1 1 1 1 1 1 1 1 1 1 1 1 1 1 1 1 1 1 1 1 1 1 1 1 1 1 1 1 1 1 1 1 1 1 1 1 1 1 1 1 1 1 1 1 1 1 1 1 1 1 1 1 1 1 1 1 1 1 1 1 1 1 1 1 1 1 1 1 1 1 1 1 1 1 1 1 1 1 1 1 1 1 1 1 1 1 1 1 1 1 1 1 1 1 1 1 1 1 1 1 1 1 1 1 1 1 1 1 1 1 1 1 1 1 1 1 1 1 1 1 1 1 1 1 1 1 1 1 1 1 1 1 1 1 1 1 1 1 1 1 1 1 1 1 1 1 1 1 1 1 1 1 1 1 1 1 1 1 1 1 1 1 1 1 1 1 1 1 1 1 1 1 1 1 1 1 1 1 1 1 1 1 1 1 1 1 1 1 1 1 1 1 1 1 1 1 1 1 1 1 1 1 1 1 1 1 1 1 1 1 1 1 1 1 1 1 1 1 1 1 1 1 1 1 1 1 1 1 1 1 1 1 1 1 1 1 1 1 1 1 1 1 1 1 1 1 1 1 1 1 1 1 1 1 1 1 1 1 1 1 1 1 1 1 1 1 1 1 1 1 1 1 1 1 1 1 1 1 1 1 1 1 1 1 1 1 1 1 1 1 1 1 1 1 1 1 1 1 1 1 1 1 1 1 1 1 1 1 1 1 1 1 1 1 1 1 1 1 1 1 1 1 1 1 1 1 1 1 1 1 1 1 1 1 1 1 1 1 1 1 1 1 1 1 1 1 1 1 1 1 1 1 1 1 1 1 1 1 1 1 1 1 1 1 1 1 1 1 1 1 1 1 1 1 1 1 1 1 1 1 1 1 1 1 1 1 1 1 1 1 1 1 1 1 1 1 1 1 1 1 1 1 1 1 1 1 1 1 1 1 1 1 1 1 1 1 1 1 1 1 1 1 1 1 1 1 1 1 1 1 1 1 1 1 1 1 1 1 1 1 1 1 1 1 1 1 1 1 1 1 1 1 1 1 1 1 1 1 1 1 1 1 1 1 1 1 1 1 1 1 1 1 1 1 1 1 1 1 1 1 1 1 1 1 1 1 1 1 1 1 1 1 1 1 1 1 1 1 1 1 1 1 1 1 1 1 1 1 1 1 1 1 1 1 1 1 1 1 1 1 1 1 1 1 1 1 1 1 1 1 1 1 1 1 1 1 1 1 1 1 1 1 1 1 1 1 1 1 1 1 1 1 1 1 1 1 1 1 1 1 1 1 1 1 1 1 1 1 1 1 1 1 1 1 1 1 1 1 1 1 1 1 1 1 1 1 1 1 1 1 1 1 1 1 1 1 1 1 1 1 1 1 1 1 1 1 1 1 1 1 1 1 1 1 1 1 1 1 1 1 1 1 1 1 1 1 1 1 1 1 1 1 1 1 1 1 1 1 1 1 1 1 1 1 1 1 1 1 1 1 1 1 1 1 1 1 1 1 1 1 1 1 1 1 1 1 1 1 1 1 1 1 1 1 1 1 1 1 1 1 1 1 1 1 1 1 1 1 1 1 1 1 1 1 1 1 1 1 1 1 1 1 1 1 1 1 1 1 1 1 1 1 1 1 1 1 1 1 1 1 1 1 1 1 1 1 1 1 1 1 1 1 1 1 1 1 1 1 1 1 1 1 1 1 1 1 1 1 1 1 1 1 1 1 1 1 1 1 1 1 1 1 1 1 1 1 1 1 1 1 1 1 1 1 1 1 1 1 1 1 1 1 1 1 1 1 1 1 1 1 1 1 1 1 1 1 1 1 1 1 1 1 1 1 1 1 1 1 1 1 1 1 1 1 1 1 1 1 1 1 1 1 1 1 1 1 1 1 1 1 1 1 1 1 1 1 1 1 1 1 1 1 1 1 1 1 1 1 1 1 1 1 1 1 1 1 1 1 1 1 1 1 1 1 1 1 1 1 1 1 1 1 1 1 1 1 1 1 1 1 1 1 1 1 1 1 1 1 1 1 1 1 1 1 1 1 1 1 1 1 1 1 1 1 1 1 1 1 1 1 1 1 1 1 1 1 1 1 1 1 1 1 1 1 1 1 1 1 1 1 1 1 1 1 1 1 1 1 1 1 1 1 1 1 1 1 1 1 1 1 1 1 1 1 1 1 1 1 1 1 1 1 1 1 1 1 1 1 1 1 1 1 1 1 1 1 1 1 1 1 1 1 1 1 1 1 1 1 1 1 1 1 1 1 1 1 1 1 1 1 1 1 1 1 1 1 1 1 1 1 1 1 1 1 1 1 1 1 1 1 1 1 1 1 1 1 1 1 1 1 1 1 1 1 1 1 1 1 1 1 1 1 1 1 1 1 1 1 1 1 1 1 1 1 1 1 1 1 1 1 1 1 1 1 1 1 1 1 1 1 1 1 1 1 1 1 1 1 1 1 1 1 1 1 1 1 1 1 1 1 1 1 1 1 1 1 1 1 1 1 1 1 1 1 1 1 1 1 1 1 1 1 1 1 1 1 1 1 1 1 1 1 1 1 1 1 1 1 1 1 1 1 1 1 1 1 1 1 1 1 1 1 1 1 1 1 1 1 1 1 1 1 1 1 1 1 1 1 1 1 1 1 1 1 1 1 1 1 1 1 1 1 1 1 1 1 1 1 1 1 1 1 1 1 1 1 1 1 1 1 1 1 1 1 1 1 1 1 1 1 1 1 1 1 1 1 1 1 1 1 1 1 1 1 1 1 1 1 1 1 1 1 1 1 1 1 1 1 1 1 1 1 1 1 1 1 1 1 1 1 1 1 1 1 1 1 1 1 1 1 1 1 1 1 1 1 1 1 1 1 1 1 1 1 1 1 1 1 1 1 1 1 1 1 1 1 1 1 1 1 1 1 1 1 1 1 1 1 1 1 1 1 1 1 1 1 1 1 1 1 1 1 1 1 1 1 1 1 1 1 1 1 1 1 1 1 1 1 1 1 1 1 1 1 1 1 1 1 1 1 1 1 1 1 1 1 1 1 1 1 1 1 1 1 1 1 1 1 1 1 1 1 1 1 1 1 1 1 1 1 1 1 1 1 1 1 1 1 1 1 1 1 1 1 1 1 1 1 1 1 1 1 1 1 1 1 1 1 1 1 1 1 1 1 1 1 1 1 1 1 1 1 1 1 1 1 1 1 1 1 1 1 1 1 1 1 1 1 1 1 1 1 1 1 1 1 1 1 1 1 1 1 1 1 1 1 1 1 1 1 1 1 1 1 1 1 1 1 1 1 1 1 1 1 1 1 1 1 1 1 1 1 1 1 1 1 1 1 1 1 1 1 1 1 1 1 1 1 1 1 1 1 1 1 1 1 1 1 1 1 1 1 1 1 1 1 1 1 1 1 1 1 1 1 1 1 1 1 1 1 1 1 1 1 1 1 1 1 1 1 1 1 1 1 1 1 1 1 1 1 1 1 1 1 1 1 1 1 1 1 1 1 1 1 1 1 1 1 1 1 1 1 1 1 1 1 1 1 1 1 1 1 1 1 1 1 1 1 1 1 1 1 1 1 1 1 1 1 1 1 1 1 1 1 1 1 1 1 1 1 1 1 1 1 1 1 1 1 1 1 1 1 1 1 1 1 1 1 1 1 1 1 1 1 1 1 1 1 1 1 1 1 1 1 1 1 1 1 1 1 1 1 1 1 1 1 1 1 1 1 1 1 1 1 1 1 1 1 1 1 1 1 1 1 1 1 1 1 1 1 1 1 1 1 1 1 1 1 1 1 1 1 1 1 1 1 1 1 1 1 1 1 1 1 1 1 1 1 1 1 1 1 1 1 1 1 1 1 1 1 1 1 1 1 1 1 1 1 1 1 1 1 1 1 1 1 1 1 1 1 1 1 1 1 1 1 1 1 1 1 1 1 1 1 1 1 1 1 1 1 1 1 1 1 1 1 1 1 1 1 1 1 1 1 1 1 1 1 1 1 1 1 1 1 1 1 1 1 1 1 1 1 1 1 1 1 1 1 1 1 1 1 1 1 1 1 1 1 1 1 1 1 1 1 1 1 1 1 1 1 1 1 1 1 1 1 1 1 1 1 1 1 1 1 1 1 1 1 1 1 1 1 1 1 1 1 1 1 1 1 1 1 1 1 1 1 1 1 1 1 1 1 1 1 1 1 1 1 1 1 1 1 1 1 1 1 1 1 1 1 1 1 1 1 1 1 1 1 1 1 1 1 1 1 1 1 1 1 1 1 1 1 1 1 1 1 1 1 1 1 1 1 1 1 1 1 1 1 1 1 1 1 1 1 1 1 1 1 1 1 1 1 1 1 1 1 1 1 1 1 1 1 1 1 1 1 1 1 1 1 1 1 1 1 1 1 1 1 1 1 1 1 1 1 1 1 1 1 1 1 1 1 1 1 1 1 1 1 1 1 1 1 1 1 1 1 1 1 1 1 1 1 1 1 1 1 1 1 1 1 1 1 1 1 1 1 1 1 1 1 1 1 1 1 1 1 1 1 1 1 1 1 1 1 1 1 1 1 1 1 1 1 1 1 1 1 1 1 1 1 1 1 1 1 1 1 1 1 1 1 1 1 1 1 1 1 1 1 1 1 1 1 1 1 1 1 1 1 1 1 1 1 1 1 1 1 1 1 1 1 1 1 1 1 1 1 1 1 1 1 1 1 1 1 1 1 1 1 1 1 1 1 1 1 1 1 1 1 1 1 1 1 1 1 1 1 1 1 1 1 1 1 1 1 1 1 1 1 1 1 1 1 1 1 1 1 1 1 1 1 1 1 1 1 1 1 1 1 1 1 1 1 1 1 1 1 1 1 1 1 1 1 1 1 1 1 1 1 1 1 1 1 1 1 1 1 1 1 1 1 1 1 1 1 1 1 1 1 1 1 1 1 1 1 1 1 1 1 1 1 1 1 1 1 1 1 1 1 1 1 1 1 1 1 1 1 1 1 1 1 1 1 1 1 1 1 1 1 1 1 1 1 1 1 1 1 1 1 1 1 1 1 1 1 1 1 1 1 1 1 1 1 1 1 1 1 1 1 1 1 1 1 1 1 1 1 1 1 1 1 1 1 1 1 1 1 1 1 1 1 1 1 1 1 1 1 1 1 1 1 1 1 1 1 1 1 1 1 1 1 1 1 1 1 1 1 1 1 1 1 1 1 1 1 1 1 1 1 1 1 1 1 1 1 1 1 1 1 1 1 1 1 1 1 1 1 1 1 1 1 1 1 1 1 1 1 1 1 1 1 1 1 1 1 1 1 1 1 1 1 1 1 1 1 1 1 1 1 1 1 1 1 1 1 1 1 1 1 1 1 1 1 1 1 1 1 1 1 1 1 1 1 1 1 1 1 1 1 1 1 1 1 1 1 1 1 1 1 1 1 1 1 1 1 1 1 1 1 1 1 1 1 1 1 1 1 1 1 1 1 1 1 1 1 1 1 1 1 1 1 1 1 1 1 1 1 1 1 1 1 1 1 1 1 1 1 1 1 1 1 1 1 1 1 1 1 1 1 1 1 1 1 1 1 1 1 1 1 1 1 1 1 1 1 1 1 1 1 1 1 1 1 1 1 1 1 1 1 1 1 1 1 1 1 1 1 1 1 1 1 1 1 1 1 1 1 1 1 1 1 1 1 1 1 1 1 1 1 1 1 1 1 1 1 1 1 1 1 1 1 1 1 1 1 1 1 1 1 1 1 1 1 1 1 1 1 1 1 1 1 1 1 1 1 1 1 1 1 1 1 1 1 1 1 1 1 1 1 1 1 1 1 1 1 1 1 1 1 1 1 1 1 1 1 1 1 1 1 1 1 1 1 1 1 1 1 1 1 1 1 1 1 1 1 1 1 1 1 1 1 1 1 1 1 1 1 1 1 1 1 1 1 1 1 1 1 1 1 1 1 1 1 1 1 1 1 1 1 1 1 1 1 1 1 1 1 1 1 1 1 1 1 1 1 1 1 1 1 1 1 1 1 1 1 1 1 1 1 1 1 1 1 1 1 1 1 1 1 1 1 1 1 1 1 1 1 1 1 1 1 1 1 1 1 1 1 1 1 1 1 1 1 1 1 1 1 1 1 1 1 1 1 1 1 1 1 1 1 1 1 1 1 1 1 1 1 1 1 1 1 1 1 1 1 1 1 1 1 1 1 1 1 1 1 1 1 1 1 1 1 1 1 1 1 1 1 1 1 1 1 1 1 1 1 1 1 1 1 1 1 1 1 1 1 1 1 1 1 1 1 1 1 1 1 1 1 1 1 1 1 1 1 1 1 1 1 1 1 1 1 1 1 1 1 1 1 1 1 1 1 1 1 1 1 1 1 1 1 1 1 1 1 1 1 1 1 1 1 1 1 1 1 1 1 1 1 1 1 1 1 1 1 1 1 1 1 1 1 1 1 1 1 1 1 1 1 1 1 1 1 1 1 1 1 1 1 1 1 1 1 1 1 1 1 1 1 1 1 1 1 1 1 1 1 1 1 1 1 1 1 1 1 1 1 1 1 1 1 1 1 1 1 1 1 1 1 1 1 1 1 1 1 1 1 1 1 1 1 1 1 1 1 1 1 1 1 1 1 1 1 1 1 1 1 1 1 1 1 1 1 1 1 1 1 1 1 1 1 1 1 1 1 1 1 1 1 1 1 1 1 1 1 1 1 1 1 1 1 1 1 1 1 1 1 1 1 1 1 1 1 1 1 1 1 1 1 1 1 1 1 1 1 1 1 1 1 1 1 1 1 1 1 1 1 1 1 1 1 1 1 1 1 1 1 1 1 1 1 1 1 1 1 1 1 1 1 1 1 1 1 1 1 1 1 1 1 1 1 1 1 1 1 1 1 1 1 1 1 1 1 1 1 1 1 1 1 1 1 1 1 1 1 1 1 1 1 1 1 1 1 1 1 1 1 1 1 1 1 1 1 1 1 1 1 1 1 1 1 1 1 1 1 1 1 1 1 1 1 1 1 1 1 1 1 1 1 1 1 1 1 1 1 1 1 1 1 1 1 1 1 1 1 1 1 1 1 1 1 1 1 1 1 1 1 1 1 1 1 1 1 1 1 1 1 1 1 1 1 1 1 1 1 1 1 1 1 1 1 1 1 1 1 1 1 1 1 1 1 1 1 1 1 1 1 1 1 1 1 1 1 1 1 1 1 1 1 1 1 1 1 1 1 1 1 1 1 1 1 1 1 1 1 1 1 1 1 1 1 1 1 1 1 1 1 1 1 1 1 1 1 1 1 1 1 1 1 1 1 1 1 1 1 1 1 1 1 1 1 1 1 1 1 1 1 1 1 1 1 1 1 1 1 1 1 1 1 1 1 1 1 1 1 1 1 1 1 1 1 1 1 1 1 1 1 1 1 1 1 1 1 1 1 1 1 1 1 1 1 1 1 1 1 1 1 1 1 1 1 1 1 1 1 1 1 1 1 1 1 1 1 1 1 1 1 1 1 1 1 1 1 1 1 1 1 1 1 1 1 1 1 1 1 1 1 1 1 1 1 1 1 1 1 1 1 1 1 1 1 1 1 1 1 1 1 1 1 1 1 1 1 1 1 1 1 1 1 1 1 1 1 1 1 1 1 1 1 1 1 1 1 1 1 1 1 1 1 1 1 1 1 1 1 1 1 1 1 1 1 1 1 1 1 1 1 1 1 1 1 1 1 1 1 1 1 1 1 1 1 1 1 1 1 1 1 1 1 1 1 1 1 1 1 1 1 1 1 1 1 1 1 1 1 1 1 1 1 1 1 1 1 1 1 1 1 1 1 1 1 1 1 1 1 1 1 1 1 1 1 1 1 1 1 1 1 1 1 1 1 1 1 1 1 1 1 1 1 1 1 1 1 1 1 1 1 1 1 1 1 1 1 1 1 1 1 1 1 1 1 1 1 1 1 1 1 1 1 1 1 1 1 1 1 1 1 1 1 1 1 1 1 1 1 1 1 1 1 1 1 1 1 1 1 1 1 1 1 1 1 1 1 1 1 1 1 1 1 1 1 1 1 1 1 1 1 1 1 1 1 1 1 1 1 1 1 1 1 1 1 1 1 1 1 1 1 1 1 1 1 1 1 1 1 1 1 1 1 1 1 1 1 1 1 1 1 1 1 1 1 1 1 1 1 1 1 1 1 1 1 1 1 1 1 1 1 1 1 1 1 1 1 1 1 1 1 1 1 1 1 1 1 1 1 1 1 1 1 1 1 1 1 1 1 1 1 1 1 1 1 1 1 1 1 1 1 1 1 1 1 1 1 1 1 1 1 1 1 1 1 1 1 1 1 1 1 1 1 1 1 1 1 1 1 1 1 1 1 1 1 1 1 1 1 1 1 1 1 1 1 1 1 1 1 1 1 1 1 1 1 1 1 1 1 1 1 1 1 1 1 1 1 1 1 1 1 1 1 1 1 1 1 1 1 1 1 1 1 1 1 1 1 1 1 1 1 1 1 1 1 1 1 1 1 1 1 1 1 1 1 1 1 1 1 1 1 1 1 1 1 1 1 1 1 1 1 1 1 1 1 1 1 1 1 1 1 1 1 1 1 1 1 1 1 1 1 1 1 1 1 1 1 1 1 1 1 1 1 1 1 1 1 1 1 1 1 1 1 1 1 1 1 1 1 1 1 1 1 1 1 1 1 1 1 1 1 1 1 1 1 1 1 1 1 1 1 1 1 1 1 1 1 1 1 1 1 1 1 1 1 1 1 1 1 1 1 1 1 1 1 1 1 1 1 1 1 1 1 1 1 1 1 1 1 1 1 1 1 1 1 1 1 1 1 1 1 1 1 1 1 1 1 1 1 1 1 1 1 1 1 1 1 1 1 1 1 1 1 1 1 1 1 1 1 1 1 1 1 1 1 1 1 1 1 1 1 1 1 1 1 1 1 1 1 1 1 1 1 1 1 1 1 1 1 1 1 1 1 1 1 1 1 1 1 1 1 1 1 1 1 1 1 1 1 1 1 1 1 1 1 1 1 1 1 1 1 1 1 1 1 1 1 1 1 1 1 1 1 1 1 1 1 1 1 1 1 1 1 1 1 1 1 1 1 1 1 1 1 1 1 1 1 1 1 1 1 1 1 1 1 1 1 1 1 1 1 1 1 1 1 1 1 1 1 1 1 1 1 1 1 1 1 1 1 1 1 1 1 1 1 1 1 1 1 1 1 1 1 1 1 1 1 1 1 1 1 1 1 1 1 1 1 1 1 1 1 1 1 1 1 1 1 1 1 1 1 1 1 1 1 1 1 1 1 1 1 1 1 1 1 1 1 1 1 1 1 1 1 1 1 1 1 1 1 1 1 1 1 1 1 1 1 1 1 1 1 1 1 1 1 1 1 1 1 1 1 1 1 1 1 1 1 1 1 1 1 1 1 1 1 1 1 1 1 1 1 1 1 1 1 1 1 1 1 1 1 1 1 1 1 1 1 1 1 1 1 1 1 1 1 1 1 1 1 1 1 1 1 1 1 1 1 1 1 1 1 1 1 1 1 1 1 1 1 1 1 1 1 1 1 1 1 1 1 1 1 1 1 1 1 1 1 1 1 1 1 1 1 1 1 1 1 1 1 1 1 1 1 1 1 1 1 1 1 1 1 1 1 1 1 1 1 1 1 1 1 1 1 1 1 1 1 1 1 1 1 1 1 1 1 1 1 1 1 1 1 1 1 1 1 1 1 1 1 1 1 1 1 1 1 1 1 1 1 1 1 1 1 1 1 1 1 1 1 1 1 1 1 1 1 1 1 1 1 1 1 1 1 1 1 1 1 1 1 1 1 1 1 1 1 1 1 1 1 1 1 1 1 1 1 1 1 1 1 1 1 1 1 1 1 1 1 1 1 1 1 1 1 1 1 1 1 1 1 1 1 1 1 1 1 1 1 1 1 1 1 1 1 1 1 1 1 1 1 1 1 1 1 1 1 1 1 1 1 1 1 1 1 1 1 1 1 1 1 1 1 1 1 1 1 1 1 1 1 1 1 1 1 1 1 1 1 1 1 1 1 1 1 1 1 1 1 1 1 1 1 1 1 1 1 1 1 1 1 1 1 1 1 1 1 1 1 1 1 1 1 1 1 1 1 1 1 1 1 1 1 1 1 1 1 1 1 1 1 1 1 1 1 1 1 1 1 1 1 1 1 1 1 1 1 1 1 1 1 1 1 1 1 1 1 1 1 1 1 1 1 1 1 1 1 1 1 1 1 1 1 1 1 1 1 1 1 1 1 1 1 1 1 1 1 1 1 1 1 1 1 1 1 1 1 1 1 1 1 1 1 1 1 1 1 1 1 1 1 1 1 1 1 1 1 1 1 1 1 1 1 1 1 1 1 1 1 1 1 1 1 1 1 1 1 1 1 1 1 1 1 1 1 1 1 1 1 1 1 1 1 1 1 1 1 1 1 1 1 1 1 1 1 1 1 1 1 1 1 1 1 1 1 1 1 1 1 1 1 1 1 1 1 1 1 1 1 1 1 1 1 1 1 1 1 1 1 1 1 1 1 1 1 1 1 1 1 1 1 1 1 1 1 1 1 1 1 1 1 1 1 1 1 1 1 1 1 1 1 1 1 1 1 1 1 1 1 1 1 1 1 1 1 1 1 1 1 1 1 1 1 1 1 1 1 1 1 1 1 1 1 1 1 1 1 1 1 1 1 1 1 1 1 1 1 1 1 1 1 1 1 1 1 1 1 1 1 1 1 1 1 1 1 1 1 1 1 1 1 1 1 1 1 1 1 1 1 1 1 1 1 1 1 1 1 1 1 1 1 1 1 1 1 1 1 1 1 1 1 1 1 1 1 1 1 1 1 1 1 1 1 1 1 1 1 1 1 1 1 1 1 1 1 1 1 1 1 1 1 1 1 1 1 1 1 1 1 1 1 1 1 1 1 1 1 1 1 1 1 1 1 1 1 1 1 1 1 1 1 1 1 1 1 1 1 1 1 1 1 1 1 1 1 1 1 1 1 1 1 1 1 1 1 1 1 1 1 1 1 1 1 1 1 1 1 1 1 1 1 1 1 1 1 1 1 1 1 1 1 1 1 1 1 1 1 1 1 1 1 1 1 1 1 1 1 1 1 1 1 1 1 1 1 1 1 1 1 1 1 1 1 1 1 1 1 1 1 1 1 1 1 1 1 1 1 1 1 1 1 1 1 1 1 1 1 1 1 1 1 1 1 1 1 1 1 1 1 1 1 1 1 1 1 1 1 1 1 1 1 1 1 1 1 1 1 1 1 1 1 1 1 1 1 1 1 1 1 1 1 1 1 1 1 1 1 1 1 1 1 1 1 1 1 1 1 1 1 1 1 1 1 1 1 1 1 1 1 1 1 1 1 1 1 1 1 1 1 1 1 1 1 1 1 1 1 1 1 1 1 1 1 1 1 1 1 1 1 1 1 1 1 1 1 1 1 1 1 1 1 1 1 1 1 1 1 1 1 1 1 1 1 1 1 1 1 1 1 1 1 1 1 1 1 1 1 1 1 1 1 1 1 1 1 1 1 1 1 1 1 1 1 1 1 1 1 1 1 1 1 1 1 1 1 1 1 1 1 1 1 1 1 1 1 1 1 1 1 1 1 1 1 1 1 1 1 1 1 1 1 1 1 1 1 1 1 1 1 1 1 1 1 1 1 1 1 1 1 1 1 1 1 1 1 1 1 1 1 1 1 1 1 1 1 1 1 1 1 1 1 1 1 1 1 1 1 1 1 1 1 1 1 1 1 1 1 1 1 1 1 1 1 1 1 1 1 1 1 1 1 1 1 1 1 1 1 1 1 1 1 1 1 1 1 1 1 1 1 1 1 1 1 1 1 1 1 1 1 1 1 1 1 1 1 1 1 1 1 1 1 1 1 1 1 1 1 1 1 1 1 1 1 1 1 1 1 1 1 1 1 1 1 1 1 1 1 1 1 1 1 1 1 1 1 1 1 1 1 1 1 1 1 1 1 1 1 1 1 1 1 1 1 1 1 1 1 1 1 1 1 1 1 1 1 1 1 1 1 1 1 1 1 1 1 1 1 1 1 1 1 1 1 1 1 1 1 1 1 1 1 1 1 1 1 1 1 1 1 1 1 1 1 1 1 1 1 1 1 1 1 1 1 1 1 1 1 1 1 1 1 1 1 1 1 1 1 1 1 1 1 1 1 1 1 1 1 1 1 1 1 1 1 1 1 1 1 1 1 1 1 1 1 1 1 1 1 1 1 1 1 1 1 1 1 1 1 1 1 1 1 1 1 1 1 1 1 1 1 1 1 1 1 1 1 1 1 1 1 1 1 1 1 1 1 1 1 1 1 1 1 1 1 1 1 1 1 1 1 1 1 1 1 1 1 1 1 1 1 1 1 1 1 1 1 1 1 1 1 1 1 1 1 1 1 1 1 1 1 1 1 1 1 1 1 1 1 1 1 1 1 1 1 1 1 1 1 1 1 1 1 1 1 1 1 1 1 1 1 1 1 1 1 1 1 1 1 1 1 1 1 1 1 1 1 1 1 1 1 1 1 1 1 1 1 1 1 1 1 1 1 1 1 1 1 1 1 1 1 1 1 1 1 1 1 1 1 1 1 1 1 1 1 1 1 1 1 1 1 1 1 1 1 1 1 1 1 1 1 1 1 1 1 1 1 1 1 1 1 1 1 1 1 1 1 1 1 1 1 1 1 1 1 1 1 1 1 1 1 1 1 1 1 1 1 1 1 1 1 1 1 1 1 1 1 1 1 1 1 1 1 1 1 1 1 1 1 1 1 1 1 1 1 1 1 1 1 1 1 1 1 1 1 1 1 1 1 1 1 1 1 1 1 1 1 1 1 1 1 1 1 1 1 1 1 1 1 1 1 1 1 1 1 1 1 1 1 1 1 1 1 1 1 1 1 1 1 1 1 1 1 1 1 1 1 1 1 1 1 1 1 1 1 1 1 1 1 1 1 1 1 1 1 1 1 1 1 1 1 1 1 1 1 1 1 1 1 1 1 1 1 1 1 1 1 1 1 1 1 1 1 1 1 1 1 1 1 1 1 1 1 1 1 1 1 1 1 1 1 1 1 1 1 1 1 1 1 1 1 1 1 1 1 1 1 1 1 1 1 1 1 1 1 1 1 1 1 1 1 1 1 1 1 1 1 1 1 1 1 1 1 1 1 1 1 1 1 1 1 1 1 1 1 1 1 1 1 1 1 1 1 1 1 1 1 1 1 1 1 1 1 1 1 1 1 1 1 1 1 1 1 1 1 1 1 1 1 1 1 1 1 1 1 1 1 1 1 1 1 1 1 1 1 1 1 1 1 1 1 1 1 1 1 1 1 1 1 1 1 1 1 1 1 1 1 1 1 1 1 1 1 1 1 1 1 1 1 1 1 1 1 1 1 1 1 1 1 1 1 1 1 1 1 1 1 1 1 1 1 1 1 1 1 1 1 1 1 1 1 1 1 1 1 1 1 1 1 1 1 1 1 1 1 1 1 1 1 1 1 1 1 1 1 1 1 1 1 1 1 1 1 1 1 1 1 1 1 1 1 1 1 1 1 1 1 1 1 1 1 1 1 1 1 1 1 1 1 1 1 1 1 1 1 1 1 1 1 1 1 1 1 1 1 1 1 1 1 1 1 1 1 1 1 1 1 1 1 1 1 1 1 1 1 1 1 1 1 1 1 1 1 1 1 1 1 1 1 1 1 1 1 1 1 1 1 1 1 1 1 1 1 1 1 1 1 1 1 1 1 1 1 1 1 1 1 1 1 1 1 1 1 1 1 1 1 1 1 1 1 1 1 1 1 1 1 1 1 1 1 1 1 1 1 1 1 1 1 1 1 1 1 1 1 1 1 1 1 1 1 1 1 1 1 1 1 1 1 1 1 1 1 1 1 1 1 1 1 1 1 1 1 1 1 1 1 1 1 1 1 1 1 1 1 1 1 1 1 1 1 1 1 1 1 1 1 1 1 1 1 1 1 1 1 1 1 1 1 1 1 1 1 1 1 1 1 1 1 1 1 1 1 1 1 1 1 1 1 1 1 1 1 1 1 1 1 1 1 1 1 1 1 1 1 1 1 1 1 1 1 1 1 1 1 1 1 1 1 1 1 1 1 1 1 1 1 1 1 1 1 1 1 1 1 1 1 1 1 1 1 1 1 1 1 1 1 1 1 1 1 1 1 1 1 1 1 1 1 1 1 1 1 1 1 1 1 1 1 1 1 1 1 1 1 1 1 1 1 1 1 1 1 1 1 1 1 1 1 1 1 1 1 1 1 1 1 1 1 1 1 1 1 1 1 1 1 1 1 1 1 1 1 1 1 1 1 1 1 1 1 1 1 1 1 1 1 1 1 1 1 1 1 1 1 1 1 1 1 1 1 1 1 1 1 1 1 1 1 1 1 1 1 1 1 1 1 1 1 1 1 1 1 1 1 1 1 1 1 1 1 1 1 1 1 1 1 1 1 1 1 1 1 1 1 1 1 1 1 1 1 1 1 1 1 1 1 1 1 1 1 1 1 1 1 1 1 1 1 1 1 1 1 1 1 1 1 1 1 1 1 1 1 1 1 1 1 1 1 1 1 1 1 1 1 1 1 1 1 1 1 1 1 1 1 1 1 1 1 1 1 1 1 1 1 1 1 1 1 1 1 1 1 1 1 1 1 1 1 1 1 1 1 1 1 1 1 1 1 1 1 1 1 1 1 1 1 1 1 1 1 1 1 1 1 1 1 1 1 1 1 1 1 1 1 1 1 1 1 1 1 1 1 1 1 1 1 1 1 1 1 1 1 1 1 1 1 1 1 1 1 1 1 1 1 1 1 1 1 1 1 1 1 1 1 1 1 1 1 1 1 1 1 1 1 1 1 1 1 1 1 1 1 1 1 1 1 1 1 1 1 1 1 1 1 1 1 1 1 1 1 1 1 1 1 1 1 1 1 1 1 1 1 1 1 1 1 1 1 1 1 1 1 1 1 1 1 1 1 1 1 1 1 1 1 1 1 1 1 1 1 1 1 1 1 1 1 1 1 1 1 1 1 1 1 1 1 1 1 1 1 1 1 1 1 1 1 1 1 1 1 1 1 1 1 1 1 1 1 1 1 1 1 1 1 1 1 1 1 1 1 1 1 1 1 1 1 1 1 1 1 1 1 1 1 1 1 1 1 1 1 1 1 1 1 1 1 1 1 1 1 1 1 1 1 1 1 1 1 1 1 1 1 1 1 1 1 1 1 1 1 1 1 1 1 1 1 1 1 1 1 1 1 1 1 1 1 1 1 1 1 1 1 1 1 1 1 1 1 1 1 1 1 1 1 1 1 1 1 1 1 1 1 1 1 1 1 1 1 1 1 1 1 1 1 1 1 1 1 1 1 1 1 1 1 1 1 1 1 1 1 1 1 1 1 1 1 1 1 1 1 1 1 1 1 1 1 1 1 1 1 1 1 1 1 1 1 1 1 1 1 1 1 1 1 1 1 1 1 1 1 1 1 1 1 1 1 1 1 1 1 1 1 1 1 1 1 1 1 1 1 1 1 1 1 1 1 1 1 1 1 1 1 1 1 1 1 1 1 1 1 1 1 1 1 1 1 1 1 1 1 1 1 1 1 1 1 1 1 1 1 1 1 1 1 1 1 1 1 1 1 1 1 1 1 1 1 1 1 1 1 1 1 1 1 1 1 1 1 1 1 1 1 1 1 1 1 1 1 1 1 1 1 1 1 1 1 1 1 1 1 1 1 1 1 1 1 1 1 1 1 1 1 1 1 1 1 1 1 1 1 1 1 1 1 1 1 1 1 1 1 1 1 1 1 1 1 1 1 1 1 1 1 1 1 1 1 1 1 1 1 1 1 1 1 1 1 1 1 1 1 1 1 1 1 1 1 1 1 1 1 1 1 1 1 1 1 1 1 1 1 1 1 1 1 1 1 1 1 1 1 1 1 1 1 1 1 1 1 1 1 1 1 1 1 1 1 1 1 1 1 1 1 1 1 1 1 1 1 1 1 1 1 1 1 1 1 1 1 1 1 1 1 1 1 1 1 1 1 1 1 1 1 1 1 1 1 1 1 1 1 1 1 1 1 1 1 1 1 1 1 1 1 1 1 1 1 1 1 1 1 1 1 1 1 1 1 1 1 1 1 1 1 1 1 1 1 1 1 1 1 1 1 1 1 1 1 1 1 1 1 1 1 1 1 1 1 1 1 1 1 1 1 1 1 1 1 1 1 1 1 1 1 1 1 1 1 1 1 1 1 1 1 1 1 1 1 1 1 1 1 1 1 1 1 1 1 1 1 1 1 1 1 1 1 1 1 1 1 1 1 1 1 1 1 1 1 1 1 1 1 1 1 1 1 1 1 1 1 1 1 1 1 1 1 1 1 1 1 1 1 1 1 1 1 1 1 1 1 1 1 1 1 1 1 1 1 1 1 1 1 1 1 1 1 1 1 1 1 1 1 1 1 1 1 1 1 1 1 1 1 1 1 1 1 1 1 1 1 1 1 1 1 1 1 1 1 1 1 1 1 1 1 1 1 1 1 1 1 1 1 1 1 1 1 1 1 1 1 1 1 1 1 1 1 1 1 1 1 1 1 1 1 1 1 1 1 1 1 1 1 1 1 1 1 1 1 1 1 1 1 1 1 1 1 1 1 1 1 1 1 1 1 1 1 1 1 1 1 1 1 1 1 1 1 1 1 1 1 1 1 1 1 1 1 1 1 1 1 1 1 1 1 1 1 1 1 1 1 1 1 1 1 1 1 1 1 1 1 1 1 1 1 1 1 1 1 1 1 1 1 1 1 1 1 1 1 1 1 1 1 1 1 1 1 1 1 1 1 1 1 1 1 1 1 1 1 1 1 1 1 1 1 1 1 1 1 1 1 1 1 1 1 1 1 1 1 1 1 1 1 1 1 1 1 1 1 1 1 1 1 1 1 1 1 1 1 1 1 1 1 1 1 1 1 1 1 1 1 1 1 1 1 1 1 1 1 1 1 1 1 1 1 1 1 1 1 1 1 1 1 1 1 1 1 1 1 1 1 1 1 1 1 1 1 1 1 1 1 1 1 1 1 1 1 1 1 1 1 1 1 1 1 1 1 1 1 1 1 1 1 1 1 1 1 1 1 1 1 1 1 1 1 1 1 1 1 1 1 1 1 1 1 1 1 1 1 1 1 1 1 1 1 1 1 1 1 1 1 1 1 1 1 1 1 1 1 1 1 1 1 1 1 1 1 1 1 1 1 1 1 1 1 1 1 1 1 1 1 1 1 1 1 1 1 1 1 1 1 1 1 1 1 1 1 1 1 1 1 1 1 1 1 1 1 1 1 1 1 1 1 1 1 1 1 1 1 1 1 1 1 1 1 1 1 1 1 1 1 1 1 1 1 1 1 1 1 1 1 1 1 1 1 1 1 1 1 1 1 1 1 1 1 1 1 1 1 1 1 1 1 1 1 1 1 1 1 1 1 1 1 1 1 1 1 1 1 1 1 1 1 1 1 1 1 1 1 1 1 1 1 1 1 1 1 1 1 1 1 1 1 1 1 1 1 1 1 1 1 1 1 1 1 1 1 1 1 1 1 1 1 1 1 1 1 1 1 1 1 1 1 1 1 1 1 1 1 1 1 1 1 1 1 1 1 1 1 1 1 1 1 1 1 1 1 1 1 1 1 1 1 1 1 1 1 1 1 1 1 1 1 1 1 1 1 1 1 1 1 1 1 1 1 1 1 1 1 1 1 1 1 1 1 1 1 1 1 1 1 1 1 1 1 1 1 1 1 1 1 1 1 1 1 1 1 1 1 1 1 1 1 1 1 1 1 1 1 1 1 1 1 1 1 1 1 1 1 1 1 1 1 1 1 1 1 1 1 1 1 1 1 1 1 1 1 1 1 1 1 1 1 1 1 1 1 1 1 1 1 1 1 1 1 1 1 1 1 1 1 1 1 1 1 1 1 1 1 1 1 1 1 1 1 1 1 1 1 1 1 1 1 1 1 1 1 1 1 1 1 1 1 1 1 1 1 1 1 1 1 1 1 1 1 1 1 1 1 1 1 1 1 1 1 1 1 1 1 1 1 1 1 1 1 1 1 1 1 1 1 1 1 1 1 1 1 1 1 1 1 1 1 1 1 1 1 1 1 1 1 1 1 1 1 1 1 1 1 1 1 1 1 1 1 1 1 1 1 1 1 1 1 1 1 1 1 1 1 1 1 1 1 1 1 1 1 1 1 1 1 1 1 1 1 1 1 1 1 1 1 1 1 1 1 1 1 1 1 1 1 1 1 1 1 1 1 1 1 1 1 1 1 1 1 1 1 1 1 1 1 1 1 1 1 1 1 1 1 1 1 1 1 1 1 1 1 1 1 1 1 1 1 1 1 1 1 1 1 1 1 1 1 1 1 1 1 1 1 1 1 1 1 1 1 1 1 1 1 1 1 1 1 1 1 1 1 1 1 1 1 1 1 1 1 1 1 1 1 1 1 1 1 1 1 1 1 1 1 1 1 1 1 1 1 1 1 1 1 1 1 1 1 1 1 1 1 1 1 1 1 1 1 1 1 1 1 1 1 1 1 1 1 1 1 1 1 1 1 1 1 1 1 1 1 1 1 1 1 1 1 1 1 1 1 1 1 1 1 1 1 1 1 1 1 1 1 1 1 1 1 1 1 1 1 1 1 1 1 1 1 1 1 1 1 1 1 1 1 1 1 1 1 1 1 1 1 1 1 1 1 1 1 1 1 1 1 1 1 1 1 1 1 1 1 1 1 1 1 1 1 1 1 1 1 1 1 1 1 1 1 1 1 1 1 1 1 1 1 1 1 1 1 1 1 1 1 1 1 1 1 1 1 1 1 1 1 1 1 1 1 1 1 1 1 1 1 1 1 1 1 1 1 1 1 1 1 1 1 1 1 1 1 1 1 1 1 1 1 1 1 1 1 1 1 1 1 1 1 1 1 1 1 1 1 1 1 1 1 1 1 1 1 1 1 1 1 1 1 1 1 1 1 1 1 1 1 1 1 1 1 1 1 1 1 1 1 1 1 1 1 1 1 1 1 1 1 1 1 1 1 1 1 1 1 1 1 1 1 1 1 1 1 1 1 1 1 1 1 1 1 1 1 1 1 1 1 1 1 1 1 1 1 1 1 1 1 1 1 1 1 1 1 1 1 1 1 1 1 1 1 1 1 1 1 1 1 1 1 1 1 1 1 1 1 1 1 1 1 1 1 1 1 1 1 1 1 1 1 1 1 1 1 1 1 1 1 1 1 1 1 1 1 1 1 1 1 1 1 1 1 1 1 1 1 1 1 1 1 1 1 1 1 1 1 1 1 1 1 1 1 1 1 1 1 1 1 1 1 1 1 1 1 1 1 1 1 1 1 1 1 1 1 1 1 1 1 1 1 1 1 1 1 1 1 1 1 1 1 1 1 1 1 1 1 1 1 1 1 1 1 1 1 1 1 1 1 1 1 1 1 1 1 1 1 1 1 1 1 1 1 1 1 1 1 1 1 1 1 1 1 1 1 1 1 1 1 1 1 1 1 1 1 1 1 1 1 1 1 1 1 1 1 1 1 1 1 1 1 1 1 1 1 1 1 1 1 1 1 1 1 1 1 1 1 1 1 1 1 1 1 1 1 1 1 1 1 1 1 1 1 1 1 1 1 1 1 1 1 1 1 1 1 1 1 1 1 1 1 1 1 1 1 1 1 1 1 1 1 1 1 1 1 1 1 1 1 1 1 1 1 1 1 1 1 1 1 1 1 1 1 1 1 1 1 1 1 1 1 1 1 1 1 1 1 1 1 1 1 1 1 1 1 1 1 1 1 1 1 1 1 1 1 1 1 1 1 1 1 1 1 1 1 1 1 1 1 1 1 1 1 1 1 1 1 1 1 1 1 1 1 1 1 1 1 1 1 1 1 1 1 1 1 1 1 1 1 1 1 1 1 1 1 1 1 1 1 1 1 1 1 1 1 1 1 1 1 1 1 1 1 1 1 1 1 1 1 1 1 1 1 1 1 1 1 1 1 1 1 1 1 1 1 1 1 1 1 1 1 1 1 1 1 1 1 1 1 1 1 1 1 1 1 1 1 1 1 1 1 1 1 1 1 1 1 1 1 1 1 1 1 1 1 1 1 1 1 1 1 1 1 1 1 1 1 1 1 1 1 1 1 1 1 1 1 1 1 1 1 1 1 1 1 1 1 1 1 1 1 1 1 1 1 1 1 1 1 1 1 1 1 1 1 1 1 1 1 1 1 1 1 1 1 1 1 1 1 1 1 1 1 1 1 1 1 1 1 1 1 1 1 1 1 1 1 1 1 1 1 1 1 1 1 1 1 1 1 1 1 1 1 1 1 1 1 1 1 1 1 1 1 1 1 1 1 1 1 1 1 1 1 1 1 1 1 1 1 1 1 1 1 1 1 1 1 1 1 1 1 1 1 1 1 1 1 1 1 1 1 1 1 1 1 1 1 1 1 1 1 1 1 1 1 1 1 1 1 1 1 1 1 1 1 1 1 1 1 1 1 1 1 1 1 1 1 1 1 1 1 1 1 1 1 1 1 1 1 1 1 1 1 1 1 1 1 1 1 1 1 1 1 1 1 1 1 1 1 1 1 1 1 1 1 1 1 1 1 1 1 1 1 1 1 1 1 1 1 1 1 1 1 1 1 1 1 1 1 1 1 1 1 1 1 1 1 1 1 1 1 1 1 1 1 1 1 1 1 1 1 1 1 1 1 1 1 1 1 1 1 1 1 1 1 1 1 1 1 1 1 1 1 1 1 1 1 1 1 1 1 1 1 1 1 1 1 1 1 1 1 1 1 1 1 1 1 1 1 1 1 1 1 1 1 1 1 1 1 1 1 1 1 1 1 1 1 1 1 1 1 1 1 1 1 1 1 1 1 1 1 1 1 1 1 1 1 1 1 1 1 1 1 1 1 1 1 1 1 1 1 1 1 1 1 1 1 1 1 1 1 1 1 1 1 1 1 1 1 1 1 1 1 1 1 1 1 1 1 1 1 1 1 1 1 1 1 1 1 1 1 1 1 1 1 1 1 1 1 1 1 1 1 1 1 1 1 1 1 1 1 1 1 1 1 1 1 1 1 1 1 1 1 1 1 1 1 1 1 1 1 1 1 1 1 1 1 1 1 1 1 1 1 1 1 1 1 1 1 1 1 1 1 1 1 1 1 1 1 1 1 1 1 1 1 1 1 1 1 1 1 1 1 1 1 1 1 1 1 1 1 1 1 1 1 1 1 1 1 1 1 1 1 1 1 1 1 1 1 1 1 1 1 1 1 1 1 1 1 1 1 1 1 1 1 1 1 1 1 1 1 1 1 1 1 1 1 1 1 1 1 1 1 1 1 1 1 1 1 1 1 1 1 1 1 1 1 1 1 1 1 1 1 1 1 1 1 1 1 1 1 1 1 1 1 1 1 1 1 1 1 1 1 1 1 1 1 1 1 1 1 1 1 1 1 1 1 1 1 1 1 1 1 1 1 1 1 1 1 1 1 1 1 1 1 1 1 1 1 1 1 1 1 1 1 1 1 1 1 1 1 1 1 1 1 1 1 1 1 1 1 1 1 1 1 1 1 1 1 1 1 1 1 1 1 1 1 1 1 1 1 1 1 1 1 1 1 1 1 1 1 1 1 1 1 1 1 1 1 1 1 1 1 1 1 1 1 1 1 1 1 1 1 1 1 1 1 1 1 1 1 1 1 1 1 1 1 1 1 1 1 1 1 1 1 1 1 1 1 1 1 1 1 1 1 1 1 1 1 1 1 1 1 1 1 1 1 1 1 1 1 1 1 1 1 1 1 1 1 1 1 1 1 1 1 1 1 1 1 1 1 1 1 1 1 1 1 1 1 1 1 1 1 1 1 1 1 1 1 1 1 1 1 1 1 1 1 1 1 1 1 1 1 1 1 1 1 1 1 1 1 1 1 1 1 1 1 1 1 1 1 1 1 1 1 1 1 1 1 1 1 1 1 1 1 1 1 1 1 1 1 1 1 1 1 1 1 1 1 1 1 1 1 1 1 1 1 1 1 1 1 1 1 1 1 1 1 1 1 1 1 1 1 1 1 1 1 1 1 1 1 1 1 1 1 1 1 1 1 1 1 1 1 1 1 1 1 1 1 1 1 1 1 1 1 1 1 1 1 1 1 1 1 1 1 1 1 1 1 1 1 1 1 1 1 1 1 1 1 1 1 1 1 1 1 1 1 1 1 1 1 1 1 1 1 1 1 1 1 1 1 1 1 1 1 1 1 1 1 1 1 1 1 1 1 1 1 1 1 1 1 1 1 1 1 1 1 1 1 1 1 1 1 1 1 1 1 1 1 1 1 1 1 1 1 1 1 1 1 1 1 1 1 1 1 1 1 1 1 1 1 1 1 1 1 1 1 1 1 1 1 1 1 1 1 1 1 1 1 1 1 1 1 1 1 1 1 1 1 1 1 1 1 1 1 1 1 1 1 1 1 1 1 1 1 1 1 1 1 1 1 1 1 1 1 1 1 1 1 1 1 1 1 1 1 1 1 1 1 1 1 1 1 1 1 1 1 1 1 1 1 1 1 1 1 1 1 1 1 1 1 1 1 1 1 1 1 1 1 1 1 1 1 1 1 1 1 1 1 1 1 1 1 1 1 1 1 1 1 1 1 1 1 1 1 1 1 1 1 1 1 1 1 1 1 1 1 1 1 1 1 1 1 1 1 1 1 1 1 1 1 1 1 1 1 1 1 1 1 1 1 1 1 1 1 1 1 1 1 1 1 1 1 1 1 1 1 1 1 1 1 1 1 1 1 1 1 1 1 1 1 1 1 1 1 1 1 1 1 1 1 1 1 1 1 1 1 1 1 1 1 1 1 1 1 1 1 1 1 1 1 1 1 1 1 1 1 1 1 1 1 1 1 1 1 1 1 1 1 1 1 1 1 1 1 1 1 1 1 1 1 1 1 1 1 1 1 1 1 1 1 1 1 1 1 1 1 1 1 1 1 1 1 1 1 1 1 1 1 1 1 1 1 1 1 1 1 1 1 1 1 1 1 1 1 1 1 1 1 1 1 1 1 1 1 1 1 1 1 1 1 1 1 1 1 1 1 1 1 1 1 1 1 1 1 1 1 1 1 1 1 1 1 1 1 1 1 1 1 1 1 1 1 1 1 1 1 1 1 1 1 1 1 1 1 1 1 1 1 1 1 1 1 1 1 1 1 1 1 1 1 1 1 1 1 1 1 1 1 1 1 1 1 1 1 1 1 1 1 1 1 1 1 1 1 1 1 1 1 1 1 1 1 1 1 1 1 1 1 1 1 1 1 1 1 1 1 1 1 1 1 1 1 1 1 1 1 1 1 1 1 1 1 1 1 1 1 1 1 1 1 1 1 1 1 1 1 1 1 1 1 1 1 1 1 1 1 1 1 1 1 1 1 1 1 1 1 1 1 1 1 1 1 1 1 1 1 1 1 1 1 1 1 1 1 1 1 1 1 1 1 1 1 1 1 1 1 1 1 1 1 1 1 1 1 1 1 1 1 1 1 1 1 1 1 1 1 1 1 1 1 1 1 1 1 1 1 1 1 1 1 1 1 1 1 1 1 1 1 1 1 1 1 1 1 1 1 1 1 1 1 1 1 1 1 1 1 1 1 1 1 1 1 1 1 1 1 1 1 1 1 1 1 1 1 1 1 1 1 1 1 1 1 1 1 1 1 1 1 1 1 1 1 1 1 1 1 1 1 1 1 1 1 1 1 1 1 1 1 1 1 1 1 1 1 1 1 1 1 1 1 1 1 1 1 1 1 1 1 1 1 1 1 1 1 1 1 1 1 1 1 1 1 1 1 1 1 1 1 1 1 1 1 1 1 1 1 1 1 1 1 1 1 1 1 1 1 1 1 1 1 1 1 1 1 1 1 1 1 1 1 1 1 1 1 1 1 1 1 1 1 1 1 1 1 1 1 1 1 1 1 1 1 1 1 1 1 1 1 1 1 1 1 1 1 1 1 1 1 1 1 1 1 1 1 1 1 1 1 1 1 1 1 1 1 1 1 1 1 1 1 1 1 1 1 1 1 1 1 1 1 1 1 1 1 1 1 1 1 1 1 1 1 1 1 1 1 1 1 1 1 1 1 1 1 1 1 1 1 1 1 1 1 1 1 1 1 1 1 1 1 1 1 1 1 1 1 1 1 1 1 1 1 1 1 1 1 1 1 1 1 1 1 1 1 1 1 1 1 1 1 1 1 1 1 1 1 1 1 1 1 1 1 1 1 1 1 1 1 1 1 1 1 1 1 1 1 1 1 1 1 1 1 1 1 1 1 1 1 1 1 1 1 1 1 1 1 1 1 1 1 1 1 1 1 1 1 1 1 1 1 1 1 1 1 1 1 1 1 1 1 1 1 1 1 1 1 1 1 1 1 1 1 1 1 1 1 1 1 1 1 1 1 1 1 1 1 1 1 1 1 1 1 1 1 1 1 1 1 1 1 1 1 1 1 1 1 1 1 1 1 1 1 1 1 1 1 1 1 1 1 1 1 1 1 1 1 1 1 1 1 1 1 1 1 1 1 1 1 1 1 1 1 1 1 1 1 1 1 1 1 1 1 1 1 1 1 1 1 1 1 1 1 1 1 1 1 1 1 1 1 1 1 1 1 1 1 1 1 1 1 1 1 1 1 1 1 1 1 1 1 1 1 1 1 1 1 1 1 1 1 1 1 1 1 1 1 1 1 1 1 1 1 1 1 1 1 1 1 1 1 1 1 1 1 1 1 1 1 1 1 1 1 1 1 1 1 1 1 1 1 1 1 1 1 1 1 1 1 1 1 1 1 1 1 1 1 1 1 1 1 1 1 1 1 1 1 1 1 1 1 1 1 1 1 1 1 1 1 1 1 1 1 1 1 1 1 1 1 1 1 1 1 1 1 1 1 1 1 1 1 1 1 1 1 1 1 1 1 1 1 1 1 1 1 1 1 1 1 1 1 1 1 1 1 1 1 1 1 1 1 1 1 1 1 1 1 1 1 1 1 1 1 1 1 1 1 1 1 1 1 1 1 1 1 1 1 1 1 1 1 1 1 1 1 1 1 1 1 1 1 1 1 1 1 1 1 1 1 1 1 1 1 1 1 1 1 1 1 1 1 1 1 1 1 1 1 1 1 1 1 1 1 1 1 1 1 1 1 1 1 1 1 1 1 1 1 1 1 1 1 1 1 1 1 1 1 1 1 1 1 1 1 1 1 1 1 1 1 1 1 1 1 1 1 1 1 1 1 1 1 1 1 1 1 1 1 1 1 1 1 1 1 1 1 1 1 1 1 1 1 1 1 1 1 1 1 1 1 1 1 1 1 1 1 1 1 1 1 1 1 1 1 1 1 1 1 1 1 1 1 1 1 1 1 1 1 1 1 1 1 1 1 1 1 1 1 1 1 1 1 1 1 1 1 1 1 1 1 1 1 1 1 1 1 1 1 1 1 1 1 1 1 1 1 1 1 1 1 1 1 1 1 1 1 1 1 1 1 1 1 1 1 1 1 1 1 1 1 1 1 1 1 1 1 1 1 1 1 1 1 1 1 1 1 1 1 1 1 1 1 1 1 1 1 1 1 1 1 1 1 1 1 1 1 1 1 1 1 1 1 1 1 1 1 1 1 1 1 1 1 1 1 1 1 1 1 1 1 1 1 1 1 1 1 1 1 1 1 1 1 1 1 1 1 1 1 1 1 1 1 1 1 1 1 1 1 1 1 1 1 1 1 1 1 1 1 1 1 1 1 1 1 1 1 1 1 1 1 1 1 1 1 1 1 1 1 1 1 1 1 1 1 1 1 1 1 1 1 1 1 1 1 1 1 1 1 1 1 1 1 1 1 1 1 1 1 1 1 1 1 1 1 1 1 1 1 1 1 1 1 1 1 1 1 1 1 1 1 1 1 1 1 1 1 1 1 1 1 1 1 1 1 1 1 1 1 1 1 1 1 1 1 1 1 1 1 1 1 1 1 1 1 1 1 1 1 1 1 1 1 1 1 1 1 1 1 1 1 1 1 1 1 1 1 1 1 1 1 1 1 1 1 1 1 1 1 1 1 1 1 1 1 1 1 1 1 1 1 1 1 1 1 1 1 1 1 1 1 1 1 1 1 1 1 1 1 1 1 1 1 1 1 1 1 1 1 1 1 1 1 1 1 1 1 1 1 1 1 1 1 1 1 1 1 1 1 1 1 1 1 1 1 1 1 1 1 1 1 1 1 1 1 1 1 1 1 1 1 1 1 1 1 1 1 1 1 1 1 1 1 1 1 1 1 1 1 1 1 1 1 1 1 1 1 1 1 1 1 1 1 1 1 1 1 1 1 1 1 1 1 1 1 1 1 1 1 1 1 1 1 1 1 1 1 1 1 1 1 1 1 1 1 1 1 1 1 1 1 1 1 1 1 1 1 1 1 1 1 1 1 1 1 1 1 1 1 1 1 1 1 1 1 1 1 1 1 1 1 1 1 1 1 1 1 1 1 1 1 1 1 1 1 1 1 1 1 1 1 1 1 1 1 1 1 1 1 1 1 1 1 1 1 1 1 1 1 1 1 1 1 1 1 1 1 1 1 1 1 1 1 1 1 1 1 1 1 1 1 1 1 1 1 1 1 1 1 1 1 1 1 1 1 1 1 1 1 1 1 1 1 1 1 1 1 1 1 1 1 1 1 1 1 1 1 1 1 1 1 1 1 1 1 1 1 1 1 1 1 1 1 1 1 1 1 1 1 1 1 1 1 1 1 1 1 1 1 1 1 1 1 1 1 1 1 1 1 1 1 1 1 1 1 1 1 1 1 1 1 1 1 1 1 1 1 1 1 1 1 1 1 1 1 1 1 1 1 1 1 1 1 1 1 1 1 1 1 1 1 1 1 1 1 1 1 1 1 1 1 1 1 1 1 1 1 1 1 1 1 1 1 1 1 1 1 1 1 1 1 1 1 1 1 1 1 1 1 1 1 1 1 1 1 1 1 1 1 1 1 1 1 1 1 1 1 1 1 1 1 1 1 1 1 1 1 1 1 1 1 1 1 1 1 1 1 1 1 1 1 1 1 1 1 1 1 1 1 1 1 1 1 1 1 1 1 1 1 1 1 1 1 1 1 1 1 1 1 1 1 1 1 1 1 1 1 1 1 1 1 1 1 1 1 1 1 1 1 1 1 1 1 1 1 1 1 1 1 1 1 1 1 1 1 1 1 1 1 1 1 1 1 1 1 1 1 1 1 1 1 1 1 1 1 1 1 1 1 1 1 1 1 1 1 1 1 1 1 1 1 1 1 1 1 1 1 1 1 1 1 1 1 1 1 1 1 1 1 1 1 1 1 1 1 1 1 1 1 1 1 1 1 1 1 1 1 1 1 1 1 1 1 1 1 1 1 1 1 1 1 1 1 1 1 1 1 1 1 1 1 1 1 1 1 1 1 1 1 1 1 1 1 1 1 1 1 1 1 1 1 1 1 1 1 1 1 1 1 1 1 1 1 1 1 1 1 1 1 1 1 1 1 1 1 1 1 1 1 1 1 1 1 1 1 1 1 1 1 1 1 1 1 1 1 1 1 1 1 1 1 1 1 1 1 1 1 1 1 1 1 1 1 1 1 1 1 1 1 1 1 1 1 1 1 1 1 1 1 1 1 1 1 1 1 1 1 1 1 1 1 1 1 1 1 1 1 1 1 1 1 1 1 1 1 1 1 1 1 1 1 1 1 1 1 1 1 1 1 1 1 1 1 1 1 1 1 1 1 1 1 1 1 1 1 1 1 1 1 1 1 1 1 1 1 1 1 1 1 1 1 1 1 1 1 1 1 1 1 1 1 1 1 1 1 1 1 1 1 1 1 1 1 1 1 1 1 1 1 1 1 1 1 1 1 1 1 1 1 1 1 1 1 1 1 1 1 1 1 1 1 1 1 1 1 1 1 1 1 1 1 1 1 1 1 1 1 1 1 1 1 1 1 1 1 1 1 1 1 1 1 1 1 1 1 1 1 1 1 1 1 1 1 1 1 1 1 1 1 1 1 1 1 1 1 1 1 1 1 1 1 1 1 1 1 1 1 1 1 1 1 1 1 1 1 1 1 1 1 1 1 1 1 1 1 1 1 1 1 1 1 1 1 1 1 1 1 1 1 1 1 1 1 1 1 1 1 1 1 1 1 1 1 1 1 1 1 1 1 1 1 1 1 1 1 1 1 1 1 1 1 1 1 1 1 1 1 1 1 1 1 1 1 1 1 1 1 1 1 1 1 1 1 1 1 1 1 1 1 1 1 1 1 1 1 1 1 1 1 1 1 1 1 1 1 1 1 1 1 1 1 1 1 1 1 1 1 1 1 1 1 1 1 1 1 1 1 1 1 1 1 1 1 1 1 1 1 1 1 1 1 1 1 1 1 1 1 1 1 1 1 1 1 1 1 1 1 1 1 1 1 1 1 1 1 1 1 1 1 1 1 1 1 1 1 1 1 1 1 1 1 1 1 1 1 1 1 1 1 1 1 1 1 1 1 1 1 1 1 1 1 1 1 1 1 1 1 1 1 1 1 1 1 1 1 1 1 1 1 1 1 1 1 1 1 1 1 1 1 1 1 1 1 1 1 1 1 1 1 1 1 1 1 1 1 1 1 1 1 1 1 1 1 1 1 1 1 1 1 1 1 1 1 1 1 1 1 1 1 1 1 1 1 1 1 1 1 1 1 1 1 1 1 1 1 1 1 1 1 1 1 1 1 1 1 1 1 1 1 1 1 1 1 1 1 1 1 1 1 1 1 1 1 1 1 1 1 1 1 1 1 1 1 1 1 1 1 1 1 1 1 1 1 1 1 1 1 1 1 1 1 1 1 1 1 1 1 1 1 1 1 1 1 1 1 1 1 1 1 1 1 1 1 1 1 1 1 1 1 1 1 1 1 1 1 1 1 1 1 1 1 1 1 1 1 1 1 1 1 1 1 1 1 1 1 1 1 1 1 1 1 1 1 1 1 1 1 1 1 1 1 1 1 1 1 1 1 1 1 1 1 1 1 1 1 1 1 1 1 1 1 1 1 1 1 1 1 1 1 1 1 1 1 1 1 1 1 1 1 1 1 1 1 1 1 1 1 1 1 1 1 1 1 1 1 1 1 1 1 1 1 1 1 1 1 1 1 1 1 1 1 1 1 1 1 1 1 1 1 1 1 1 1 1 1 1 1 1 1 1 1 1 1 1 1 1 1 1 1 1 1 1 1 1 1 1 1 1 1 1 1 1 1 1 1 1 1 1 1 1 1 1 1 1 1 1 1 1 1 1 1 1 1 1 1 1 1 1 1 1 1 1 1 1 1 1 1 1 1 1 1 1 1 1 1 1 1 1 1 1 1 1 1 1 1 1 1 1 1 1 1 1 1 1 1 1 1 1 1 1 1 1 1 1 1 1 1 1 1 1 1 1 1 1 1 1 1 1 1 1 1 1 1 1 1 1 1 1 1 1 1 1 1 1 1 1 1 1 1 1 1 1 1 1 1 1 1 1 1 1 1 1 1 1 1 1 1 1 1 1 1 1 1 1 1 1 1 1 1 1 1 1 1 1 1 1 1 1 1 1 1 1 1 1 1 1 1 1 1 1 1 1 1 1 1 1 1 1 1 1 1 1 1 1 1 1 1 1 1 1 1 1 1 1 1 1 1 1 1 1 1 1 1 1 1 1 1 1 1 1 1 1 1 1 1 1 1 1 1 1 1 1 1 1 1 1 1 1 1 1 1 1 1 1 1 1 1 1 1 1 1 1 1 1 1 1 1 1 1 1 1 1 1 1 1 1 1 1 1 1 1 1 1 1 1 1 1 1 1 1 1 1 1 1 1 1 1 1 1 1 1 1 1 1 1 1 1 1 1 1 1 1 1 1 1 1 1 1 1 1 1 1 1 1 1 1 1 1 1 1 1 1 1 1 1 1 1 1 1 1 1 1 1 1 1 1 1 1 1 1 1 1 1 1 1 1 1 1 1 1 1 1 1 1 1 1 1 1 1 1 1 1 1 1 1 1 1 1 1 1 1 1 1 1 1 1 1 1 1 1 1 1 1 1 1 1 1 1 1 1 1 1 1 1 1 1 1 1 1 1 1 1 1 1 1 1 1 1 1 1 1 1 1 1 1 1 1 1 1 1 1 1 1 1 1 1 1 1 1 1 1 1 1 1 1 1 1 1 1 1 1 1 1 1 1 1 1 1 1 1 1 1 1 1 1 1 1 1 1 1 1 1 1 1 1 1 1 1 1 1 1 1 1 1 1 1 1 1 1 1 1 1 1 1 1 1 1 1 1 1 1 1 1 1 1 1 1 1 1 1 1 1 1 1 1 1 1 1 1 1 1 1 1 1 1 1 1 1 1 1 1 1 1 1 1 1 1 1 1 1 1 1 1 1 1 1 1 1 1 1 1 1 1 1 1 1 1 1 1 1 1 1 1 1 1 1 1 1 1 1 1 1 1 1 1 1 1 1 1 1 1 1 1 1 1 1 1 1 1 1 1 1 1 1 1 1 1 1 1 1 1 1 1 1 1 1 1 1 1 1 1 1 1 1 1 1 1 1 1 1 1 1 1 1 1 1 1 1 1 1 1 1 1 1 1 1 1 1 1 1 1 1 1 1 1 1 1 1 1 1 1 1 1 1 1 1 1 1 1 1 1 1 1 1 1 1 1 1 1 1 1 1 1 1 1 1 1 1 1 1 1 1 1 1 1 1 1 1 1 1 1 1 1 1 1 1 1 1 1 1 1 1 1 1 1 1 1 1 1 1 1 1 1 1 1 1 1 1 1 1 1 1 1 1 1 1 1 1 1 1 1 1 1 1 1 1 1 1 1 1 1 1 1 1 1 1 1 1 1 1 1 1 1 1 1 1 1 1 1 1 1 1 1 1 1 1 1 1 1 1 1 1 1 1 1 1 1 1 1 1 1 1 1 1 1 1 1 1 1 1 1 1 1 1 1 1 1 1 1 1 1 1 1 1 1 1 1 1 1 1 1 1 1 1 1 1 1 1 1 1 1 1 1 1 1 1 1 1 1 1 1 1 1 1 1 1 1 1 1 1 1 1 1 1 1 1 1 1 1 1 1 1 1 1 1 1 1 1 1 1 1 1 1 1 1 1 1 1 1 1 1 1 1 1 1 1 1 1 1 1 1 1 1 1 1 1 1 1 1 1 1 1 1 1 1 1 1 1 1 1 1 1 1 1 1 1 1 1 1 1 1 1 1 1 1 1 1 1 1 1 1 1 1 1 1 1 1 1 1 1 1 1 1 1 1 1 1 1 1 1 1 1 1 1 1 1 1 1 1 1 1 1 1 1 1 1 1 1 1 1 1 1 1 1 1 1 1 1 1 1 1 1 1 1 1 1 1 1 1 1 1 1 1 1 1 1 1 1 1 1 1 1 1 1 1 1 1 1 1 1 1 1 1 1 1 1 1 1 1 1 1 1 1 1 1 1 1 1 1 1 1 1 1 1 1 1 1 1 1 1 1 1 1 1 1 1 1 1 1 1 1 1 1 1 1 1 1 1 1 1 1 1 1 1 1 1 1 1 1 1 1 1 1 1 1 1 1 1 1 1 1 1 1 1 1 1 1 1 1 1 1 1 1 1 1 1 1 1 1 1 1 1 1 1 1 1 1 1 1 1 1 1 1 1 1 1 1 1 1 1 1 1 1 1 1 1 1 1 1 1 1 1 1 1 1 1 1 1 1 1 1 1 1 1 1 1 1 1 1 1 1 1 1 1 1 1 1 1 1 1 1 1 1 1 1 1 1 1 1 1 1 1 1 1 1 1 1 1 1 1 1 1 1 1 1 1 1 1 1 1 1 1 1 1 1 1 1 1 1 1 1 1 1 1 1 1 1 1 1 1 1 1 1 1 1 1 1 1 1 1 1 1 1 1 1 1 1 1 1 1 1 1 1 1 1 1 1 1 1 1 1 1 1 1 1 1 1 1 1 1 1 1 1 1 1 1 1 1 1 1 1 1 1 1 1 1 1 1 1 1 1 1 1 1 1 1 1 1 1 1 1 1 1 1 1 1 1 1 1 1 1 1 1 1 1 1 1 1 1 1 1 1 1 1 1 1 1 1 1 1 1 1 1 1 1 1 1 1 1 1 1 1 1 1 1 1 1 1 1 1 1 1 1 1 1 1 1 1 1 1 1 1 1 1 1 1 1 1 1 1 1 1 1 1 1 1 1 1 1 1 1 1 1 1 1 1 1 1 1 1 1 1 1 1 1 1 1 1 1 1 1 1 1 1 1 1 1 1 1 1 1 1 1 1 1 1 1 1 1 1 1 1 1 1 1 1 1 1 1 1 1 1 1 1 1 1 1 1 1 1 1 1 1 1 1 1 1 1 1 1 1 1 1 1 1 1 1 1 1 1 1 1 1 1 1 1 1 1 1 1 1 1 1 1 1 1 1 1 1 1 1 1 1 1 1 1 1 1 1 1 1 1 1 1 1 1 1 1 1 1 1 1 1 1 1 1 1 1 1 1 1 1 1 1 1 1 1 1 1 1 1 1 1 1 1 1 1 1 1 1 1 1 1 1 1 1 1 1 1 1 1 1 1 1 1 1 1 1 1 1 1 1 1 1 1 1 1 1 1 1 1 1 1 1 1 1 1 1 1 1 1 1 1 1 1 1 1 1 1 1 1 1 1 1 1 1 1 1 1 1 1 1 1 1 1 1 1 1 1 1 1 1 1 1 1 1 1 1 1 1 1 1 1 1 1 1 1 1 1 1 1 1 1 1 1 1 1 1 1 1 1 1 1 1 1 1 1 1 1 1 1 1 1 1 1 1 1 1 1 1 1 1 1 1 1 1 1 1 1 1 1 1 1 1 1 1 1 1 1 1 1 1 1 1 1 1 1 1 1 1 1 1 1 1 1 1 1 1 1 1 1 1 1 1 1 1 1 1 1 1 1 1 1 1 1 1 1 1 1 1 1 1 1 1 1 1 1 1 1 1 1 1 1 1 1 1 1 1 1 1 1 1 1 1 1 1 1 1 1 1 1 1 1 1 1 1 1 1 1 1 1 1 1 1 1 1 1 1 1 1 1 1 1 1 1 1 1 1 1 1 1 1 1 1 1 1 1 1 1 1 1 1 1 1 1 1 1 1 1 1 1 1 1 1 1 1 1 1 1 1 1 1 1 1 1 1 1 1 1 1 1 1 1 1 1 1 1 1 1 1 1 1 1 1 1 1 1 1 1 1 1 1 1 1 1 1 1 1 1 1 1 1 1 1 1 1 1 1 1 1 1 1 1 1 1 1 1 1 1 1 1 1 1 1 1 1 1 1 1 1 1 1 1 1 1 1 1 1 1 1 1 1 1 1 1 1 1 1 1 1 1 1 1 1 1 1 1 1 1 1 1 1 1 1 1 1 1 1 1 1 1 1 1 1 1 1 1 1 1 1 1 1 1 1 1 1 1 1 1 1 1 1
coordinates 107.2949 -19.1085 -101.8555 109.6199 -21.96325 -100.6597 108.3845 -24.6928 -98.15053 110.1891 -25.34646 -94.81973 107.8821 -28.4004 -94.03558 108.202 -28.09082 -90.1973 106.912 -24.45138 -90.35947 103.4203 -24.95956 -88.73051 104.6077 -27.44268 -86.16356 106.5028 -24.74691 -84.23509 109.8367 -25.89335 -85.62952 112.2081 -25.05429 -88.57143 114.2825 -26.964 -91.04701 117.517 -24.75228 -90.17234 117.8515 -26.32884 -86.67846 117.5128 -29.90992 -88.07337 119.7805 -28.70946 -90.87586 122.512 -27.48094 -88.47987 122.4305 -30.84308 -86.65177 124.1195 -34.14251 -87.63463 122.2763 -35.95656 -90.45615 123.6692 -39.47965 -89.71928 122.0645 -39.3623 -86.24992 118.6145 -39.65934 -87.84345 117.6683 -43.28959 -88.31163 116.9012 -45.09455 -91.58317 113.5988 -44.75128 -93.58693 112.9218 -48.57331 -93.56879 113.6356 -48.60665 -89.85235 111.2186 -45.75131 -89.14083 108.5777 -47.59978 -91.38439 109.015 -50.75173 -89.12832 108.7595 -48.55869 -86.11724 105.4282 -47.07362 -87.42152 104.0038 -50.48856 -88.24354 105.1094 -52.19376 -84.96836 103.3547 -49.76916 -82.69085 101.8342 -46.52902 -84.14253 100.0685 -48.26564 -87.08949 96.53924 -48.09705 -85.4034 97.07987 -44.24222 -85.25051 97.84219 -43.92923 -88.94017 95.39207 -46.47424 -90.31145 92.54401 -44.80714 -88.20097 89.32446 -43.56796 -90.14438 89.32843 -40.30886 -88.20693 89.62892 -36.71165 -89.51527 92.92262 -34.87722 -90.54404 95.15169 -33.40865 -87.88417 98.74743 -31.94009 -88.4756 101.1516 -34.85749 -87.43771 98.91772 -37.77635 -88.65646 98.32692 -36.07703 -92.04348 101.985 -34.89046 -92.75027 103.2086 -38.34038 -91.84652 100.5989 -40.00336 -94.20787 101.5955 -37.62064 -96.93225 105.2167 -38.38557 -96.65396 104.7641 -42.09857 -96.563 102.6475 -41.90292 -99.80805 105.1939 -39.42287 -101.4803 108.0572 -42.00149 -100.6329 105.872 -44.79148 -102.065 105.4844 -42.84 -105.3438 109.3037 -42.31056 -105.608 110.0187 -46.01365 -104.6057 107.6565 -47.25109 -107.3757 108.8476 -44.82552 -109.9722 112.4112 -45.86964 -109.1359 111.2242 -49.59605 -109.4128 109.5955 -48.90481 -112.7251 112.8598 -47.50901 -114.1181 114.8901 -50.17203 -112.4429 112.6563 -52.94973 -113.9581 113.2611 -51.16307 -117.4014 117.0703 -51.10319 -116.9556 118.5894 -54.4626 -118.0161 121.8415 -54.25985 -115.845 121.5168 -55.41605 -112.1983 124.0358 -52.82311 -110.9251 122.1468 -49.92882 -112.6971 118.6738 -51.42461 -111.4354 119.6005 -50.63966 -107.8367 121.1259 -47.30967 -108.4262 117.7093 -45.57588 -108.7471 116.4997 -47.18442 -105.3757 119.7893 -46.13715 -103.905 118.9115 -42.57104 -104.9256 115.5136 -42.89548 -103.1647 117.0798 -44.20705 -99.91871 120.1993 -41.8252 -99.80965 120.2127 -38.44394 -101.797 116.4314 -37.56101 -101.3979 116.1005 -39.86211 -98.32429 118.468 -38.02895 -95.88244 115.584 -35.44289 -95.25921 112.9717 -38.241 -95.35809 114.7926 -39.6674 -92.34821 114.4075 -36.25262 -90.62392 110.721 -35.54602 -91.69799 109.373 -38.89204 -90.47822 111.4509 -39.06026 -87.2996 110.0135 -35.56428 -86.26901 106.2942 -36.59094 -86.71788 106.5363 -40.05828 -85.0481 108.5806 -38.35726 -82.16505 105.8659 -35.73589 -81.76864 103.1189 -38.36831 -81.40566 105.4565 -40.0154 -78.85999 106.842 -37.21693 -76.84319 105.0854 -34.02906 -77.95496 106.1222 -30.92356 -79.90743 107.554 -28.78659 -77.11806 109.6052 -31.68011 -75.60992 110.9797 -32.52285 -79.16156 111.7795 -28.88861 -79.67931 113.6292 -28.7326 -76.35921 115.5856 -31.81455 -77.17047 116.6883 -30.3574 -80.58749 117.7709 -26.99895 -79.03574 119.5959 -29.16159 -76.49661 121.5304 -31.31975 -78.94661 122.3427 -28.04548 -80.81918 123.8179 -26.46267 -77.653 125.9696 -29.63047 -77.06639 127.3456 -29.11189 -80.72447 127.742 -25.30141 -80.3315 130.0547 -26.15774 -77.35013 133.741 -27.04396 -78.14333 134.3027 -30.83685 -78.41533 136.5921 -31.21909 -75.29718 133.7977 -29.72611 -73.16331 131.0764 -32.23064 -74.30849 129.6956 -34.99315 -71.96107 130.1824 -38.55289 -73.5999 127.5317 -38.67492 -76.40149 124.7072 -36.58021 -77.69259 121.289 -36.30459 -75.71256 118.7501 -39.15821 -75.48589 114.8457 -39.20391 -75.44498 113.1238 -41.17461 -72.64313 109.4461 -41.97262 -71.58447 107.6495 -38.94102 -70.04101 106.6722 -38.71734 -66.35527 103.0323 -39.09631 -67.51368 102.6138 -40.96267 -70.81395 98.80312 -40.26571 -71.25573 98.84448 -38.34452 -74.65379 97.14612 -34.924 -75.46737 134.744 5.283237 -64.19209 135.4487 1.677971 -65.13942 132.5751 -0.2976074 -66.58022 132.0701 -3.866154 -64.94273 130.754 -5.65205 -68.01387 127.7682 -7.805103 -66.80461 126.9812 -5.603348 -63.67151 123.2301 -5.119766 -64.36544 122.8603 -8.909679 -65.31239 124.1685 -10.07186 -61.9726 127.357 -11.74922 -63.05331 130.7326 -11.16483 -61.46158 133.6092 -11.5407 -63.91023 135.3683 -13.78074 -61.36363 133.0403 -16.57537 -62.61461 133.7841 -16.15808 -66.38876 137.3727 -15.58758 -65.91759 137.6885 -18.66635 -63.52198 136.8141 -20.80717 -66.69366 139.3022 -21.69429 -69.53908 139.8384 -19.58563 -72.7143 139.3362 -22.97728 -74.64812 135.7024 -23.44675 -73.15141 134.0075 -20.63935 -75.25519 133.5872 -20.82607 -79.06116 134.9059 -17.98202 -81.44519 133.2932 -14.49502 -82.04972 132.5733 -15.60566 -85.56334 130.7265 -18.73791 -84.46579 128.8303 -16.81866 -81.73969 127.8381 -14.12904 -84.40171 126.6043 -16.83413 -86.70528 124.5349 -18.209 -83.72192 123.1895 -14.6985 -83.21201 122.3007 -14.31054 -86.99085 120.5074 -17.75264 -87.24831 118.2601 -17.34119 -84.10311 117.5398 -13.66238 -83.84946 117.7437 -12.12015 -87.40878 114.1131 -10.89268 -87.4482 114.1816 -10.04119 -83.68282 117.2724 -7.753445 -83.78645 115.4107 -5.680061 -86.40329 112.3447 -5.134647 -84.33172 110.6924 -1.842556 -83.29322 109.7657 -3.263916 -79.83725 112.1555 -3.523643 -76.7763 112.3095 -7.128387 -75.40709 115.242 -8.255783 -73.10213 118.009 -5.999619 -71.73754 120.3299 -8.964756 -72.76128 119.0716 -8.315845 -76.35081 119.724 -4.567135 -76.12875 123.3518 -5.241474 -75.03933 123.8646 -7.940823 -77.57072 122.8054 -5.938663 -80.62281 125.3439 -3.199005 -79.65253 128.273 -5.636944 -79.59 127.3567 -6.842541 -83.1618 127.7239 -3.254333 -84.28357 130.9125 -2.747967 -81.98876 132.6936 -5.801224 -83.64905 132.0415 -4.041145 -87.10429 133.6921 -0.8842125 -85.86494 136.6272 -3.109936 -84.73863 136.8198 -4.690968 -88.16619 136.4677 -1.188271 -89.95473 139.4123 0.3574028 -88.06969 141.4115 -2.935375 -88.53249 140.8755 -3.299679 -92.31105 141.6263 0.3828506 -92.54976 144.8811 -0.1265335 -90.48753 145.4599 -3.122749 -92.88224 145.1487 -0.9100723 -95.94259 147.6683 1.54118 -94.56709 150.1269 -1.197323 -93.46429 152.2894 -2.405464 -96.30511 153.7336 -5.597862 -94.45004 151.7085 -9.011143 -94.58183 152.9438 -10.34042 -91.08617 151.5557 -7.039288 -89.60957 148.204 -7.079338 -91.51093 147.5693 -10.51792 -90.14668 148.7531 -9.430187 -86.67642 146.1243 -6.739906 -86.32809 143.111 -9.082432 -87.38525 144.5279 -11.53968 -84.90804 144.856 -8.961124 -82.04575 141.2 -8.317593 -82.78015 140.1686 -12.12387 -82.89064 142.3725 -13.09243 -79.84588 143.2469 -10.29342 -77.35889 140.0787 -8.069374 -77.72246 138.0352 -11.20991 -78.69559 138.1916 -13.22356 -75.40592 135.9515 -10.62149 -73.62375 133.5488 -10.69704 -76.66866 133.2556 -14.46318 -76.58183 132.4257 -14.38962 -72.92171 129.9281 -11.53036 -73.45264 128.1145 -12.95657 -76.52143 128.1932 -16.4549 -74.86537 126.6549 -15.12584 -71.54001 124.0008 -13.02375 -73.38327 122.7036 -15.73962 -75.70299 122.9334 -18.35149 -72.80268 120.8623 -15.86315 -70.59906 118.3537 -15.2637 -73.45954 117.8798 -19.04541 -73.76105 117.8839 -20.35977 -70.17906 117.3957 -17.13387 -68.12568 120.1218 -15.30309 -66.16982 119.5081 -17.04995 -62.85532 120.0664 -20.41269 -64.64436 123.3954 -19.27683 -65.9009 124.5928 -17.86858 -62.54767 123.696 -21.19746 -60.75601 125.3125 -23.09975 -63.6465 128.5385 -21.01082 -63.43144 129.1108 -21.7557 -59.68739 127.9921 -25.3479 -60.39692 130.6808 -25.7566 -63.28552 133.0336 -23.98824 -60.66617 132.5143 -27.13567 -58.36481 133.6646 -29.37725 -61.33215 136.8477 -27.20317 -61.68162 137.3984 -27.39991 -57.90285 136.7198 -31.26275 -57.89876 140.1001 -33.07099 -58.13903 140.9663 -34.26926 -61.7619 140.5743 -38.02832 -61.56052 137.4854 -37.6496 -59.31823 135.7148 -35.42468 -61.72802 132.9527 -37.0294 -63.79548 134.0213 -37.39277 -67.40662 134.0706 -33.8799 -68.99646 132.368 -30.55054 -68.12314 128.5288 -30.38811 -67.60706 126.4126 -28.95683 -70.3411 124.0918 -26.08286 -69.7421 120.4761 -27.21631 -68.97369 117.123 -25.97935 -67.59371 116.6273 -25.75783 -63.90287 114.3893 -28.01417 -61.67517 111.3936 -25.93352 -60.46004 111.3088 -24.74862 -56.78877 108.6079 -25.43871 -54.12559 107.6574 -22.56557 -51.80288 107.0845 -23.31527 -48.10767 139.9807 -32.40675 -21.82725 139.7556 -34.03445 -25.39761 136.7262 -33.08667 -27.50416 135.0399 -34.40827 -30.65817 136.0849 -32.06587 -33.52911 132.75 -31.87933 -35.38094 130.1206 -32.21881 -32.48038 127.6325 -29.23078 -32.97768 127.7225 -29.92432 -36.59948 126.5381 -33.39355 -35.69717 129.3815 -34.97556 -37.57602 132.2155 -37.45919 -36.92533 135.9705 -37.34655 -37.73008 135.5776 -41.06999 -38.29716 133.5994 -40.52383 -41.60018 136.249 -38.16396 -43.04292 139.0468 -40.65613 -42.10594 137.2883 -43.56644 -43.7961 137.2135 -41.53131 -47.09726 140.293 -41.03171 -49.50572 143.0359 -38.44843 -48.6445 143.2893 -37.19748 -52.25347 139.5443 -36.53219 -52.62731 140.3151 -33.37564 -50.61521 142.2618 -30.58037 -52.36686 145.3564 -29.00163 -50.8847 144.8337 -26.26402 -48.18076 145.9784 -23.46257 -50.5677 143.4153 -24.48841 -53.22789 140.612 -24.41207 -50.53091 141.8714 -20.98645 -49.48796 141.5634 -19.84336 -53.10944 138.007 -21.33432 -53.2666 136.827 -19.79444 -49.95464 138.3803 -16.45021 -50.96801 136.7674 -16.4075 -54.40057 133.1807 -17.2289 -53.33831 133.0213 -15.62265 -49.84378 134.9731 -12.4347 -50.18619 132.2334 -10.10194 -48.79528 131.4054 -12.67785 -46.13245 134.9724 -12.70665 -44.9141 134.5609 -9.116531 -43.64762 130.9433 -9.522148 -42.47679 129.9287 -7.9436 -39.10322 127.068 -10.47616 -38.46625 126.8499 -14.24134 -37.82977 126.1218 -16.0201 -41.08806 126.6837 -19.47791 -40.09689 128.8712 -21.53954 -37.58503 130.5228 -23.29658 -40.60094 131.7235 -19.80951 -41.75583 132.9044 -19.08445 -38.1212 134.9826 -22.37443 -38.0583 136.3769 -21.86004 -41.60697 137.8837 -18.42861 -40.67379 139.3369 -19.80624 -37.36742 140.7798 -22.67103 -39.46798 142.2385 -20.16497 -42.11098 143.7993 -18.27927 -39.01766 145.0691 -21.63729 -37.56038 146.5913 -22.65114 -40.93569 148.3842 -19.26652 -41.21699 149.8284 -19.39755 -37.6197 150.715 -22.99949 -38.28862 152.5869 -22.17173 -41.57807 154.23 -19.24281 -39.87508 155.6892 -21.47108 -37.17779 156.6931 -23.98108 -39.89878 158.5256 -21.17214 -42.012 160.1277 -19.69038 -38.8825 161.2501 -23.28891 -38.04326 162.4918 -23.7563 -41.63169 164.204 -20.2774 -41.47412 165.8959 -21.45492 -38.15977 167.0072 -24.79508 -39.50074 170.2055 -24.61356 -41.59332 170.2236 -28.19299 -42.78521 168.5789 -27.97 -46.1867 166.5261 -31.28073 -46.47314 165.6101 -30.71743 -42.79076 164.0367 -27.38524 -43.89531 162.0757 -29.30214 -46.54491 161.0054 -31.96925 -43.97573 159.0404 -29.48358 -41.73044 157.172 -28.10258 -44.8114 156.4861 -31.73216 -45.82272 155.2795 -32.46474 -42.2771 152.7783 -29.65573 -42.32026 151.551 -30.43753 -45.85213 151.3221 -34.28226 -45.24603 150.9403 -35.65246 -41.59957 149.1014 -32.75175 -40.11493 147.9142 -31.28101 -43.50631 145.1054 -33.73767 -44.03481 143.0518 -32.54648 -40.93398 143.2364 -28.97041 -42.32903 142.1606 -30.28329 -45.7245 139.1881 -32.16243 -43.9972 138.1536 -29.20612 -41.7422 138.4614 -26.46561 -44.43464 136.7992 -28.71452 -47.03961 133.7711 -29.6014 -44.79117 133.1645 -25.9724 -43.88894 133.0124 -24.42622 -47.41848 130.8365 -27.23857 -48.48749 128.384 -27.14235 -45.53455 128.2894 -23.2322 -45.91843 127.473 -23.63583 -49.53783 125.0479 -26.76657 -49.67015 124.2471 -27.39555 -45.96209 125.6956 -30.00829 -43.47283 122.9438 -32.647 -44.01495 123.3694 -32.48506 -47.82658 127.1353 -32.7917 -47.59132 126.6963 -35.66343 -45.1809 124.2853 -37.28412 -47.76869 127.0126 -36.71593 -50.35092 129.6557 -38.09428 -48.08251 127.498 -41.22484 -47.30236 126.7974 -41.60694 -51.06763 130.4157 -40.9999 -52.262 131.4147 -43.53329 -49.43346 128.9569 -46.03485 -51.02807 130.6598 -45.41919 -54.54718 134.159 -45.89587 -52.91203 132.8104 -49.13543 -51.29282 132.0228 -50.39771 -54.77787 135.0714 -52.01879 -56.53307 136.4351 -49.8247 -59.51528 135.2017 -51.97916 -62.39591 131.7617 -52.4276 -60.80402 131.7224 -48.73204 -59.96221 130.1987 -46.31363 -62.65163 132.422 -43.27832 -63.64943 129.2669 -41.17886 -62.99943 129.3681 -40.12968 -59.39438 127.3026 -38.27306 -56.74109 127.4876 -34.29519 -57.00695 127.0011 -31.45019 -54.57869 124.026 -29.10037 -55.37408 121.3063 -26.99261 -53.75978 118.3239 -25.1845 -55.31668 117.9771 -21.37232 -55.14763 116.6071 -20.25191 -51.70029 116.3773 -23.85679 -50.21389 113.9736 -24.53691 -47.3509 112.8938 -27.79542 -45.68724 109.879 -29.41884 -47.55579 113.8589 -77.14494 -38.71173 116.2186 -74.85358 -40.58026 117.3671 -71.3039 -39.86623 119.2027 -69.3434 -42.5295 120.3144 -65.75804 -41.812 118.2043 -63.56059 -44.05877 115.0212 -65.83186 -43.71827 113.1509 -63.46949 -41.43973 114.3471 -60.57809 -43.52669 112.8652 -62.0317 -46.72884 116.0928 -62.7097 -48.85237 117.221 -66.07029 -50.17108 120.8055 -67.03732 -49.51886 120.9631 -68.03078 -53.17691 120.1229 -64.39562 -54.05954 123.2471 -62.98428 -52.55916 125.1317 -66.19135 -53.82722 124.0073 -65.26949 -57.29869 126.0071 -61.9728 -57.2367 129.6997 -62.33434 -58.28345 132.1134 -63.09772 -55.28419 134.5385 -60.34111 -56.45013 131.8387 -57.68248 -55.97062 131.8841 -57.75335 -52.10719 134.5802 -56.15377 -49.79876 136.5232 -58.09528 -47.16982 134.9704 -59.0055 -43.71394 137.5234 -56.51919 -42.15228 136.3916 -53.5242 -44.33208 132.7352 -54.12758 -43.45005 133.7485 -54.09364 -39.72197 135.9527 -50.89907 -40.26459 132.9534 -49.31953 -41.88058 130.8783 -50.37909 -38.8091 133.1883 -48.77594 -36.30145 133.6875 -45.8027 -38.60383 130.0401 -44.94843 -39.69682 127.6323 -46.65747 -37.28747 129.2057 -46.6869 -33.76459 126.525 -44.70805 -31.84536 123.6237 -46.43735 -33.44338 125.2567 -49.90802 -32.99954 126.2674 -49.27508 -29.32982 122.7775 -48.04242 -28.44292 120.8315 -50.04139 -25.79903 117.3735 -48.98809 -27.09385 115.9168 -51.25331 -29.91041 116.7934 -50.043 -33.35958 115.6423 -53.07097 -35.55624 116.5389 -56.66245 -36 119.2677 -55.47861 -38.40577 121.2867 -53.87626 -35.62676 120.7185 -56.9515 -33.48976 121.5616 -59.56067 -36.05965 124.72 -57.5473 -36.97069 125.8108 -57.26115 -33.31087 125.7474 -61.16006 -33.05732 127.3772 -61.42686 -36.49714 130.2617 -59.08927 -35.3739 130.7987 -61.15784 -32.23522 130.2027 -64.60105 -33.95686 133.2492 -63.68723 -36.05909 135.2376 -62.83653 -32.9289 134.8049 -66.37509 -31.63487 136.176 -67.82073 -34.99603 139.2299 -65.57052 -34.62746 139.4863 -66.46707 -30.87076 139.8065 -70.02259 -31.82828 141.983 -69.24213 -34.94469 144.5529 -67.13918 -33.04773 144.5527 -69.71073 -30.26936 145.2326 -72.53793 -32.80486 147.7881 -70.56276 -34.83846 149.8746 -69.60954 -31.75018 149.7165 -72.85014 -29.7128 149.3948 -75.75623 -32.23024 152.5994 -76.73879 -34.056 151.1317 -78.98488 -36.72502 151.6849 -77.17215 -40.0349 148.2086 -77.24551 -41.7477 146.0509 -76.00559 -38.83928 148.7229 -73.62571 -37.60782 149.1326 -71.88135 -40.91677 145.7732 -72.3096 -42.78145 143.3189 -71.42514 -40.03732 143.016 -67.52241 -40.15622 143.4111 -67.59012 -43.89212 140.4918 -70.09492 -44.02644 138.3351 -67.94344 -41.65985 138.8752 -64.8576 -43.85696 138.3686 -67.02166 -47.05855 136.0844 -70.12455 -47.08069 134.0749 -69.20133 -43.92451 134.5093 -65.4971 -44.97847 132.2677 -65.48482 -48.13251 129.0408 -65.94989 -46.19645 130.355 -63.46727 -43.53649 130.9513 -60.66142 -46.24969 127.3997 -61.49576 -47.31866 126.0513 -61.42509 -43.71933 127.8952 -58.08698 -42.68325 127.0724 -56.29071 -45.99594 123.2704 -57.16409 -45.91913 122.8347 -55.83234 -42.36586 125.1271 -52.7576 -42.60315 123.0485 -51.62736 -45.62401 119.777 -51.55326 -43.90351 120.893 -49.49406 -40.89207 120.0985 -45.91231 -42.4117 119.2295 -46.22028 -46.33394 115.882 -47.77447 -45.76888 115.2301 -51.28378 -44.4263 113.8786 -52.71967 -47.74454 116.4266 -50.97883 -50.06456 119.0464 -53.85143 -50.1399 116.4082 -56.33693 -51.05976 114.9694 -54.28753 -54.07959 118.6239 -53.49804 -55.26628 119.4738 -57.22102 -55.17855 116.3972 -57.93803 -57.39897 117.3325 -54.95666 -59.64405 120.9541 -56.40215 -59.87652 119.4768 -59.8237 -60.64493 117.7052 -58.11586 -63.6115 120.9489 -56.35246 -64.75971 122.6476 -59.85365 -64.91752 119.8034 -61.48507 -66.75364 119.9757 -58.63559 -69.2538 122.4705 -59.72243 -72.10001 125.6997 -57.71544 -71.76765 125.4 -55.5565 -74.95011 122.068 -54.13175 -73.70479 123.034 -53.16515 -70.13948 125.4546 -50.28957 -69.01649 129.1915 -51.2776 -68.75772 129.044 -50.84109 -64.90408 126.9346 -52.51899 -62.31892 123.8298 -51.05344 -60.35424 124.6217 -48.50545 -57.43848 122.7264 -48.82507 -54.04501 120.3066 -45.99203 -53.03476 120.9497 -43.95409 -49.81994 117.7569 -41.89417 -49.65151 115.0276 -41.8779 -46.78771 112.1818 -41.6553 -49.3223 111.5963 -45.38139 -48.87495 108.9487 -47.69174 -47.17273 110.6724 -48.08256 -43.74681 113.7449 -46.3279 -42.32469 88.40831 -67.24783 -83.87984 91.53178 -65.22669 -83.25796 93.86662 -66.04985 -80.28399 96.52865 -63.47392 -79.92805 99.46629 -64.19469 -77.48178 99.27415 -61.05791 -75.21397 95.56358 -60.29739 -75.60406 94.53602 -59.76599 -71.92754 98.03085 -58.55748 -70.72559 97.85004 -55.13604 -72.56115 100.6243 -55.74942 -75.1339 101.013 -56.42758 -78.9389 103.2622 -59.00824 -80.32675 104.2525 -56.50767 -83.17564 106.4762 -54.36492 -80.86964 108.0141 -57.64845 -79.3827 108.784 -58.79368 -82.88718 110.3715 -55.44071 -84.00054 112.8195 -55.51575 -80.97271 116.4473 -57.18585 -81.5176 115.9764 -61.03134 -81.36794 118.9733 -61.53275 -78.94527 117.7761 -58.85199 -76.32827 115.5493 -61.46912 -74.46665 117.3936 -63.94031 -72.19603 117.5222 -67.65284 -72.82408 114.5779 -69.85627 -71.86917 116.4958 -71.88147 -69.06007 117.8775 -68.62325 -67.65884 114.1482 -67.45004 -67.60697 113.2575 -70.6396 -65.8182 116.1992 -69.90778 -63.40757 114.8536 -66.37241 -62.79996 111.3526 -68.01794 -62.03786 112.7919 -70.67796 -59.62509 114.7632 -67.97614 -57.89677 111.7571 -65.56506 -57.55054 109.0117 -68.1308 -56.76651 110.6184 -71.37879 -55.74168 107.9308 -73.97378 -54.93864 105.4285 -71.11627 -54.76217 105.664 -71.40284 -58.59728 103.1836 -74.15411 -57.86668 100.1718 -73.20953 -55.70765 96.667 -74.66446 -54.79282 94.69515 -71.55283 -55.92345 95.29964 -68.75952 -58.4965 97.70088 -65.90474 -57.8668 97.65458 -64.13261 -61.24925 97.14106 -65.07233 -64.94157 100.9724 -64.30155 -65.09658 101.6369 -67.20647 -62.69612 99.36041 -69.26778 -64.96235 101.147 -68.08672 -68.29644 104.4239 -69.18111 -66.80412 103.011 -72.59129 -65.43806 101.3526 -73.20802 -68.86169 104.5197 -72.32834 -70.81391 106.7011 -74.56908 -68.36106 104.4592 -77.47445 -69.63438 104.2877 -76.35076 -73.35323 108.134 -75.81392 -73.71132 108.9507 -79.3259 -72.36914 106.529 -80.94186 -74.71127 108.4649 -79.53102 -77.65857 111.777 -80.6156 -76.23152 110.4885 -84.09351 -75.30952 109.0479 -84.3477 -79.04285 112.4179 -83.18629 -80.52531 114.0389 -85.7123 -78.30545 111.4599 -88.35922 -79.55846 112.4373 -87.42822 -83.11195 116.1846 -87.26195 -82.12823 115.9955 -90.71329 -80.56445 114.1284 -92.35529 -83.48071 116.2186 -90.50002 -86.28673 119.7213 -92.01019 -86.18985 122.0739 -89.36521 -87.76586 124.1366 -86.89133 -85.38615 123.5334 -83.99837 -87.79887 119.8037 -84.63257 -87.84284 119.8842 -85.05225 -84.02426 121.6186 -81.60379 -83.80625 119.0408 -79.86805 -86.08443 115.8509 -80.97044 -84.41145 117.0179 -79.82369 -80.98418 118.7253 -76.74762 -82.37233 115.378 -75.55757 -83.90281 113.5024 -75.84178 -80.5634 116.2989 -73.89122 -78.78614 116.5742 -71.31515 -81.544 113.6872 -70.44528 -83.98228 110.7777 -71.6774 -81.8272 113.0898 -71.20142 -78.76852 112.9481 -67.44704 -79.25483 109.1374 -67.30563 -79.18476 109.4432 -68.80929 -75.68928 112.1637 -66.23688 -74.83665 109.6716 -63.47096 -75.35146 106.7536 -65.17427 -73.52364 108.812 -66.39266 -70.49724 110.4615 -62.99799 -70.18402 107.2734 -60.82612 -70.54401 105.4741 -62.56671 -67.69598 108.3681 -62.58314 -65.18611 109.0511 -58.92125 -65.88416 105.4352 -57.69032 -65.86047 105.18 -59.43678 -62.40606 108.3997 -57.73412 -61.25881 107.921 -54.05228 -62.44416 104.2761 -54.05659 -63.72496 103.236 -54.20982 -67.38193 103.105 -50.46033 -67.96371 106.63 -49.79269 -66.66743 107.7776 -52.91773 -68.69503 106.5251 -51.3429 -71.9586 107.7211 -47.8841 -70.82038 111.2182 -49.41544 -70.52892 110.7614 -51.13897 -73.90681 109.7188 -47.85106 -75.68635 112.7198 -46.20267 -73.9412 114.8902 -49.00826 -75.09155 113.5069 -48.76465 -78.74077 114.2808 -45.11172 -78.70893 117.8938 -46.03549 -77.62278 118.1058 -48.89697 -80.30834 116.7054 -46.42446 -83.00579 119.6872 -44.02035 -82.12844 122.8323 -45.28662 -84.10152 125.8431 -46.62605 -82.06136 128.0057 -43.53558 -82.89206 125.3084 -41.3617 -81.21947 124.0768 -43.95781 -78.49219 124.6905 -43.15305 -74.79547 127.0699 -45.18352 -72.60889 124.327 -46.40131 -70.37722 121.5883 -48.30687 -72.04139 118.162 -48.09929 -70.32299 117.5124 -50.57404 -67.58192 114.6564 -52.06922 -65.41961 114.9016 -51.10478 -61.74689 112.6958 -51.14644 -58.54137 113.0326 -48.924 -55.44386 110.6209 -48.93372 -52.43166 107.4823 -46.755 -52.48401 106.4796 -43.90894 -50.24897 106.7603 -44.28658 -46.48355 103.706 -45.86245 -44.79785 102.6315 -43.85724 -41.83363 38.71412 -27.48074 -138.5966 35.57423 -25.51118 -139.8557 33.98123 -22.29371 -138.6613 30.43336 -21.12052 -138.2001 29.91085 -17.39998 -139.0067 27.55189 -16.04008 -136.3435 28.3159 -18.78815 -133.9045 28.5981 -16.99951 -130.5396 26.17371 -14.21399 -131.6496 23.30214 -16.71429 -131.9 22.18806 -15.83143 -135.4802 20.87943 -18.82224 -137.4761 22.20894 -18.92213 -141.0022 19.1928 -21.01655 -141.9969 17.02815 -17.81945 -141.8969 19.72556 -15.67593 -143.6073 20.23768 -18.13436 -146.4755 16.58493 -18.92913 -146.7247 15.64641 -15.26837 -147.421 16.25623 -13.56452 -150.772 19.86777 -12.34796 -151.6363 19.2237 -8.944256 -152.9982 17.36171 -8.038717 -149.776 20.66859 -7.242802 -147.9792 22.16574 -3.780182 -148.9738 25.04197 -3.336117 -151.2647 28.62247 -3.667969 -149.8506 28.99119 -0.08094406 -150.9186 25.85793 1.096628 -149.2747 26.87535 -0.534173 -145.9452 30.50833 0.8217058 -146.119 29.22367 4.337623 -146.7956 26.59518 3.833675 -143.8971 29.42382 2.762414 -141.4808 31.69374 5.712008 -142.7515 28.85055 8.278026 -142.3522 27.4747 7.150497 -138.8849 30.2319 5.386333 -136.9638 33.75799 6.390484 -138.1925 34.66978 7.440458 -134.5817 33.84692 3.885271 -133.3742 35.53981 2.150508 -136.3574 38.75609 4.090223 -135.63 38.27132 3.610302 -131.9302 41.07073 2.351173 -129.6318 38.41631 1.163856 -127 38.3925 -2.787335 -126.3692 35.86707 -5.507775 -125.2983 33.12218 -5.269855 -127.9491 32.84396 -8.303383 -130.2543 30.49139 -6.647859 -132.8126 33.12642 -3.853738 -133.3753 35.95428 -6.410404 -133.7241 33.87452 -8.50573 -136.1254 32.95057 -5.357729 -138.1424 36.65157 -4.247193 -138.5288 37.43362 -7.636736 -139.6968 34.91557 -7.720245 -142.5741 36.32215 -4.43646 -144.0417 39.96926 -5.892784 -144.001 38.94971 -9.253703 -145.4108 37.02441 -7.43847 -148.2617 40.20287 -5.254167 -148.7475 42.54175 -8.178473 -149.1918 40.05672 -10.19794 -151.3431 39.57931 -6.848585 -153.369 43.43567 -6.447837 -153.7943 43.76685 -10.07649 -155.1922 40.79866 -9.484582 -157.4371 42.26628 -6.151908 -158.7405 45.62899 -7.863801 -159.297 44.10842 -10.7701 -161.1666 41.98837 -8.259493 -163.3397 45.21745 -6.291908 -164.2162 47.10222 -9.612658 -164.9352 44.24986 -10.43912 -167.3285 44.48619 -9.394603 -170.9352 40.89677 -10.54401 -171.71 37.90396 -8.17203 -170.8557 35.34428 -11.00077 -170.7422 37.48921 -13.08425 -168.3601 37.80722 -9.94015 -166.1017 33.92348 -9.65197 -166.0617 33.67943 -13.30824 -165.0387 35.97377 -12.70481 -161.9535 34.19053 -9.349894 -160.9216 30.74432 -11.20028 -161.2043 31.73487 -13.9461 -158.8351 33.34236 -11.7286 -156.1122 30.24207 -9.408086 -156.1706 27.63486 -12.35308 -156.4419 28.39846 -15.68671 -154.7613 31.17875 -14.31402 -152.543 29.49693 -10.82027 -151.8847 26.29869 -11.90143 -150.2939 28.2846 -13.51532 -147.3414 30.114 -10.1406 -146.9425 26.87449 -8.075337 -147.3061 25.27594 -10.27166 -144.468 28.32263 -9.787199 -142.2156 28.37474 -5.982583 -142.593 24.51923 -5.704306 -142.3917 24.25714 -7.723521 -139.3197 27.08164 -6.092609 -137.2629 26.00399 -2.60484 -138.3891 22.25476 -3.219662 -137.695 22.98505 -4.894738 -134.3258 25.10798 -2.026177 -133.2388 22.2315 0.2445831 -134.4957 19.03201 -1.475687 -133.1625 20.59883 -3.890835 -130.7413 20.73937 -7.637938 -131.4504 17.18093 -8.851874 -130.5871 15.1673 -6.268331 -132.6044 17.30884 -7.392769 -135.5838 16.64286 -11.15203 -135.2211 12.90691 -10.45885 -134.9533 13.00745 -8.30088 -138.039 14.4399 -11.32669 -140.1265 11.5257 -13.55923 -138.8221 8.825902 -10.75659 -139.5567 10.29125 -10.09382 -143.0558 10.2741 -13.79889 -143.7688 6.552138 -14.00309 -143.2196 6.109652 -11.10401 -145.7751 7.874036 -13.4635 -148.4204 6.076018 -16.52602 -147.1545 2.738985 -14.9452 -148.315 2.313051 -15.35133 -152.0767 2.534025 -12.12306 -154.3206 -1.0726 -11.52812 -155.3502 -2.117818 -11.82017 -151.6943 1.032629 -9.940411 -150.4978 0.9550288 -6.326656 -149.0808 3.08418 -3.898146 -151.2021 4.784541 -2.749625 -147.9507 7.627368 -4.908131 -146.6006 8.824105 -4.755358 -142.9803 11.68111 -2.195052 -142.0777 13.95265 -1.463895 -138.9862 13.8665 1.841445 -137.0002 15.97975 3.530649 -134.2854 13.2005 6.179409 -133.924 12.23674 6.679883 -130.2365 8.401233 6.806081 -129.4111 8.480743 9.35535 -126.4416 11.01581 12.26577 -125.4904 11.41837 15.87431 -124.0236 10.14319 18.33485 -126.6656 -15.41337 -43.26118 -137.7235 -14.72154 -39.9208 -139.2483 -11.49088 -38.09688 -138.3103 -11.48642 -34.29102 -139.0595 -7.935832 -32.79992 -139.1341 -8.192048 -29.41059 -137.4451 -10.60394 -30.03059 -134.442 -8.038128 -29.89011 -131.6232 -6.246758 -27.11432 -133.5059 -9.126392 -24.70696 -133.0751 -10.59483 -24.66783 -136.6092 -12.60238 -26.5191 -139.2976 -12.2277 -27.73685 -142.8805 -14.45048 -24.75658 -143.9451 -12.3129 -22.30638 -142.0962 -9.130001 -23.26959 -143.9648 -10.63691 -24.61374 -147.3145 -13.1046 -21.77633 -147.9322 -10.19674 -19.58363 -149.0673 -8.28235 -19.58332 -152.4125 -5.991383 -22.64306 -153.1008 -3.134731 -20.31187 -154.1479 -3.257787 -18.3721 -150.7292 -1.289673 -21.47075 -149.3609 2.345198 -21.69953 -150.6734 3.76949 -24.7091 -152.7626 4.619572 -28.10739 -151.3051 8.432904 -27.63248 -151.8245 8.463961 -24.14832 -150.1112 6.791609 -25.40845 -146.9647 9.099918 -28.37615 -146.7778 11.91737 -25.75235 -147.3141 10.48866 -23.72025 -144.3821 10.30637 -26.93638 -142.2952 13.8508 -28.15529 -142.9014 15.10379 -24.68112 -142.2441 13.4022 -23.09673 -139.2559 11.93612 -26.19 -137.6282 14.94511 -28.50739 -138.1318 15.77667 -28.6193 -134.3621 12.03728 -29.40946 -133.5665 11.91945 -32.26637 -136.1997 14.83459 -34.01025 -134.4997 13.76528 -33.25078 -130.8997 12.67687 -36.01416 -128.5458 10.405 -33.45892 -126.6661 6.608768 -33.22916 -127.4175 6.508099 -29.46283 -126.9928 2.939004 -28.43542 -128.1874 0.3850946 -30.91957 -129.9412 1.37133 -28.82395 -133.096 4.960614 -29.92925 -133.0649 3.765684 -33.52856 -132.6909 1.515668 -32.90955 -135.8087 4.386287 -31.19602 -137.7592 6.554568 -34.32673 -137.2339 3.96619 -36.7914 -138.4709 3.024774 -34.89441 -141.7321 6.602148 -34.85297 -143.1342 7.048271 -38.50779 -141.8202 3.957806 -39.34013 -143.9199 4.938725 -37.20776 -146.9085 8.172518 -39.08002 -147.4069 6.279663 -42.44607 -147.488 3.493204 -41.10413 -149.7857 6.261116 -39.59129 -152.0921 8.114685 -42.91407 -151.9477 5.00967 -44.97816 -152.8687 4.223133 -42.63677 -155.8152 7.84557 -42.79961 -156.9417 7.973661 -46.55728 -156.6785 4.710976 -46.94049 -158.6557 6.448374 -44.51833 -161.1336 9.437035 -47.10216 -161.3516 6.979641 -49.91177 -161.9145 5.364567 -47.65751 -164.5905 6.95262 -47.99618 -168.1521 5.292461 -45.02102 -169.9974 7.122773 -41.77302 -168.8478 3.968869 -39.72543 -168.8902 2.184462 -42.21672 -166.7175 5.322886 -42.31508 -164.525 5.490981 -38.48981 -163.6787 1.652044 -38.31676 -163.2592 1.662775 -40.31858 -160.0522 4.195566 -37.83406 -158.3537 2.360785 -34.89112 -160.0315 -1.000118 -35.95111 -158.5708 0.8525953 -36.19053 -155.1306 2.401894 -32.62606 -155.5593 -0.6306677 -30.93166 -157.2195 -4.075733 -32.03875 -155.8964 -3.173519 -34.29708 -152.9319 -0.5114136 -31.83285 -151.9623 -2.982841 -28.91703 -151.7341 -4.570747 -30.42727 -148.5619 -0.9723625 -30.83018 -147.2885 -0.1898508 -27.1246 -148.1207 -3.176996 -26.0098 -146.0377 -2.259386 -28.3462 -142.9317 1.481593 -27.72483 -142.995 0.9130287 -23.85143 -143.6609 -1.674374 -23.76101 -140.6743 0.8119936 -25.55466 -138.3148 3.757782 -23.53521 -139.4736 1.565905 -20.30029 -139.2034 0.3287544 -21.41906 -135.6271 3.817883 -22.20243 -134.4781 4.894871 -18.77725 -135.9899 2.101456 -16.40844 -134.8824 0.7533126 -18.57838 -132.0311 -2.492887 -20.65005 -131.5226 -5.336903 -18.09043 -131.5574 -3.332805 -15.52758 -133.583 -3.197458 -17.68258 -136.6669 -7.003768 -18.01211 -136.2475 -7.422016 -14.12369 -135.9896 -5.236719 -13.7809 -139.0987 -7.477936 -16.25427 -141.0542 -10.5732 -14.39261 -139.9622 -9.03513 -10.90947 -140.9032 -7.775772 -12.2773 -144.2202 -11.25466 -13.95712 -144.9243 -12.97115 -10.55476 -144.5927 -10.25261 -9.005639 -146.6459 -10.71684 -11.45587 -149.6896 -14.42911 -11.0908 -149.2451 -14.14925 -7.196709 -149.1525 -14.20909 -5.334504 -152.5679 -10.64487 -4.5278 -153.9146 -10.9277 -0.6644921 -153.8676 -12.63778 -0.8351254 -150.4482 -9.890138 -2.69137 -148.5881 -6.197262 -1.906926 -147.9812 -3.70051 -3.254253 -150.6449 -1.608711 -4.051347 -147.5781 -3.397907 -7.338543 -146.3965 -3.415048 -7.537806 -142.5328 -0.4529068 -9.766726 -141.4205 -0.2806549 -10.12894 -137.6931 2.668575 -10.12171 -135.1841 4.927095 -13.19424 -134.5898 5.032359 -15.07266 -131.2945 7.529656 -14.15047 -128.5084 10.44717 -16.48728 -128.1131 10.76756 -19.23634 -125.4946 7.041517 -20.18769 -124.6804 5.060784 -23.18719 -126.0559 1.985331 -22.77032 -128.2947 -46.17158 1.726366 -134.7047 -43.22445 1.750229 -137.0444 -40.39799 -0.6456585 -136.5394 -36.79617 0.4889116 -136.87 -34.61285 -2.386995 -138.2294 -31.45223 -2.268664 -136.0974 -33.00464 -0.604825 -132.991 -31.76468 -2.736323 -130.031 -28.23421 -3.169401 -131.6681 -27.51288 0.6100616 -131.608 -27.38253 1.115258 -135.3473 -29.29654 3.252619 -137.7877 -30.34624 2.591549 -141.3505 -28.85603 5.995844 -141.9297 -25.20959 5.094092 -141.4358 -25.38018 1.863772 -143.514 -27.65594 3.472668 -146.1372 -25.30416 6.517386 -146.523 -22.29516 4.339818 -147.7802 -21.38065 3.488425 -151.499 -23.92218 0.9650393 -152.5959 -21.54367 -1.670961 -154.2096 -19.7643 -2.013008 -150.8075 -22.45508 -4.575997 -149.6592 -22.24255 -8.260681 -150.9216 -25.13262 -9.743492 -152.9259 -27.30114 -12.19704 -150.8098 -26.0381 -15.50568 -152.1619 -22.35318 -14.59465 -151.3186 -23.30847 -13.68262 -147.764 -25.10995 -17.03905 -147.4959 -22.18402 -19.03411 -148.625 -20.0084 -17.17399 -146.0839 -22.5811 -17.72573 -143.2871 -22.9636 -21.44521 -144.1227 -19.28292 -22.21394 -144.4675 -18.24936 -20.38051 -141.33 -21.24796 -20.26247 -139.0285 -22.96697 -23.57115 -139.6084 -22.76496 -24.65542 -135.9449 -24.10308 -21.34992 -134.91 -26.84058 -21.0833 -137.5804 -28.59158 -24.50479 -137.0554 -28.20305 -24.72366 -133.273 -31.34758 -25.14931 -131.0672 -30.4463 -22.63874 -128.3281 -30.00796 -18.84966 -128.2625 -26.28315 -18.1187 -128.5713 -26.0528 -14.41784 -129.7724 -29.13596 -12.39307 -131.0868 -26.94624 -11.89839 -134.192 -27.88632 -15.58179 -134.8706 -31.61618 -14.82132 -134.2844 -31.48201 -12.06065 -136.9194 -29.7337 -14.31912 -139.432 -32.25291 -17.1756 -139.0921 -35.23476 -14.86425 -139.5469 -33.60683 -13.09272 -142.4921 -32.88744 -16.37396 -144.3815 -36.5602 -17.20344 -144.0982 -37.80935 -13.71604 -145.0782 -35.56253 -13.73642 -148.1062 -36.83956 -17.33376 -148.8786 -40.48898 -16.37759 -148.6251 -40.11875 -13.00629 -150.579 -38.40402 -14.77958 -153.591 -40.7663 -17.71564 -153.3663 -43.61474 -15.17702 -153.859 -41.83833 -13.45488 -156.8256 -41.20693 -16.80297 -158.5405 -44.89292 -17.86839 -158.0253 -46.02279 -14.49979 -159.4217 -43.73701 -14.77914 -162.4043 -44.58872 -18.38984 -163.1529 -47.8552 -18.04424 -164.8896 -47.2965 -14.72426 -166.7064 -46.80775 -14.88146 -170.5337 -44.71307 -11.69882 -171.0274 -40.89521 -12.17591 -170.7518 -40.10103 -8.571614 -169.6089 -42.66034 -8.8932 -166.6832 -41.36504 -12.33203 -165.6053 -37.85556 -11.14959 -165.2732 -38.87294 -7.698978 -163.7401 -40.68473 -9.276317 -160.7676 -37.56073 -11.5819 -160.3064 -35.1737 -8.707952 -160.706 -36.89609 -5.950592 -158.599 -36.72414 -8.396266 -155.7415 -33.01601 -9.311948 -156.3032 -32.12527 -5.455338 -156.4937 -34.66803 -2.920342 -154.8911 -35.86216 -5.32314 -152.1624 -32.65961 -7.356053 -152.2295 -30.65907 -4.298948 -151.1043 -32.01334 -4.525645 -147.4817 -31.23347 -8.241987 -147.3654 -27.51432 -7.454698 -148.4443 -27.19835 -4.948833 -145.6383 -29.07274 -6.899912 -143.0407 -27.07788 -10.12457 -143.3808 -23.73925 -8.320652 -143.8564 -24.30137 -6.230204 -140.6391 -25.20393 -9.448074 -138.685 -22.20375 -11.41171 -139.8759 -19.99556 -8.459501 -139.0658 -21.63924 -7.867455 -135.6832 -21.42339 -11.62186 -135.0435 -17.71659 -11.79993 -136.0436 -16.2581 -8.58585 -134.7593 -18.82762 -7.109647 -132.2382 -21.79484 -4.64388 -132.878 -20.04295 -1.640018 -131.574 -16.96449 -2.31124 -133.7439 -19.26204 -2.327981 -136.7941 -20.45048 1.201179 -135.8396 -16.84554 2.488729 -135.4151 -15.88544 0.6818085 -138.6545 -18.76529 2.298167 -140.6967 -17.79784 5.691042 -139.4263 -14.15366 5.245012 -140.3569 -15.09297 4.024996 -143.8664 -17.59746 6.920192 -144.4316 -14.75402 9.253996 -143.176 -12.46696 7.577568 -145.7289 -15.03234 8.497423 -148.5419 -15.5868 11.96437 -146.9942 -11.87905 12.91874 -147.405 -11.17188 13.45194 -151.2134 -9.622879 10.57324 -153.3986 -6.228711 12.24211 -154.1086 -5.760424 13.15716 -150.4409 -7.244876 9.821563 -149.1354 -4.89536 6.845487 -148.4412 -5.446327 3.678415 -150.6136 -5.034327 1.85734 -147.2354 -8.738058 1.360715 -146.0939 -10.28302 1.032882 -142.5787 -10.56269 -2.572812 -141.3942 -12.29324 -4.603073 -138.6995 -10.09138 -5.590734 -135.7406 -10.57688 -8.867767 -133.7059 -12.18654 -9.216845 -130.3447 -9.824253 -10.21022 -127.4701 -12.83533 -11.54726 -125.4868 -15.84948 -12.45487 -127.5618 -19.10917 -11.81843 -125.7518 -22.85512 -12.35989 -126.3531 -23.55323 -9.052391 -124.7022 -13.01897 44.60651 -133.6268 -12.00044 41.75668 -136.0377 -13.39002 38.16012 -135.6015 -11.04526 35.18599 -135.654 -13.28183 32.22163 -136.8412 -11.87067 29.18205 -134.9987 -10.26531 31.06717 -132.0948 -12.42793 29.67474 -129.3469 -11.90593 26.18079 -130.6505 -8.102235 26.55717 -130.7675 -7.494323 26.70431 -134.5191 -6.366453 29.41446 -137.0764 -7.752614 29.85497 -140.6852 -4.1534 30.60901 -141.7506 -3.345428 26.88099 -141.1454 -6.398908 25.99859 -143.395 -5.06776 28.61386 -145.9903 -1.636804 27.06066 -146.0462 -3.065027 23.6203 -146.5749 -4.401575 22.88938 -150.1042 -7.304284 24.98698 -151.5398 -9.290936 21.87447 -152.7865 -8.473216 19.78048 -149.69 -11.79002 20.35568 -148.0165 -14.6865 18.73865 -150.1323 -17.67754 20.49203 -151.9483 -20.20143 22.53468 -149.9177 -23.00241 20.1979 -151.1872 -20.96824 16.99293 -150.0947 -20.5413 18.47378 -146.6448 -24.19019 19.3842 -146.5928 -25.0639 15.76955 -147.8446 -22.92643 14.3934 -144.9512 -24.66768 17.0231 -142.5027 -28.13291 16.01984 -143.9252 -27.5181 12.1936 -143.4116 -25.40206 12.08361 -140.2047 -26.13432 15.2294 -138.1932 -29.89414 16.07169 -139.0412 -31.50715 14.43801 -136.0328 -28.77284 16.08285 -133.8828 -29.43505 19.48639 -135.5364 -33.19782 19.04771 -134.7142 -32.53328 18.39399 -131.029 -34.24934 20.7873 -128.5127 -31.30655 20.24935 -126.1348 -28.37446 22.78833 -126.1181 -25.46534 20.18022 -125.8057 -22.49524 21.43778 -127.8278 -20.90002 24.69605 -128.8922 -19.63655 22.71116 -131.9135 -23.18903 21.92558 -132.9526 -24.24066 25.58482 -132.5367 -21.29847 26.7894 -134.6329 -22.07271 23.91326 -137.1467 -25.75877 25.03998 -137.3605 -24.95362 28.67526 -137.9913 -22.53978 27.73994 -140.807 -25.28328 25.59945 -142.536 -27.82209 28.45902 -141.9845 -25.46536 31.19944 -143.3473 -24.81395 29.47128 -146.6694 -28.5766 29.4407 -147.3536 -28.95953 33.24669 -146.9818 -25.95451 33.67555 -149.1295 -27.32951 31.42023 -151.7083 -30.74565 33.17494 -151.6374 -28.81931 36.48081 -152.1337 -26.69317 35.16454 -155.1466 -29.66296 33.60868 -156.8151 -31.63357 36.8204 -156.4302 -28.83052 38.66757 -158.3462 -29.16827 35.56062 -160.5942 -32.90623 36.1975 -161.2369 -32.37855 39.8736 -161.6697 -29.5128 39.15828 -164.1171 -30.44549 38.78634 -167.8305 -27.21313 37.39828 -169.1725 -26.89143 33.58855 -168.4655 -23.18572 33.74442 -168.2779 -23.16746 36.5725 -165.8424 -25.77361 34.65668 -163.7859 -23.56374 31.58514 -163.9888 -20.41587 33.53429 -162.8891 -22.2126 35.05576 -159.9112 -23.32309 31.49367 -158.7573 -19.91186 29.89089 -159.7801 -18.00463 32.62058 -157.7171 -20.21799 31.85196 -154.5771 -19.81715 28.12785 -155.2021 -15.97416 28.79596 -155.4271 -14.17576 31.7047 -153.6557 -16.91807 32.61432 -151.2172 -17.97141 28.89252 -150.6085 -14.42038 27.66422 -150.0097 -14.63 29.5461 -146.7033 -17.8345 27.50467 -145.9845 -16.15577 24.19577 -147.052 -13.44101 24.59455 -144.3911 -16.03606 25.50487 -141.7682 -18.61223 22.71537 -142.1283 -15.88456 20.20735 -142.4429 -14.06822 21.61214 -139.1883 -17.08103 21.30772 -136.8341 -18.0737 18.03559 -138.5767 -14.66101 16.55861 -138.0586 -14.6219 17.92172 -134.4267 -17.98229 16.18025 -134.1213 -16.29322 12.94049 -135.5593 -13.42509 12.17018 -133.1261 -12.78991 15.46448 -131.375 -11.02391 18.62732 -132.2635 -7.626725 17.84441 -130.806 -7.077157 14.78707 -133.0232 -8.328232 16.8017 -136.1048 -5.603715 19.3248 -135.2387 -3.07563 16.34925 -135.2072 -4.370317 15.30396 -138.5888 -3.990083 18.90472 -139.8093 -0.4126415 19.45233 -138.6583 0.8286104 16.10083 -139.974 -1.00666 16.56798 -143.4247 1.079155 19.78653 -143.285 4.173256 17.57079 -143.0181 3.162406 15.21233 -145.8933 1.639047 17.59878 -148.4692 4.929998 19.50901 -148.2547 7.160785 16.44505 -148.4686 8.960193 16.19073 -151.9255 6.766479 13.86989 -154.317 9.647351 11.32209 -154.7827 9.759041 10.73306 -150.9315 6.094201 11.246 -150.0629 3.981432 7.988398 -149.1857 1.064244 6.922421 -151.5385 -0.8504989 6.669062 -148.0837 -1.800363 10.15955 -146.7664 -2.139069 10.97517 -143.1367 -5.908406 10.64063 -142.3147 -8.409822 11.52765 -139.6088 -8.541186 8.56856 -137.2554 -9.734002 7.446266 -133.8387 -7.751244 8.316225 -130.6912 -7.062698 6.082899 -127.7683 -7.580459 7.786841 -124.3912 -5.156562 5.333135 -122.7354 -1.957539 6.623103 -121.0481 1.65581 6.066722 -122.2985 2.202568 5.16706 -118.6148 36.79655 29.76317 -140.3125 35.08681 26.52067 -139.3585 31.85865 26.21205 -137.3718 29.98408 23.05633 -136.3975 26.20897 24.21778 -136.6023 24.51331 21.4596 -134.533 27.24958 20.73024 -131.8207 25.35295 22.22428 -128.8151 22.06828 20.613 -130.2085 23.79751 17.2359 -130.1564 23.94634 16.63548 -133.8892 26.63258 16.32169 -136.628 26.81021 17.44456 -140.3477 27.85601 13.80724 -141.3014 24.29398 12.62851 -140.1193 22.23486 15.4525 -142.0723 24.35235 15.14517 -145.3142 23.88935 11.36985 -145.4517 20.21307 12.08574 -146.3579 19.24909 12.71247 -149.9989 19.82777 16.03773 -151.522 16.2178 16.35964 -152.666 14.6285 14.7413 -149.5919 14.58514 17.82696 -147.4456 11.64832 20.36642 -148.5481 12.20585 23.57965 -150.4993 13.37001 26.80716 -148.6154 9.956175 28.57939 -149.3705 7.831657 25.62052 -148.141 9.634912 25.68035 -144.8635 9.300053 29.36851 -144.3282 5.551784 29.0915 -145.3115 5.253189 26.06879 -142.9906 6.843795 28.10094 -140.0757 4.364932 30.90363 -140.6667 1.424271 28.55944 -140.7508 2.303594 27.05994 -137.2406 4.727978 29.36282 -135.2857 4.331419 33.09819 -136.2646 3.564966 34.15296 -132.5842 6.73724 32.3019 -131.2663 8.906507 33.76073 -134.0221 7.449964 37.2577 -133.4009 8.151019 36.98834 -129.5825 10.63005 39.39514 -127.7163 12.1382 36.29699 -125.8451 14.53006 33.53509 -127.0252 12.62961 30.73461 -125.28 14.42565 27.87215 -127.1114 17.68631 27.37562 -128.977 15.61589 26.2675 -132.0533 13.79377 29.58793 -131.9262 17.06623 31.68492 -131.7974 18.71084 29.369 -134.4778 15.63711 29.46235 -136.7529 15.4021 33.22218 -136.734 19.04119 33.46299 -137.6717 18.38568 30.93862 -140.5517 15.37831 32.8469 -141.8844 17.57086 36.01167 -141.7848 20.55903 34.64623 -143.5516 18.2636 33.37346 -146.4968 17.28434 37.153 -146.8163 20.90838 38.211 -146.9633 21.61421 35.52832 -149.5241 18.54506 36.28038 -151.7819 19.23018 39.94376 -151.591 22.88251 39.28268 -152.5229 21.80329 37.06334 -155.5605 18.91452 39.4309 -156.6877 21.48372 42.3045 -156.5223 23.80276 40.56421 -159.0114 20.65204 39.79707 -161.1852 19.85774 43.63628 -161.0876 23.39472 44.45038 -162.4856 23.22284 41.89462 -165.2424 21.57343 43.01036 -168.4827 21.13095 39.56498 -169.8311 17.83071 37.8357 -168.7658 19.28725 34.23878 -168.6815 22.32142 35.04462 -166.5763 19.8007 36.42168 -164.1432 17.90262 32.98268 -164.0593 21.19798 31.19421 -163.3792 21.85055 33.60474 -160.438 18.33825 32.78196 -159.1059 18.64135 28.94416 -159.7563 22.03516 28.49713 -158.0538 20.84866 30.2481 -154.8053 17.70541 28.03924 -154.844 19.8464 24.85991 -155.3424 23.45618 24.8394 -154.0819 23.58047 27.71104 -151.6679 20.00521 26.7228 -150.5297 20.73491 23.17431 -149.6743 22.0055 23.65526 -146.0982 18.95849 25.80218 -145.3163 16.61246 22.99556 -146.1866 18.42098 20.87283 -143.5556 18.84863 23.91108 -141.1619 15.30635 25.26594 -140.9576 13.80017 21.77276 -141.1193 15.91478 20.57614 -138.1077 14.85828 23.54353 -135.9958 11.11738 23.33947 -136.9486 10.91241 19.43983 -136.6718 12.33867 19.69529 -133.1436 9.877664 22.4321 -132.1161 6.985614 20.06398 -132.8617 8.466908 16.60276 -132.103 11.73571 17.11396 -130.0065 15.55138 17.0512 -130.6433 15.96811 13.30793 -129.9665 13.23729 12.30483 -132.4765 14.84297 14.37551 -135.3496 18.32645 12.75012 -134.8739 17.25318 9.087036 -134.7206 14.91044 9.813671 -137.6542 17.7873 10.96058 -139.9514 19.30842 7.50886 -139.0695 15.95794 5.522888 -139.5081 15.10936 7.285871 -142.7444 18.72275 6.811412 -144.0454 18.2567 2.956397 -143.5666 15.05766 3.148335 -145.5158 16.5968 4.730928 -148.6477 19.86916 2.650838 -148.3297 17.64033 -0.4637384 -148.356 17.15159 -2.213052 -151.8473 13.74971 -0.8843565 -153.1746 11.70129 -4.018514 -153.5905 12.01487 -4.806077 -149.8367 11.71357 -1.10925 -148.9107 8.065266 -0.08681226 -147.8454 6.89944 2.852474 -150.2087 5.419444 4.343041 -146.9519 8.291024 6.530021 -145.8595 8.664388 7.39834 -142.0102 6.560949 10.30936 -140.713 7.565777 12.22316 -137.5928 5.638017 11.37717 -134.3878 6.2651 11.43172 -130.4635 3.763041 10.24812 -127.6512 2.163749 12.85462 -125.2339 3.078969 13.00816 -121.5232 -0.6221356 13.13908 -120.4606 -1.859422 11.14387 -117.4013 -5.348956 11.71457 -118.866 -7.099826 13.45178 -115.8765 -45.42711 -1.48164 136.1022 -42.4102 -1.72241 138.222 -39.48506 0.6846056 137.8552 -35.6431 0.2911339 138.5575 -33.21012 3.222038 138.9289 -29.90053 2.33126 137.0869 -31.55553 -0.1993246 134.627 -31.03857 2.45858 131.7454 -27.47187 3.132688 132.6318 -26.47524 -0.5830612 132.4393 -26.39143 -1.147284 136.213 -28.47253 -2.439283 139.0755 -29.60118 -1.331772 142.4594 -28.41931 -4.645951 143.8223 -24.59756 -3.997959 143.8427 -25.18982 -0.5991859 145.4145 -27.53605 -2.185094 148.023 -25.18937 -5.209445 148.7307 -22.11741 -3.076558 149.666 -21.57925 -1.493921 153.1844 -24.13495 1.355778 154.2191 -21.3876 3.253211 156.0268 -19.24478 2.985775 152.8123 -21.30485 5.653754 150.9156 -20.5045 9.330435 151.6747 -22.68985 11.44601 153.9123 -25.74845 13.22233 152.4766 -24.23151 16.67366 153.4029 -21.01558 15.80836 151.5607 -22.81477 14.59 148.476 -25.02322 17.84439 148.5959 -22.03047 20.34351 148.585 -20.38407 17.98271 145.8964 -23.23792 18.88639 143.5743 -23.13642 22.57346 144.5729 -19.42068 23.31347 144.1987 -18.46346 21.40882 141.1593 -21.53376 21.45354 138.8139 -22.1867 25.1635 139.4555 -21.49449 26.28699 135.8597 -25.35299 26.40239 135.1918 -26.30301 27.70152 138.7292 -28.69828 30.29979 137.3028 -29.88664 28.21907 134.2684 -29.40013 24.419 133.6733 -27.46661 23.07585 130.635 -29.67823 21.14705 128.1768 -31.16701 17.89583 129.191 -29.14234 14.60038 129.2424 -29.64488 11.533 131.506 -27.00437 11.42584 134.2168 -27.03686 15.32618 134.5834 -30.92932 15.31192 134.5963 -31.13106 12.38546 137.1509 -28.82947 14.25275 139.5618 -31.07469 17.40095 139.3978 -34.21101 15.26277 140.1177 -32.36853 13.61452 143.0604 -31.51357 16.97197 144.9252 -35.12985 18.28105 144.153 -36.53625 14.99826 145.5106 -34.41002 15.08911 148.7193 -35.21278 18.90055 149.0285 -38.97407 18.14574 148.8771 -38.73392 15.00967 151.1048 -36.69965 16.92466 153.8152 -39.30493 19.61574 153.5561 -41.96288 16.8139 154.557 -39.6305 15.25698 157.3095 -39.43204 18.67971 158.9196 -43.18863 19.49064 158.6561 -44.21089 16.13424 160.2848 -41.63712 16.29761 162.9906 -43.02223 19.73614 163.8277 -46.54137 18.0915 163.9176 -44.88045 15.53273 166.1792 -44.6637 16.6365 169.8427 -42.45839 13.9599 171.5231 -38.64857 14.37173 170.8149 -38.39135 10.50851 170.7209 -41.07763 10.16998 168.0901 -39.04409 12.99333 166.3489 -35.81472 11.11442 166.6059 -37.58718 7.947495 165.3502 -38.64855 9.75599 162.085 -35.02803 11.24764 161.6631 -33.49784 7.821095 162.2603 -35.84779 6.190783 159.7017 -34.97549 8.863783 157.0726 -31.25892 8.595916 157.5654 -31.28961 4.71046 158.0872 -33.30431 3.880615 154.9088 -34.57166 6.708169 152.6364 -31.32393 8.736995 152.6849 -29.16456 5.68865 151.9488 -31.02954 5.417562 148.7158 -30.3717 9.308451 148.0891 -26.79494 8.721535 148.9836 -26.52919 5.798067 146.4182 -28.31128 7.84819 143.8348 -26.36099 11.0642 144.3109 -23.02616 9.245395 144.5184 -23.6749 7.140903 141.4213 -24.58065 10.15128 139.1122 -21.70845 12.4432 140.4759 -19.04104 9.733882 140.126 -20.35636 8.24678 136.8666 -20.09838 11.80017 135.4183 -16.74336 12.43187 137.0457 -14.899 9.132354 136.4373 -16.90174 7.540412 133.6644 -19.75822 5.094153 134.083 -18.25635 1.593726 133.6432 -15.06878 2.659717 135.7118 -17.48085 3.260756 138.6798 -19.02805 -0.1581979 138.3616 -15.58452 -1.717815 138.1263 -14.49819 0.318851 141.3122 -17.43776 -0.9883633 143.185 -16.94621 -4.659202 142.298 -13.23821 -4.04194 143.1307 -14.32051 -2.633241 146.5059 -16.70489 -5.578986 146.7826 -13.79704 -7.950098 146.3446 -11.78357 -6.039194 148.8864 -14.61798 -6.337462 151.61 -15.15541 -10.04477 150.504 -11.45042 -10.84348 151.0294 -10.88999 -11.90315 154.6984 -9.530164 -9.119295 156.9838 -6.133032 -10.61281 157.4242 -5.46833 -11.00238 153.6779 -6.75165 -7.60367 152.6103 -4.191525 -5.015311 151.4988 -4.530558 -1.653731 153.3355 -4.658672 -0.01098204 149.8417 -8.4042 -0.2896767 149.4937 -9.628545 0.8560646 146.0982 -9.749602 4.325161 144.7553 -11.25386 6.026032 141.7183 -9.012074 7.805967 139.2219 -9.413286 10.33913 136.2521 -10.01136 9.061216 132.6981 -7.018534 7.842422 130.6816 -5.966231 10.79496 128.3219 -8.512714 13.12592 130.1597 -9.527884 16.1459 128.0746 -8.759445 19.30206 130.2198 -10.60057 22.64501 129.7022 -13.09142 -43.27326 140.3384 -12.30351 -40.25467 142.3763 -13.22095 -36.75846 141.0027 -10.50674 -34.02253 140.6432 -12.44317 -30.84409 141.2655 -10.67399 -28.16845 139.2282 -8.740852 -30.39556 136.6951 -10.50098 -29.62321 133.4128 -10.26475 -25.83973 134.2805 -6.506169 -26.33604 134.15 -5.91744 -26.08538 137.9227 -4.845144 -28.5494 140.858 -6.429944 -28.87936 144.3181 -2.843266 -28.828 145.7262 -2.540289 -25.1248 145.0234 -5.269244 -24.21066 147.3461 -4.194779 -26.95325 149.8614 -0.5127172 -25.53697 150.0051 -2.040932 -22.04621 150.9675 -3.445491 -21.07054 154.5141 -6.800734 -22.56559 155.5883 -8.467669 -19.2377 156.3547 -7.372847 -17.44465 153.1457 -10.62032 -18.22476 151.4927 -13.8161 -16.15584 152.2215 -16.54373 -17.13733 154.8206 -19.35328 -19.38131 153.4777 -22.3168 -17.04137 154.3076 -20.43326 -14.05213 152.6856 -20.05036 -16.21956 149.5249 -23.78819 -17.31227 149.8547 -24.97212 -13.71187 150.1313 -22.69269 -12.78514 147.2159 -24.31115 -15.57551 145.1368 -27.89829 -14.21202 145.4175 -26.61369 -10.57674 145.4179 -24.60705 -10.32206 142.2197 -25.24813 -13.54965 140.1829 -28.90168 -14.0667 140.838 -30.02552 -14.12213 137.1668 -26.97823 -16.27545 136.3145 -28.14607 -18.70919 139.0904 -31.68884 -18.64269 137.7146 -30.3049 -19.64566 134.3021 -30.53653 -17.6753 130.9336 -27.99915 -19.22852 128.3563 -26.75713 -22.55593 126.9641 -24.28355 -24.53464 129.2377 -20.60838 -23.32392 129.7242 -17.85133 -24.80307 132.1355 -17.83494 -22.19271 135.0691 -21.5722 -21.26421 134.8456 -22.63666 -24.99157 135.1449 -20.09522 -25.68995 137.9646 -21.35771 -22.56587 139.9281 -25.03501 -23.54012 139.4519 -24.41803 -27.23932 140.2581 -22.59951 -26.17863 143.514 -25.51221 -23.98837 144.7654 -27.84527 -26.96806 143.9511 -25.72745 -29.33478 145.9667 -25.57244 -27.16265 149.074 -29.35781 -26.93716 149.1365 -29.70034 -30.76415 149.1507 -27.22536 -30.89807 152.0693 -29.02085 -28.20145 154.0938 -32.59505 -29.59945 153.1334 -31.40427 -32.90814 154.5205 -30.26198 -31.01261 157.587 -33.63476 -29.29158 158.006 -35.57476 -32.67987 157.4868 -34.27696 -34.07155 160.9762 -35.85295 -30.91694 162.5959 -39.19118 -31.3948 160.692 -39.95651 -35.05142 159.8049 -37.92355 -36.60752 162.5461 -38.84869 -33.65701 164.9785 -35.39497 -33.09907 166.6694 -34.20758 -29.49896 166.2618 -31.13222 -29.95327 168.5508 -29.6937 -32.7726 166.344 -30.66934 -30.79478 163.0569 -28.28763 -28.05471 164.2254 -25.39197 -30.49724 164.3323 -26.31065 -31.78647 160.7364 -26.1066 -28.10137 159.5604 -22.80763 -27.51875 161.4339 -21.2015 -30.48231 159.6138 -22.41446 -28.88675 156.3907 -20.96429 -25.38907 157.2872 -17.58973 -26.87678 158.3562 -16.26853 -30.29868 157.189 -17.81648 -30.32467 153.7308 -17.7416 -26.42681 153.6229 -14.16702 -25.25908 153.4007 -13.87882 -27.215 150.0824 -17.10361 -25.66418 149.1505 -15.67568 -22.10909 150.0669 -12.82204 -22.72507 147.69 -14.93495 -24.08677 144.9341 -17.64409 -21.39769 145.4197 -14.73813 -18.78776 145.4578 -13.09456 -20.36838 142.4635 -16.21492 -20.25109 140.1983 -17.41959 -16.89549 141.5936 -13.92691 -15.63313 140.6574 -13.64429 -17.25446 137.2999 -17.01219 -15.9143 136.1791 -15.96653 -12.15201 136.6293 -12.21453 -12.16199 136.1255 -11.40198 -15.44731 134.1773 -9.498502 -18.50922 135.154 -5.905462 -17.41884 134.3865 -6.443768 -14.18153 136.5478 -7.345998 -16.50079 139.4895 -4.192924 -18.60832 138.8496 -2.054401 -15.39125 138.6803 -3.674846 -14.00565 142.0538 -2.914912 -17.36368 143.657 0.7081618 -17.62439 142.4502 1.165048 -13.95304 143.4422 -0.2678347 -14.62795 146.9816 1.977502 -17.82901 146.9787 5.185234 -15.89664 146.7993 3.793625 -13.12387 149.0076 3.2943 -15.80238 151.9168 6.707618 -17.26668 150.9442 8.4022 -13.95937 152.039 8.974617 -13.62364 155.8628 6.641278 -11.00187 157.6856 9.547247 -8.402975 157.7104 10.12094 -8.407596 154.0401 6.586273 -8.801304 152.6444 4.608963 -5.608336 151.7248 1.534023 -4.997131 153.9377 -0.4335986 -4.544242 150.7009 -1.370457 -8.178896 149.8638 -1.979582 -9.220098 146.21 -5.401779 -8.09161 144.9913 -7.390034 -9.570064 142.143 -9.550625 -6.526154 141.2881 -8.714137 -3.270597 139.2774 -5.375715 -4.489635 137.7879 -3.30208 -2.128684 135.636 -3.766949 -2.278399 131.893 -0.7206569 -3.163683 129.6825 -0.8186772 -2.035593 126.0244 -0.5520217 -5.036635 123.776 0.4114046 -4.400051 120.1297 38.05873 -28.93076 142.8402 35.9311 -25.71735 143.1564 33.81381 -24.08351 140.3603 31.37153 -21.15592 140.3264 28.02115 -22.41353 141.7686 25.28196 -20.78872 139.437 27.63232 -20.56976 136.3873 25.35128 -21.28197 133.4612 22.2828 -19.59947 135.013 24.01658 -16.22571 135.0447 23.36252 -15.37929 138.7727 25.81811 -13.71211 141.1226 26.28868 -15.2786 144.7025 27.70864 -11.8231 145.6295 24.18811 -10.37587 144.9682 22.67108 -13.16027 147.0229 25.11595 -12.75084 149.9297 24.33528 -9.019263 150.0752 20.92098 -9.385113 151.4927 20.07806 -10.41131 155.1514 20.44559 -14.25339 155.7456 16.91155 -14.63138 157.1953 15.28631 -12.97152 154.087 15.60312 -16.47895 152.6062 12.91601 -19.14514 153.6639 13.24178 -22.16861 155.88 14.19673 -25.40464 153.9434 10.81968 -27.23658 154.8922 8.804446 -24.53291 153.1965 11.11066 -24.61876 150.1512 11.06562 -28.48714 149.8949 7.224995 -28.39096 150.4462 6.987913 -25.84558 147.6881 8.784554 -28.06273 145.178 6.883244 -31.24835 146.4308 3.398334 -29.66834 146.2485 3.756124 -27.00194 143.4384 6.560678 -28.13329 141.1848 6.005282 -31.83195 141.0941 5.726153 -32.01939 137.1265 9.281002 -30.82692 137.0367 10.50012 -33.25813 139.8021 8.769077 -36.42999 138.4021 9.64524 -35.97695 134.7053 11.44762 -38.60236 132.5788 12.34118 -35.48074 130.3665 14.88264 -32.61799 130.407 12.82261 -29.46364 129.657 13.8984 -26.31784 131.3897 17.55156 -26.36586 132.7741 16.22941 -24.9547 136.0279 14.24145 -28.32712 136.1862 17.63576 -30.16381 136.0688 19.26761 -27.81218 138.6091 16.25872 -28.19527 140.9733 16.18808 -32.03307 140.6304 19.93039 -32.1606 141.5979 19.53999 -29.80407 144.4412 16.83287 -31.67316 146.4057 18.72142 -34.89823 145.86 22.04239 -33.51503 146.8312 20.62541 -31.88896 149.9728 19.22265 -35.39506 150.7427 22.69841 -36.85308 150.5417 24.31297 -34.12667 152.6917 21.43506 -34.75066 155.1884 22.41497 -38.41695 155.2412 25.89167 -37.66697 156.6626 24.57989 -35.21081 159.2545 21.76366 -37.61341 160.3827 24.33807 -40.41458 160.6665 26.75008 -38.18421 162.7439 23.96401 -37.12593 165.1429 23.3307 -40.86007 166.1296 27.10707 -41.19614 166.6459 27.29686 -37.96392 168.8806 26.24455 -38.97443 172.4242 26.10821 -35.38583 173.8371 23.09116 -33.10965 173.1704 25.14098 -29.88093 172.8683 27.34494 -31.66967 170.3263 24.07309 -32.8555 168.5229 22.82199 -29.1943 168.3404 26.28452 -28.04486 167.3071 26.14777 -30.10984 164.0591 22.89166 -28.22701 163.2143 24.52955 -24.85815 164.0475 27.27239 -25.70887 161.4989 24.95239 -26.85155 158.719 22.70205 -23.89394 159.3331 25.64062 -21.4473 159.1572 26.59095 -21.91138 155.4911 25.65984 -25.31922 154.0134 21.98565 -25.18187 154.8342 21.89841 -21.53173 153.9234 23.32063 -22.20013 150.5069 20.94404 -25.14447 150.0342 17.95523 -22.86441 150.7581 19.27751 -19.98198 148.388 19.85131 -22.47829 145.4193 16.39221 -24.0048 145.7441 14.71128 -20.5303 146.2527 16.29916 -19.19067 143.0399 15.36486 -21.91439 140.5302 11.74079 -21.97997 141.8349 11.59595 -18.13869 141.4643 13.34989 -18.19252 138.0806 10.94571 -20.94185 136.8584 7.944608 -18.85814 137.7803 8.981606 -15.22165 136.954 12.31889 -15.41837 135.0229 15.94069 -15.14206 136.3687 16.2847 -11.42075 135.1539 13.15913 -10.43862 137.2226 14.59778 -12.22374 140.2949 18.02017 -10.45424 139.6667 16.22215 -7.172945 139.6467 13.98821 -8.044594 142.7235 17.28792 -8.797863 144.6614 18.67429 -5.427451 143.6667 15.44566 -3.600273 144.2161 15.28569 -5.072236 147.6612 19.04989 -4.182132 148.0663 18.31713 -0.5299511 147.5207 15.23471 -0.5922165 149.8897 16.95043 -2.588224 152.8451 19.88967 -0.038414 152.6048 17.45167 3.01454 152.5933 17.40815 4.525701 156.121 14.4406 3.414723 158.1014 12.07187 6.488871 158.3094 12.54965 7.031274 154.5877 11.84479 3.255782 153.8358 8.43434 2.263182 152.4156 6.528326 -0.3385816 154.491 5.735201 -1.816742 151.054 8.885059 -3.655029 149.8727 9.414469 -4.771168 146.248 7.466271 -8.021017 145.5082 7.346659 -10.78287 142.8484 4.028928 -10.84426 141.1756 3.082201 -12.09093 137.6579 4.454104 -10.42327 134.559 3.042774 -7.746101 132.3521 0.3109813 -8.729593 129.6921 1.951393 -9.928368 126.4982 0.5838909 -11.18897 123.1062 -1.616244 -14.22079 123.2365 -0.8765979 -16.81258 120.42 34.99806 29.02021 138.4572 32.03596 26.91601 139.245 33.71725 23.48836 139.2488 30.67566 21.88006 141.0314 30.42236 18.04919 141.0925 27.11617 17.20585 139.2619 27.19793 19.74321 136.198 27.70836 17.03508 133.5141 25.21083 14.71937 135.1786 22.85904 17.68936 135.1944 22.212 18.66765 138.8599 22.88171 21.4851 141.3892 24.8331 20.61039 144.6386 22.12101 22.59447 146.6329 19.368 20.2169 145.47 20.85363 17.48698 147.6977 21.37043 20.11818 150.5964 17.59388 21.12436 150.5486 16.6606 17.49333 151.4618 17.45377 15.93639 155.0692 20.80789 15.077 156.4935 19.92967 11.44583 157.341 18.14455 10.65068 154.0237 21.27205 8.99253 152.4423 22.81263 5.60426 153.555 25.81721 4.855713 155.8879 29.17697 4.996107 154.0585 29.73171 1.222954 154.6773 26.28961 0.4973354 152.9314 27.41804 2.531069 149.8962 30.75793 0.7086706 149.7861 28.9229 -2.578015 150.2816 26.5976 -1.674465 147.3656 29.58031 -0.843874 145.1987 31.20421 -4.204791 146.1862 28.18826 -6.406565 145.3956 27.41311 -5.1477 141.9225 30.61007 -3.560709 140.5881 33.77337 -5.158892 142.0731 35.55896 -6.264121 138.8707 34.04052 -3.160105 136.9764 35.81702 -1.013989 139.478 39.03117 -2.959194 138.9228 39.08661 -2.756292 135.1461 42.32404 -1.609827 133.4004 40.18931 -0.103035 130.6184 38.02647 2.963223 131.0222 34.30206 2.824821 130.5217 32.57742 6.023813 131.4051 32.79083 9.254264 133.4904 30.33633 7.69688 136.1234 32.89405 4.823247 136.8443 35.7301 7.435328 136.9581 33.74196 9.374014 139.5473 32.80163 6.319031 141.7214 36.59965 5.595937 141.6438 37.54284 9.172072 142.6413 34.87831 9.196392 145.3527 36.53068 6.089426 146.9903 40.00246 7.620523 146.2484 39.09744 11.01443 148.031 37.43147 9.087937 151.0033 40.66625 7.138605 151.3427 42.80258 10.24644 151.0884 40.54185 12.10726 153.6851 40.71286 9.028186 156.0606 44.55518 9.119774 155.7031 44.7665 12.79461 156.6225 42.37263 12.25258 159.6095 44.32629 9.110922 160.8337 47.72349 11.04503 160.6799 45.83431 14.01422 162.3742 44.40448 11.76174 165.1265 47.90569 10.56531 165.7421 48.95867 14.2301 165.8886 46.5408 14.9578 168.7198 47.12387 13.85271 172.2567 43.7221 14.79631 173.6063 41.12768 11.97434 173.4304 38.28497 14.53418 173.3839 40.14132 16.19185 170.5164 40.42683 12.83447 168.7893 36.55517 12.12253 169.2077 35.94203 15.69567 167.8082 38.05969 15.22537 164.5926 36.25078 11.75427 164.1002 32.79051 13.42468 164.6271 33.69972 16.18337 162.1447 34.93369 13.81346 159.3842 31.98726 11.57642 159.3986 29.41728 14.41723 159.8596 29.78218 17.58805 157.6253 32.47047 15.92656 155.474 30.78009 12.56047 155.5923 27.5144 13.90805 154.0901 29.47033 15.10289 151.022 31.01301 11.66957 150.5972 27.65968 9.802758 151.2476 25.99486 11.8508 148.448 28.91166 11.65715 145.8636 28.90682 7.844449 146.3534 25.17135 7.397661 146.4351 24.38251 9.51463 143.21 27.11729 7.543848 141.2883 25.81409 4.159174 142.5773 22.27501 5.029862 141.7776 23.09982 6.507045 138.3352 24.83128 3.148565 137.0569 22.26833 0.7660599 138.5854 18.90762 2.498091 137.7705 19.8502 5.019826 135.0555 20.56531 8.825041 135.372 16.98144 10.24553 135.1998 15.59811 7.88777 137.7679 17.91214 9.303659 140.4336 17.04872 12.80146 139.3227 13.3263 12.0084 139.5049 13.83711 10.65558 142.9591 15.3321 13.91069 144.1674 12.37216 15.94175 142.7434 9.710629 13.41502 144.1188 11.14379 13.07182 147.6788 11.58158 16.8812 147.8321 7.866301 17.37188 147.145 6.825818 14.60431 149.5266 8.779813 16.03716 152.505 7.463093 19.41773 151.7683 3.910027 18.00616 151.5565 2.142494 18.3552 155.0694 2.378455 15.17603 157.3467 -1.2504 14.137 157.1216 -1.557663 14.33454 153.2449 1.923859 12.97701 152.1247 1.701846 9.160591 151.5049 3.287105 7.202696 154.3577 5.1854 5.190987 151.662 8.056727 7.328753 150.3323 8.83287 7.41357 146.5943 10.89562 4.318465 145.6722 14.15582 4.574252 143.7119 13.56615 1.241673 141.8135 11.06758 -1.522153 142.1867 9.455236 -4.152169 139.8391 7.121738 -2.37757 137.2253 3.38806 -3.726532 136.6883 3.221398 -2.58503 132.9676 5.765483 -2.373405 130.1501 7.143255 0.4475894 128.0601 5.392514 0.3799672 124.6938 -12.8923 45.64084 139.9058 -13.81246 41.887 140.1878 -11.01939 39.58517 138.9409 -10.86307 35.75253 138.983 -7.230505 34.57946 139.4696 -7.722913 31.04053 138.0658 -10.13761 31.98581 135.2514 -7.58795 32.03282 132.3306 -6.123158 28.78855 133.869 -9.37313 26.82873 133.7002 -9.645399 26.1109 137.411 -11.83024 27.62207 140.1855 -11.55586 29.10438 143.6776 -14.58732 27.07279 144.5067 -12.97902 23.53479 144.2097 -9.982908 24.91333 146.2332 -12.08944 26.12657 149.1167 -14.05324 22.79193 148.7297 -10.75305 20.87811 149.5336 -9.436465 20.92607 153.1499 -7.419214 24.0208 154.2795 -4.164092 22.40336 155.489 -3.42431 20.11224 152.4813 -1.751275 23.04255 150.6282 1.909704 23.62275 151.7072 3.313064 26.48072 153.8454 4.58895 29.73695 152.1588 8.159969 29.10038 153.2184 8.119291 25.51897 151.9612 6.727571 26.81609 148.6352 9.440361 29.66004 148.4653 12.25747 27.18974 148.9146 10.74657 24.63581 146.338 10.71478 27.43521 143.7095 14.40872 28.43999 144.5013 15.50509 24.85517 144.4235 13.78669 23.31664 141.4295 13.22861 26.30389 139.2126 15.67872 29.15174 139.9181 16.652 30.16139 136.297 13.04413 29.86173 135.156 11.64458 31.6153 138.1794 13.93112 34.60324 137.8647 13.96512 34.44958 133.8974 13.69618 37.56903 131.7059 11.43394 35.29998 129.5625 7.64603 35.36516 129.9388 7.417909 31.58407 129.1653 3.871473 30.05491 129.8476 1.480733 32.35254 131.7889 2.162503 30.43105 135.159 5.680279 31.9698 135.2813 4.544417 35.64314 134.9394 1.797721 35.02685 137.3839 4.104541 33.40966 140.0685 6.565406 36.45216 140.0299 3.526753 38.77684 140.5988 2.301952 36.36933 143.4258 5.81199 36.75786 145.1776 5.688939 40.5654 144.934 2.134167 40.8742 146.1654 2.843662 38.85629 149.3295 5.84254 41.07655 150.1997 3.550982 44.15176 150.3372 0.861414 42.14351 152.3636 3.50911 41.23126 155.0607 5.133296 44.81733 154.7811 1.846083 46.49619 155.6861 1.146721 44.08381 158.4776 4.768013 44.38339 159.8646 4.455141 48.12459 160.0114 1.153778 47.58944 162.0963 2.97657 44.96847 164.3036 5.893446 47.34159 164.9832 3.382509 50.18559 165.9617 1.807667 47.81679 168.4645 3.448277 47.41376 171.8646 0.7719669 45.0984 173.5018 2.105092 41.54271 172.8432 -1.264938 40.0097 172.09 -2.43041 42.75521 169.6091 1.145847 43.01807 168.2184 1.052732 39.41944 166.8829 -2.762946 39.34615 166.1176 -2.3729 41.24794 162.7465 0.4543419 38.88628 161.5697 -1.537054 35.95795 163.0644 -4.581563 36.87334 160.7527 -2.201529 37.34658 157.7148 -0.6863279 33.91625 158.4852 -4.294497 32.40677 158.6651 -7.006736 33.75717 156.3403 -5.229204 36.0956 153.9525 -2.206984 33.73808 153.6114 -4.121016 30.63577 152.6067 -5.308736 32.31171 149.3683 -1.623111 33.17379 148.5853 -0.7463551 29.65078 149.7874 -3.087299 28.03545 147.2338 -2.085062 30.52294 144.4609 1.653363 29.96466 144.8628 1.116619 26.16717 144.982 -0.9540768 26.06021 141.7704 1.64927 28.09073 139.8183 4.794665 26.3276 141.4348 3.3212 22.77853 140.6145 2.323817 23.90776 137.1751 5.5749 25.47163 136.0022 6.858674 22.29167 134.3298 4.357648 19.54836 135.2664 1.655145 21.9477 133.7893 -1.932415 22.9946 134.9028 -3.449422 19.5722 133.9454 -1.549881 17.19989 136.3779 -2.391939 19.65469 139.0737 -6.098886 19.68996 138.1066 -6.13667 15.91475 138.2916 -4.285216 15.90716 141.6934 -7.002735 18.18294 143.2352 -10.12595 16.12673 142.055 -8.540067 12.74971 142.7467 -7.533436 14.1187 146.1835 -11.20072 15.47564 146.6166 -12.58051 12.02902 145.8905 -10.03695 10.28393 148.2773 -10.76356 12.60406 151.3437 -14.504 12.15837 150.683 -13.84123 8.30013 150.8177 -14.30498 6.891915 154.4187 -10.98312 6.245059 156.267 -11.38929 2.470221 156.6645 -12.35734 1.968159 152.8512 -9.811078 4.699845 151.8942 -6.121198 3.812845 151.2338 -3.718063 5.42297 153.7517 -1.864972 7.021506 150.7886 -3.051716 10.38615 149.3068 -2.866964 10.91415 145.4044 0.6111102 12.50836 144.5224 2.028554 15.10479 142.2146 3.438611 13.39515 139.0513 6.988492 14.87061 138.8643 9.26123 14.84712 135.8554 13.06545 13.8125 136.3273 14.55524 17.14187 135.2164 12.67266 20.36181 136.3098 14.96218 22.58916 133.9295 12.88736 23.4553 130.8806 13.8119 26.35037 128.5477 -96.31256 47.68282 101.0814 -99.82569 47.81236 99.63979 -101.5174 45.34125 97.33216 -103.955 46.30245 94.48643 -105.9815 43.13407 93.44541 -106.3323 43.61367 89.63142 -102.9219 45.34129 89.10409 -100.5114 42.55402 88.1207 -102.9502 41.704 85.28434 -102.5649 45.31717 84.1737 -105.8459 46.81384 85.50625 -106.7851 49.90001 87.63605 -109.5436 50.10127 90.20993 -110.4335 53.54897 88.71879 -111.4297 51.82032 85.46169 -113.236 48.80923 87.24625 -114.9319 50.99424 89.96194 -116.2843 53.50811 87.39588 -118.427 50.57476 85.7798 -121.9878 49.55878 87.03362 -122.3506 46.90885 89.68073 -125.0628 45.13921 87.62873 -122.3828 44.39393 84.89492 -120.5744 41.81891 87.28345 -121.8761 38.29107 88.27693 -122.5937 36.96009 91.75526 -119.8438 35.06475 93.70429 -122.1143 32.0425 93.61727 -122.5215 32.31637 89.85841 -118.6934 32.48978 89.26067 -117.8118 29.46455 91.42217 -120.6122 27.49325 89.74771 -119.5318 28.63372 86.22461 -115.937 27.73505 87.10039 -116.9781 24.2928 88.54543 -118.5114 22.87517 85.40571 -116.981 24.85459 82.64804 -113.3403 25.27892 83.68746 -112.8164 22.10762 85.6438 -109.7614 20.9368 83.63245 -108.0662 24.22051 84.63255 -109.5397 23.72599 88.2543 -108.0337 20.17508 88.41602 -104.8795 21.18738 86.37434 -101.4908 20.74963 87.9937 -100.0119 23.08171 85.28469 -99.45302 26.75035 85.99663 -99.76687 28.04333 82.38097 -100.7054 31.6722 81.68008 -101.643 33.67857 85.06062 -105.3761 33.16319 85.26147 -105.0503 29.37324 85.4081 -103.0568 29.85338 88.79321 -105.1053 32.82739 89.84409 -108.5045 31.31371 89.41724 -107.4931 28.21421 91.34695 -105.8932 30.16347 94.3045 -108.7796 32.81059 94.32642 -111.3693 29.87256 94.48035 -109.3093 28.38611 97.4223 -109.3666 31.90771 99.0611 -113.118 32.00031 98.85468 -113.2037 28.75875 100.7556 -110.9374 29.96597 103.5057 -112.9382 33.2475 103.5274 -116.358 31.55027 103.5666 -114.9642 29.24551 106.4135 -114.6002 32.30255 108.6445 -117.9299 33.951 107.6164 -119.4225 30.50425 108.2171 -117.8163 30.2661 111.5885 -119.325 33.64902 112.5379 -122.7925 32.31152 111.4909 -122.0304 29.85091 114.434 -120.3831 32.47628 116.7943 -123.4114 34.72282 116.9246 -126.6161 33.94728 118.824 -128.601 37.03766 117.3959 -130.3309 36.5901 113.9417 -130.4557 40.28823 113.0472 -126.6512 40.58803 113.7859 -126.3527 37.52911 111.5071 -128.2905 39.26211 108.5948 -125.7503 42.1771 109.1 -122.5766 40.00929 108.7682 -124.0729 38.50046 105.544 -124.7012 41.91196 104.2162 -121.1722 43.16373 105 -119.3786 40.1124 103.4868 -121.4012 40.76154 100.4057 -120.672 44.54455 100.3507 -116.8513 44.35445 101.2551 -115.1158 41.08819 100.4852 -117.816 39.7065 98.04717 -117.7695 42.7931 95.85151 -113.9722 42.52549 95.16743 -114.3448 38.77969 94.56733 -117.1552 39.20226 91.93295 -114.8542 41.62638 90.1934 -111.7507 39.50621 90.62948 -113.2833 36.09727 89.75838 -115.0921 37.4567 86.70292 -111.6966 38.95589 85.6815 -110.1724 35.37473 86.0424 -113.0359 33.4811 84.32285 -113.1937 36.09509 81.46733 -109.6267 35.54376 80.51835 -110.0405 31.67541 80.53445 -113.2197 32.32926 78.49162 -112.1403 34.81711 75.84383 -108.3419 35.19732 76.25684 -106.1119 36.85042 78.91741 -105.7947 40.25069 77.11133 -109.4368 40.1916 75.85667 -110.7461 40.56145 79.35889 -108.7177 43.81327 79.60965 -110.1733 44.85215 76.16803 -113.8018 44.13715 77.30537 -113.2019 46.53389 80.22424 -112.4114 49.54525 77.90357 -114.9037 48.40607 75.23835 -117.6674 48.44065 77.93148 -115.983 51.55599 79.47734 -116.5155 53.40607 76.1477 -120.0122 51.92967 75.57687 -121.1985 53.02808 79.12971 -119.6217 56.48308 78.54746 -121.6412 56.90089 75.26356 -125.168 58.35186 76.13168 -127.8937 55.59277 76.54561 -129.8789 56.00574 73.31181 -126.6229 56.01933 71.19013 -125.479 52.62543 72.51144 -126.3333 49.27767 70.83569 -128.9425 47.25875 72.95225 -126.0652 44.89646 73.80151 -122.8311 45.29118 75.67691 -119.6621 44.30128 73.58533 -119.9437 41.20441 71.30443 -117.4916 38.43964 72.09172 -118.9593 36.01383 69.60763 -116.5041 34.75812 66.84218 -113.2125 36.39869 67.8905 -109.98 35.63276 66.05026 -108.3029 32.17942 66.603 -106.2334 31.441 69.70966 -102.5913 30.7282 69.17428 -101.9877 28.13882 71.94059 -98.29156 27.74974 72.81947 -102.1871 83.02881 62.03772 -105.4375 81.21419 62.87895 -105.8849 78.00873 64.76097 -108.4226 75.25644 63.55189 -109.125 72.49958 66.2107 -111.3556 70.15157 64.3204 -108.9587 70.08562 61.2243 -106.5169 67.97497 63.10361 -109.2474 65.36723 63.43433 -110.5915 66.01714 59.88974 -114.0543 67.2291 60.96745 -115.9124 70.46822 59.94405 -118.2145 72.48814 62.21351 -120.8986 71.19065 59.5904 -120.1291 67.53256 60.53965 -120.0462 68.60556 64.19558 -123.5709 70.16158 63.84411 -124.73 67.03951 61.86511 -124.3041 65.00206 65.24648 -127.1286 65.41407 67.87387 -126.7016 68.26609 70.19379 -126.7289 65.68905 73.12405 -124.109 63.27144 71.45889 -121.2647 64.74348 73.54 -120.8848 64.05879 77.33434 -120.4129 66.907 79.8636 -117.0465 68.49162 80.94442 -117.4135 67.20287 84.50904 -118.2076 63.64591 83.23392 -115.1646 63.80992 80.82548 -112.7951 64.8317 83.75697 -114.2603 61.95079 85.90419 -113.7929 59.59856 82.82318 -110.2602 60.84775 82.16965 -109.438 60.02121 85.62586 -111.0379 56.53482 85.41842 -109.4714 55.55376 82.03097 -106.3245 57.58078 81.6569 -104.7494 58.51144 85.03579 -101.2407 57.01368 84.06651 -101.3682 59.13385 80.85235 -102.4818 62.26903 82.96079 -99.73128 61.94846 85.68467 -97.06973 60.87012 82.96799 -94.48735 63.73353 82.32595 -93.85731 61.97432 78.93786 -94.92539 63.21455 75.51458 -95.57735 59.7565 74.02381 -98.25794 59.49139 71.19205 -99.39512 62.95378 69.81858 -102.5312 63.57145 71.91164 -100.855 62.67153 75.26038 -99.14332 66.04729 75.26689 -102.2307 67.7968 73.75562 -104.801 66.34254 76.32398 -102.5926 67.33108 79.36382 -102.3006 71.004 77.99081 -106.1372 71.24524 77.57498 -107.0758 69.91736 81.03555 -104.7468 72.64755 82.55231 -106.7372 75.231 80.42547 -110.1936 74.3662 82.03259 -108.7659 74.70143 85.55267 -107.4272 78.11814 84.47176 -110.7789 79.26904 82.97211 -112.6079 77.97923 86.25212 -109.9151 80.01138 88.15199 -110.7881 83.34258 86.46077 -114.4357 82.44708 86.83017 -114.2055 81.40795 90.56495 -112.1764 84.46725 91.24449 -114.8599 86.80856 89.73711 -117.3866 84.43754 91.38417 -115.9687 85.21761 94.88179 -116.4822 88.98515 94.59547 -120.1852 89.06606 93.23605 -122.8273 88.64352 95.98093 -126.1903 89.33272 94.30763 -127.4078 85.62082 94.3298 -128.0501 84.98839 90.51231 -124.8666 87.0275 89.60693 -122.7882 84.82438 91.88007 -122.4482 81.5709 89.86349 -123.1776 83.21581 86.4894 -119.4639 83.62137 85.47054 -119.0278 79.83347 86.33515 -122.3906 79.14398 84.42709 -121.0854 80.87532 81.17763 -117.8321 78.75096 81.23491 -120.0855 75.61716 81.9119 -122.4151 76.50167 78.93187 -120.9954 78.50232 76.06232 -117.2845 77.91212 76.4466 -117.7596 74.27275 77.75837 -119.8565 73.38205 74.60451 -116.5979 73.753 72.42776 -114.2767 72.46367 75.18507 -116.3975 69.29916 75.97942 -116.4423 68.16934 72.24095 -112.6284 68.99736 72.05956 -111.9589 67.06856 75.18369 -114.1741 64.13052 73.83037 -112.2679 64.18098 70.61056 -108.8276 64.20976 72.2889 -109.7703 61.23849 74.49976 -111.533 59.35201 71.55531 -108.3127 59.90427 69.45706 -106.0673 58.79347 72.40437 -108.2615 55.58833 72.65112 -108.876 54.40816 69.08199 -106.7763 56.82163 66.74247 -108.4911 59.7434 64.94028 -109.4812 57.89978 61.72511 -111.5212 55.18522 63.59738 -113.1799 57.86815 65.58583 -114.0231 59.637 62.21363 -115.2656 56.37549 60.58612 -117.5216 56.17632 63.58117 -118.7999 59.77599 63.07742 -119.6628 58.92738 59.2692 -121.3184 55.65803 60.15469 -123.1899 57.0235 63.15383 -124.2801 59.86874 60.78464 -125.8417 57.38556 58.18862 -127.5268 55.50056 61.08178 -129.1661 58.48657 62.85516 -130.3311 60.01007 59.58066 -132.2294 57.02178 58.21825 -135.9642 57.43966 59.26918 -136.4784 55.81376 62.73033 -138.592 52.73563 61.85874 -136.1049 51.93639 59.2671 -133.019 52.07301 61.6113 -130.6075 49.13633 62.13022 -130.9866 47.71516 65.69888 -127.3251 48.00526 66.515 -125.8784 51.46536 66.27551 -122.2984 52.22175 65.0956 -119.8863 52.19831 68.29089 -116.1535 52.43402 69.30554 -114.3887 49.13147 70.44853 -110.8198 47.63319 71.25974 -111.7677 44.03526 70.58063 -109.1926 41.9973 68.65891 -108.3828 42.26502 64.95987 -105.6112 39.48027 65.04552 -105.049 36.06194 66.66695 -105.667 35.81599 70.4476 -102.447 34.9258 72.31146 -134.5329 59.63265 23.74848 -135.7845 58.59374 27.291 -133.1593 56.80087 29.29276 -132.9036 54.98404 32.64548 -132.083 57.04743 35.7913 -128.9185 55.01229 36.95309 -127.8317 53.72794 33.51177 -124.0974 53.19725 34.13916 -124.1945 52.77016 37.92449 -125.6519 49.15211 37.8867 -128.8683 50.12009 39.72297 -132.4312 49.6796 38.3647 -135.3581 51.76845 39.42506 -137.8328 48.80683 40.21096 -135.2919 47.24174 42.69157 -135.5039 50.52812 44.71693 -139.2784 51.28245 43.97366 -140.2925 47.87067 45.16177 -139.4494 49.27679 48.72663 -141.1585 51.94316 51.06479 -140.9553 55.50719 49.66712 -140.4284 56.94477 53.16409 -137.6294 54.52879 53.86235 -135.3614 57.09435 52.03107 -134.609 60.41635 53.9173 -136.0615 63.92026 53.0385 -133.9949 65.88957 50.39408 -133.0432 68.39738 53.11397 -131.3934 65.50648 55.09266 -129.6276 64.21143 51.96672 -128.4177 67.67437 51.00456 -127.131 68.20152 54.58567 -125.4038 64.86349 54.43357 -123.6657 65.97429 51.35744 -122.4849 69.3117 52.81986 -121.4481 67.79256 56.13515 -119.4748 64.81197 54.74035 -118.53 65.18914 51.05845 -118.2022 69.0535 50.62369 -114.436 69.32327 49.66324 -114.8221 66.77288 46.82965 -118.1036 68.29329 45.66082 -116.3744 71.70846 45.5861 -113.2684 70.19835 43.88647 -112.1137 72.26271 40.79516 -110.2337 69.1754 39.22576 -111.666 66.13407 37.32629 -113.1499 63.14096 39.16555 -115.1384 59.81365 38.84786 -118.7801 59.62997 37.5195 -120.5205 59.29492 40.93991 -119.1584 62.69605 41.93992 -120.1039 64.19744 38.51763 -123.6565 62.74927 38.75734 -124.2466 63.96339 42.33208 -123.0044 67.51821 41.41956 -125.5631 67.64043 38.4869 -128.327 66.40685 40.82896 -127.733 69.14721 43.48152 -127.8634 71.84007 40.6402 -130.9109 70.15466 39.21732 -132.8067 70.52386 42.53423 -132.1582 74.37062 42.6581 -133.7853 74.69196 39.15324 -136.9024 72.68976 40.29203 -137.0831 74.71471 43.63292 -136.4943 78.16828 41.77941 -139.1409 77.18679 39.19786 -141.4884 76.24769 41.91878 -140.6389 79.41834 43.85247 -141.3887 81.7627 40.79639 -144.4918 79.86155 39.77126 -145.6214 79.69807 43.46134 -145.2379 83.45641 43.73862 -146.959 84.19585 40.30954 -150.2247 82.20836 41.49235 -152.9488 83.8428 43.71003 -155.3014 80.81288 44.28512 -154.577 79.12675 47.77362 -155.384 75.4578 46.71806 -153.1591 75.8914 43.59733 -150.4689 77.59923 45.75293 -150.4477 74.50439 48.05945 -150.663 72.05943 45.21386 -147.4736 73.33637 43.37009 -145.3568 73.28419 46.57497 -146.7179 69.80758 47.4284 -146.0988 68.43118 44.02913 -142.4449 69.37676 43.81665 -141.7191 67.98602 47.34645 -143.5943 64.80611 46.58136 -143.7365 63.04379 43.11472 -140.6371 64.90864 41.85051 -138.9414 64.90318 45.28715 -139.3061 61.16072 45.6174 -137.186 60.74773 42.37979 -134.5132 63.07384 43.65908 -134.403 61.10215 46.95566 -133.8094 57.77184 45.21873 -131.293 59.57115 42.88747 -129.2043 61.56652 45.5205 -129.3704 59.01858 48.22234 -127.9527 56.50139 45.79901 -124.9517 58.71226 44.60677 -124.2438 59.72021 48.33155 -124.3299 56.06721 49.32414 -122.2731 54.87661 46.40344 -119.6459 57.55283 47.39983 -119.9311 56.22263 51.06967 -119.936 52.40396 50.77773 -119.3699 51.77379 47.09185 -122.0941 50.82202 44.55664 -122.3349 47.02731 44.95897 -122.2683 47.18314 48.80634 -125.3875 49.31989 48.60503 -127.0073 47.16598 45.91223 -126.5949 44.22792 48.27158 -128.3239 46.13478 51.05209 -131.2347 46.71355 48.60973 -131.2879 43.06096 47.69783 -131.0707 42.17843 51.4466 -133.8629 44.52686 52.36655 -135.8449 43.17473 49.35753 -135.4724 39.66472 51.01739 -136.4516 41.26479 54.38516 -139.9155 42.44652 53.07439 -140.2695 39.34357 50.93325 -139.7534 36.9302 53.87017 -142.9264 36.95073 56.16698 -142.77 38.85895 59.6699 -142.154 35.69115 61.87148 -139.1337 34.46915 59.94879 -137.2536 37.66981 59.71584 -135.6193 39.90098 62.30803 -138.2253 42.31824 63.82246 -135.5344 45.02261 63.46842 -134.1799 46.24905 60.01165 -130.9755 44.81928 58.44513 -127.5577 45.80488 60.06183 -125.5007 48.73323 58.85184 -122.9036 48.35434 56.11948 -119.1356 48.49562 56.68031 -116.784 51.03401 55.35583 -113.3994 50.25615 53.71988 -110.0578 49.60248 55.62463 -108.7966 52.00006 53.09151 -109.8604 52.96968 49.53276 -108.9318 55.397 46.8227 -112.0156 56.89477 45.15228 -141.7573 6.224716 40.07441 -140.7301 9.349163 42.01184 -140.7851 12.84258 40.51239 -137.9349 14.43039 42.60808 -138.0903 18.14518 41.4687 -134.9093 18.87232 43.44594 -132.7278 16.02299 41.9817 -130.0931 18.54327 40.64626 -130.9112 21.21028 43.1914 -129.4401 19.44436 46.20407 -132.475 18.67912 48.36037 -135.5899 16.47775 48.90342 -139.1348 17.86458 48.71445 -139.9586 16.30864 52.09988 -137.4952 18.74774 53.86376 -139.5491 21.66277 52.56934 -142.718 19.69018 53.60312 -141.6399 19.70453 57.25837 -140.7289 23.40269 57.27518 -143.7015 25.69961 58.27435 -146.4652 26.55812 55.59539 -146.3749 30.32711 56.36757 -142.4751 30.59186 56.18098 -142.9474 31.02021 52.38858 -144.6764 34.18188 50.99549 -148.023 33.87765 49.20197 -148.3068 32.08077 45.77111 -149.787 35.01305 44.0842 -147.2301 37.30721 45.71921 -144.6438 34.85375 44.21067 -146.0747 35.23016 40.68211 -146.104 39.11075 41.04102 -142.4027 38.80421 42.3418 -141.5389 36.80996 39.22854 -143.571 38.7754 36.69089 -142.167 42.16365 37.84639 -138.5379 42.0284 39.27242 -137.4948 39.00338 37.17626 -139.1106 40.37256 34.0151 -136.0776 40.95025 31.799 -134.3338 37.73213 33.12772 -137.5912 35.63996 32.35877 -137.8308 37.41476 28.94447 -134.2488 36.42931 27.847 -133.9228 34.09828 24.64162 -130.699 32.67687 26.07195 -129.733 29.89681 28.53762 -128.7897 31.23075 31.98225 -129.0657 28.43175 34.74481 -131.6679 25.5745 35.05931 -133.1007 27.7634 37.9562 -134.4412 30.0317 35.21605 -135.7581 26.94809 33.38878 -137.1227 25.61845 36.79473 -139.0293 29.01011 37.65507 -140.4491 29.4772 34.13295 -142.0134 25.96532 34.03379 -143.5278 26.45499 37.46677 -145.1726 29.81894 36.44681 -146.6292 28.28509 33.20508 -147.9722 25.2037 35.20222 -149.5566 27.47859 37.84432 -151.3982 29.37933 34.9129 -152.9055 26.30886 33.34742 -153.6456 25.06479 36.9038 -155.5909 28.21821 37.62252 -157.5149 28.16411 34.16138 -158.3419 24.51531 34.99089 -160.0418 25.47127 38.29758 -161.5852 28.57736 36.80812 -163.1284 26.61512 33.83283 -164.7474 24.19446 36.39919 -165.7943 27.34042 38.23626 -167.7771 28.19607 35.13692 -169.4207 24.75719 34.97533 -170.7104 24.62478 38.70221 -173.9879 25.99956 39.97633 -173.3239 25.61133 43.72325 -171.6401 28.99218 44.86553 -169.5595 27.29939 47.42379 -168.1032 24.59587 45.19742 -167.2714 27.21284 42.51289 -165.2687 29.39895 45.06889 -163.9311 26.36991 46.86988 -162.2538 24.95104 43.67307 -160.2807 28.1039 43.03206 -159.3833 28.06977 46.70868 -158.0881 24.43871 46.62008 -155.6121 25.7599 44.05346 -154.7745 28.81679 46.39587 -154.4218 26.55409 49.49586 -153.4806 22.80067 49.58284 -152.3024 22.40844 46.05814 -150.8582 26.02872 46.1931 -148.4533 25.27674 49.13196 -146.516 23.02448 46.72665 -145.8913 25.98406 44.42217 -144.9574 28.34536 47.29813 -141.9421 26.01781 48.14201 -140.9495 25.78836 44.50838 -141.2212 29.37986 43.39415 -139.3609 30.51991 46.64357 -136.2924 28.08051 46.23402 -135.7267 29.10683 42.53206 -136.3032 32.7972 43.37498 -133.8911 32.24104 46.46088 -131.2822 30.69229 44.16751 -131.6181 33.52869 41.76012 -131.1094 36.09625 44.49014 -127.7422 35.31477 46.21845 -126.7877 31.82269 44.68699 -127.7006 28.22366 45.33673 -125.3244 27.34301 48.22742 -126.5153 30.44323 50.04243 -129.9864 29.01406 50.23912 -128.7928 25.50374 51.57878 -126.7237 26.87037 54.54243 -129.7113 29.13126 55.38029 -132.0352 26.07991 55.05061 -129.8828 24.19602 57.70007 -129.3511 27.36386 59.7981 -133.1787 27.82714 59.81107 -133.5807 24.12094 60.8294 -131.1637 24.42453 63.84471 -133.1621 27.50896 65.11919 -136.5118 25.55603 64.66754 -135.0674 22.38902 66.27869 -133.6501 24.60702 69.20237 -136.2768 25.08783 71.99056 -138.5765 28.11772 71.89688 -137.2514 29.45435 75.26542 -133.6122 29.14094 74.08749 -133.5024 30.24281 70.40822 -132.4506 33.8689 69.30787 -135.3868 36.46661 68.92842 -134.0062 37.21996 65.47105 -134.6554 34.37239 62.99849 -132.0049 33.61186 60.30798 -132.6844 34.99171 56.81362 -131.166 34.80461 53.24609 -127.7805 36.43074 53.13561 -124.4693 36.37972 51.12127 -122.5155 34.57844 54.00891 -118.9288 35.40607 52.46129 -116.0379 32.90283 52.39617 -112.936 33.81498 54.60728 -109.922 35.79965 53.16328 -106.6592 34.0388 52.04479 -103.7207 36.52783 51.8719 -116.0188 -1.406223 86.58709 -117.8513 1.749722 85.4464 -118.8511 2.974495 81.91656 -119.0287 6.737274 81.7075 -122.1365 7.235264 79.28987 -120.8487 10.0998 77.01888 -117.0267 9.983002 77.25937 -116.4143 8.483467 73.71401 -118.3921 11.31794 72.19409 -116.3718 13.97911 74.25381 -118.8073 15.18859 76.86777 -118.8117 15.0859 80.75197 -122.0379 14.24375 82.60023 -121.5569 17.03806 85.10298 -121.3696 19.49201 82.11826 -124.6456 18.30878 80.6123 -126.2436 18.60999 84.20025 -125.164 22.26071 84.14267 -127.505 23.2421 81.27147 -131.2155 23.39213 82.1848 -133.1852 20.02776 82.20306 -135.6025 21.82626 79.82364 -132.7079 22.73735 77.5539 -132.5301 19.32428 75.89888 -135.1608 18.42432 73.16998 -138.4227 16.29461 73.30337 -137.5342 12.62013 72.70085 -140.4571 12.46721 70.15002 -138.7856 15.43745 68.36334 -135.2869 13.72193 68.27308 -136.8029 10.4695 67.1403 -138.7094 12.34863 64.37577 -135.4279 14.24822 63.52203 -133.5232 10.81174 63.18602 -136.454 9.380489 61.0742 -136.5828 12.56247 59.02361 -132.895 13.31529 58.23437 -130.9184 9.984051 58.97603 -133.5016 7.388542 57.77766 -131.4498 5.619507 54.979 -128.385 5.68103 57.38715 -130.3662 4.157845 60.27584 -131.0677 1.241119 58.01506 -127.5866 0.9910736 56.52572 -125.1065 -1.848686 57.39727 -122.0646 0.5022774 57.00509 -120.3105 1.561802 60.36128 -119.4039 4.878426 58.69285 -117.9939 7.992405 60.54594 -118.7837 8.280697 64.31238 -122.4088 8.901245 65.76216 -123.8717 6.78397 63.00631 -123.4859 3.379093 64.76139 -124.1653 5.057632 68.15435 -127.3758 6.615475 66.85014 -128.5331 3.13974 65.64464 -127.6391 1.486187 68.95792 -129.1267 4.328217 71.08064 -132.4913 4.138 69.37954 -132.5048 0.3780823 69.74622 -131.7131 0.7261772 73.4558 -134.6444 3.295746 73.71986 -136.7412 0.6622658 71.86391 -136.2777 -1.840912 74.6609 -136.4537 0.9640617 77.29045 -139.8674 1.999584 75.93829 -140.8806 -1.638065 75.58935 -140.2441 -2.388264 79.24097 -141.7847 0.967659 80.22591 -144.8795 0.02203369 78.15479 -144.8702 -3.445248 80.00806 -144.5691 -1.654438 83.30412 -147.4403 0.7505531 82.30277 -149.4351 -2.460491 81.16656 -148.891 -4.191219 84.49021 -149.8022 -1.092617 86.39249 -153.7761 -1.192917 86.5706 -153.8275 1.641445 89.08269 -154.0125 5.35339 87.75233 -151.5418 6.672649 90.42121 -148.9769 3.953751 89.80132 -148.9696 4.630322 86.10599 -148.5213 8.376884 86.69989 -145.6903 7.694038 89.03117 -143.8503 5.545677 86.6026 -144.4436 8.296139 83.94939 -143.062 10.85989 86.50381 -139.9175 8.82909 87.4227 -139.0932 7.612873 83.8004 -139.077 10.98683 82.30479 -137.2156 12.86247 84.97247 -134.4703 10.29686 85.12127 -134.0057 8.067192 82.0296 -136.082 10.0943 79.50671 -133.9864 13.1186 80.27065 -130.7251 11.09985 79.8835 -132.0696 9.712376 76.47446 -133.1008 13.30957 75.43508 -129.4104 14.08849 76.17886 -127.9139 11.13245 74.28303 -130.0127 11.22786 71.22829 -129.551 15.00512 70.9787 -125.794 14.60955 71.26913 -125.618 12.27025 68.25903 -128.0218 14.28329 66.06189 -126.0334 17.34629 66.70551 -122.7438 15.53493 66.04203 -124.1532 14.30657 62.57899 -125.3991 17.90386 61.78304 -122.0043 19.64891 61.61592 -119.42 17.90799 63.90285 -118.4587 16.4395 67.27528 -116.3451 19.17549 68.86988 -118.5828 22.06866 67.75928 -121.3554 20.56014 70.08527 -118.8947 20.65301 73.08225 -118.1594 24.49457 72.70686 -121.7998 25.17177 72.22168 -122.6366 23.71133 75.68439 -119.8137 25.78798 77.23582 -120.8555 29.04508 75.35511 -124.5393 28.77254 76.35573 -123.3723 27.91631 79.94922 -121.5411 31.24709 80.14672 -124.4906 32.98309 78.46606 -126.9874 31.50481 81.1014 -124.5399 32.31149 83.8501 -124.1387 35.99836 83.13901 -126.6471 38.79236 84.37175 -130.0968 38.7738 82.4873 -129.7413 42.33005 81.12531 -125.957 41.89198 80.3438 -125.961 38.44691 78.53825 -126.5227 38.67638 74.73199 -130.1585 38.86134 73.54358 -129.2205 36.30101 70.87948 -128.3234 33.1656 72.68034 -125.8499 30.57693 71.27889 -126.8204 28.33038 68.27864 -124.9858 25.16936 67.07327 -123.0886 25.92557 63.88723 -120.7378 24.65248 61.13075 -116.7841 24.60378 61.74419 -114.3374 27.06714 60.20248 -112.9931 24.4916 57.67251 -109.3785 24.61972 56.48779 -108.5722 26.59665 53.22144 -107.939 24.74168 50.00205 -106.0851 26.15267 46.98624 72.20562 120.1152 -24.97736 72.76952 118.3287 -28.31523 69.61494 117.6179 -30.33352 69.51192 115.4624 -33.40403 65.9938 116.2629 -34.74169 66.13137 113.4432 -37.30939 66.42566 110.4917 -34.84531 62.71473 110.4035 -33.94725 61.95385 109.6642 -37.78639 64.67751 106.8581 -38.00328 67.69591 108.776 -39.06802 70.58346 110.9787 -37.65664 71.71042 114.6167 -38.22749 75.1394 113.2744 -39.11705 73.77193 111.2243 -42.05037 72.58685 114.3575 -43.88644 75.43926 116.747 -42.76955 78.35938 114.5546 -43.90835 77.13392 115.3119 -47.34725 77.91142 118.2637 -49.68222 75.54078 121.0941 -48.49119 74.7122 122.385 -51.98383 73.54089 118.982 -53.19965 70.28819 119.6265 -51.33097 68.16216 122.4206 -52.94824 68.10246 126.0331 -51.83997 65.63771 126.8922 -49.01814 63.69679 129.2312 -51.39509 63.2392 126.1211 -53.85151 62.06756 124.0486 -50.9239 59.47811 126.9575 -50.16111 58.44207 126.5218 -53.88044 58.05192 122.7674 -53.20288 56.09544 123.2914 -49.88741 53.8964 126.0989 -51.3642 53.20006 124.14 -54.58083 52.58924 120.6227 -53.18978 52.01397 120.6669 -49.43596 50.31298 124.1326 -48.55413 46.9399 122.3639 -47.67102 48.75017 120.121 -45.13396 50.69535 123.0693 -43.58593 47.61079 125.0224 -42.74334 45.59124 121.8411 -41.81675 43.78036 121.6173 -38.32808 44.16273 118.3329 -36.32607 47.28393 116.0277 -36.31805 47.72116 113.6314 -39.08953 51.61332 113.3326 -39.1627 54.78319 114.5134 -37.25672 56.05233 115.4139 -40.74399 53.42906 118.3159 -40.62943 54.70282 119.4613 -37.13469 58.44199 119.1236 -38.09916 58.2721 120.7403 -41.57611 56.05853 123.5309 -40.56982 58.00228 124.6588 -37.41048 61.15108 124.6293 -39.48444 59.3148 126.8411 -42.00832 58.27843 129.2033 -39.06445 61.84507 129.1521 -37.77784 63.03531 130.2635 -41.23161 60.32491 132.9746 -40.82505 61.75875 134.2277 -37.55326 65.3126 134.2411 -39.01687 63.89833 136.1493 -41.97874 62.28971 138.5774 -39.5299 65.70592 139.2575 -37.97599 67.51202 139.3618 -41.29205 64.90556 141.791 -42.93816 64.90892 143.9602 -39.65039 68.66094 144.3275 -39.87526 68.39278 145.2088 -43.61761 65.70052 147.8247 -42.7563 68.28437 149.5972 -40.44166 71.52626 149.2471 -42.53539 70.46087 150.6986 -45.75171 73.67378 149.6234 -47.52263 73.21864 147.0544 -50.49694 76.37508 145.0773 -49.31189 74.94787 144.774 -45.80973 71.60388 143.6923 -47.01194 73.39359 141.1753 -49.25562 75.76718 140.0642 -46.36968 73.04125 139.2344 -43.92081 71.07021 137.3493 -46.60555 74.20074 135.6055 -47.82489 74.95686 134.5008 -44.26208 71.36293 133.3492 -43.76729 71.20354 131.3385 -47.05203 74.90192 130.072 -47.07532 75.44132 129.4855 -43.35884 72.34621 129.3973 -41.1319 70.3731 128.0602 -44.1226 72.44613 124.9907 -44.83394 70.67768 123.1963 -41.95911 67.28439 124.2792 -43.32905 68.10523 122.7399 -46.75962 68.20972 119.1831 -45.41622 65.48648 119.9855 -42.70535 62.82981 121.0109 -45.16329 64.16148 118.4768 -47.87419 64.04665 115.4193 -45.56067 60.40287 116.0278 -44.59657 59.23245 117.2335 -48.01686 61.00171 114.1416 -49.44274 59.52513 111.9647 -46.70314 56.07685 113.3724 -47.66173 56.52127 112.3336 -51.37767 58.58817 109.114 -51.27856 58.22532 107.8616 -47.51962 60.85026 107.0488 -44.77317 62.18788 103.7399 -46.10299 62.92263 105.0496 -49.55396 64.67564 108.1813 -48.36417 66.78844 106.1238 -45.66922 68.39763 104.0306 -48.49041 68.98005 107.1944 -50.62416 70.92918 109.1685 -47.94539 73.11099 106.0612 -47.02925 73.53058 105.1847 -50.82097 74.51951 108.8065 -51.64371 76.81372 108.6872 -48.5316 78.74959 105.6818 -49.92752 78.65398 107.3204 -53.31671 80.54321 110.4025 -51.72464 83.0372 108.1684 -49.82887 83.99718 105.6349 -52.57488 86.84022 107.3927 -54.5269 85.39153 109.1534 -57.75309 86.98991 106.86 -60.41163 85.23982 103.78 -58.82746 81.52631 105.0505 -58.32895 78.89539 106.0251 -61.1362 79.03429 109.534 -62.93476 75.28865 110.1593 -61.9669 74.29228 110.6453 -58.43568 71.08316 108.5095 -57.52021 67.5593 110.0421 -58.02195 64.72525 109.4723 -55.63572 62.12288 106.7721 -56.47092 60.00579 104.3677 -54.23911 61.62443 100.9732 -53.44438 60.49831 97.54576 -55.04197 58.05415 95.32216 -53.21762 58.95601 91.60161 -52.82784 58.83514 89.2981 -55.90194 58.31285 86.44138 -53.37368 54.73957 85.41776 -53.49197 107.0208 82.61111 -39.41845 105.2857 85.77 -40.66608 101.693 86.71507 -39.88702 98.89351 86.24726 -42.59137 96.85623 89.45194 -41.81786 93.13697 88.57992 -42.55259 93.35347 84.87953 -41.6713 90.59456 84.8337 -39.00777 88.33772 87.0999 -41.04024 87.96073 84.89702 -44.22953 89.52814 87.46317 -46.57622 92.97968 87.58067 -48.2707 95.89726 89.95525 -49.41776 96.22115 88.50633 -52.93629 92.73766 89.72235 -53.90615 93.38663 93.33123 -52.57111 96.85603 93.55292 -54.41991 94.90442 93.15097 -57.67257 92.76454 96.32481 -56.95739 94.02438 99.88192 -57.58287 96.21728 101.4818 -54.93682 93.90494 104.5406 -54.58401 90.67876 102.365 -54.21415 90.93588 102.5041 -50.50409 90.37337 106.1092 -49.2136 92.92917 108.5287 -47.55722 94.08395 107.7375 -43.91918 92.23664 110.9235 -42.6501 88.92289 109.7075 -44.19304 89.29313 106.0854 -42.89855 89.99487 107.4339 -39.25914 87.13235 109.9614 -39.48655 84.67223 107.293 -40.79332 85.50878 105.0975 -37.81309 84.72213 108.2345 -35.59643 81.41479 108.9285 -37.53872 79.98561 105.466 -36.83633 82.17633 103.7843 -34.09496 83.37452 106.4026 -31.60945 81.41035 105.0197 -28.65499 82.562 101.4068 -29.70245 86.15501 102.8796 -29.56543 85.38937 103.7359 -25.95025 83.56088 100.3125 -25.22293 84.58267 98.20114 -22.24244 83.65784 95.03667 -24.13138 84.90388 92.99543 -26.9835 82.02983 92.63445 -29.50883 82.76884 91.03244 -32.99529 86.64307 90.8828 -33.27688 86.69698 93.35077 -36.23294 86.33723 95.8187 -33.17244 89.48322 94.39996 -31.50721 91.37524 94.39822 -34.85579 90.27961 98.03053 -35.56097 91.09348 99.44395 -32.12721 94.54327 97.92856 -32.49888 94.86684 99.09149 -36.00663 94.271 102.8581 -35.18623 96.99048 102.736 -32.3775 99.49946 100.7865 -34.5324 99.15198 103.3473 -37.49473 99.66917 106.0415 -34.76488 102.7314 104.2899 -33.59093 104.0338 104.2415 -37.25309 103.0502 107.8135 -37.66066 104.816 108.4532 -34.31723 107.9996 106.9272 -35.64344 107.6399 108.5989 -39.08393 106.9693 111.9963 -37.37812 109.9973 111.5359 -35.14677 112.5489 110.5221 -37.90304 111.2174 113.2546 -40.1909 111.2853 115.9509 -37.39471 114.9707 114.9965 -36.51033 115.6931 115.2234 -40.18554 116.8718 118.8775 -40.9055 117.0357 118.5019 -44.83461 113.4723 118.6376 -46.55898 114.4653 116.538 -49.61436 115.0879 113.5416 -47.14959 111.6954 114.4687 -45.46059 110.0351 114.205 -48.87541 111.4478 110.6792 -49.16783 110.3304 109.6714 -45.63164 106.7929 110.8885 -46.04719 106.5161 109.1922 -49.46926 107.8201 105.8682 -48.50843 105.6349 105.9654 -45.18431 102.4982 106.6462 -47.32775 103.2188 104.5183 -50.43924 104.4149 101.4918 -48.42128 103.0867 100.9324 -44.83915 100.3909 103.5662 -45.22078 98.6336 101.6679 -48.098 98.75163 98.27441 -46.18666 97.07672 100.0473 -43.11468 94.65395 101.8543 -45.41635 93.66386 98.3127 -46.71936 93.25271 96.9722 -43.17532 91.60021 100.1612 -41.62321 89.02025 100.1059 -44.62024 88.39984 96.28928 -44.31884 87.6167 96.4416 -40.64053 85.14996 99.47834 -41.02057 83.63176 97.83263 -44.12037 83.01848 94.53881 -42.46505 81.42388 96.11607 -39.24969 79.24918 98.31721 -41.46619 77.94977 96.24343 -44.37296 78.40337 92.61966 -43.3242 81.62077 90.53301 -43.57409 80.19089 88.2617 -46.304 78.98867 91.27068 -48.19601 82.5499 92.72478 -48.26681 84.01286 89.56447 -50.03751 81.07014 89.83433 -52.54163 81.69461 93.53994 -53.25341 85.50004 92.814 -53.66095 84.65468 89.97943 -56.00045 82.07384 91.98052 -58.08408 84.47108 95.02797 -58.17244 87.41564 92.89961 -59.24053 85.24718 91.48376 -62.02339 84.72312 95.09337 -63.27247 88.56658 95.87074 -62.98256 89.40059 92.75794 -64.99889 87.94523 94.27091 -68.1905 90.47073 97.04874 -69.47408 89.22085 100.7212 -68.55949 88.07562 101.5019 -72.07848 85.5046 98.53615 -72.2335 84.19926 98.74704 -68.68194 80.69217 100.532 -68.03063 81.25045 103.9003 -66.26347 78.68761 102.3453 -63.74974 80.88036 100.7113 -60.97398 79.37155 98.20857 -58.51765 78.66922 99.66489 -55.08653 76.89216 99.26392 -51.75502 74.04634 101.2361 -50.1772 71.9305 98.89261 -48.00095 72.54211 98.07594 -44.33289 72.20554 95.06302 -41.94624 71.28193 97.54147 -39.12328 69.24751 100.7062 -39.88412 67.29897 102.8159 -37.42855 63.98602 103.2927 -39.24818 61.31556 101.2681 -37.28085 97.88074 68.7468 -89.17889 96.72832 72.16908 -87.95432 95.21301 72.85999 -84.50021 92.10306 75.08176 -84.03296 92.19621 76.29805 -80.32872 88.66512 76.66643 -78.97362 86.49181 74.09652 -81.1077 85.93907 71.65283 -78.16151 84.60013 74.70607 -76.26847 82.44524 75.9907 -79.16396 84.53147 79.02908 -80.04742 86.18256 80.23537 -83.2034 89.1538 82.53152 -84.07368 86.59968 84.26239 -86.44439 84.24013 85.08198 -83.50446 87.09131 86.48852 -81.49003 88.77603 88.50767 -84.28632 85.53345 90.55625 -84.56359 86.19748 92.13624 -81.11272 89.12016 94.82027 -80.72836 92.55823 93.49121 -79.40362 92.83099 95.87601 -76.33429 89.41443 94.74645 -75.28082 90.89905 91.43095 -73.99481 92.80634 91.55116 -70.56532 96.63922 91.64772 -70.26908 98.36636 88.1316 -70.01347 100.0404 89.13416 -66.80268 96.81029 90.32489 -65.11315 95.06642 86.95631 -66.10267 98.06169 84.9608 -64.63639 97.86653 87.01378 -61.34612 94.00833 86.40466 -61.29852 94.8359 82.65564 -61.62505 97.48952 82.93653 -58.85867 95.27077 85.21423 -56.55732 91.74498 83.44682 -56.69302 92.21217 80.02325 -58.35434 95.32447 78.41924 -56.82816 93.46762 75.27867 -55.71584 92.81198 74.64264 -59.51156 96.5664 75.27445 -60.38392 97.98765 73.02024 -57.55664 95.38467 70.33405 -58.26113 96.09436 66.74339 -59.05125 92.56241 66.60136 -60.55145 91.69044 66.97151 -64.29482 88.15433 68.45932 -63.74575 86.48422 70.51292 -66.61925 88.79639 70.74882 -69.71451 89.0097 74.48471 -68.89975 91.05585 73.53503 -65.80717 93.43863 71.10703 -67.75029 93.79106 73.74702 -70.62094 94.31541 76.5549 -68.05431 97.25908 74.76401 -66.32323 98.82982 73.94862 -69.82362 98.36537 77.76936 -70.79257 100.4846 78.98918 -67.84988 103.1601 76.46398 -68.73141 103.2816 77.29027 -72.37972 103.517 81.10601 -71.68202 106.474 80.25547 -69.3723 108.2606 78.28819 -72.00922 107.5935 81.11111 -74.55323 109.1299 83.44843 -72.0512 112.1342 81.17484 -71.60825 112.7552 81.24352 -75.43946 112.0971 84.97583 -75.52673 114.6352 85.40495 -72.62594 117.348 83.20535 -74.29677 117.2574 85.57794 -77.24889 116.5429 88.97775 -75.32108 119.3469 88.60644 -72.838 121.8835 87.78984 -75.54749 121.1816 90.77342 -77.96591 123.4341 93.80539 -77.8194 120.7276 96.24917 -79.10805 118.2813 97.44899 -76.35936 115.6378 97.9742 -79.1437 116.1944 94.48907 -80.54411 115.7877 93.09998 -76.93732 112.5284 95.17477 -76.09681 110.9257 94.13362 -79.37051 111.3968 90.36732 -78.78828 109.6656 90.8287 -75.30928 107.1116 93.15111 -77.03362 106.3919 90.59888 -79.84799 105.6358 87.97954 -77.32021 103.3563 90.37234 -75.54667 101.6829 91.4869 -78.87977 101.6913 89.42152 -82.16761 101.8522 85.88815 -80.47346 100.5743 87.29694 -77.13628 97.11868 88.43949 -78.36974 96.15948 84.649 -78.68537 97.48424 84.25561 -75.11459 95.21049 87.16352 -73.92634 92.11632 85.43108 -75.30387 93.12488 81.84808 -74.19508 93.61478 82.69411 -70.64533 90.49447 84.80209 -70.51921 88.13631 82.31673 -71.9645 89.19814 79.44606 -69.7253 89.61505 81.49617 -66.48376 86.189 83.13633 -66.97241 84.59694 79.82491 -67.58138 85.45441 78.68214 -63.93768 82.98505 81.23146 -62.59262 80.70932 82.0945 -65.58073 80.69917 79.01612 -67.8867 81.29839 78.94707 -71.69601 77.77197 79.94191 -72.83047 77.68008 83.1212 -70.67096 81.15749 83.89247 -72.00689 79.92127 83.22456 -75.59958 76.7063 85.31644 -75.04009 78.84204 88.2975 -73.99217 81.2794 88.05162 -76.88384 78.214 88.2382 -79.212 76.42294 90.91902 -77.17101 79.54427 93.1102 -76.78001 80.20467 92.49632 -80.44319 76.90334 93.96276 -81.28695 77.47629 96.93423 -78.77034 80.82344 97.44659 -80.86584 79.06387 97.54985 -84.22838 76.32571 100.0463 -83.07523 76.73874 103.8696 -83.64629 78.49016 105.4462 -80.58124 76.02964 108.348 -80.55302 73.02966 105.734 -80.54971 73.88007 103.3595 -77.66809 74.76508 103.9237 -73.94218 78.3814 104.1301 -72.73751 77.03697 101.2719 -70.44911 78.82923 98.42692 -72.1974 77.52153 94.68287 -71.84932 78.71191 92.71178 -68.69843 79.30798 89.03717 -67.47533 77.68697 89.88546 -64.1396 74.1748 88.43604 -63.6137 70.84528 90.24292 -63.22883 68.12891 88.4485 -61.10489 64.69685 87.74065 -62.55154 61.96909 90.37624 -63.42397 58.21497 89.97396 -62.9881 54.90909 91.9793 -62.6552 54.4501 95.28017 -60.65841 47.38233 93.3559 -101.3504 50.03531 95.31196 -99.2364 53.42472 93.5448 -99.03735 54.9763 93.87377 -95.53836 57.87892 91.69526 -93.98906 57.08713 92.8688 -90.42953 53.23021 91.94341 -90.30673 53.94858 88.29126 -89.41554 55.77198 89.4381 -86.29163 52.82729 91.7533 -85.28886 55.32388 94.41174 -86.03503 55.54591 97.96939 -87.56118 57.63115 99.66178 -90.20551 56.13505 103.1336 -89.35152 57.92298 103.2541 -85.92516 61.14362 102.246 -87.69118 60.68135 105.2546 -90.03274 59.79593 107.4787 -86.92879 63.16948 106.5042 -85.47058 66.24839 108.695 -86.73064 67.96647 107.564 -89.99479 71.40657 107.0832 -88.37182 70.07015 105.1632 -85.49811 70.26071 101.8471 -87.50289 73.86404 100.1719 -87.57118 75.27675 99.90345 -91.01269 73.92731 97.41604 -93.48069 77.46169 96.16319 -94.09534 78.10083 96.01814 -90.34146 74.86799 94.03187 -89.69799 75.62172 91.53103 -92.72784 79.09133 91.11099 -91.25392 77.34236 90.38178 -87.80818 75.20505 87.61226 -89.34767 78.20776 85.89391 -90.89105 80.31551 86.19623 -87.78053 78.60541 86.18317 -84.3717 75.46519 84.32246 -85.50511 77.17535 82.15355 -88.29386 76.07579 78.8143 -86.89582 72.33878 79.90192 -86.73046 72.52126 81.56594 -90.22485 73.96118 78.19157 -91.77382 71.94384 75.63927 -89.73833 68.81805 74.22543 -91.42828 67.68974 72.91193 -87.93419 65.5953 75.13489 -85.35901 62.64679 76.52898 -87.2969 62.31263 80.17952 -86.57253 61.31249 82.77005 -89.25408 64.53879 84.74284 -88.6081 66.84019 81.96242 -89.837 65.03478 81.4307 -93.14617 64.70462 85.13096 -93.83955 68.36423 85.80044 -92.84558 69.17879 83.05133 -95.4564 67.05719 84.90905 -98.11012 68.41156 88.41833 -97.12514 72.07903 87.7411 -97.58065 71.53113 85.89789 -100.8685 69.653 89.02215 -101.8752 72.66617 91.40812 -100.9405 74.83064 88.83569 -102.8179 72.56454 89.16116 -105.9091 72.38748 93.0293 -105.515 76.11552 93.92694 -105.2084 76.81427 91.25811 -107.9569 74.37701 93.10841 -110.4084 75.79487 96.34117 -109.298 79.44665 94.97941 -109.8127 78.45732 93.53644 -113.2974 77.21664 97.06305 -114.169 80.42501 98.57893 -112.7259 82.66343 96.0512 -114.6405 81.08113 97.16569 -118.0638 81.38309 100.9214 -117.3358 84.51213 102.7355 -118.5793 84.05569 106.0037 -116.5029 85.44751 105.9356 -112.8919 82.88889 108.5903 -111.6049 79.9974 106.4746 -113.0274 81.35223 103.2322 -111.2356 81.67648 105.0018 -107.8291 78.05973 106.2969 -108.2236 76.67628 102.8617 -109.372 78.40604 100.7455 -106.6119 77.8493 103.6378 -104.0755 74.06385 103.6484 -104.6124 73.60327 99.97704 -103.6488 75.70076 100.1651 -100.4605 73.89562 103.4494 -99.56086 70.31571 103.8555 -100.6583 69.30161 100.27 -101.2722 71.22823 99.172 -98.06615 69.56274 101.9996 -96.02465 66.03357 100.4047 -95.97222 67.31889 96.78395 -95.59731 69.34211 97.31102 -92.40948 66.10052 97.98837 -90.44447 64.98036 94.38745 -91.51225 68.31325 92.85268 -90.23855 68.1944 94.99407 -87.04388 64.55255 93.99179 -86.25987 65.70639 90.30512 -87.04889 68.86082 90.18101 -84.70967 66.77405 91.83186 -81.85689 63.66954 89.53358 -82.34136 65.85107 86.42919 -82.28103 67.5755 87.478 -79.14713 64.78334 88.98598 -76.88237 61.63575 87.80721 -78.82527 59.5043 89.81831 -81.23389 57.40303 91.72324 -78.64174 60.34505 93.13887 -76.68414 61.65384 94.96234 -79.74127 58.19943 96.6657 -80.12653 58.22793 97.72642 -76.40237 61.62241 99.28963 -77.04593 60.00457 101.5875 -79.81374 57.46176 102.945 -77.13792 60.41027 103.4417 -74.68887 62.92048 104.9441 -77.3387 60.14526 107.2984 -78.62134 60.41224 109.3086 -75.36163 64.00531 110.033 -76.12042 63.02324 111.1292 -79.6861 60.26815 113.4305 -78.3871 62.18823 115.2769 -75.57771 63.87891 118.5648 -76.21272 67.72711 118.2636 -76.65776 69.0191 119.9035 -73.52435 66.7196 117.7115 -71.42712 67.39321 114.532 -73.48524 70.06324 111.9385 -72.11635 73.25701 112.0692 -74.33615 73.02166 108.6765 -75.8793 69.95377 106.5475 -76.84959 68.89745 103.5462 -74.72046 69.18938 100.2534 -76.42571 68.24681 96.53285 -76.01244 71.24557 95.62624 -73.8967 71.75172 94.17625 -70.3868 68.02428 93.40309 -69.54955 66.8804 91.49916 -66.31398 66.11182 87.88897 -67.24354 62.81383 85.9415 -67.45381 61.284 83.69806 -64.87318 60.44225 80.17442 -65.6628 57.92312 78.1869 -63.57164 32.49451 126.6817 -59.70041 35.82511 126.4328 -61.61889 37.13845 123.1444 -63.31364 40.40271 121.8552 -61.90073 42.26564 120.6111 -65.13066 44.13007 117.386 -63.93305 41.88138 116.6189 -60.83583 40.54572 113.2454 -61.89934 44.12294 112.4895 -63.10595 45.44159 113.0654 -59.53939 47.73184 115.9785 -60.42442 48.21983 119.6428 -59.32087 48.70588 122.0126 -62.35105 51.39319 124.0432 -60.47729 53.90603 121.2536 -60.49783 54.29532 121.563 -64.30846 54.90673 125.3067 -63.94063 57.34847 124.5738 -60.99394 59.33835 123.021 -63.76437 61.09879 125.0328 -66.70119 58.70437 125.8985 -69.67362 61.09237 124.4793 -72.3633 60.95097 120.9731 -70.96864 57.6651 120.2688 -72.77789 58.17475 119.9191 -76.64557 56.34544 122.5063 -78.90341 52.62482 122.0406 -79.63274 53.49463 121.1426 -83.37102 55.70244 118.2928 -82.15886 52.83327 117.1624 -79.76152 50.53417 117.2018 -82.79623 52.97797 115.043 -84.86086 53.4634 112.8311 -81.77517 49.67776 112.3953 -81.47459 49.40664 111.9257 -85.34371 52.12461 109.099 -85.43796 52.18857 107.3027 -82.06527 48.62816 107.2617 -80.57359 46.99747 107.7459 -83.93534 45.14516 104.4353 -84.62386 43.94816 104.3806 -81.00539 42.99693 108.1481 -81.18874 40.88242 107.3548 -84.20702 39.56845 104.0792 -82.62193 35.81699 103.6577 -81.8716 36.85889 102.2372 -78.44632 35.33824 103.9499 -75.32129 36.3165 104.1077 -71.71666 39.71261 105.8367 -71.66174 39.71313 109.2181 -70.06647 43.26781 110.0406 -71.16686 42.06416 109.7424 -74.80747 38.7702 111.6573 -74.25498 40.90033 114.3887 -72.76089 43.33176 114.2885 -75.72128 40.67183 114.5701 -78.53138 38.8754 117.4231 -76.72057 42.31786 118.9822 -76.05571 43.44609 118.7761 -79.73415 40.17333 120.0915 -81.06114 40.13391 122.9625 -78.42287 43.58703 123.9723 -79.41096 42.33076 123.6663 -82.99602 39.38808 125.9963 -82.26223 41.73618 128.3915 -80.54688 44.20913 128.4135 -83.40924 41.3778 128.6726 -85.99568 40.22692 132.0635 -84.34752 43.76367 133.4888 -84.44516 44.42364 132.2341 -88.09889 40.98296 133.7031 -89.08733 42.05205 137.0408 -87.62946 45.63923 136.9381 -88.85353 44.47073 136.4393 -92.44354 42.15359 139.4816 -92.00246 45.37353 141.5935 -91.35905 47.3661 143.3122 -94.13432 50.64465 144.2146 -92.3806 53.56337 142.1367 -90.97643 53.8875 143.2923 -87.2767 50.08835 143.3096 -86.8337 49.49702 140.0495 -88.58875 52.25763 137.9239 -86.96893 51.55186 139.5089 -83.4845 48.09647 137.8115 -83.33842 49.46986 134.2836 -83.78819 52.59344 135.1162 -81.74771 50.36377 135.5811 -78.79964 48.62732 132.2789 -79.56211 51.85979 130.159 -79.96375 53.28739 131.1931 -76.53031 50.38725 132.1222 -74.24136 47.59143 129.7817 -75.5264 50.11032 127.1574 -76.97104 51.87056 126.6437 -73.63808 48.64399 125.4007 -72.01021 48.41642 122.6703 -74.5412 52.15775 121.7472 -74.46562 51.97122 120.8106 -70.72691 48.37401 119.1332 -71.08601 49.11568 117.0111 -74.16335 52.53316 115.8822 -72.70215 50.84809 114.9432 -69.2319 48.07948 112.8336 -70.98378 50.3969 110.9231 -73.22364 52.74023 110.2622 -70.22661 50.06805 109.2962 -67.63992 48.40419 107.1159 -70.29296 51.50605 105.1751 -71.51312 53.63561 105.0406 -68.33269 51.05269 105.159 -65.48502 49.78489 107.9885 -63.34768 51.70718 107.2473 -60.04497 54.9211 106.8545 -62.2664 54.41595 110.2593 -63.92983 53.47852 112.0059 -60.62894 56.51171 110.4926 -58.81283 58.5478 111.3926 -61.9308 57.47141 115.0745 -61.86792 58.48843 115.6144 -58.31882 61.81119 113.6263 -58.62481 62.75772 115.4962 -61.96143 61.83167 118.7767 -60.109 64.66212 118.0663 -57.69387 67.20324 117.3949 -60.5285 66.58112 120.6479 -62.46227 66.46641 122.5736 -59.01841 70.07069 121.1524 -58.32223 73.23155 123.5338 -58.78243 74.68571 122.7223 -62.37215 78.16445 121.8179 -61.15928 76.58336 119.2914 -58.57531 73.75163 118.0511 -60.9458 74.03614 114.5114 -62.65735 74.69333 114.7712 -66.42342 71.70008 112.6084 -67.73306 68.26633 113.8695 -66.7782 65.71712 111.085 -65.68451 63.62717 109.5856 -68.61536 60.57506 107.2205 -68.76416 60.63375 103.7053 -70.15604 58.26026 100.6442 -70.57221 61.13207 98.27409 -70.37149 61.75661 96.75433 -66.86411 63.98195 98.71787 -64.35598 67.18398 96.96821 -63.07782 66.9281 94.02184 -60.50038 70.07038 94.68182 -58.36284 70.2049 97.07636 -55.23631 15.89142 144.9404 23.55872 15.25447 146.056 27.14245 15.83346 143.7976 30.02954 13.46673 142.8324 32.90848 15.54499 142.2087 36.00889 14.34403 138.972 37.7214 12.57721 137.756 34.55612 14.08821 134.2162 34.31112 13.65798 133.7108 38.10729 9.84959 134.1302 37.70316 9.401436 137.4732 39.48194 7.771023 140.6672 38.22051 8.967068 144.0573 39.03504 5.269657 144.6926 40.32895 5.190239 141.558 42.55171 8.202461 143.0134 44.61649 6.512066 146.4959 44.38557 4.08765 145.3139 47.17687 7.084129 145.7102 49.45452 7.868488 149.1421 51.02105 10.98072 151.028 49.75296 12.54996 150.8849 53.28668 11.49092 147.1787 53.93039 14.7784 146.0341 52.31681 17.67015 145.6479 54.67824 20.63856 148.0342 54.46661 22.89494 147.3294 51.34557 25.85137 146.6056 53.68283 23.83536 143.8762 55.44817 23.10979 141.8551 52.34581 26.70766 142.3195 51.04136 27.94275 140.8777 54.4949 25.16713 138.0971 54.23673 26.64083 137.0454 50.93167 30.28919 137.5339 52.11522 29.87814 135.4279 55.40903 27.34142 132.5728 55.06288 27.45007 131.5615 51.3938 31.02978 132.8859 50.5883 32.68247 129.5324 49.82274 29.7402 128.3471 47.73064 30.00147 131.627 45.73349 33.908 131.3884 45.24683 33.42026 127.6731 44.09727 33.51637 126.7762 40.29544 30.87348 124.0654 41.19906 27.4835 123.5911 39.28494 25.05826 125.7032 41.30534 21.64245 127.1388 40.78984 21.54942 130.4174 38.66457 20.80474 132.295 41.98679 24.52541 131.8998 42.51434 25.2601 133.3679 38.99194 22.86902 136.2714 39.85448 24.70193 136.9261 43.18584 28.20331 136.4162 41.69376 27.48807 139.0849 39.10007 25.99419 141.5916 41.68344 29.03218 141.444 43.90053 31.28031 142.3693 41.01704 28.68422 144.9374 39.75433 29.02317 146.8379 43.06974 32.90179 146.9344 42.3893 32.25647 148.5914 39.04655 29.67266 151.0293 40.33522 32.22569 152.0188 43.16977 35.20286 151.8361 40.713 33.38173 154.508 38.7151 32.61228 156.548 41.83754 36.33112 156.0787 42.77863 37.27589 157.7089 39.48283 34.50219 160.3685 39.87141 35.7768 160.997 43.48035 39.2273 161.5714 42.17073 38.09843 163.6395 39.14134 35.81406 165.9301 41.28747 37.37943 168.7484 43.51407 34.44554 169.1521 45.92876 33.36019 166.6345 48.66405 29.8163 168.1895 48.78051 29.91166 167.403 45.0191 31.10771 163.9035 45.59095 28.64094 163.3945 48.45211 25.84801 164.1091 45.97378 27.12469 161.4895 43.57092 27.56861 158.8129 46.36152 23.96856 159.697 47.5104 22.78098 158.754 43.96923 24.7189 155.4389 44.13836 23.48898 154.786 47.70458 19.83368 155.5351 46.76895 18.64025 155.1475 43.11235 21.42614 152.6012 42.15018 21.34254 151.0716 45.6089 17.70724 150.1454 45.71106 18.15917 147.7624 42.73608 21.03712 145.9 44.4898 18.90815 145.9881 47.60901 16.0711 144.2129 45.68608 18.41934 141.9165 43.85566 20.32886 140.635 46.89127 17.3017 140.1749 49.18142 15.41368 138.2074 46.38348 18.35479 135.8429 45.58141 19.6059 135.1131 49.13146 16.01316 134.4212 50.10947 15.55315 132.0659 47.09726 18.8045 130.2516 47.97173 17.63863 129.7601 51.552 14.07609 128.4104 50.95868 13.834 128.1862 47.07052 12.53316 130.6925 44.40506 8.922394 129.6111 44.43448 8.583042 130.231 48.21883 9.734375 133.8751 47.81045 7.12738 134.2382 44.99786 4.377277 132.6508 47.14498 5.454914 134.9119 50.02769 5.23484 137.9816 47.65683 1.572662 137.1588 46.75508 1.080074 136.8837 50.54486 2.736702 140.1846 51.24047 0.3053169 141.3742 48.54719 -2.5797 139.8771 50.60454 -1.25412 141.6106 53.81541 -0.9515648 145.0233 51.89046 -4.471863 144.7534 50.30572 -5.888176 143.7164 53.76057 -7.536869 146.845 55.367 -5.574409 147.8386 58.60162 -8.357922 147.2837 61.09531 -8.683887 143.7549 59.82518 -4.915165 143.4209 59.45465 -2.340092 141.7402 61.82399 0.05237198 144.9625 62.08157 3.683159 143.7545 61.72819 5.258919 142.6487 58.37487 5.583534 138.8132 57.70558 8.921478 136.8878 57.27734 10.61786 134.061 55.4877 11.15594 131.1587 57.93302 11.90382 127.4139 58.24953 9.580391 125.1347 56.1624 8.321999 121.7512 57.65488 8.473747 118.4284 55.99231 6.742058 118.059 52.64175 4.03891 115.6559 53.95032 3.197262 118.2708 56.77071 -0.07637024 119.9089 55.59914 -37.09592 137.6436 39.03651 -34.31141 138.517 41.5439 -30.60033 137.7075 41.24049 -28.74735 135.8787 43.97733 -25.24131 137.2792 43.0598 -23.29773 134.2046 44.33142 -25.87811 131.4644 43.65047 -23.62263 129.4719 41.21378 -20.63346 129.6472 43.53024 -22.73499 128.0789 46.23825 -22.81046 131.0016 48.44863 -25.15513 133.2549 50.42337 -25.25573 137.111 50.54626 -26.70808 136.8227 53.98893 -23.37974 135.4489 55.35526 -21.50739 138.2559 53.50167 -23.93261 140.8034 55.07591 -23.56249 139.2922 58.59422 -19.80951 139.7345 58.32687 -18.19678 143.1886 59.021 -18.96392 145.6895 56.05954 -15.65206 147.3219 56.51772 -13.79338 144.0357 56.05031 -14.18021 144.447 52.28922 -11.69323 146.944 50.71679 -12.52665 150.1936 49.01462 -13.49163 149.3782 45.35041 -10.57291 151.4131 44.02339 -8.2127 148.9631 45.80255 -9.663322 145.9295 44.18774 -9.46236 147.5837 40.81541 -5.808853 148.3984 41.69838 -5.238838 144.6808 42.51957 -6.691097 143.8003 39.12583 -4.142902 146.1977 37.41709 -1.153004 144.6588 39.39078 -1.553726 140.8744 38.84561 -4.687126 140.1375 36.74708 -4.616364 142.6343 33.83828 -3.585056 140.0659 31.24674 -6.263367 137.5981 32.62655 -9.07835 140.2632 32.32926 -8.472309 141.0546 28.60387 -8.361816 137.2223 27.87981 -10.73641 136.1884 25.03702 -10.9192 132.7905 26.75008 -13.57468 131.8472 29.38148 -11.42089 130.0142 32.06246 -13.06435 129.5526 35.46465 -16.27132 131.6716 35.70738 -14.74714 133.7852 38.52288 -13.09676 135.5244 35.50111 -16.41121 135.6886 33.59755 -18.1245 137.1879 36.62011 -15.30385 139.5781 37.44373 -15.12292 141.0298 33.93275 -18.89767 141.7203 33.92718 -18.6047 143.0538 37.46555 -15.9062 145.5763 36.24192 -18.24984 146.2638 33.18193 -21.11794 146.9573 35.53636 -19.14896 149.2631 37.86519 -17.8656 151.2392 34.86742 -21.36667 151.7335 33.63411 -22.27429 153.0581 37.07948 -19.21424 155.3482 37.48078 -19.80723 156.6091 33.87165 -23.29094 157.5981 35.28322 -21.99869 158.945 38.70258 -19.43229 161.155 37.08132 -22.04768 162.4684 34.6015 -24.54057 163.1635 37.41382 -21.52499 164.9101 39.1242 -20.77481 166.9992 36.00797 -24.49381 167.9583 35.87426 -24.67359 168.9516 39.67303 -23.77208 172.58 40.42749 -24.04123 172.5352 44.13739 -20.73988 171.6093 46.04494 -22.92134 170.0644 48.82993 -24.88262 167.841 46.40371 -21.6257 166.6736 44.60255 -20.08453 165.6477 47.96649 -23.40047 163.9234 48.78922 -23.26115 161.816 45.57821 -19.66113 160.9107 46.35233 -20.94824 159.5241 49.79992 -23.89528 157.7611 48.06653 -21.2486 156.2653 45.6996 -19.12626 154.9898 48.66856 -22.15744 153.6384 50.45597 -25.60686 152.769 48.90367 -24.49199 151.8983 45.39311 -21.09071 150.6492 46.46562 -21.56392 147.965 49.14229 -22.1309 144.8804 46.96788 -19.45241 146.098 44.45989 -16.89505 145.5709 47.28489 -18.14835 142.0106 48.26269 -18.49466 141.0219 44.53248 -14.95481 142.0398 43.77691 -13.27248 140.8552 46.93462 -14.93183 137.4068 46.69163 -13.99928 136.6561 43.00383 -10.34328 137.948 43.48258 -10.04993 135.962 46.75616 -11.35184 132.9074 44.94273 -8.580799 133.2685 42.29337 -5.893929 133.965 45.00436 -6.702126 131.0897 47.42135 -9.209652 128.6827 45.6515 -13.08335 128.8347 46.07991 -13.35504 126.1022 48.78598 -10.65307 127.7537 50.84021 -12.3779 131.0444 50.56475 -15.79345 129.4322 51.62828 -13.95641 127.7088 54.5848 -12.26816 130.9011 55.49855 -15.65517 132.8247 55.47075 -17.29996 130.0136 57.56501 -14.21746 130.1944 59.91392 -14.10635 134.1874 60.03213 -17.94358 133.8651 60.77027 -17.34206 131.5048 63.75917 -14.64746 134.0054 64.82627 -17.17929 136.9012 64.40295 -19.76697 134.866 66.24102 -17.14136 134.564 69.0819 -17.08271 137.4724 71.82317 -14.20604 140.0305 71.21062 -12.83719 139.2166 74.72337 -12.10052 135.666 73.52583 -10.83379 136.355 69.9213 -7.122597 136.8783 69.01949 -6.003654 140.5216 69.03265 -6.106194 140.6857 65.15978 -8.290321 139.2261 62.48576 -7.840435 135.9451 60.47431 -5.636261 136.5906 57.49304 -5.054005 134.1787 54.59101 -1.546585 133.3315 53.42318 -1.66021 129.5316 52.85972 2.047909 128.7504 53.37249 3.628563 125.7796 55.26326 3.126953 125.8543 59.00291 3.685753 123.7799 62.25 0.8141861 121.6513 63.60457 1.227573 123.0972 67.18017 -0.2460861 126.3395 65.77259 -37.16259 110.9869 86.61186 -34.07849 112.9864 85.8476 -32.51162 113.7102 82.50391 -28.96066 114.9276 82.11487 -28.43529 117.4614 79.27728 -25.4804 116.3611 77.19634 -24.5011 112.8685 78.369 -26.03002 111.0825 75.2815 -24.19357 113.5434 72.98689 -20.95538 112.9137 74.91241 -20.48241 116.0385 76.85272 -20.16347 116.9196 80.63619 -21.56472 119.7319 82.7039 -18.39928 119.615 84.85803 -16.49034 120.8106 81.68622 -19.20352 123.3124 80.72276 -20.01397 124.799 84.04974 -16.33453 125.1478 85.0482 -15.52109 127.3069 82.05144 -16.68887 130.9821 81.79082 -20.2675 131.7577 81.09916 -19.17286 134.8765 79.10377 -17.74391 132.5574 76.44002 -21.1472 132.1281 74.95283 -23.3907 134.1127 72.74894 -26.49222 135.527 74.33447 -29.61797 133.6606 72.75941 -31.109 136.319 70.46305 -27.80627 136.5644 68.49969 -27.75746 132.7263 68.02451 -31.33684 133.0289 66.79449 -30.19751 135.6342 64.2801 -27.34486 133.4223 63.08194 -29.95314 130.6591 62.81819 -32.38512 132.7853 60.80303 -29.68228 133.911 58.34245 -27.42897 130.9225 57.82574 -29.31223 127.8259 59.08686 -33.0722 128.3169 58.42003 -33.87038 125.4852 56.08497 -32.10604 123.129 58.58018 -34.25327 124.1446 61.48349 -37.47285 124.31 59.40388 -37.31492 120.8399 57.75807 -39.94066 118.2394 58.77038 -37.24097 115.5504 58.13649 -35.82869 114.3559 61.66328 -32.23152 114.3072 60.46172 -29.47059 113.9551 63.11352 -30.75865 114.0329 66.69272 -29.22057 117.7075 66.94569 -32.09172 119.1414 64.65846 -34.76679 117.5969 66.8987 -32.90726 118.7654 69.95268 -32.37452 122.3077 68.47821 -36.13805 122.7004 67.38274 -37.26184 121.5663 70.85841 -34.74635 123.8398 72.57009 -36.03151 126.9692 70.73847 -39.68269 125.7444 71.37858 -38.99019 125.2859 75.06462 -37.31955 128.7027 75.2384 -40.65761 129.9178 73.75969 -42.72416 128.3846 76.4227 -40.43429 129.6098 79.28923 -40.14622 133.1335 77.80808 -43.86883 133.3029 77.26134 -44.40637 132.5842 80.99728 -41.77927 135.1925 81.98954 -43.46295 137.6397 79.55093 -46.93903 136.8147 81.12222 -45.41502 137.3365 84.68539 -43.67904 140.598 83.23452 -47.05189 141.8808 82.23722 -50.01804 140.5456 84.27393 -48.40951 140.2667 87.72629 -47.89634 143.7232 89.37472 -44.79493 145.8834 90.31568 -42.81318 147.6354 87.43868 -39.54351 146.6913 89.06185 -40.58815 143.0013 89.18625 -41.90221 143.2683 85.59281 -38.38097 144.2142 84.19946 -36.54435 141.5637 86.42474 -38.54416 138.4089 85.1376 -37.7384 139.0217 81.48778 -34.20612 140.1227 82.34843 -33.68362 137.0759 84.719 -34.64008 134.687 81.81978 -32.64512 136.72 79.25892 -29.44401 136.4398 81.38615 -29.20348 134.2023 84.47531 -31.76315 131.4369 83.6001 -30.87278 131.8165 79.87241 -27.17793 130.8607 80.69756 -27.9472 127.0966 80.3429 -29.97504 127.9061 77.12299 -27.13433 129.8163 75.4138 -24.75935 126.708 75.88638 -27.53697 124.2101 74.87486 -28.36855 126.064 71.61282 -24.7065 126.7769 71.06951 -23.84669 123.0274 71.18356 -26.69173 121.9416 68.97147 -26.13557 124.7246 66.26076 -22.39627 123.8246 66.05646 -23.00846 120.124 66.15942 -25.80138 120.3747 63.39466 -23.20232 120.8595 60.69733 -19.67369 120.8009 62.22135 -20.39149 117.6454 64.25692 -19.76292 116.8366 67.88847 -16.15205 115.4978 67.42663 -14.83455 118.9417 66.42046 -16.70027 120.7441 69.27202 -15.31995 118.5268 72.02174 -11.80438 118.8395 70.56432 -12.51357 122.6137 70.57662 -13.66128 122.7266 74.25459 -10.50228 120.6535 75.2265 -8.258961 123.0115 73.04967 -9.956776 126.0303 74.79797 -9.729019 124.3371 78.1805 -5.838417 123.8165 78.00365 -5.705292 127.5587 76.91548 -7.994434 128.5878 79.78119 -5.836716 126.3893 82.19508 -2.782372 128.5552 81.34113 -2.834648 131.8365 83.57465 -3.876472 135.3762 82.22978 -0.317955 136.9665 82.0204 1.217987 133.7888 80.50218 -1.423206 132.9444 77.91557 -0.8088188 132.1735 74.17906 -1.414696 135.1696 71.87348 -4.120739 133.6487 69.48238 -7.014191 131.8153 71.13172 -8.339123 128.4623 69.64937 -11.21617 128.1459 67.1508 -13.55721 125.2718 65.98312 -12.68131 123.1645 62.7466 -15.20108 124.3137 60.09599 -15.7625 122.3331 56.91131 -17.88867 124.4324 54.4838 -19.84679 121.3555 53.14354 -23.38437 121.1131 54.40812 -26.35788 118.9074 53.39909 -29.68478 119.5927 54.91908 -31.18028 116.0775 55.25716 14.06446 106.2184 103.0867 12.67549 109.0089 100.9419 10.93702 109.0361 97.45613 11.8755 111.2252 94.53185 8.290489 112.2158 93.58272 7.946854 111.9635 89.9593 10.9879 109.7222 89.48191 9.206818 106.6798 87.95138 7.413406 108.8941 85.34527 10.88145 109.9049 84.12041 10.88025 113.3666 85.69706 12.72719 115.4754 88.2925 11.82016 118.3396 90.61922 14.35928 120.2864 88.52198 12.21452 120.0603 85.37057 9.275059 121.6134 87.38793 11.5745 124.4845 88.55206 11.7344 125.8383 85.05997 8.200897 126.9523 85.5192 7.337238 130.2047 87.33102 5.51363 129.9571 90.68017 2.456303 131.8678 89.2942 2.454849 129.5492 86.27384 0.7986946 126.6231 88.26429 -2.968353 126.9828 88.54106 -4.496647 126.8138 92.07121 -5.307716 123.3077 93.53329 -9.083141 123.802 92.98712 -8.712303 124.6421 89.29249 -6.866207 121.2969 88.80194 -9.533669 119.2987 90.82146 -12.08012 120.9407 88.56491 -9.808678 120.0179 85.50649 -9.6996 116.3882 86.7822 -13.49372 116.1201 86.97503 -14.3072 118.007 83.6671 -11.87385 116.2117 81.43969 -11.27826 112.7299 82.90142 -13.94605 111.6274 85.6394 -14.57911 108.1886 84.0057 -10.9226 107.4419 83.72847 -10.17508 108.9065 87.15249 -13.03971 107.0545 88.91689 -12.45422 103.898 86.89562 -11.99609 100.5028 88.8846 -8.856251 99.75926 87.04536 -5.250523 100.4002 88.189 -3.454624 99.70073 84.84775 -2.330254 103.3608 84.29241 0.04136276 104.4378 87.07194 -0.6546173 108.2507 86.41383 -4.44371 107.8594 86.89377 -3.928947 105.7686 90.14149 -1.495872 108.4143 91.41798 -4.202854 111.0771 90.82773 -6.732662 108.9419 92.85257 -4.118183 108.967 95.70025 -3.418304 112.7682 95.57993 -7.074318 113.763 95.83047 -7.399265 111.7022 98.96806 -4.011986 112.7761 100.1593 -4.984447 116.478 99.74808 -8.368504 115.5033 101.4622 -6.554966 114.1981 104.4812 -3.855652 116.8903 104.4655 -6.634003 119.5388 104.3082 -8.664032 117.5809 106.9711 -5.614792 117.706 109.3095 -5.228436 121.4365 108.9086 -8.95499 122.1763 109.1693 -9.3675 120.0165 112.2441 -6.379913 121.8126 113.9475 -7.697056 125.3146 112.9776 -11.0786 124.3173 114.4063 -9.442802 123.3383 117.7391 -7.890415 126.8036 117.6291 -9.523979 129.8953 119.2938 -6.937645 132.5429 118.3314 -8.041416 134.0141 114.8492 -4.512009 134.3475 113.636 -3.423477 130.8135 114.7652 -6.528618 129.063 113.3008 -5.936188 130.7197 109.8026 -1.973461 130.5963 109.9469 -2.165901 126.7528 109.7767 -4.796017 126.7141 106.8683 -2.816086 129.4859 105.0717 0.438694 127.2574 105.3014 -1.401882 124.4201 103.5792 -3.121311 126.6494 101.0443 0.1072083 128.489 99.93741 3.44001 126.7225 100.3969 2.443726 122.995 100.8571 -0.3458405 123.5829 98.29695 2.269981 124.6436 95.67381 3.719395 121.0693 95.77961 0.06501007 119.7406 95.19112 -0.2651634 122.1695 92.33054 2.671875 120.2874 90.80744 1.363876 116.902 91.83877 -2.066051 117.3603 90.10656 -0.6839676 119.3576 87.17927 2.228088 117.1475 86.07 -0.07689667 113.9974 86.05516 -2.962933 116.0912 84.23808 -0.2591362 117.3252 81.79949 0.9334412 113.7724 81.22602 -2.743919 112.7608 80.57996 -3.147732 115.9042 78.35397 -0.1241913 115.444 76.10037 0.959938 111.8227 76.59953 3.081543 110.0983 79.23005 6.691761 110.8717 77.79616 5.804352 113.8962 75.66338 5.378025 115.9676 78.88657 9.199974 115.5558 79.58387 9.956287 117.0061 76.14169 7.402134 119.8507 76.86261 9.178001 120.4913 80.29398 12.63184 120.5858 78.53709 11.24862 123.2327 76.02034 9.866928 125.3938 78.86504 13.46849 125.2361 80.15034 14.8336 126.3839 76.72468 12.15449 129.151 76.96108 13.15812 130.4418 80.45689 17.0152 129.9073 79.79356 16.682 132.3439 76.83233 17.15644 136.0785 77.82209 13.80443 137.9883 78.25033 13.91191 140.3481 75.29449 14.50885 137.4543 72.84808 12.08732 135.2276 74.78207 8.427254 135.3712 73.56416 6.313023 136.7756 76.4943 3.869041 133.869 76.12659 4.490005 130.2739 77.23174 5.052574 127.117 75.07161 1.888771 125.524 73.42766 1.534603 121.7914 72.4799 -1.322216 120.003 70.71244 -3.689838 118.0473 73.06069 -4.689533 114.3746 72.88985 -8.350643 113.5381 71.99323 -8.332363 110.8629 74.68068 -6.171406 109.9857 77.87409 -2.508556 108.7077 77.71439 -1.320831 105.2462 76.8291 0.4799652 103.1372 79.50258 47.36724 126.5644 61.88717 44.26692 128.1531 63.44648 41.62437 126.1009 65.36032 37.96688 127.1278 65.14003 35.09732 125.5712 67.1984 32.31338 124.5727 64.89806 34.30362 123.5277 61.86389 33.68769 119.6806 62.22051 30.07261 120.3832 63.45752 28.54886 122.1327 60.29592 28.91621 125.8364 61.14339 31.16755 128.8374 61.44912 32.37958 130.8084 64.45026 31.69643 133.6165 61.98169 27.95185 132.8116 62.0327 27.64688 133.0151 65.8689 29.95794 136.0536 65.86539 27.4972 137.8797 63.5633 24.55261 137.1101 65.95551 23.9757 139.4681 69.04063 26.31531 138.6644 72.07033 23.41374 139.4527 74.56049 21.13957 136.9493 72.77152 23.25197 133.9937 74.30163 22.59319 133.258 77.98521 25.4901 133.4879 80.4472 27.74955 130.3892 80.96689 26.32295 130.035 84.47542 22.85626 129.4854 82.94122 24.0705 126.9426 80.39114 26.31214 124.9756 82.84855 23.11415 125.1043 85.21173 20.94117 123.3962 82.32771 23.69952 120.8898 81.70376 24.01926 120.153 85.37856 20.31011 119.7072 85.82889 19.49069 117.6798 82.62345 22.74661 116.3942 81.06981 24.83103 115.5773 84.03906 24.52573 111.7853 83.55412 24.80739 112.1385 79.76588 28.08283 114.0249 80.14278 29.44616 111.3545 82.62636 29.08719 108.4742 80.08044 32.02517 106.1595 79.5956 31.34846 106.972 75.80511 31.67386 109.7074 73.23407 28.16682 108.9747 71.92371 28.06138 111.9283 69.50272 31.03106 114.2985 69.32389 28.85067 117.1231 70.68372 29.28649 115.5361 74.11522 32.97981 115.1994 73.74938 33.2176 118.8393 72.89751 30.78025 120.085 75.56416 32.90001 118.1074 78.08934 36.15775 119.6942 76.9633 34.54533 123.1944 76.98745 33.11166 122.8777 80.57111 36.55851 121.6128 81.86202 38.17623 124.7232 80.42156 35.63994 127.0279 81.93953 36.49429 125.3703 85.28854 40.31289 125.8033 84.76451 39.88363 129.5439 83.84127 37.66285 130.1294 86.90154 39.96742 128.1688 89.27464 42.88705 130.511 88.15247 40.67048 133.5629 88.34257 39.39893 132.7493 91.85946 42.92252 131.8681 93.17607 44.19486 135.3474 91.98311 40.90826 136.8847 93.04178 41.51914 135.4792 96.58699 45.10566 136.8087 96.51927 43.78784 140.2197 95.72903 42.17519 141.6634 99.0218 40.54034 144.6978 97.37953 36.96775 143.7842 96.1163 37.05558 145.5999 92.86047 40.34031 143.6008 92.03741 38.89505 140.3013 93.33885 35.8027 140.8152 91.08197 37.89956 142.2823 88.11379 39.87859 138.9877 87.35788 36.67749 136.8834 87.90367 34.41547 139.2024 85.86787 37.08292 139.2603 83.18066 36.54066 135.5103 82.66022 32.71691 135.8854 83.1597 32.57423 138.8539 80.54935 34.99783 139.0945 77.58981 36.43243 135.543 77.93886 32.92489 133.9284 78.40662 31.1569 135.021 75.05417 32.82544 132.1147 73.13266 31.71947 129.7359 75.90955 28.18408 131.3823 75.8241 28.07387 130.3987 72.10524 29.84132 126.9614 72.33028 27.78831 125.287 75.14848 24.49764 126.6992 73.90749 25.24587 125.1221 70.46348 26.14256 121.7681 71.64333 23.13629 121.569 74.08459 20.70258 122.6763 71.41968 22.31719 120.2565 69.01061 21.76215 117.3761 71.40731 18.18159 118.6474 72.24709 16.82197 119.1423 68.7215 19.27945 117.5487 66.34066 21.86601 119.5045 64.29056 19.939 120.5729 61.22884 17.16668 122.1207 63.31264 19.55161 124.4296 65.0683 21.15574 125.2859 61.703 17.62624 126.1628 60.47187 17.17147 128.2723 63.62077 20.50769 130.0793 62.90791 19.14347 130.6303 59.37296 15.68268 131.8456 60.61045 17.20462 134.0724 63.29787 19.72489 135.4169 60.70052 16.77559 136.6783 58.55511 15.22293 138.2479 61.71442 18.3586 140.0279 62.90613 19.13067 141.681 59.5188 15.28129 142.4304 59.01818 15.06698 146.1678 60.3704 13.42445 146.869 63.74062 10.25628 148.4848 62.17951 9.877533 145.845 59.46854 10.63988 142.5306 61.41273 8.156876 140.4955 63.63755 8.338402 142.0929 67.08485 9.331635 139.0822 69.14812 12.22683 136.8065 68.06841 11.83886 133.0968 66.96909 12.51094 130.5655 69.64375 13.47105 126.7354 69.63911 10.85321 124.26 70.8046 10.38448 120.4466 70.4146 8.676453 119.7781 67.16845 5.958595 117.1759 66.33033 6.961956 113.6722 64.87557 8.233696 113.2191 61.39392 5.851578 112.3708 58.57995 8.702332 111.1535 56.28697 9.561234 107.5153 55.93786 -38.3274 -136.4781 -38.77488 -35.70735 -138.5663 -40.7776 -31.9515 -138.2015 -40.19534 -29.86916 -136.8742 -43.09447 -26.16356 -138.167 -42.56144 -24.28046 -135.1562 -43.90189 -26.64913 -132.5015 -42.54372 -24.38588 -130.5241 -40.0969 -21.48198 -131.3781 -42.43484 -22.39483 -129.4357 -45.54688 -22.69441 -132.3344 -47.98119 -25.54049 -134.5158 -49.49157 -26.27111 -138.2273 -50.47144 -27.54094 -137.0375 -53.79732 -24.01329 -136.1589 -54.9012 -22.09258 -139.1788 -53.38372 -24.43631 -141.6559 -55.18271 -24.09634 -139.7634 -58.58538 -20.27393 -140.2661 -58.34603 -18.66061 -143.6769 -59.24693 -19.11422 -146.2705 -56.50271 -15.52777 -147.5767 -56.60695 -14.11078 -144.0392 -55.99167 -14.49092 -144.1868 -52.20279 -12.14923 -146.7956 -50.238 -13.20609 -149.9388 -48.33508 -14.32125 -149.9677 -44.70745 -11.55167 -152.0875 -43.10453 -8.895283 -150.0888 -45.09231 -10.44427 -146.8026 -43.71905 -10.53375 -148.2295 -40.20532 -6.91769 -149.2574 -40.45736 -6.15744 -145.7296 -41.92117 -7.882809 -143.9813 -39.07089 -6.304195 -146.3201 -36.45301 -2.929302 -145.436 -38.04385 -2.705933 -141.7855 -39.3415 -5.504902 -139.9232 -37.52842 -5.759064 -142.022 -34.36798 -4.43615 -139.8218 -31.68298 -7.183575 -137.1983 -31.94703 -9.741455 -140.1534 -31.88412 -8.132553 -141.7894 -28.79423 -8.255795 -138.4026 -27.08816 -11.52297 -136.7825 -25.85901 -11.00338 -133.7553 -28.18661 -13.85863 -132.7192 -30.52654 -13.47506 -129.051 -31.44118 -13.89363 -130.5555 -34.82586 -16.97361 -132.9622 -34.48571 -15.5826 -134.9026 -37.46471 -13.95299 -136.6775 -34.55544 -17.2841 -137.3901 -32.85445 -18.63789 -138.6786 -36.2775 -15.67621 -141.0019 -36.762 -15.85696 -142.4638 -33.03945 -19.70462 -143.0763 -33.31842 -19.7132 -144.6482 -36.86799 -16.68722 -146.9049 -36.10849 -18.36024 -148.0098 -32.89778 -21.64672 -148.8125 -34.80447 -19.62636 -150.7867 -37.27537 -18.16158 -152.7939 -34.36496 -21.56117 -153.8255 -33.09435 -22.66898 -154.4091 -36.85573 -19.74536 -156.7182 -37.54559 -20.0788 -158.4671 -34.05532 -23.67589 -159.1365 -34.89188 -22.59069 -160.4151 -38.35743 -20.15279 -163.0312 -36.8717 -22.70167 -163.8924 -34.16296 -25.19941 -164.712 -36.85966 -22.50169 -166.7326 -38.63533 -21.76512 -168.5845 -35.27932 -25.42202 -169.8962 -35.23077 -25.27837 -170.4987 -39.06755 -23.91749 -173.8931 -40.11493 -23.9636 -173.2974 -43.91793 -20.33619 -172.0363 -44.76354 -21.5132 -170.0135 -47.76353 -24.44514 -168.3712 -45.74208 -22.10366 -167.5153 -42.77802 -19.61617 -165.569 -44.96418 -22.52293 -164.0767 -46.86306 -23.63763 -162.1683 -43.67877 -20.33213 -160.285 -43.35802 -20.27937 -159.6557 -47.12318 -23.66906 -157.8757 -47.09399 -22.30809 -155.649 -44.31319 -18.95425 -155.0493 -46.30066 -20.69381 -154.35 -49.54154 -24.0692 -152.5912 -49.8343 -24.58483 -151.555 -46.24651 -20.86211 -150.8488 -46.15926 -20.89611 -148.2609 -49.12733 -22.74511 -145.7024 -47.10704 -19.93049 -145.9581 -44.36288 -17.33172 -145.8442 -47.13639 -18.72962 -142.4628 -48.14361 -19.28057 -141.1738 -44.5555 -15.85587 -142.1241 -43.12085 -14.09602 -140.9187 -46.27501 -16.04147 -137.5559 -46.21027 -15.26162 -137.0915 -42.53145 -11.48505 -137.8677 -42.86752 -11.40305 -135.5776 -45.89749 -13.3736 -132.798 -44.36123 -11.12865 -133.0353 -41.25341 -7.833038 -133.0061 -43.28565 -8.561867 -130.2289 -45.90621 -11.85389 -128.616 -44.75692 -15.20153 -129.6439 -45.9969 -15.85519 -127.0523 -48.83348 -12.31301 -127.9716 -50.23614 -13.49543 -131.5411 -50.63185 -16.7397 -130.5653 -52.38997 -14.85388 -128.2782 -54.79286 -12.376 -131.0496 -55.71629 -15.42967 -133.4225 -56.14814 -17.27279 -131.0639 -58.61786 -14.14388 -130.7566 -60.75232 -13.58611 -134.545 -60.57954 -17.28132 -134.8638 -61.52864 -16.63529 -132.869 -64.67658 -13.68115 -135.2398 -65.35516 -15.96735 -138.2984 -64.97775 -18.91096 -136.5713 -66.88486 -16.49447 -135.7193 -69.87032 -16.40164 -138.7733 -72.28172 -13.01138 -140.5878 -71.91368 -11.41735 -139.3649 -75.17088 -11.69763 -135.6985 -74.13525 -10.96714 -135.9536 -70.43382 -8.015648 -133.835 -69.00494 -4.825043 -135.8384 -68.69025 -4.666111 -135.9888 -64.9408 -7.37183 -136.8227 -62.48436 -8.163982 -134.0344 -59.7778 -6.613514 -134.541 -56.17844 -7.560707 -133.3871 -52.74946 -5.47369 -130.2124 -52.19629 -5.525517 -126.4151 -51.66731 -7.470737 -124.3203 -54.17974 -5.027222 -121.9296 -55.94099 -4.229275 -118.575 -54.49345 -3.211319 -115.6866 -56.85683 -2.185883 -112.0775 -56.21741 -4.049198 -111.0265 -59.41986 -7.30584 -108.9895 -58.82778 -37.20177 -112.5664 -88.40146 -34.94991 -115.7033 -87.95988 -34.046 -116.7024 -84.3621 -30.32192 -117.2431 -83.46898 -30.11423 -119.8048 -80.66917 -27.17691 -118.8586 -78.42883 -26.89085 -115.1997 -79.27743 -27.60336 -113.6933 -75.75658 -25.2866 -116.0907 -73.97575 -22.15966 -114.7455 -75.86747 -21.99236 -117.9969 -77.9068 -22.32906 -119.0305 -81.58343 -23.87026 -121.9556 -83.37534 -21.27209 -121.7317 -86.23418 -18.55128 -122.8999 -83.86777 -20.65207 -125.626 -82.03944 -21.90311 -126.9815 -85.43334 -18.3387 -127.6703 -86.47296 -16.8881 -129.5459 -83.35412 -17.17083 -133.2885 -82.49155 -20.76698 -134.2225 -81.3637 -19.66779 -137.0549 -79.01869 -18.05159 -134.416 -76.69218 -21.26981 -133.1413 -75.08343 -22.61197 -135.4873 -72.28889 -26.09939 -137.0579 -72.58594 -29.28201 -134.8986 -71.73323 -29.97808 -137.7257 -69.16307 -26.52755 -137.1364 -67.44339 -27.04873 -133.3797 -67.57915 -30.5749 -133.9638 -65.93333 -28.94882 -135.9445 -63.07014 -26.31567 -133.1525 -62.96655 -29.01042 -130.4413 -62.68743 -30.70286 -132.5044 -60.04578 -27.56184 -133.3212 -57.89008 -26.12341 -129.715 -57.7182 -28.83062 -127.0692 -58.738 -32.05505 -128.4883 -57.19514 -32.85995 -125.5612 -55.12182 -32.64402 -123.3206 -58.25355 -35.03633 -125.7626 -60.005 -37.81407 -125.1183 -57.24818 -37.02202 -121.4189 -56.99127 -39.79317 -118.8428 -57.57929 -37.07206 -116.5289 -58.95303 -35.4821 -115.9573 -62.34966 -31.78256 -115.2598 -61.24078 -29.19983 -114.7535 -63.91985 -29.90967 -115.9904 -67.47034 -28.32463 -119.4715 -67.21069 -30.51044 -120.2985 -64.1778 -33.78964 -119.2279 -65.83608 -32.53752 -120.8297 -69.08768 -31.75878 -124.1419 -67.30897 -35.43858 -124.5223 -66.2182 -36.78764 -123.4896 -69.5963 -34.3487 -125.8117 -71.49435 -35.65208 -128.7313 -69.40906 -39.39278 -127.8913 -70.10955 -38.76204 -127.6054 -73.91698 -37.07591 -131.1015 -73.82303 -40.14724 -132.0933 -71.71747 -42.37524 -130.8407 -74.58299 -40.37282 -132.706 -77.39133 -40.02804 -135.91 -75.29723 -43.79718 -135.9062 -74.32079 -44.5078 -135.2899 -78.14945 -42.12861 -138.0564 -79.26466 -43.86666 -140.7983 -77.24191 -47.30837 -139.813 -78.66481 -45.80375 -140.0809 -82.29904 -43.98133 -143.2863 -81.16676 -47.31669 -144.9171 -80.21131 -49.07011 -143.4919 -83.33033 -46.41957 -145.2021 -85.43729 -47.0297 -149.0174 -85.48719 -44.05674 -150.6403 -87.18797 -40.8772 -151.3721 -85.15571 -38.33826 -150.1644 -87.74004 -40.42119 -146.9207 -87.9576 -40.61002 -146.5056 -84.08404 -36.83749 -147.0288 -83.87586 -36.32292 -144.3729 -86.70697 -38.10712 -141.453 -84.97324 -36.57288 -142.3196 -81.49555 -33.28379 -142.2476 -83.37724 -33.94114 -138.5881 -84.65878 -34.92192 -137.2939 -81.17167 -31.99326 -138.9228 -79.4466 -29.49883 -137.7193 -82.11371 -30.25888 -134.955 -84.78436 -32.76927 -133.0356 -82.68672 -31.0465 -134.044 -79.35583 -27.6413 -132.4633 -79.91332 -28.99509 -128.8629 -79.62672 -30.55297 -129.9077 -76.33601 -27.16014 -131.5221 -75.30453 -25.2574 -128.2612 -76.31266 -27.72162 -125.8878 -74.69623 -27.91617 -127.9472 -71.40484 -24.13814 -128.4374 -71.28752 -23.52368 -124.8028 -71.82701 -25.81187 -123.5965 -69.11053 -24.33157 -126.0863 -66.59978 -20.78096 -125.1981 -67.74289 -21.36003 -121.4081 -67.42751 -22.72874 -122.0485 -63.94387 -19.82439 -124.5034 -63.14088 -16.86782 -122.5473 -64.38173 -18.00171 -119.2017 -65.69093 -19.59261 -118.137 -69.08142 -16.39205 -116.6427 -70.68808 -14.19532 -119.5712 -69.35435 -16.42033 -121.9035 -71.3995 -16.35163 -119.6374 -74.55283 -12.55571 -119.4752 -74.27454 -12.3189 -123.2044 -73.81909 -14.59609 -123.7855 -76.91459 -12.3536 -121.7219 -79.24999 -9.248905 -123.6632 -77.79946 -10.96755 -126.9216 -78.33747 -11.56034 -125.6283 -81.86028 -7.887241 -124.7099 -82.67396 -6.894466 -128.1515 -81.14362 -9.470566 -129.8418 -83.47906 -7.883934 -127.6934 -86.20734 -4.231892 -128.7169 -85.39111 -3.003838 -131.745 -87.44439 -2.986839 -134.9703 -85.11415 0.8650742 -135.2854 -85.49411 1.539661 -131.7912 -84.1149 -1.577366 -131.6466 -81.9169 -1.39687 -131.7924 -78.16424 -1.45306 -135.6133 -76.9747 -4.188839 -134.901 -74.42763 -7.259373 -132.751 -74.03714 -7.23069 -128.9037 -73.40337 -8.423141 -128.3483 -69.75457 -11.5081 -126.2735 -68.48208 -10.54549 -124.9079 -64.97164 -12.10499 -122.2829 -62.5581 -9.846733 -119.1328 -62.18836 -7.439449 -118.658 -59.10862 -9.071346 -116.7898 -56.28392 -7.990448 -113.3423 -55.1833 -5.535015 -112.8752 -52.18007 -3.598206 -109.6181 -51.83024 -1.810505 -108.6225 -48.57746 15.47135 -104.1334 -101.2533 13.37784 -107.1191 -100.1924 10.20708 -106.6795 -98.07121 10.27102 -108.4759 -94.74037 6.774532 -109.7913 -93.90356 7.150902 -109.7214 -90.17537 9.158855 -106.5041 -89.63953 6.575832 -104.1968 -87.97591 5.119488 -107.0289 -85.68717 8.389786 -107.7641 -83.78798 8.621651 -111.4999 -84.461 11.91074 -113.3674 -85.33364 11.91739 -115.0689 -88.75207 14.15762 -117.804 -87.46378 11.6338 -118.6779 -84.67691 8.687042 -119.021 -86.92711 10.63352 -121.2221 -89.27925 12.18674 -123.5591 -86.52545 8.847618 -125.1353 -85.76542 7.252117 -128.0243 -87.87905 5.540459 -126.7341 -91.16272 2.276047 -128.4952 -90.339 2.175789 -127.1911 -86.76694 0.2738113 -124.334 -88.57534 -3.445187 -124.9821 -89.55247 -4.216297 -125.359 -93.22419 -5.099876 -122.2962 -95.44701 -8.728558 -123.6528 -95.91412 -8.844582 -124.1375 -92.06179 -7.768688 -120.5837 -91.47659 -10.29713 -119.3664 -94.07633 -13.11232 -121.4675 -92.42414 -12.17137 -120.2813 -88.95855 -12.00694 -116.6681 -90.28259 -15.57123 -116.8022 -91.78633 -16.74226 -118.5985 -88.65805 -15.17604 -116.4624 -85.81492 -13.30433 -113.3467 -87.17196 -15.82274 -112.1641 -89.78994 -16.25838 -108.6791 -88.2149 -12.43814 -107.9498 -88.89046 -12.71605 -108.8185 -92.62679 -15.39398 -106.1842 -93.40108 -14.17771 -103.6519 -90.85014 -14.03797 -99.81442 -91.59412 -11.62902 -99.66656 -88.65134 -7.777374 -100.348 -88.51122 -7.83606 -101.6545 -84.83017 -4.339855 -103.3113 -84.55878 -2.605824 -103.4316 -87.95837 -2.74358 -107.1693 -87.60036 -6.41547 -106.783 -88.75445 -5.188065 -104.6678 -91.82121 -2.459244 -107.2352 -92.54991 -5.221424 -110.0125 -92.29384 -7.59877 -108.2148 -94.68115 -4.694046 -107.8871 -97.27889 -3.653927 -111.5833 -96.766 -7.268284 -112.9476 -97.35683 -7.32497 -110.6496 -100.4908 -3.831726 -111.6241 -101.7976 -4.830502 -115.3073 -101.5699 -7.773033 -114.3509 -103.6974 -5.486397 -112.7451 -106.1577 -3.035259 -115.7482 -106.2014 -5.884373 -118.2875 -106.4361 -7.51643 -116.1803 -109.2329 -4.220062 -116.2192 -111.2101 -3.930683 -120.0194 -110.3786 -7.521957 -120.6429 -111.5832 -6.787785 -118.6311 -114.8302 -3.621101 -120.4484 -115.4123 -5.267826 -123.8018 -115.0129 -8.061512 -122.8124 -117.4267 -5.281059 -121.9108 -120.0108 -3.714603 -125.3001 -119.4136 -5.370213 -128.2576 -121.2729 -3.349258 -131.395 -120.3523 -5.010918 -133.1805 -117.1988 -1.935741 -133.2773 -114.9253 -0.7092552 -129.7228 -115.551 -4.03754 -128.3026 -114.5762 -3.791794 -129.7854 -111.0788 -0.1641541 -128.8206 -110.644 -0.4865913 -125.0167 -110.5194 -3.28421 -125.0555 -107.8128 -1.183506 -127.61 -105.9151 2.022823 -125.4486 -106.1012 -0.2409134 -122.5314 -104.7284 -1.799137 -124.7164 -102.0845 1.441971 -126.4527 -100.79 4.70121 -124.4574 -101.1594 3.248352 -120.9322 -101.3614 0.2781639 -121.8263 -99.00781 2.570812 -122.56 -96.06956 3.503872 -118.8074 -95.93896 -0.07530212 -117.6662 -96.27489 -1.093456 -120.0889 -93.47838 1.732601 -118.8237 -91.13331 0.8457832 -115.059 -91.90379 -2.863182 -115.7532 -91.27598 -2.1185 -117.7564 -88.1283 0.3355103 -115.2468 -86.66117 -1.870235 -112.1835 -87.09367 -4.830345 -114.2367 -85.68768 -2.799538 -115.4047 -82.68449 -1.680916 -111.8103 -81.95811 -5.250778 -110.3811 -82.26098 -6.570293 -113.0839 -79.8139 -3.878056 -114.0755 -77.20222 -1.379063 -111.1634 -77.8015 2.166832 -110.7924 -79.10423 4.559208 -111.8783 -76.33643 2.620838 -114.9122 -75.20788 2.547928 -116.0515 -78.86768 6.224957 -115.578 -79.02859 6.878235 -117.4837 -75.72661 4.740181 -120.3895 -76.92798 6.888676 -120.9406 -80.07565 10.07138 -121.115 -77.80951 8.25061 -123.307 -75.20609 6.857452 -125.7587 -77.87468 10.01647 -125.8495 -79.91388 11.87583 -126.8721 -76.70378 9.007656 -129.5206 -76.14519 8.814247 -131.0937 -79.70264 12.75793 -131.0719 -79.63622 12.76109 -132.7766 -76.17024 12.21956 -136.6925 -76.44438 8.836823 -138.1323 -75.15029 10.46048 -139.616 -72.00022 11.1882 -136.1677 -70.69067 8.101307 -134.0398 -71.63068 6.137386 -132.413 -68.66222 2.377907 -133.2036 -68.82361 0.5227623 -132.6128 -72.17076 1.867222 -129.9734 -74.60728 2.043865 -126.2488 -74.36394 -1.332878 -124.3772 -74.6698 -1.271317 -120.7089 -75.68845 -3.325851 -118.4409 -73.36472 -3.733772 -114.6773 -72.46721 -1.736397 -113.1934 -69.59644 -3.870186 -112.139 -66.50578 -4.645145 -108.3913 -65.9975 -4.768921 -107.1439 -62.38948 -7.25885 -104.3102 -61.31808 -4.954388 -102.8898 -58.72768 -1.775417 -100.859 -59.32338 44.53134 -125.7886 -65.62801 41.54667 -127.4471 -63.97569 38.39949 -125.433 -64.00141 34.66362 -125.9562 -63.8703 31.93516 -124.1741 -65.86626 29.19339 -123.4651 -63.35389 31.35987 -122.6456 -60.23138 30.67829 -118.9258 -60.33701 27.00326 -119.4432 -61.22197 26.85737 -121.3864 -57.91088 26.35553 -124.9059 -59.23324 27.88054 -128.3291 -60.18607 28.66135 -129.95 -63.59142 28.52385 -133.4765 -62.05868 24.71519 -133.1318 -61.42512 24.05443 -132.4203 -65.15038 26.46323 -135.3542 -65.86267 24.29802 -137.688 -63.76254 21.24305 -137.0053 -65.97095 20.38327 -138.7284 -69.19279 22.03331 -137.3182 -72.24383 18.84569 -136.8803 -74.46478 16.95487 -134.9875 -71.67552 18.93173 -132.0082 -72.95665 18.04846 -131.3143 -76.62694 20.59103 -131.5543 -79.3413 23.1894 -128.7883 -79.84894 21.88487 -128.0145 -83.30443 18.37717 -127.3384 -81.76825 20.04107 -125.4183 -78.96248 21.90159 -123.2431 -81.52534 18.48217 -122.6493 -83.29395 16.89096 -121.9853 -79.81996 19.54798 -119.2681 -79.07461 19.12809 -117.6824 -82.53007 15.2952 -117.7129 -82.22349 14.98804 -115.5198 -79.08275 18.3884 -114.1779 -78.22718 20.0146 -113.1021 -81.51012 19.76476 -109.3079 -80.62971 21.08142 -109.9287 -77.1273 24.04088 -111.9594 -78.57921 24.98273 -109.3046 -81.20814 24.4465 -106.1512 -79.01617 27.56345 -104.1543 -77.85329 26.4895 -103.6075 -74.15108 26.91959 -106.0112 -71.23859 23.52656 -107.447 -70.09396 24.07163 -110.6383 -67.97868 27.17882 -112.9405 -67.45229 25.24885 -115.7117 -69.31742 25.77448 -114.0014 -72.7256 29.5103 -113.5605 -71.71308 29.68994 -117.3445 -71.30327 27.21638 -118.263 -74.20366 29.18503 -116.2756 -76.83856 32.19636 -118.2156 -75.62932 30.19538 -121.5443 -75.74081 29.24697 -120.8313 -79.41267 32.84869 -119.9473 -80.2521 33.90514 -123.1855 -78.47538 31.41713 -125.446 -80.39416 32.62761 -123.8905 -83.64697 36.40815 -124.0518 -83.01924 35.89809 -127.9089 -82.20911 33.48669 -128.2209 -85.32149 36.27532 -126.6064 -87.37193 38.86716 -129.1102 -85.8428 36.53756 -132.154 -86.47524 35.99082 -131.3748 -90.2454 39.76772 -130.6879 -90.48859 40.6051 -134.0761 -88.9316 38.04265 -135.7212 -91.22266 39.58577 -134.181 -94.36227 43.0729 -135.5737 -93.38784 41.58075 -139.0725 -92.87727 41.29733 -141.2471 -96.02596 39.18016 -144.0749 -94.62239 35.48313 -143.2975 -94.40177 34.93026 -145.4402 -91.23523 37.74964 -143.5383 -89.52509 35.96873 -140.3914 -90.85806 32.61654 -141.6776 -89.39033 34.21165 -142.494 -86.00468 35.18111 -138.8565 -85.54426 31.56652 -137.5694 -86.24764 30.34119 -140.188 -83.78603 32.84972 -139.2722 -81.04047 32.35452 -135.4642 -81.57819 28.47325 -135.6408 -81.38136 28.3036 -138.2449 -78.32043 31.32182 -137.8449 -76.02431 32.05449 -134.176 -76.49666 28.79618 -132.6899 -77.90845 26.91175 -133.9283 -74.68827 28.87957 -131.2545 -72.71732 27.39308 -128.7246 -75.11543 23.78927 -129.9095 -74.68761 24.24442 -129.1189 -71.01096 26.3216 -125.9536 -71.50481 23.99633 -124.242 -73.9965 20.79232 -125.5709 -72.16633 21.98803 -124.0472 -68.83713 22.80865 -120.6192 -70.46917 19.65283 -120.3618 -72.62611 17.23117 -121.465 -69.87614 19.05603 -119.3047 -67.3494 18.54509 -116.2515 -69.48719 14.80855 -117.4376 -69.81185 13.93101 -118.5102 -66.17786 17.05648 -117.3296 -64.23138 20.02876 -119.2482 -62.92521 18.86375 -120.5633 -59.52757 15.37154 -121.5391 -61.10686 17.47643 -123.7108 -63.49743 19.54798 -125.0695 -60.45962 16.36746 -126.0687 -58.61518 14.85297 -127.781 -61.67701 18.02045 -129.9836 -61.96618 17.76588 -130.9594 -58.20995 14.08662 -131.7881 -58.84099 15.06945 -133.7368 -62.05623 17.8535 -135.4813 -60.23717 15.36829 -136.6813 -57.50762 12.89878 -137.8532 -60.26294 15.39609 -140.1729 -61.89332 16.8465 -141.2218 -58.52558 13.38446 -142.6064 -57.90588 12.91444 -146.2738 -59.23714 10.76154 -146.6837 -62.54681 7.697079 -148.399 -60.96304 7.397816 -145.4059 -58.45121 8.103775 -142.7588 -61.0478 5.756763 -140.7187 -63.25593 5.717964 -141.0951 -67.00661 5.849827 -137.2703 -67.18684 8.731239 -134.9426 -66.19031 8.806175 -132.2227 -63.26152 7.134926 -128.9186 -64.38477 9.493084 -125.9069 -64.82664 8.059845 -122.4419 -63.83772 4.717796 -123.078 -62.16831 5.445423 -123.5298 -58.46784 6.467926 -121.2295 -55.74351 10.228 -121.2486 -55.04535 12.60456 -120.5829 -52.12827 16.18904 -121.0239 -50.88249 16.27929 -123.3843 -47.96232 16.72144 -121.8332 -44.48512 14.06656 -146.8836 -23.95693 12.46819 -147.2248 -27.39334 13.74511 -144.1806 -29.39421 11.34251 -142.821 -32.01472 13.67405 -141.8874 -35.08899 12.10588 -138.6667 -36.39998 10.33791 -137.3975 -33.17828 12.23016 -134.0014 -32.78549 11.71368 -133.4142 -36.50682 7.913857 -133.9615 -36.1286 7.286831 -137.2099 -38.14169 6.047611 -140.675 -37.04131 7.357498 -144.194 -38.20202 3.659492 -144.9954 -38.29013 3.431011 -142.6852 -41.27869 6.564129 -144.0389 -42.91431 4.941864 -147.6183 -42.58104 1.673946 -146.4678 -44.41339 3.353203 -145.9875 -47.88021 5.04855 -148.4797 -50.28928 8.483463 -149.7007 -49.01797 10.29283 -149.8799 -52.37341 9.445087 -146.2606 -53.29123 12.64322 -144.9958 -51.52435 15.95159 -145.4743 -53.66249 18.772 -147.8396 -52.43571 21.0324 -146.6978 -49.42616 24.00645 -146.2524 -51.82228 22.06897 -144.041 -54.27606 20.85367 -141.7493 -51.4392 24.61211 -141.8629 -50.28873 25.46549 -140.7254 -53.89381 22.73297 -137.9507 -53.51822 24.14431 -136.4624 -50.25695 27.853 -136.9061 -51.05169 27.58029 -135.0303 -54.23177 25.69105 -131.8728 -53.0299 26.90681 -131.3905 -49.48614 30.59018 -132.1466 -49.34753 31.54276 -128.439 -48.61591 28.93155 -128.633 -45.84265 30.23245 -131.974 -44.49394 33.92086 -130.6087 -44.12444 32.45237 -127.3906 -42.49456 32.58133 -126.5844 -38.81437 29.18248 -124.6055 -39.11974 25.79804 -125.9855 -37.86193 23.0066 -124.9757 -40.38894 20.66283 -128.004 -40.00923 20.15733 -130.6611 -37.2626 18.86592 -132.8152 -40.19939 22.51634 -132.6314 -41.30389 23.50999 -133.849 -37.67022 21.22062 -136.8429 -38.06018 22.37197 -137.5661 -41.65548 25.91663 -137.4067 -40.5844 25.31734 -139.9389 -37.78265 23.5363 -142.2216 -40.1963 26.54542 -142.2986 -42.50509 28.77281 -143.0668 -39.43361 26.38622 -145.8792 -38.24063 25.99533 -147.3234 -41.77034 29.89519 -147.2527 -41.79681 30.29844 -149.3303 -38.55579 27.34912 -151.7448 -39.59323 28.98593 -152.5433 -43.02789 32.57681 -152.7184 -41.35995 31.06997 -155.2824 -39.14086 29.45389 -157.0385 -42.21297 32.71486 -157.1425 -44.17389 34.51413 -158.3181 -41.06016 31.85057 -161.086 -40.61792 32.10264 -162.03 -44.27614 35.93934 -162.0814 -44.25151 35.91453 -163.976 -40.86929 33.67246 -166.896 -42.24031 35.05806 -169.1811 -45.02042 31.75791 -169.6946 -46.69541 30.49129 -167.8905 -49.93158 26.90247 -168.4413 -48.96669 27.32239 -166.6271 -45.64754 29.26446 -164.0033 -47.63904 26.28321 -163.3386 -49.95686 23.9129 -163.5953 -47.02445 25.39946 -161.141 -44.42918 25.82903 -158.5057 -47.2595 22.29965 -159.2008 -48.56545 20.97383 -159.0972 -44.9646 22.41457 -155.6403 -44.13008 21.26213 -154.0514 -47.48439 17.69205 -155.5166 -47.57251 16.07471 -156.6021 -44.28727 18.25687 -154.187 -42.18638 18.60284 -151.634 -45.04792 14.81691 -150.8851 -45.4239 15.09797 -148.6078 -42.21729 18.33392 -146.9403 -43.45737 16.63359 -145.9244 -46.82211 13.88215 -144.1527 -44.83501 16.5808 -142.7228 -42.5458 18.71634 -141.1794 -45.32272 15.75066 -140.2678 -47.50455 14.02039 -138.329 -44.70138 17.02683 -136.2614 -43.57855 18.4274 -135.7191 -47.18736 15.06248 -134.4299 -48.14542 14.54225 -132.0079 -45.16941 18.17828 -130.7679 -45.82753 17.37549 -130.4059 -49.58969 13.83783 -128.9262 -49.60503 13.39101 -127.8067 -45.92672 11.35891 -129.9646 -43.51673 7.882946 -128.3562 -44.24327 7.797592 -129.4268 -47.96098 8.660225 -133.0033 -47.05798 6.026035 -133.1308 -44.30277 3.433384 -131.8959 -46.8136 4.739662 -134.2602 -49.54421 4.299557 -137.3217 -47.18655 0.6548042 -136.2216 -46.52541 -0.01381683 -135.6128 -50.18009 1.425465 -139.0075 -51.08381 -0.9964218 -140.3751 -48.48622 -3.966717 -138.7365 -50.33089 -2.776291 -140.1754 -53.60477 -2.286247 -143.7892 -52.22064 -5.757275 -143.2801 -50.63739 -7.274147 -142.3569 -54.05901 -7.99408 -145.7498 -55.89235 -5.671986 -146.9349 -58.80512 -8.574123 -146.0118 -61.14836 -8.931137 -142.3282 -60.10012 -5.328697 -141.3735 -59.29262 -2.961796 -139.5596 -61.62996 -0.7334518 -141.5749 -64.095 1.857277 -139.042 -62.8211 2.925697 -139.3349 -59.22415 3.468853 -136.1474 -57.1204 6.60236 -134.0159 -57.89957 9.122246 -132.8515 -55.1811 10.56084 -129.2628 -55.35569 11.42324 -126.5438 -52.73029 8.634575 -124.062 -51.67019 8.183064 -121.2724 -48.88964 7.753448 -122.4836 -45.29071 5.344933 -120.8945 -42.85668 5.583427 -117.1716 -42.21202 5.101212 -116.1829 -38.5302 4.8489 -112.778 -36.79923 -49.25911 -135.319 39.49924 -51.69238 -134.5488 42.18576 -54.35313 -131.8938 41.71101 -56.80347 -130.8079 44.62297 -59.85368 -128.389 44.26935 -59.33294 -126.8317 47.77391 -55.6528 -125.8586 47.15168 -56.37623 -122.9709 44.81244 -59.02552 -121.1016 46.9556 -56.75612 -118.8043 49.05758 -57.19713 -120.2496 52.4928 -55.32309 -123.329 53.63717 -56.85764 -126.8573 53.21187 -56.73353 -127.7616 56.88353 -58.51214 -124.3812 57.86066 -61.33588 -125.496 55.48514 -61.20796 -129.2139 56.54239 -61.45349 -128.0521 60.20771 -64.90201 -126.3556 59.73071 -68.33788 -127.785 60.7074 -69.54031 -129.5296 57.50675 -73.15557 -128.1365 57.90635 -71.79314 -124.618 57.38032 -72.18166 -124.854 53.65267 -75.73107 -124.8593 51.95474 -76.84975 -128.2244 50.41496 -75.68984 -129.0237 46.76468 -79.19965 -128.4194 45.28212 -79.49089 -125.1308 47.04805 -76.16579 -124.0685 45.39257 -77.14827 -125.6224 41.88902 -80.55553 -123.6849 41.82737 -78.92493 -120.4317 43.37224 -76.50416 -120.1815 40.28074 -79.51614 -120.754 37.93434 -81.88327 -118.1471 39.47327 -79.51677 -115.4375 40.23887 -76.82705 -115.8188 37.57677 -78.47024 -117.5204 34.4527 -76.91615 -115.1898 31.81086 -73.37147 -115.8692 33.21888 -74.01301 -119.5778 32.58068 -75.3736 -118.9721 28.99232 -72.57095 -116.425 28.2775 -69.94174 -116.9237 25.51627 -67.62965 -114.5488 27.54751 -64.8294 -116.1404 29.72236 -65.05236 -112.8731 31.78783 -63.59686 -112.8536 35.42664 -62.53214 -116.4492 36.51563 -65.42079 -117.4598 38.84892 -67.68056 -117.2198 35.81811 -65.67763 -119.7975 33.84604 -65.26621 -121.9403 36.84802 -68.97783 -121.7689 37.80524 -69.86765 -122.8681 34.33389 -67.25315 -125.679 34.67392 -68.49046 -126.8323 38.17637 -72.05965 -127.094 36.65562 -70.91508 -128.8449 33.37614 -68.92834 -131.2658 35.66216 -72.08778 -131.8668 37.78796 -74.12665 -132.641 34.57549 -71.93539 -135.5917 33.40258 -71.71146 -137.1152 36.94944 -75.53606 -136.7427 37.17427 -75.84283 -138.4558 33.76961 -73.9089 -141.3512 35.1842 -76.12594 -141.6672 38.3396 -79.31995 -141.1731 36.11867 -78.09688 -144.1366 33.99312 -77.00233 -146.3401 36.97375 -80.53339 -145.3922 38.40864 -82.25521 -146.1308 35.0216 -80.50781 -149.5025 34.99271 -82.01367 -150.2365 38.40944 -85.66108 -151.4807 38.77972 -86.48159 -150.93 42.52527 -87.08054 -147.2685 43.56886 -85.19981 -146.6084 46.84428 -81.95786 -147.9966 45.39152 -82.36356 -145.4365 42.67704 -82.6373 -142.9432 45.58677 -79.3974 -144.4249 47.04129 -77.31912 -143.8278 43.94456 -78.62525 -140.1665 43.619 -77.96035 -139.8094 47.40203 -74.33205 -140.9448 46.77623 -73.95595 -137.9544 44.19463 -75.88242 -135.5688 46.42815 -74.009 -136.6785 49.61841 -70.62459 -138.3102 49.52622 -69.1737 -136.8171 46.27111 -71.42078 -133.6704 46.87505 -69.41615 -132.2864 49.89872 -66.54615 -131.1884 47.63107 -69.13858 -129.6241 45.12198 -70.71664 -127.6845 48.03756 -67.33691 -126.1017 48.85575 -66.76587 -125.4102 45.06562 -70.176 -124.0343 44.17081 -70.32424 -122.0248 47.45543 -66.8929 -120.3867 46.93226 -67.57182 -119.5605 43.26083 -71.11209 -118.3729 43.89345 -69.89971 -116.4269 47.04268 -66.95898 -115.0218 44.93225 -69.27834 -113.9395 42.01528 -71.63223 -112.4539 44.54681 -69.20444 -110.7261 47.08442 -65.67571 -110.8862 45.59581 -62.79071 -113.142 46.43521 -60.95872 -110.9903 48.99073 -64.24801 -110.5972 51.00731 -65.0003 -114.2593 50.83979 -61.47031 -115.2441 51.9836 -61.80067 -112.8837 54.88551 -65.27404 -114.4292 55.53095 -63.65544 -117.7829 56.11153 -61.12558 -116.2383 58.46239 -63.96378 -114.4117 60.36212 -65.77827 -117.6541 60.86401 -62.55261 -119.3719 61.96361 -62.00265 -116.6531 64.64439 -65.74786 -117.0694 65.71495 -65.49567 -120.8906 65.75993 -62.38924 -120.8532 67.96451 -63.82081 -118.1651 70.25346 -65.5168 -120.0471 73.31789 -69.4576 -119.984 72.76816 -70.52415 -117.5225 75.64028 -68.63845 -114.5913 74.22495 -70.27908 -114.3244 70.74017 -73.64812 -114.656 69.03909 -74.63232 -118.1981 67.92773 -75.26104 -116.9364 64.34078 -72.39803 -116.9544 61.96754 -70.66249 -113.4875 61.31993 -72.32278 -110.6179 59.35748 -71.20653 -110.6106 55.70066 -68.77055 -107.6324 55.63428 -69.16208 -104.5004 53.38673 -67.7746 -104.7723 49.92423 -65.17454 -101.9682 48.71273 -66.97558 -99.22211 46.65668 -67.41861 -100.4377 43.14404 -64.90894 -98.62351 40.67532 -65.28434 -98.63218 36.81025 -63.45081 -101.4245 34.74792 -35.4939 -108.4673 86.69453 -38.78052 -106.5131 86.60629 -39.33219 -107.2998 82.79988 -42.68319 -107.4498 81.08733 -43.7542 -109.0506 77.81461 -46.04786 -106.241 76.70084 -44.34437 -102.9498 77.36917 -42.76441 -102.5976 73.94693 -46.14328 -103.7165 72.56767 -48.36823 -100.9732 74.02611 -50.04071 -103.2877 76.55133 -49.92245 -104.5251 80.0669 -50.6032 -107.8843 81.68369 -53.24164 -106.3614 83.98222 -56.03792 -105.9251 81.32125 -55.48701 -109.473 79.9698 -55.37154 -110.9212 83.49944 -58.66228 -109.1577 84.7805 -60.64397 -110.5446 81.76369 -62.09949 -114.0899 82.22626 -59.70586 -117.1023 81.81513 -62.43513 -118.7537 79.91039 -62.51397 -116.1496 77.16829 -58.98358 -116.9545 75.82507 -59.08541 -119.7929 73.24385 -56.79735 -122.8723 73.94734 -53.0437 -123.1902 73.1795 -53.71116 -125.5977 70.37628 -56.37737 -123.4006 68.66124 -53.85879 -120.608 68.62988 -51.09927 -122.8905 67.30173 -53.46813 -124.1591 64.4707 -54.45808 -120.5169 63.98932 -50.81319 -119.3254 63.58884 -50.06977 -122.1334 61.11053 -53.3859 -121.4784 59.28444 -53.12846 -117.7055 58.87963 -49.47532 -116.6113 59.30782 -47.36642 -119.5139 58.04765 -45.76067 -118.0367 54.8365 -45.22254 -114.8107 56.82041 -43.64862 -116.7765 59.78815 -41.35682 -118.95 57.63217 -39.9879 -115.9976 55.66458 -36.34395 -114.7765 55.57266 -35.4215 -111.539 57.41838 -37.14112 -109.1738 59.88293 -40.94445 -108.7678 59.52179 -42.10458 -106.9093 62.62377 -41.75481 -107.0883 66.40297 -45.12144 -108.9374 66.61029 -44.04379 -111.705 64.1727 -40.78154 -112.1459 66.28764 -42.58752 -112.3152 69.67027 -45.22478 -114.7494 68.26854 -42.43062 -117.1055 66.92566 -40.44833 -116.7774 70.2142 -43.65515 -117.4764 72.15863 -44.42153 -120.6247 70.00101 -40.8791 -121.9998 70.54939 -41.33326 -121.3687 74.26857 -44.51772 -123.4079 74.30376 -43.0365 -126.4802 72.64977 -40.07711 -126.6732 75.01083 -42.3802 -126.3756 78.10778 -45.01669 -128.8988 76.75783 -41.98103 -131.1571 76.12911 -41.11764 -130.8859 79.86641 -44.69236 -131.6754 80.83513 -44.81879 -134.5911 78.35009 -41.33515 -135.8496 79.47118 -42.3339 -135.9897 83.24582 -45.52165 -137.8639 82.24525 -43.51482 -140.2788 80.19527 -41.91117 -141.809 83.33386 -44.53719 -141.282 85.97948 -46.07193 -144.3415 87.73155 -49.05313 -142.6649 89.36204 -52.23824 -142.0846 87.17825 -53.72287 -139.3602 89.53488 -50.4665 -137.4826 89.41631 -50.43782 -137.7889 85.59505 -53.87513 -136.3046 85.21201 -52.9862 -133.4124 87.64534 -49.84631 -132.5577 85.5472 -52.02171 -132.1774 82.42676 -54.44706 -129.9039 84.33875 -51.39329 -127.9065 85.39079 -50.51929 -127.0058 81.79639 -54.27723 -126.5349 80.81274 -54.43018 -123.8876 83.65014 -51.70089 -122.3932 85.94373 -48.73229 -122.2309 83.50986 -50.90681 -122.6062 80.44569 -53.12129 -119.5741 80.4214 -50.26768 -117.1912 79.92478 -49.35171 -118.8311 76.60654 -53.10106 -118.4815 75.69717 -52.88162 -114.7964 76.49879 -49.49392 -114.1986 74.5966 -50.36155 -116.2644 71.54602 -53.81805 -114.7238 71.45184 -52.62737 -111.1329 71.93286 -49.92664 -111.2838 69.17073 -52.17819 -113.0632 66.66904 -54.87248 -110.4837 67.2878 -52.28166 -107.6363 67.11004 -51.04101 -108.6752 63.70667 -54.64486 -109.3336 62.31374 -56.29547 -106.1506 63.29105 -53.5971 -103.8013 64.80527 -52.99191 -103.3266 68.49313 -55.34384 -100.3358 69.00568 -58.59827 -101.9015 67.81591 -57.94941 -104.9797 69.96362 -57.15618 -103.0771 73.18084 -60.43848 -101.0227 72.69921 -62.3734 -104.3027 72.22156 -60.71974 -105.7433 75.42216 -61.44318 -102.5762 77.4552 -65.12881 -102.5157 76.17863 -65.42022 -106.2444 77.07736 -64.21597 -105.2522 80.55277 -67.07676 -102.6548 80.73118 -69.40088 -105.2586 79.30037 -68.93909 -107.836 82.05531 -69.38839 -105.4697 84.97947 -72.43761 -103.7256 83.28668 -75.79356 -105.5848 84.17284 -77.12227 -107.8898 81.38661 -80.22735 -105.8516 80.64365 -78.2126 -102.5814 79.96754 -76.05234 -104.0932 77.30847 -76.41767 -106.3341 74.08972 -77.52904 -109.8868 75.26318 -74.72041 -111.6276 73.37743 -71.29819 -110.1702 73.39229 -69.72704 -107.6131 70.99164 -67.25911 -109.6445 68.75189 -64.11557 -108.6554 66.89813 -63.78771 -111.1428 63.89336 -63.63122 -108.9113 60.73785 -62.95895 -105.2027 59.86543 -64.97417 -103.3623 57.09995 -63.92564 -103.3447 53.41299 -61.86448 -106.6279 53.37055 -60.18692 -106.1098 56.84124 -58.82237 -102.5557 56.92606 -57.42238 -100.5586 59.82425 -70.97298 -71.71526 96.91946 -72.52932 -74.4434 94.7796 -70.32082 -77.40842 93.62435 -71.5563 -79.04817 90.38771 -69.40984 -82.32848 90.34441 -69.01385 -82.83403 86.56998 -69.10774 -79.22336 85.03592 -65.32443 -79.00999 84.7861 -65.65651 -82.34077 82.8073 -68.43619 -80.80215 80.57055 -71.59243 -82.4157 81.87197 -74.67955 -81.54636 83.9071 -75.71991 -84.20362 86.55355 -79.261 -83.68652 85.27859 -78.23627 -86.07805 82.47721 -76.66039 -88.65788 84.69717 -79.35889 -88.66273 87.38683 -82.0993 -89.28706 84.76154 -80.89223 -92.96324 84.05231 -81.87723 -95.99166 86.30423 -80.15494 -96.40546 89.82595 -78.87437 -99.93867 89.05234 -77.1246 -98.77347 85.70151 -73.79588 -97.63535 87.36869 -71.61379 -100.6134 88.41983 -70.41626 -101.7401 91.90887 -67.56524 -99.64558 93.30272 -65.22722 -102.6562 93.95219 -65.70582 -103.7935 90.3642 -65.01063 -100.0961 89.39247 -61.66636 -100.184 91.42348 -60.96556 -103.5321 89.67429 -61.3685 -101.6471 86.35622 -59.19908 -98.74432 87.53757 -56.31336 -101.0826 88.29456 -56.76148 -103.0271 85.03158 -56.92878 -99.83719 82.97576 -55.00966 -97.05291 84.71361 -52.89767 -97.94605 87.81474 -49.7017 -96.47526 86.27271 -51.46371 -93.13984 85.81333 -53.01126 -93.42774 89.31331 -49.51432 -94.06631 90.81903 -47.69777 -91.3691 88.87103 -45.37444 -88.64402 90.47979 -46.58753 -86.03075 87.87952 -49.58902 -83.91673 86.60983 -50.86994 -85.40316 83.39149 -54.65349 -85.02013 82.82086 -57.26104 -83.50764 85.35664 -58.95481 -86.94447 84.94094 -55.95905 -88.49902 86.7057 -56.21664 -85.94965 89.58868 -59.8882 -86.34946 89.97165 -59.98917 -90.19144 89.84438 -57.18276 -90.06085 92.3905 -59.32335 -87.72841 94.54509 -62.39237 -89.96202 94.00172 -60.48357 -92.95029 95.21764 -58.97755 -91.03811 98.16887 -62.5386 -89.91297 98.99726 -63.66473 -93.48897 99.0522 -60.91214 -94.53938 101.5459 -61.59767 -91.59239 103.9305 -65.24442 -92.69649 103.8152 -64.25666 -96.2979 104.6059 -61.97158 -95.32352 107.3983 -65.02138 -93.90315 109.2286 -67.32897 -96.85777 108.0107 -64.57886 -99.39205 109.2877 -64.36169 -97.69168 112.62 -68.1973 -97.79369 112.8566 -68.18104 -101.4551 111.7707 -65.41442 -102.5677 114.279 -67.14826 -100.6077 117.0952 -70.49998 -102.3277 116.4249 -71.33361 -105.5558 118.2636 -74.29586 -106.6193 115.8484 -74.02648 -108.7001 112.6296 -77.18069 -107.2762 111.2773 -76.28233 -103.6189 112.1501 -72.84428 -104.0976 110.4777 -74.3583 -105.3388 107.1519 -76.69437 -102.3588 107.2092 -73.81416 -99.70558 107.3607 -71.83748 -101.5451 104.6274 -74.94502 -101.8401 102.3944 -75.7807 -98.16039 103.1 -72.14161 -97.14551 102.1084 -72.11739 -99.14761 98.83751 -75.76055 -98.29657 97.81447 -77.24333 -95.00256 99.36853 -73.75473 -93.29474 99.73116 -72.16949 -95.38302 96.90015 -74.43913 -94.51665 93.9521 -72.78829 -91.06022 93.48421 -69.41848 -92.76659 93.8614 -70.56545 -95.26488 91.15625 -71.36098 -92.29285 88.76822 -68.07069 -90.53681 89.75284 -65.73378 -93.53286 88.94883 -67.60796 -94.73316 85.88431 -67.72381 -91.36779 84.24412 -64.01885 -90.6562 84.91493 -62.9487 -94.12367 83.64367 -65.20955 -93.68204 80.53932 -64.07111 -89.99451 79.72329 -60.40845 -90.74899 80.00055 -60.57254 -93.84035 77.77 -63.18239 -92.8672 75.05305 -63.1624 -89.00572 75.21172 -65.78354 -86.81821 76.99097 -68.09348 -85.91785 74.0484 -67.93966 -89.59734 72.97606 -69.26491 -90.61793 76.4382 -71.99866 -87.80953 76.4359 -73.24453 -89.00439 73.08503 -73.6972 -92.49593 74.39934 -75.35917 -91.41361 77.70261 -78.00008 -89.43385 75.78883 -78.90356 -92.44953 73.53162 -79.25661 -94.80332 76.52824 -82.05243 -92.35663 77.70316 -83.687 -92.87401 74.2409 -83.48301 -96.68059 74.45322 -84.54563 -97.18658 78.09393 -87.52656 -94.85142 77.53574 -88.56656 -96.79637 74.34702 -91.51795 -99.07233 75.16967 -90.32761 -102.844 75.10864 -92.06802 -103.6126 71.82548 -89.80963 -101.7209 69.42532 -86.98468 -101.4557 71.85632 -83.965 -103.5027 70.35662 -82.34466 -106.0368 72.72626 -78.91171 -104.8182 71.29793 -78.46747 -101.7133 73.47016 -76.30116 -98.64281 72.90483 -72.54389 -99.70116 73.10448 -69.73605 -97.24332 73.94463 -66.8702 -96.51976 71.38412 -64.79163 -93.82162 69.59869 -64.3447 -93.56631 65.88328 -60.7443 -92.3736 64.82846 -60.51094 -88.93394 62.80878 -64.0923 -88.38441 61.68589 -65.73806 -84.94108 61.44734 -69.11912 -83.48045 60.16234 -69.59258 -81.50106 56.89295 -108.078 -71.89028 57.95051 -106.1303 -75.12218 57.58521 -103.1018 -75.73291 60.06312 -100.627 -78.60478 59.46196 -98.68893 -79.2586 62.80491 -95.59433 -80.67944 61.10441 -95.5881 -78.85471 57.66852 -92.77643 -76.50292 58.64934 -90.96495 -79.55009 60.26553 -91.32832 -81.38477 56.93896 -93.308 -84.36727 58.23195 -96.94034 -85.43801 57.65665 -99.44205 -86.47536 60.32515 -100.1262 -89.34982 57.87211 -96.40266 -90.6539 58.02772 -96.38771 -90.61696 61.80986 -99.86888 -92.22117 62.10511 -99.12117 -95.00591 59.56811 -96.52284 -96.12251 62.01125 -97.59193 -98.54846 64.85023 -99.1456 -96.59502 67.92881 -97.09027 -98.17314 70.75785 -93.76359 -97.22118 69.06565 -93.8175 -93.70136 70.75862 -92.77484 -93.24958 74.45238 -95.51218 -91.91421 76.84319 -96.16228 -88.18825 77.41908 -94.4735 -88.15835 80.85271 -91.39403 -89.9548 79.56248 -90.87028 -87.36942 76.9197 -91.41013 -84.72334 79.49492 -88.94112 -86.3518 81.93972 -86.47027 -86.35905 78.87508 -87.20557 -82.73315 78.18468 -86.5753 -81.46835 81.77862 -83.35432 -83.6172 82.10191 -81.5674 -82.93083 78.88947 -82.60934 -79.35966 77.77776 -84.01321 -77.31918 80.74825 -81.14451 -74.67017 80.29491 -82.15425 -73.98769 76.72982 -85.92914 -74.47349 77.42704 -85.80086 -71.85626 80.30406 -83.86482 -69.40913 78.03885 -85.24521 -65.90485 77.19111 -83.34659 -65.91586 73.81435 -84.53865 -67.49375 70.6871 -82.92969 -70.67635 69.38403 -85.02207 -72.52785 66.93198 -88.77424 -73.26938 66.04964 -88.03764 -76.74207 67.63267 -87.47373 -75.08972 71.06521 -90.79066 -73.02859 70.49237 -92.9149 -76.07161 69.55672 -91.73833 -78.29634 72.46562 -92.63321 -75.38551 74.96579 -96.08028 -75.24797 73.46285 -96.57947 -78.99431 73.65162 -95.5435 -78.79436 77.4031 -97.97006 -75.89589 78.2157 -100.8488 -77.20531 76.0615 -100.6278 -80.38683 78.15379 -100.8541 -78.47896 81.562 -103.9691 -76.83816 80.26213 -105.5591 -80.08363 78.87525 -104.9046 -81.66064 82.28226 -106.3685 -78.5903 84.05627 -109.6059 -78.70988 81.92573 -109.9189 -82.50053 82.80434 -109.2509 -82.20953 86.56445 -111.7324 -79.2712 86.99384 -114.4208 -81.55995 85.25145 -113.4386 -84.63879 87.35389 -113.9079 -82.52918 90.5252 -117.4843 -81.94145 89.16042 -118.2242 -85.51517 88.16417 -120.116 -87.46765 90.89788 -119.5283 -90.93066 89.32822 -115.9323 -92.50793 89.76951 -116.3946 -94.47095 86.42205 -117.0245 -91.11668 84.53191 -113.8219 -89.67136 85.87979 -111.992 -92.76329 84.64683 -113.5824 -92.11235 81.23135 -112.6822 -88.41605 81.12434 -109.0439 -88.82905 82.318 -108.4028 -92.08008 80.27583 -109.299 -90.05953 77.1119 -106.5544 -87.351 77.69186 -103.7309 -89.8987 78.04845 -105.0098 -92.18253 75.2494 -106.8856 -90.36853 72.35949 -105.6319 -86.78816 72.69999 -102.4057 -88.09969 74.26768 -101.2585 -90.01516 71.07482 -101.0266 -86.65643 69.42293 -99.23526 -85.26911 72.48721 -96.7184 -88.27245 72.48983 -95.9461 -88.00394 68.73275 -95.47511 -84.16873 69.08197 -93.14482 -84.38164 72.15273 -91.25543 -87.43722 70.6563 -90.70747 -85.52273 67.30946 -89.24843 -82.11304 68.53432 -87.24982 -83.7898 71.31008 -85.52599 -86.22523 68.74238 -85.0201 -83.4836 66.15349 -83.20531 -81.2244 68.74671 -80.89291 -84.02618 69.76138 -79.61903 -85.729 66.57962 -81.08098 -83.28664 63.93403 -84.15066 -83.23714 61.67297 -82.70192 -84.86195 58.52879 -81.35706 -87.88425 60.57924 -84.80115 -88.26619 62.33019 -86.37665 -88.17219 58.79555 -84.04192 -90.94212 57.60172 -84.86971 -92.91212 60.86644 -88.61974 -92.71369 59.96994 -87.89783 -94.34815 56.50731 -85.50393 -96.87276 58.05655 -88.29608 -97.62521 60.56639 -90.98467 -97.95496 57.87101 -89.091 -100.3801 55.73137 -88.18823 -102.3872 58.8838 -91.96378 -102.6238 59.52966 -92.78806 -103.3879 55.81749 -90.06863 -106.0226 55.91338 -91.70578 -109.2777 57.33324 -90.89384 -110.4168 61.0289 -88.43364 -113.241 60.25692 -86.91888 -111.5379 57.1489 -86.00529 -108.1455 58.69343 -83.03662 -107.4635 60.96328 -83.91819 -108.5081 64.65158 -82.96716 -105.1386 66.20466 -85.18669 -102.1744 65.6312 -83.43667 -98.85195 64.57124 -82.1688 -96.87341 67.55889 -81.39323 -93.12682 67.3547 -77.74297 -92.00165 67.98864 -75.24292 -89.36004 66.63626 -71.33846 -88.85143 66.62249 -69.27631 -86.08212 68.2623 -68.60745 -83.1386 65.8911 -64.9336 -83.73024 66.2152 -63.89049 -87.19755 67.41024 -60.90291 -87.1012 69.789 -59.69587 -88.63701 73.07268 -96.37999 -110.2495 20.86279 -95.56985 -111.255 24.45 -95.09097 -108.3116 26.8765 -92.26916 -108.8677 29.34386 -93.232 -107.11 32.67507 -89.90508 -106.3893 34.43448 -87.50234 -106.3764 31.41469 -87.46069 -102.5002 31.29728 -86.30939 -102.2067 34.91043 -83.54727 -104.9202 34.95683 -85.51572 -107.5867 36.83894 -86.78979 -111.0674 36.20052 -89.45961 -113.6021 37.18229 -86.45651 -115.9704 37.80621 -85.14204 -113.5069 40.32103 -88.50993 -112.2864 41.79467 -89.65318 -115.9472 42.10487 -86.41663 -117.0621 43.93539 -87.62334 -115.0788 46.95681 -90.1313 -116.542 49.49792 -93.73406 -115.8904 48.61544 -94.38187 -114.3969 51.97647 -91.36714 -112.1134 51.54156 -93.66452 -109.6709 49.6992 -96.38227 -107.8942 52.03256 -100.2426 -108.2899 51.73677 -102.0675 -106.0722 49.22731 -103.7935 -104.3059 52.02671 -100.461 -103.0435 53.58958 -99.25409 -102.307 49.92729 -102.3897 -100.0321 49.44228 -101.9782 -98.62367 53.01548 -98.38269 -97.95082 52.03023 -99.00401 -96.31392 48.77423 -102.0876 -94.11807 49.94266 -100.1364 -93.25166 53.07846 -96.81749 -91.95439 51.77955 -96.64186 -91.80939 47.97794 -100.0321 -90.29795 47.02469 -98.42249 -87.15405 45.60278 -96.63956 -89.39969 43.1157 -99.91013 -91.15462 42.30751 -101.4466 -87.45682 41.86847 -98.6553 -86.79605 39.46082 -97.82585 -83.06976 39.32295 -94.87326 -83.8381 37.14078 -94.38036 -85.24771 33.5988 -93.94627 -89.04186 33.07358 -91.03884 -91.17864 34.18053 -90.95721 -94.94626 33.98363 -90.98749 -96.00554 37.75251 -93.29178 -93.23364 38.69696 -95.4955 -94.16224 35.67628 -95.42369 -97.81178 36.70687 -96.41681 -97.22263 40.33374 -99.50847 -95.29225 39.10978 -100.2793 -97.94865 36.3775 -100.1368 -100.8394 38.82639 -102.81 -99.1054 40.9826 -105.147 -98.54129 37.91013 -104.837 -102.2802 36.84988 -105.8204 -103.4704 40.48837 -108.8062 -101.1115 40.61014 -110.1003 -102.2453 37.31668 -109.278 -106.0051 38.22628 -111.1231 -105.5329 41.6285 -114.1131 -103.772 39.94037 -114.5697 -106.6105 37.43184 -114.5989 -109.1629 40.30491 -116.9709 -106.8145 42.27376 -119.2789 -106.3545 39.29363 -119.5419 -110.1717 39.01494 -120.7319 -110.4955 42.56194 -123.2827 -107.7648 41.93518 -124.2384 -109.3761 38.7337 -125.0107 -112.7216 40.36955 -126.3356 -110.9599 43.61144 -124.3944 -113.2854 45.93158 -122.1485 -112.0517 48.68642 -120.5704 -115.5561 48.77864 -119.997 -115.455 45.00851 -118.405 -112.0408 45.23515 -116.2077 -113.4796 48.06374 -115.2388 -116.467 45.85635 -114.2055 -114.2093 42.89723 -112.3713 -111.6221 45.18111 -110.4382 -114.6635 46.59674 -109.282 -115.6851 43.13858 -108.2339 -112.1102 42.46824 -106.5149 -112.0013 46.0485 -104.6874 -115.2829 45.4632 -103.6492 -116.1506 41.86422 -103.5887 -112.6237 40.30692 -102.6001 -110.775 43.45575 -99.34268 -112.4073 44.23296 -97.59932 -110.9701 41.0507 -99.24802 -107.5992 41.90755 -97.6387 -107.7686 45.32674 -94.25476 -108.6061 43.6671 -94.47493 -105.7819 41.02218 -95.90007 -103.1488 43.24517 -93.23701 -104.0009 45.90289 -90.42576 -103.6524 43.34864 -91.56755 -100.2655 41.98566 -92.41016 -98.74991 45.37133 -88.89786 -99.8723 46.49646 -87.20861 -98.71031 43.2958 -89.12894 -95.36512 43.59552 -87.6209 -94.56363 47.10115 -84.24934 -96.19165 46.81733 -83.46929 -96.63231 43.09271 -83.6321 -99.78886 41.00846 -79.83967 -100.6068 41.61313 -79.89967 -101.0699 45.38823 -83.16804 -103.1937 45.20023 -81.48395 -105.7254 42.78506 -78.44126 -106.0057 45.17375 -80.95582 -106.66 48.04819 -82.82179 -109.3607 46.11455 -79.56303 -111.1326 45.05704 -78.13036 -110.7909 48.74114 -81.37047 -112.1011 50.46542 -81.44947 -114.9096 47.96942 -77.97966 -116.2141 48.96816 -78.73549 -115.413 52.58998 -81.99306 -117.4786 52.78857 -80.29169 -120.4675 51.12733 -77.71411 -120.5162 53.90835 -78.7637 -122.643 57.10033 -80.45738 -120.5392 60.05511 -77.60495 -120.6133 62.5864 -74.90515 -120.0353 59.79949 -76.70532 -116.9088 58.232 -75.64913 -113.4301 59.03056 -77.45645 -112.2586 62.27868 -79.05695 -109.2126 60.35705 -80.96894 -110.0479 57.19437 -80.23558 -107.6792 54.10165 -82.19815 -104.4009 54.25503 -82.96915 -101.292 52.29304 -81.44773 -97.89011 53.47574 -81.89747 -94.32335 52.23119 -79.83723 -92.66638 49.34571 -77.2767 -89.78059 50.03136 -78.75519 -86.80978 48.3471 -77.54018 -85.257 45.03281 -75.16611 -82.3523 45.2551 -75.96853 -78.76701 44.51376 -72.87065 -76.55338 43.96379 131.296 -6.220989 59.51174 131.6171 -2.763927 61.27787 128.9155 -0.6095581 62.77812 128.1369 3.063538 62.68104 125.6028 5.069397 64.81179 125.6664 8.140545 62.48014 124.1193 5.782852 59.91371 120.6835 5.857601 61.69265 120.5801 9.74202 61.57466 121.7741 10.02883 57.87865 125.0157 11.50389 58.9562 128.8154 10.68021 59.17012 131.394 10.93169 62.12509 133.4618 12.57902 59.31601 131.3725 15.79949 59.56563 131.5336 15.9996 63.31729 135.2865 15.15397 63.33953 136.0828 17.98823 60.92642 134.483 20.47081 63.50774 136.6017 21.55624 66.51424 136.8093 19.06627 69.31567 136.1017 21.92408 71.76992 132.8044 22.52622 69.86531 131.1063 19.58513 71.7205 130.092 20.40235 75.295 131.2072 18.95908 78.66931 129.858 15.40376 79.46436 129.0799 16.664 83.08083 127.083 19.58497 81.44943 125.1069 17.32482 78.9761 124.4189 14.64282 81.60358 123.2713 17.44128 83.90504 121.0585 18.71393 80.86801 119.7658 15.1305 80.33388 118.7186 14.8352 83.96443 117.2334 18.43703 83.97652 115.2059 18.45186 80.73393 114.9641 14.82642 79.15607 114.4295 12.55779 82.24554 110.7504 11.56532 81.34425 112.2664 10.18733 78.17554 115.0595 8.525856 80.25789 112.7147 6.716183 82.64995 110.3027 5.617962 79.89891 108.6456 2.337139 78.97591 107.7411 3.804142 75.48833 109.9512 3.924278 72.40945 108.7908 7.13131 70.74009 110.733 8.680901 67.75794 114.2026 7.027428 66.99397 116.5613 9.301777 69.05961 114.5187 8.382362 72.11627 115.5907 4.7061 71.98828 119.0278 5.784733 70.73775 119.4336 8.029125 73.73574 118.6819 5.337749 76.42804 120.9435 2.705135 74.73848 123.9389 5.166748 74.39232 123.6639 5.979198 78.19331 123.2913 2.296906 79.22987 126.5801 1.804226 77.16302 128.2282 4.717129 79.11343 127.2624 2.930447 82.36465 129.5574 -0.04558563 81.83247 132.2475 2.275879 80.28568 132.589 4.495399 83.27257 132.1721 1.505924 85.70219 135.1962 -0.1212654 83.91053 137.0757 3.128174 84.12232 136.1413 3.269215 87.85593 137.2235 -0.4292259 88.19974 140.6435 0.1161537 86.60302 141.1033 3.470474 88.51838 140.3951 1.755264 91.66486 142.8644 -1.175545 91.00748 145.8397 1.148643 90.03831 148.3501 1.649193 92.9203 150.3165 4.324451 90.78363 148.9383 7.924572 91.00151 150.2054 8.967812 87.4982 148.4455 5.84758 85.9813 145.3242 7.244667 87.74644 145.8112 10.48641 85.88078 146.7665 8.670868 82.62829 143.5372 6.526348 82.58905 140.9798 9.456554 83.09379 143.0305 11.4489 80.51293 142.7337 8.726475 77.88818 139.1315 8.115917 78.6927 138.362 11.8329 78.31065 140.3053 12.39576 75.04606 139.0511 8.992401 73.61958 135.6835 7.64518 74.74357 134.8174 11.13963 76.27184 135.1458 13.01817 72.92124 133.1976 10.27004 70.88824 130.548 10.01713 73.60757 130.2077 13.85989 73.7904 129.4597 14.29773 70.08587 126.8562 11.52768 69.97185 125.0679 12.51086 73.30306 124.8699 16.10779 72.18198 123.3446 14.79234 68.87367 120.6342 12.92315 70.73739 119.9693 15.86821 73.01057 119.9503 18.32092 70.01791 117.9199 16.07453 67.84704 115.3173 15.4617 70.4955 114.9265 19.28073 70.79372 115.069 20.15356 67.04012 115.0126 17.0022 64.93645 118.1627 15.45158 63.50542 118.4674 17.15063 60.07251 117.9659 20.59679 61.76106 121.0527 19.90139 63.75404 122.8624 18.72196 60.67739 122.1161 21.9155 58.68352 123.6988 23.77657 61.63301 126.7728 21.43511 61.47879 127.0001 22.24484 57.80373 126.5932 26.03141 58.558 129.1979 25.53083 61.27256 131.6137 23.89267 58.72769 131.0486 26.83605 56.33497 131.9924 29.29455 59.23754 135.0247 27.50658 60.6269 136.4478 27.05859 56.98872 135.9595 30.82816 56.18717 139.3729 32.564 57.17489 139.7701 34.22945 60.57659 139.616 37.87278 59.29437 136.6159 37.21148 56.91243 134.1956 35.23487 59.01071 131.4678 37.09549 61.06608 132.5704 36.60931 64.76337 129.0943 35.56118 65.61236 129.0523 31.83538 64.88931 126.0959 29.64422 63.56818 123.5587 28.6069 66.28815 120.4564 26.47421 66.70319 117.339 28.65564 66.46358 113.959 28.07421 68.18024 111.0309 26.69295 66.35185 107.0397 27.23553 67.06843 105.7051 25.7443 70.34499 109.1478 25.3755 72.29086 108.45 24.01575 75.87704 110.4826 23.82298 79.17229 108.3828 21.22113 81.05199 143.7357 30.5136 24.16175 142.4045 32.81267 26.87555 140.0201 30.88675 29.00468 137.7603 31.2747 32.05375 137.1124 28.40693 34.62494 133.7337 29.9335 35.7226 132.4353 30.8565 32.25507 130.2384 27.86689 31.60571 128.9546 27.76897 35.23295 127.5817 31.33584 34.87209 130.2397 33.79094 35.91554 133.7229 35.05442 35.13946 137.1806 35.27938 36.90737 137.2819 39.01624 37.31015 134.7497 38.87387 40.1821 137.0635 36.66639 42.35139 140.1851 38.51594 40.94854 138.9371 42.03516 42.06407 138.5958 40.8568 45.68502 141.4439 40.52168 48.279 144.0258 37.57127 47.94125 143.8962 36.19778 51.51642 140.0132 35.90085 51.61091 140.3016 32.44854 49.72993 141.7852 29.87561 52.21074 145.0823 27.86926 51.39289 145.1358 24.94066 48.91814 145.8944 22.44896 51.78216 142.9143 23.52479 53.84073 140.6669 23.13238 50.7422 142.1752 19.69968 50.2761 141.2336 18.84978 53.94138 137.6935 20.11161 53.30499 136.8979 17.85268 50.32201 138.8723 14.89522 51.76059 136.6894 14.95886 54.93015 133.2821 15.72528 53.3827 133.4332 14.73831 49.61972 135.4502 11.43714 49.77938 132.8056 9.154884 48.19088 132.4606 11.75645 45.24347 136.1908 11.99145 44.83341 135.784 8.194824 44.06839 132.6297 8.785782 41.8954 131.9631 6.499767 38.87925 129.6296 9.210499 37.51228 129.898 12.95894 36.92178 126.7896 13.96277 38.89883 127.2074 17.76812 38.47659 130.2105 19.2215 36.43798 131.3198 20.91902 39.6263 132.7848 17.58784 40.61353 134.4272 17.19951 37.24411 136.2571 20.39447 37.90304 137.0926 19.46545 41.51933 138.5092 16.06749 40.38918 140.3634 17.63922 37.40946 141.8434 20.34899 39.67456 143.1534 17.89105 42.38835 145.0327 15.77727 39.60893 146.4244 18.90377 38.10729 147.8838 19.89576 41.51159 149.4309 16.38803 41.77916 151.1842 16.72738 38.55873 152.363 20.35699 39.29371 153.6736 19.23663 42.71884 155.1858 16.08199 41.07738 157.1342 18.51734 38.67215 158.0567 20.97911 41.61213 159.2075 17.87118 43.74527 161.3193 16.51724 40.84264 163.3658 19.71559 40.40278 163.7664 20.11282 44.18493 165.0663 16.49708 44.69403 167.6669 17.1526 41.96955 168.6376 20.7002 43.07568 171.5451 20.46173 45.68694 170.6706 23.8227 47.28125 168.0709 23.37144 50.10704 167.154 27.03082 49.68169 166.531 26.81013 45.89955 164.3851 23.69888 46.75781 162.4187 26.00513 49.18311 162.1878 28.73227 46.57008 160.7766 26.29136 44.02071 157.9194 25.05863 46.37512 156.903 28.5226 47.64756 156.5455 29.69252 44.09624 154.0727 26.90116 43.31945 152.1875 27.26162 46.61863 151.9867 31.13482 46.07589 151.288 32.22478 42.54451 149.8385 29.32603 40.57476 148.476 28.20306 43.91168 146.3117 31.34584 44.0698 144.4324 30.21026 40.81647 143.7364 26.78784 42.50988 142.5236 28.45121 45.94928 140.0147 30.40804 44.00668 139.1281 27.37006 41.71865 138.7112 24.86355 44.57135 136.9466 27.3615 46.78555 134.308 28.09457 44.07865 133.5291 24.47916 43.06863 133.4418 23.42778 46.76685 131.1898 26.39541 47.59221 129.0429 25.84241 44.52464 128.5152 22.20863 45.43971 127.5806 23.13692 49.03025 124.2338 25.07248 48.22763 124.1096 26.59587 44.73628 125.9695 28.94288 42.51149 123.6217 32.06949 43.12726 124.6241 31.89201 46.87139 128.312 31.88428 45.75101 127.5791 34.71347 43.28468 125.755 37.04509 45.67878 128.3286 36.15174 48.38793 131.1642 37.54791 46.23375 129.0833 40.71783 45.30266 127.9809 41.18425 48.93883 131.5285 40.72541 50.30294 132.9276 42.96905 47.59771 130.7281 45.84984 48.76755 131.4447 45.25838 52.45369 135.1927 45.33998 51.40318 134.8278 48.57225 49.40017 132.7567 50.1545 52.25653 135.5967 51.85358 54.44288 136.6784 50.00049 57.45209 134.9588 51.97958 60.32709 131.5896 52.12203 58.45837 131.3771 48.31556 58.18151 129.3747 45.99368 60.5668 131.7561 43.51425 62.34641 129.3757 40.78402 60.97617 130.6339 40.06937 57.42788 128.6305 38.3517 54.5202 128.5565 34.53065 54.8186 127.6589 31.51331 52.47826 123.998 30.86155 53.13057 121.1386 28.59663 52.11746 119.3684 29.2742 48.8172 116.2817 31.71959 48.38337 112.8152 30.00662 49.3051 110.3507 29.86375 46.39521 107.1459 28.28856 45.18201 107.9587 25.17643 43.09786 105.5131 23.74723 40.62079 117.5812 77.40987 37.46145 119.5736 74.93742 39.47237 119.7098 71.13704 38.93669 119.0712 68.83562 41.83067 120.7859 65.60213 40.43559 119.1212 62.98761 42.58147 115.7338 64.64108 42.08434 114.3208 62.09353 39.53533 115.2294 59.10467 41.83852 113.209 61.02071 44.61271 116.1951 62.1512 46.71596 117.9915 65.31613 47.97151 121.716 66.23051 48.29453 120.9672 67.12856 51.97437 121.1091 63.59403 53.38225 124.5824 62.65959 51.82203 125.7607 66.11903 53.05785 124.6087 65.14948 56.57684 126.5115 61.87709 56.79831 130.2915 61.58004 57.38398 132.8113 62.64129 54.62057 134.9047 59.6326 55.44108 131.996 57.25752 54.5772 132.1805 57.77029 50.90488 134.8632 55.75623 48.6116 137.767 57.48438 46.67216 136.8917 58.38263 42.93763 139.9452 56.34988 41.8565 138.3428 53.23897 43.50131 134.8951 53.89445 41.86485 136.706 54.10458 38.44217 138.3015 50.64087 38.9903 134.9624 49.48394 40.41571 133.1216 50.48519 37.27755 135.8133 48.81733 34.86964 136.1299 45.58955 36.99733 132.4763 44.62967 37.35625 130.3277 46.70349 35.0494 132.3788 47.50871 31.94735 130.4134 45.59673 29.25493 127.2996 47.42188 30.50031 129.0601 50.8218 30.31241 130.2154 50.46507 26.63813 126.6968 49.35754 25.57144 124.5937 50.82177 22.74645 121.4564 50.25822 24.86429 120.2324 52.38802 27.77108 119.8829 50.17683 30.84104 118.4307 52.64699 33.34715 118.8392 56.43541 34.02122 121.6712 55.29234 36.46295 123.8548 53.92033 33.70107 123.3426 57.20337 31.59584 124.036 59.35755 34.68756 127.1982 57.42451 35.52706 128.5323 57.58367 31.95919 128.0199 61.27448 32.01078 129.5743 61.46385 35.47474 132.756 59.62871 34.27642 133.1313 62.0667 31.55734 132.5789 65.1176 33.91599 135.4467 63.78322 36.10783 137.5367 63.52716 32.96574 136.5511 67.13083 31.90304 137.6966 68.43652 35.34444 140.8925 66.21674 34.88389 141.7386 67.52994 31.35938 141.2323 70.94349 33.06918 143.5157 70.1955 36.01656 146.096 68.90968 33.61168 146.0605 72.19682 31.54412 145.8184 74.34779 34.76642 148.8548 72.53639 36.19552 150.88 72.99405 32.95896 150.4904 76.8102 32.91984 151.6866 76.70154 36.55682 155.4164 76.117 37.10601 155.391 75.66144 40.943 155.3944 72.08244 42.36654 153.1848 73.32997 45.29222 150.695 75.23835 43.02992 150.6449 71.92995 41.02264 150.056 69.87401 44.19296 147.331 72.2933 45.38606 145.3347 71.90803 42.02981 145.6803 68.06798 42.06106 144.6091 68.00626 45.68491 141.6993 70.43517 45.21835 140.2141 68.12794 42.53951 140.3689 65.18121 44.80577 139.0042 66.83934 47.9693 135.8959 69.30444 47.95212 135.2477 68.90999 44.27262 136.1537 65.18633 44.57861 133.5611 64.78409 47.46376 130.7531 65.25724 45.05615 132.1289 62.43653 42.90501 132.8057 60.14236 45.95871 129.0901 60.69239 46.54043 127.5198 60.52407 43.00692 129.6343 57.59104 41.53112 129.1246 55.47002 44.70159 125.3782 56.41535 44.61228 124.9269 55.23518 41.00275 127.3596 52.17741 41.38499 125.3471 51.18446 44.53495 122.0569 51.41418 42.57077 123.8219 49.24176 39.82661 124.8121 46.75162 42.66483 121.4423 46.23124 44.48209 118.7911 48.72449 43.19257 118.0198 52.41328 43.96598 115.0306 51.8772 46.40014 117.0989 49.40065 48.22001 119.9958 51.9479 48.70322 117.7849 54.83978 49.79252 116.0679 52.6324 52.5178 119.7236 51.79432 53.78206 120.6075 55.50752 53.55477 117.7193 56.55618 55.82589 118.6043 53.84252 58.42523 122.2764 54.63703 58.27542 121.045 58.15296 59.06581 119.1214 56.90413 62.11505 122.2943 54.96678 63.09554 124.1974 58.23756 63.07446 121.491 60.17154 65.04427 121.5141 57.66007 67.68619 124.3202 58.8064 70.21201 127.549 56.60831 70.35609 126.8286 54.44664 73.50368 123.4253 53.28265 72.2526 124.6213 53.0624 68.61436 125.2487 49.50747 67.40037 128.639 47.98053 66.37421 126.6877 46.1701 63.64912 126.0435 49.12849 61.41007 123.7116 49.1348 58.40491 125.2774 47.95699 55.12549 124.731 47.79778 51.2845 122.7119 44.55912 51.01298 119.7689 42.84776 49.35271 116.2239 43.7905 50.21148 113.2337 41.94828 48.94948 112.0864 43.99984 45.90751 109.2511 41.58189 44.89473 105.9789 40.22862 46.34305 106.4432 36.92428 44.45671 107.8284 33.88511 46.39396 95.45567 68.79889 87.17612 97.47374 65.4893 86.59107 98.41707 66.62936 82.95037 101.4052 64.8137 81.63751 102.9372 65.57751 78.21519 102.4988 62.09489 76.55394 99.22813 60.7399 78.01576 97.0056 61.42691 74.85709 99.94651 59.82222 72.83344 99.67427 56.72736 75.19258 102.98 57.08674 77.05286 104.2449 58.09155 80.51496 107.1128 60.21526 81.86871 107.6468 57.24429 84.22249 108.765 54.92918 81.36719 111.0454 57.24054 79.40908 112.7213 58.43691 82.65093 113.7752 54.89185 83.26792 115.5979 54.81207 79.77036 119.0693 56.55827 80.06335 119.6677 60.28699 79.81573 122.4972 59.67136 77.26891 119.9758 58.02953 74.79681 118.5962 61.37938 73.64977 120.3635 63.97651 71.40734 120.9216 67.69641 72.44245 118.1078 70.23745 71.97804 119.7586 72.06316 69.0484 120.436 68.90189 67.06399 116.7429 67.88222 67.49026 115.5045 71.39345 66.22219 117.9603 71.28381 63.19899 116.8378 67.49719 62.5707 113.1194 68.74203 62.87029 113.857 71.35454 60.09976 115.8061 68.77287 58.08159 112.8409 66.29999 57.75202 109.8704 68.69354 58.83684 110.8256 72.40723 58.19433 108.0044 73.16903 55.6424 105.8639 70.52719 57.42106 105.7999 72.64044 60.6146 104.7833 75.77816 58.61879 101.6609 73.99038 57.09479 98.30201 75.58571 58.12165 97.08257 71.96649 58.50784 97.43089 70.2932 61.89454 98.26035 67.30207 59.70847 98.80368 65.0704 62.98146 98.78925 66.5384 66.74368 102.525 65.67734 67.02035 102.9072 68.77983 64.93556 100.7847 70.88452 67.45966 102.8435 69.38355 70.27751 106.0069 70.32866 68.28929 105.1565 74.06995 67.66919 104.4286 74.40938 71.35008 107.574 72.53924 72.30921 109.6594 74.83625 69.97581 108.2542 78.17504 71.20879 108.4367 76.96442 74.83842 112.1514 76.092 74.62334 112.831 79.62602 73.35759 111.1905 81.52882 76.17413 112.9646 79.45538 78.77807 116.3675 80.05422 77.11179 115.5914 83.88013 76.65468 114.6405 84.4671 80.33662 117.6732 82.36664 81.42089 119.9146 84.29391 79.05753 118.5476 87.73991 80.03246 119.1327 87.01273 83.77336 122.8117 86.05485 82.70439 123.2888 89.36156 80.91493 121.8258 91.33596 83.94135 124.0824 89.31736 86.27753 127.6678 90.40085 86.88269 129.3636 87.34789 88.48955 130.4791 85.02802 85.65025 129.9239 81.51334 87.04251 126.4185 82.66161 87.93289 125.8749 83.8522 84.39241 126.966 80.40431 83.00571 124.8921 78.67398 85.7874 121.3555 80.05613 85.11604 121.7253 78.87778 81.44424 123.1129 75.47909 82.60686 120.2467 74.74417 84.85751 117.7769 75.18343 81.98537 119.9084 72.94699 79.77839 120.6191 70.20119 82.52859 117.6357 69.5444 84.79076 114.9304 71.13206 82.45098 116.8305 70.05286 79.29129 116.1931 66.27033 79.50628 112.3874 67.09536 79.43713 112.8224 68.77998 75.9455 115.3406 66.14822 74.79668 112.6875 63.41917 75.34998 109.7742 65.69858 74.0343 111.2033 66.5979 70.58532 112.6771 63.09923 70.21042 109.2514 61.4164 71.02721 107.3544 63.52348 68.60345 110.0351 63.51767 65.84921 110.2808 59.75164 65.96858 106.4268 59.51454 66.22712 105.9339 61.48686 62.9879 108.9703 59.70838 61.35606 108.0636 56.0955 62.19945 104.538 56.57012 63.45203 103.3488 56.69823 67.06724 102.5522 53.07054 67.59879 106.1118 52.10028 66.1857 107.6432 54.19012 69.048 105.4638 52.80842 71.8802 106.2591 49.21981 70.95498 109.9351 50.38713 70.40224 110.1242 51.70491 73.88249 109.208 48.42928 75.54863 111.6135 46.51643 73.13379 114.3428 48.9384 74.18577 113.0548 48.66853 77.90038 113.6424 44.87669 78.26462 117.1892 45.29949 76.74091 118.4048 47.83896 79.38966 116.3444 45.75773 82.05786 118.4989 42.55456 81.25097 121.845 42.63515 83.16318 125.0123 43.84698 81.21836 126.5336 40.58235 80.16031 123.1944 38.88959 79.03511 121.733 41.62162 76.85658 123.2409 41.59935 73.19759 125.4405 44.78506 72.69923 123.7222 46.10641 69.59046 121.0683 48.39864 71.00832 117.5852 48.09469 69.41527 117.2265 50.01813 66.02048 114.0807 52.1649 65.73457 112.15 50.99192 62.56619 108.5776 49.95675 61.57869 106.9132 46.95222 63.24092 106.9453 43.68734 61.28864 104.6222 42.79889 58.37312 104.9365 39.03809 59.14639 107.3128 37.12841 61.54667 111.0352 37.76915 61.43927 113.8797 36.53358 59.23021 101.0803 18.16463 98.28783 103.906 19.878 96.50663 103.0593 23.25993 94.58444 105.1077 24.19714 91.40336 105.4575 28.09074 91.36757 104.4466 28.43386 87.69639 102.2047 25.36665 87.5282 99.45686 26.68943 85.3909 101.691 28.8951 83.30272 103.8803 26.34648 81.29588 106.9712 26.89338 83.40867 109.1049 25.14159 86.05841 111.2471 26.44633 88.85202 113.8378 23.66857 88.39026 114.9967 25.25148 85.09898 115.0673 28.69157 86.52254 117.161 27.26417 89.41139 119.5446 25.45769 86.82434 120.1671 28.77105 84.99205 122.7296 31.31347 86.33848 121.3243 33.11565 89.49619 122.428 36.52337 88.3316 120.8185 36.22924 84.79143 117.4978 37.88245 85.96141 117.5588 41.61628 87.09229 117.7635 42.42393 90.78931 114.7192 42.08684 93.06572 114.9677 45.79587 93.81918 115.0861 46.94319 90.10941 111.9253 44.9046 89.46419 110.0843 46.21918 92.6003 110.62 49.76598 91.43089 109.6031 48.7767 87.83676 106.5214 47.21024 89.18806 105.7325 50.31707 91.35536 106.2416 52.84657 88.58398 104.5415 51.01136 85.59044 102.1107 48.4284 87.02909 100.3407 50.6446 89.55705 96.95463 50.63405 87.49849 96.96875 46.72953 87.30854 98.1656 46.37926 90.8783 95.09264 48.27653 92.11696 92.72502 46.8988 89.47231 89.20801 45.51138 90.34176 89.57674 43.30409 87.35888 91.21384 39.6776 87.28822 92.52516 40.03514 83.67679 95.34666 37.54832 82.4465 96.4418 35.49253 85.48878 99.99855 36.78892 85.26762 98.61955 40.07296 86.90619 96.85973 38.07654 89.66634 100.0463 36.20418 90.57213 101.889 39.75596 90.47513 99.43898 41.03094 93.10819 100.1299 38.02233 95.26265 103.9505 38.56011 94.81145 103.8298 42.0363 96.37267 101.7784 40.47377 99.22466 104.0244 37.37878 99.7348 107.0504 39.62403 99.88148 105.2789 42.27332 102.0755 104.6486 39.68881 104.7728 108.3235 38.49809 104.6563 109.5902 42.04508 104.911 107.0461 42.78197 107.7909 108.4553 39.69118 109.6365 111.9668 40.85414 108.6626 111.2378 44.2187 110.2292 109.6771 42.76026 113.3974 112.5774 40.39381 113.6944 115.1765 43.12261 113.1493 113.2816 45.24478 115.7546 113.4509 42.38742 118.2921 117.2091 41.77062 117.4376 119.534 43.38821 119.873 122.5857 42.65925 117.649 123.9663 45.09542 114.975 125.4805 42.38474 112.8463 122.3417 40.15166 113.2938 120.0863 42.86932 111.8699 121.9408 42.95239 108.5123 122.0555 39.06847 108.3072 118.2126 38.77071 108.3768 117.5658 41.12051 105.4983 120.5229 39.84547 103.4748 118.8309 36.52384 103.8167 115.5331 37.80308 102.2516 117.3995 40.04367 99.70717 119.7826 37.29713 98.36176 119.0596 33.73558 99.4672 115.1919 33.67991 99.36484 115.1746 36.98079 97.22647 116.3421 34.87759 94.22221 112.8228 33.34427 94.1951 111.2688 36.80445 94.17204 113.3935 38.34616 91.20808 112.4802 35.31626 89.0897 108.7708 35.65813 90.0439 108.5486 39.28712 89.15416 110.6683 38.70459 85.93407 108.6024 35.78398 84.64108 105.2692 37.51716 85.03799 106.4379 41.06118 83.81548 108.3479 39.49063 80.80891 105.2349 37.53256 79.94438 102.8819 40.4516 80.38556 105.2171 42.62582 78.22147 105.6664 40.1561 75.27691 103.3718 37.10026 75.91767 103.7569 33.85485 77.87987 104.7896 31.53717 75.02115 107.4924 34.08315 74.06787 109.1564 33.61392 77.6586 109.2126 29.88502 77.35152 110.7026 29.96433 73.91666 113.3352 32.49686 75.10419 114.3477 30.22237 78.12022 115.2359 27.34511 75.6188 116.8565 29.96503 73.26704 119.0009 31.19858 76.23467 119.7213 27.55677 77.32408 120.7391 26.67162 73.77338 122.9953 29.78678 73.92999 124.6036 28.5605 77.19994 124.8376 25.01812 75.83572 126.8495 26.28655 72.95895 130.5339 26.71768 74.25566 131.7193 30.35637 75.16264 133.8882 30.52368 71.9962 131.0841 29.24859 69.67725 128.1098 31.21465 71.06079 127.5818 34.68335 69.47292 128.0608 37.6172 71.91206 124.5363 38.37313 70.73723 122.6673 36.82795 73.75041 118.8664 36.1128 73.11035 116.3761 39.12948 73.74562 112.6533 39.69244 73.6772 111.3663 41.75936 70.78919 108.5626 43.56329 68.8891 105.5657 41.49693 67.76617 104.1736 41.52298 64.17212 101.2048 43.94161 63.23229 97.49742 43.00983 63.85234 95.44374 41.54274 60.80958 92.17949 42.2752 62.41537 90.563 45.12143 60.42173 95.34166 -66.69024 88.43091 95.44411 -70.42305 87.58205 94.80891 -71.85925 84.0612 92.13235 -74.63184 83.90581 93.87724 -76.8953 81.27093 90.69629 -77.88616 79.35407 88.80984 -74.7059 79.90475 88.25294 -73.78913 76.16471 87.89406 -77.46937 74.79623 84.43157 -77.92518 76.32626 85.4903 -81.01974 78.48943 84.86346 -82.47455 81.99464 88.11839 -83.22943 83.85998 86.13039 -85.26706 86.39758 84.91767 -87.53304 83.74724 88.53224 -87.95297 82.30714 89.72734 -88.57887 85.83389 87.05973 -91.34137 86.32312 88.28664 -93.46053 83.30028 91.14359 -96.01126 83.85394 94.79578 -94.88898 83.27954 95.67381 -97.24628 80.36797 92.67074 -96.12506 78.17354 94.81364 -93.23537 77.02239 97.86102 -94.41477 74.68639 101.6498 -94.24196 75.62023 103.217 -90.85949 74.69524 105.8364 -92.48533 72.41026 102.7944 -94.34779 70.66257 100.8627 -91.05501 70.17338 103.9511 -89.432 68.76529 104.504 -92.30707 66.36599 100.8036 -91.85699 65.42012 101.0875 -88.21782 64.86568 104.2514 -88.70685 62.77055 102.526 -91.34566 60.68773 99.23963 -89.52245 60.14854 99.13036 -85.84851 60.91472 102.677 -84.77686 60.03357 101.712 -82.44465 57.30878 99.13905 -80.77348 59.82589 102.1174 -80.10572 62.23524 103.9256 -78.15048 59.5768 100.7349 -76.31324 58.60658 100.9319 -72.4657 58.84418 97.13751 -72.13882 59.19436 95.35039 -71.97341 62.52283 92.41259 -74.18058 61.47717 90.48056 -75.2578 64.62905 91.83847 -74.47949 68.25101 92.89484 -78.2061 68.43806 95.49783 -77.85806 65.73252 97.23738 -74.9033 67.41342 97.03374 -76.76067 70.86501 98.56142 -79.84146 69.2417 101.4125 -77.65472 67.89524 101.9218 -76.16411 71.37459 101.5463 -79.59785 73.26926 104.1819 -81.45419 71.13246 106.4393 -78.39267 71.50146 106.1474 -78.53039 75.27938 107.1571 -82.23494 75.31125 110.0364 -81.08676 72.92725 111.0947 -78.39139 75.30056 110.7884 -80.9031 78.26235 112.7325 -83.70688 76.6502 115.5938 -81.30118 75.66789 116.1572 -80.07604 79.15057 116.0768 -83.69375 80.27313 118.3445 -84.98351 77.50319 120.6443 -81.92868 78.09431 120.8374 -82.67573 81.94984 121.1368 -86.44246 81.37586 123.7982 -85.92271 78.5671 125.6987 -83.58586 81.03676 125.6933 -86.38149 83.69685 128.4092 -89.10537 83.34307 126.224 -91.98309 84.5966 123.9552 -94.06551 82.24806 121.5091 -94.6722 85.17417 121.3417 -90.9772 86.00244 120.8217 -90.15245 82.20352 118.0177 -92.70619 81.74677 116.5023 -91.81648 85.12373 116.1741 -88.07227 84.11414 114.5458 -89.08678 80.79466 112.355 -91.77032 82.5869 110.9631 -89.25659 85.15633 109.8784 -87.15982 82.20197 108.3334 -90.19699 80.39504 106.3366 -91.59874 83.29085 105.742 -89.17728 86.11124 105.4008 -85.90701 83.95336 104.0884 -88.00024 81.06018 101.091 -89.69385 82.57665 98.77236 -86.70805 82.3882 100.0681 -85.69256 78.95206 98.57835 -89.02666 77.60851 94.91158 -87.88216 77.5439 95.78551 -84.30682 76.54626 97.81021 -85.32902 73.54768 95.27492 -88.19629 72.83577 92.41739 -85.50694 72.99496 94.07384 -83.00498 70.50999 95.32294 -86.00361 68.35124 91.71432 -87.298 68.39809 89.93861 -83.86717 68.00937 92.32352 -82.66071 65.22654 89.77248 -83.00845 62.46878 87.27863 -85.43082 63.95411 86.38009 -82.58485 66.3882 85.73339 -82.35219 70.08366 81.99631 -83.41571 70.06992 82.52959 -87.01521 68.82036 85.48862 -87.24869 71.17016 83.12531 -86.20552 74.09608 80.7212 -88.87328 72.83467 83.36477 -91.56908 73.0587 84.214 -90.99715 76.72642 80.6309 -90.91985 77.88036 79.63065 -93.99277 75.73682 82.7413 -95.8641 77.01691 81.55758 -94.73164 80.57549 78.4325 -96.81773 80.13736 80.43242 -99.86043 79.30157 82.98721 -99.89281 82.1245 80.3695 -99.71954 84.896 78.6321 -102.8189 83.29884 80.25544 -106.1047 84.85692 82.47062 -108.0501 82.281 79.922 -110.8969 81.55014 77.08958 -108.3323 81.084 79.05918 -106.0017 78.64793 78.66963 -105.839 75.00205 81.28726 -108.2483 73.5305 82.88011 -105.5096 71.12772 83.18939 -102.2437 73.16232 82.34684 -98.66356 72.01811 85.15296 -97.25102 69.86117 86.04388 -93.9911 68.28655 84.00723 -92.56445 65.32734 86.45447 -90.88435 62.79702 84.24091 -88.71783 60.53934 85.71637 -85.1301 60.05496 83.80872 -81.89067 60.82734 83.58416 -81.2362 57.00308 83.68509 -84.03333 54.2756 85.40031 -83.53722 50.89804 83.6087 -82.0181 47.95147 50.91068 -94.46212 102.762 53.68547 -96.33998 101.1403 55.62048 -94.19334 98.58002 55.95867 -95.68912 95.10432 59.48339 -94.90256 93.85717 59.57882 -94.39765 89.98499 55.90414 -94.03561 89.19067 55.56968 -90.21292 88.33203 58.23433 -90.86449 85.70117 56.24398 -93.6159 83.7899 58.1157 -96.47749 85.50927 56.4934 -99.42796 87.40441 58.78602 -101.434 89.78416 57.44974 -104.6153 87.97662 59.22554 -103.4143 84.83131 62.60408 -103.1375 86.62816 61.99832 -106.4841 88.42066 62.67728 -108.6283 85.31031 66.40911 -107.3138 85.11994 68.98267 -109.3835 87.02639 70.00176 -107.8584 90.46423 73.5917 -108.4062 89.38361 73.16731 -106.202 86.1654 72.86836 -102.7001 87.66763 75.90826 -100.4228 88.33287 77.39841 -99.72769 91.70774 75.92268 -96.62396 93.39616 79.37403 -94.97084 93.85624 80.03742 -95.34431 90.00849 76.84256 -93.51311 89.20907 77.50423 -90.82145 91.82384 80.92374 -90.15208 90.18313 79.1088 -90.07886 86.7188 76.74051 -87.37393 88.10066 79.66605 -85.30864 89.55679 81.31097 -85.64357 86.2166 78.48055 -84.90178 83.67576 75.2616 -83.18336 85.16427 76.9731 -81.10376 87.98032 76.02676 -77.63603 86.63976 72.45048 -78.95932 86.03736 72.40986 -80.27806 89.65907 73.79591 -76.8969 90.99235 71.19782 -75.04558 88.94469 67.92793 -73.78505 90.52171 66.35426 -72.99614 87.13908 63.22238 -75.05042 85.96005 63.95827 -78.17991 84.00037 62.76337 -81.83263 84.34168 61.90176 -83.01244 88.01778 64.34856 -85.7812 87.38336 67.04803 -83.24801 88.64412 64.94476 -82.79025 91.9445 64.42094 -86.49257 92.32114 68.18997 -87.1609 91.56006 69.39907 -84.31689 94.11002 67.38005 -85.95927 96.85266 68.57204 -89.45302 95.76164 72.2317 -88.29158 96.18659 71.45415 -86.65265 99.59461 69.96848 -89.82521 100.9731 73.23083 -91.79951 100.2101 75.29419 -89.17163 102.0017 73.26109 -89.27354 105.2406 72.96684 -93.11588 105.0827 76.75267 -93.52821 104.668 77.33949 -90.91379 107.442 75.01387 -93.04228 109.6952 76.74109 -96.38045 108.7021 80.28063 -95.02733 109.055 79.2774 -93.3541 112.3539 77.87663 -96.75499 113.5438 81.22762 -98.27816 112.547 83.14161 -95.82758 114.6789 80.99409 -96.76489 117.8029 81.49807 -100.3864 117.162 84.76461 -101.9878 118.5903 84.70668 -104.8553 115.9836 86.58258 -104.7503 112.5392 84.32174 -107.2673 110.8039 81.24954 -105.3842 111.8726 82.5749 -102.0343 110.6743 82.94146 -103.4455 107.0318 79.45438 -105.1424 107.3461 77.28714 -102.0817 108.2864 78.69013 -100.2766 105.1952 78.43988 -103.4443 103.0848 74.77794 -103.8436 103.8665 74.41259 -100.3479 102.5652 76.54395 -101.0616 99.53389 74.49022 -104.2243 98.44435 71.29082 -105.0435 100.3322 70.04965 -101.4398 100.6911 72.20182 -100.2153 97.69226 70.3886 -102.3365 95.0642 67.23016 -100.263 95.44484 69.50852 -97.12775 94.97227 71.39522 -98.64706 92.01066 67.98368 -98.75699 90.34964 66.94176 -95.18307 91.305 70.30133 -93.33876 90.38828 70.7564 -95.24139 87.07257 67.11652 -94.63327 85.88104 67.36521 -90.90841 86.6579 70.76784 -90.62623 84.94092 69.50409 -92.58975 81.87025 66.07635 -90.88836 81.64394 68.0344 -87.4798 82.10335 70.07036 -88.70258 79.04971 67.15921 -89.27101 76.62344 63.93432 -89.29475 78.56377 61.82202 -91.99194 80.00237 60.18644 -93.44119 76.83291 63.66169 -94.35858 75.55791 64.63251 -96.00815 78.80325 61.2013 -97.89799 79.35475 61.20642 -99.46286 75.82992 64.6763 -100.6362 76.51348 63.4506 -102.1711 79.76547 60.46259 -103.8757 77.92517 63.2686 -104.8986 75.34831 65.46699 -106.3355 78.14511 62.57479 -108.3774 79.64179 62.35407 -110.1445 76.2438 66.15646 -111.1875 76.47136 66.12991 -112.6769 79.9562 62.77565 -114.3882 79.68221 63.94748 -116.0046 76.42558 65.7235 -119.5273 76.76544 69.71332 -119.0499 76.87778 70.50092 -121.2694 73.79904 68.21738 -119.0042 71.7091 69.68646 -115.869 73.30434 73.24442 -114.1409 73.59427 75.56013 -114.6589 76.75197 75.74673 -110.8314 77.08918 73.04987 -108.4377 78.00647 71.23911 -105.6885 75.91492 72.62279 -102.1104 76.15971 70.66235 -98.97565 76.20681 69.93438 -97.14542 72.83588 67.59309 -94.50169 71.3946 64.18929 -95.20026 69.96043 63.52091 -96.68288 66.54223 63.61714 -93.74025 64.0345 60.32462 -92.15732 63.27126 58.5637 -92.28401 59.78476 56.7869 -88.97694 59.85031 59.44164 -86.32256 60.17966 33.63983 -124.1011 59.53064 36.99505 -125.6613 60.49151 38.39061 -122.9916 62.8924 42.11702 -122.24 62.9206 43.85113 -120.3021 65.8844 46.03587 -117.4646 64.17448 43.78511 -117.2027 61.01459 42.38519 -113.7289 61.5847 45.81254 -112.6351 62.96679 47.5126 -112.9148 59.48432 49.32146 -116.1819 60.15326 49.17356 -120.0394 59.98298 50.5029 -122.6676 62.44719 53.16459 -123.5065 60.01316 55.17814 -120.33 60.45752 55.3007 -121.1087 64.18558 56.0638 -124.8182 63.64493 58.88457 -123.8475 61.18728 60.63973 -122.5102 64.23853 62.17109 -125.0149 66.76593 59.75711 -126.3257 69.45561 62.23977 -125.6746 72.27937 62.36721 -121.8678 71.61518 59.24077 -120.5991 73.43819 59.16195 -119.5856 77.26585 57.15063 -121.4123 79.7776 53.30253 -120.9155 80.10175 53.87045 -119.7717 83.57822 56.44002 -117.1735 82.32326 53.94961 -116.102 79.68019 51.18185 -115.7812 82.44307 53.73621 -114.1223 84.83514 54.53662 -111.5994 82.23526 50.80836 -111.266 81.64928 50.16534 -110.7579 85.47227 53.03026 -108.2368 85.6362 52.92589 -105.6374 82.76344 49.66558 -106.2688 81.3079 47.65167 -106.5689 84.49654 45.91442 -103.1979 84.26819 44.8387 -104.047 80.66451 43.43478 -107.5441 81.6534 40.75257 -106.2531 84.08917 39.86551 -103.3117 81.70037 36.11606 -102.9035 80.76364 37.15078 -101.3606 77.37424 38.01571 -102.8112 73.94934 41.48175 -102.017 72.52668 43.20254 -105.0195 70.72767 41.63749 -108.5227 69.71888 45.11861 -109.7683 70.72403 44.12479 -108.7298 74.3109 40.6061 -110.493 73.8443 42.33794 -113.5436 72.3337 45.04441 -113.5122 75.05831 42.4184 -113.0289 77.84535 40.02486 -115.8203 76.60909 43.01619 -118.1627 76.00163 44.42369 -117.5944 79.52934 40.925 -118.5488 81.23744 40.75033 -121.7742 79.05708 44.18509 -123.0714 80.29137 42.72637 -122.8706 83.87996 39.99872 -125.1461 82.61961 42.40005 -127.6881 80.92716 44.59682 -128.032 84.03201 41.22758 -128.2637 86.22117 40.06993 -131.1623 83.96428 43.52388 -132.7986 84.13821 43.63649 -132.5819 88.03715 40.00861 -133.8577 88.38251 40.99806 -136.776 86.05392 44.29152 -137.2274 88.16262 42.22073 -137.2791 91.43696 40.04157 -140.0941 89.95716 43.13646 -141.9957 88.7382 44.10918 -144.093 91.77145 47.29906 -144.9789 89.83389 50.1373 -142.671 90.82265 51.76663 -143.2125 87.39237 48.54994 -142.3848 85.44553 47.73463 -139.5999 87.81705 50.84252 -137.6923 86.88931 50.60993 -138.9238 83.2795 47.44976 -136.868 82.46114 49.01637 -133.6628 84.19171 52.37743 -134.1471 82.25229 50.43163 -134.3876 78.95755 48.78484 -130.9459 79.47384 52.28836 -129.537 80.75966 54.12708 -130.8769 77.63231 52.05355 -131.6804 74.59183 48.99768 -129.3712 75.11687 51.1132 -126.5607 76.59036 53.35746 -126.3414 73.45421 50.65675 -124.6513 71.40327 49.92716 -122.3996 74.44733 53.67645 -121.5588 74.55608 53.22178 -120.6467 70.8345 49.79424 -118.8075 71.34297 50.62127 -116.5443 74.28075 54.02071 -115.6898 72.92838 52.35718 -114.6318 69.62282 49.87617 -112.2904 71.21864 52.29511 -110.9332 73.98555 54.78919 -110.1849 71.26852 52.09226 -108.7052 68.92526 50.89163 -106.368 71.83524 54.68227 -105.4263 72.21429 56.12417 -104.9841 68.68876 52.91745 -105.121 66.53539 51.68073 -108.0834 64.40163 54.00408 -107.1361 61.39243 57.38786 -107.5751 63.1647 56.50534 -111.0093 64.66792 55.57985 -112.6082 61.29951 58.94801 -111.4378 59.68543 60.92492 -112.5522 62.69244 59.49989 -116.18 62.45132 60.44685 -116.3804 58.69273 63.83929 -114.6252 59.29499 64.94025 -116.7168 62.33907 63.44513 -119.961 60.80184 65.7426 -119.6996 57.833 68.76949 -118.932 60.16201 68.07018 -122.2815 61.9084 68.32402 -124.3512 58.57175 71.16196 -122.205 57.24063 74.53578 -124.2164 57.39806 75.97781 -123.6424 60.96885 79.46912 -122.0451 60.13984 78.00462 -119.5911 57.57862 75.78066 -117.7836 60.09816 76.33569 -115.8697 63.47681 77.16948 -118.019 66.64085 74.2367 -116.6516 68.65234 70.61279 -116.4399 67.69048 68.83664 -113.0194 67.14165 66.15788 -112.1304 69.73398 63.2005 -110.0918 68.63013 64.29346 -106.3588 68.9651 63.21574 -103.0342 67.36201 64.67582 -102.017 64.00777 66.39281 -98.75044 63.2707 63.16034 -97.50964 61.61197 59.82252 -98.00552 63.51372 57.04041 -100.3255 62.20121 54.53254 -97.95833 63.83772 52.37498 -96.53389 61.22593 71.9053 -124.2371 21.44004 72.52721 -124.7714 25.12192 70.52676 -123.3137 28.17765 72.02456 -120.7724 30.64878 69.94966 -121.6444 33.82066 69.66287 -118.3401 35.74055 69.50273 -116.1224 32.55787 65.97395 -114.8352 32.94428 66.52537 -114.3732 36.8285 69.79202 -112.2561 36.83292 72.48232 -114.4557 38.34012 75.37719 -116.4972 36.58525 77.44708 -119.6718 37.3532 80.66325 -117.4729 37.98757 79.33087 -116.3738 41.47496 78.12534 -119.8627 42.54498 81.42714 -121.4607 41.51342 83.12936 -118.6691 43.76065 81.17207 -119.8571 46.8392 82.15466 -122.8616 49.00756 80.06397 -126.0267 48.28061 78.61275 -126.632 51.73264 77.11518 -123.0629 51.66984 74.0955 -124.4767 49.68127 71.5575 -126.099 52.25386 70.6414 -129.9094 52.59736 68.078 -131.1954 50.14469 65.83582 -132.2267 53.11423 66.19429 -128.7306 54.78374 65.5362 -127.1516 51.40955 62.38866 -129.4227 51.05303 61.31254 -128.7996 54.72134 61.62487 -124.9936 54.08669 59.45639 -125.2932 50.92295 57.0458 -127.354 52.89839 56.96862 -124.7127 55.68976 56.58304 -121.5824 53.50296 55.52069 -122.526 49.97732 53.57169 -125.8222 50.06914 50.32933 -124.305 48.79967 52.3035 -122.3768 46.18414 54.21025 -125.4323 45.00099 51.04942 -127.6745 45.01212 48.92971 -125.1271 43.05071 47.38611 -126.4322 39.75795 47.85115 -122.7632 38.43108 50.80294 -120.2917 37.55164 51.91563 -117.4899 39.95013 55.73653 -117.2153 39.6263 58.51262 -118.8092 37.41149 60.14758 -119.3756 40.84327 57.26258 -121.7398 41.72782 57.45845 -123.5716 38.29258 61.30996 -123.7716 38.59465 61.08459 -125.3351 41.98974 58.39937 -127.8018 40.69956 60.6175 -128.8466 37.75148 63.56636 -129.0273 39.99998 61.8047 -131.2941 42.60307 60.7686 -133.6949 39.66354 64.13945 -133.7677 37.92442 66.00742 -134.667 41.10583 63.46671 -137.5041 41.23724 64.65865 -138.7741 37.87077 68.33517 -138.7123 38.78398 67.74954 -140.8048 41.98417 65.15886 -143.1246 40.50028 67.68704 -144.2 37.75795 70.61106 -144.4131 40.19459 68.51483 -146.6366 42.4148 67.46129 -149.0546 39.54067 71.14587 -149.0868 38.2633 72.44089 -149.7057 41.72742 69.86356 -152.4549 42.63217 70.88893 -154.0272 39.36618 74.76942 -154.0557 40.1039 76.34042 -157.2612 41.53141 78.86758 -155.3807 43.58064 78.56561 -153.3919 46.93531 81.31058 -150.7026 46.29615 79.9917 -149.7743 42.75122 76.42717 -149.4575 44.06166 77.68317 -146.9778 46.74617 79.59521 -145.1635 43.97964 76.43808 -144.6981 41.76166 74.41331 -143.0623 44.65458 77.63008 -141.1188 45.8522 78.40064 -139.7746 42.33637 74.76871 -138.3151 41.79136 74.88168 -136.7297 45.25437 78.44652 -135.2388 45.17057 78.27835 -133.9662 41.56813 74.70792 -133.4513 40.21661 72.97734 -133.0626 43.7077 75.07503 -129.9684 44.26795 73.37152 -128.1457 41.35326 69.86878 -129.1297 42.3529 70.62004 -127.8153 45.88779 71.73006 -124.5504 44.19965 68.5344 -124.4302 42.17367 66.13371 -124.7621 45.12905 68.16156 -122.44 47.41705 68.35032 -119.5993 44.8903 64.74329 -119.9881 43.86531 63.46333 -120.09 47.54662 65.75656 -117.2032 48.60665 65.25583 -114.8536 45.48626 61.52682 -115.2861 46.1323 61.82278 -114.9239 49.93478 64.11301 -111.9822 50.09208 64.31582 -110.5752 46.4716 66.70219 -111.3761 43.60321 68.58466 -107.9816 43.70297 68.74514 -108.3608 47.52261 70.33618 -111.8603 46.78889 73.15987 -110.2115 44.75035 74.16338 -107.6944 47.58469 73.96454 -110.6329 50.06539 76.25077 -112.8048 47.88643 78.80219 -109.8789 47.22869 78.82718 -109.1365 50.91496 79.1254 -112.7478 52.15697 82.06725 -113.0758 49.68408 84.01538 -110.4308 51.64676 83.38905 -112.4219 54.95173 84.2914 -115.8752 53.50279 87.40543 -114.6693 51.6636 88.3295 -112.6293 54.77634 90.90642 -114.6274 56.79898 89.73476 -116.4655 60.19594 91.80195 -114.1502 62.5805 90.18076 -111.0811 61.08694 86.76986 -112.7518 60.41653 83.66927 -111.5311 62.40503 81.65781 -114.2329 64.30734 78.6582 -112.3801 62.79351 78.31624 -113.7338 59.11753 75.99154 -112.0471 56.5701 72.48901 -113.7887 56.42463 69.34515 -112.4963 54.73081 66.19464 -111.3972 56.63153 62.66843 -110.2364 55.74543 61.81981 -106.6257 56.56953 58.26226 -105.265 57.41405 56.91589 -103.3353 54.37323 56.35828 -99.584 54.39711 52.59506 -98.55692 54.01372 51.4892 -97.40459 50.36776 51.85524 -93.60561 49.7362 109.1425 -89.29321 38.7984 107.2619 -90.15031 42.03573 105.0633 -93.01165 40.83782 102.9578 -94.6636 43.41466 99.79707 -96.83289 43.02593 97.31759 -95.24298 45.56305 98.51285 -91.70098 44.96409 95.87607 -90.48506 42.4525 93.16323 -92.36646 44.39177 93.55042 -90.27667 47.50851 95.82233 -92.3574 49.74279 99.49928 -92.74172 50.73527 101.5973 -95.88216 50.20612 102.2419 -96.25554 53.98684 98.53613 -95.92094 55.00737 97.27392 -99.19067 53.33717 100.8258 -100.7152 54.22641 100.1866 -100.1926 57.97425 97.37112 -102.7854 58.19714 98.43519 -106.459 59.10923 100.3675 -108.7297 56.62876 98.1007 -111.7937 57.51223 94.96373 -109.7146 56.9274 94.78058 -109.7079 53.0812 93.30206 -112.5067 50.98358 95.64703 -114.074 48.48344 96.23332 -113.0266 44.84427 94.2908 -116.2214 43.70264 91.32909 -115.3331 45.95546 91.16092 -111.8243 44.44632 91.36845 -113.3874 41.05344 88.3309 -115.7112 41.5608 86.45709 -112.662 43.2448 87.28492 -110.4189 40.12299 86.21838 -113.2192 37.75817 82.92125 -113.9019 39.57911 81.87979 -110.2103 39.90545 83.47038 -108.1611 37.24907 83.89498 -110.3027 33.96523 81.83585 -107.8538 31.91293 83.43687 -104.7456 33.36794 86.96365 -106.0916 33.10715 86.35738 -107.2162 29.46571 84.39449 -103.8384 28.71554 85.56326 -102.0351 25.51905 85.46446 -98.4307 26.725 86.87461 -96.34344 29.59213 84.60378 -96.33116 32.64774 86.78981 -95.61179 35.64675 90.61347 -95.60831 36.52478 89.75674 -98.31992 39.18262 88.95859 -100.6942 36.34334 92.08503 -99.68515 34.27613 94.19691 -100.0312 37.31555 92.77168 -103.5675 38.31432 93.35422 -104.7457 34.69782 96.92229 -103.635 34.71216 97.7127 -105.0235 38.22684 96.25496 -108.3769 37.07881 98.43125 -108.4406 33.90217 101.6256 -107.2698 35.86304 101.4299 -110.4421 38.04388 101.0978 -112.2446 34.714 104.3886 -110.6116 33.68886 106.0267 -112.1133 36.81778 104.5996 -115.6417 36.00401 106.1246 -115.4705 32.41327 109.51 -114.7428 34.02895 108.7957 -117.4078 36.81206 107.8854 -119.9452 34.13028 110.936 -119.3655 32.04289 113.3135 -119.2541 35.1379 111.435 -122.3294 36.48332 112.0728 -124.239 33.31004 115.822 -123.6366 33.49718 116.247 -125.0743 37.08597 116.84 -128.8364 37.57039 116.0041 -129.0834 41.33531 112.3301 -129.0928 42.33847 112.8187 -126.9316 45.52091 114.739 -124.1987 43.72684 112.0069 -123.6935 41.11408 109.2139 -123.851 43.70012 111.1333 -121.1865 45.58903 110.9051 -118.548 42.55519 107.1466 -118.9992 42.53921 107.1581 -118.6376 46.39739 109.2534 -115.3633 46.26588 106.6151 -114.119 43.75986 103.7106 -114.8942 46.0631 105.1637 -113.7028 49.42241 107.5881 -110.744 49.47398 106.5374 -109.5677 46.06031 102.7811 -110.5734 46.51359 101.7695 -108.6758 49.62333 101.7019 -105.315 47.80232 99.91052 -107.0934 44.88448 97.33389 -108.4222 47.58016 97.06119 -104.8287 48.75261 96.87622 -103.4917 45.2183 94.19511 -105.9779 43.93016 91.95287 -105.8453 47.20587 91.7994 -102.085 47.30074 90.50867 -101.7711 43.73759 88.11263 -104.7687 44.03755 86.6601 -103.2351 47.11854 86.57138 -99.66237 45.7606 84.75539 -100.8609 42.64244 82.20374 -102.5594 44.96707 81.75297 -100.109 47.99855 83.1539 -97.09412 46.19648 86.64966 -95.35773 46.64258 85.91161 -93.14626 49.61572 84.3779 -96.01564 51.6679 87.86588 -97.69825 51.45279 89.5507 -94.39728 52.23848 87.33704 -94.08234 55.37491 87.86434 -97.92078 56.12665 91.71477 -97.34595 56.22543 91.1737 -94.79175 59.00192 88.54529 -97.01698 60.89728 90.54468 -100.2743 60.5998 93.71724 -98.41418 61.67453 92.33869 -96.63102 64.89922 91.19534 -100.2983 66.04362 94.91576 -101.1694 65.70356 95.8304 -98.18698 67.79054 93.10105 -98.39981 70.68582 94.4171 -100.6328 73.63969 93.99349 -104.4412 73.41831 91.94684 -104.7547 76.59439 89.43007 -101.8756 75.45417 89.1404 -102.4306 71.66759 86.59293 -105.0165 70.11578 87.95703 -108.5723 69.44138 86.43987 -108.2401 65.92876 87.85075 -106.6688 62.80886 85.80232 -103.9436 60.83107 84.15076 -105.4023 57.661 83.10628 -103.8027 54.22899 79.4919 -104.6549 52.95101 76.53368 -103.8078 50.44503 73.9232 -105.4619 52.47044 73.91878 -103.8803 56.12604 75.70574 -105.6681 59.00617 73.99866 -108.609 60.85207 73.73924 -108.1775 64.6312 71.8089 -110.2549 67.27077 69.87771 -107.2795 68.90921 -110.3502 71.58623 -60.74625 -108.8 74.89645 -60.21143 -105.775 75.08891 -62.55727 -103.5052 78.07761 -62.81906 -101.117 79.17271 -65.523 -97.84518 79.85463 -63.62943 -98.30138 77.35286 -60.63847 -95.67532 74.77324 -61.94104 -93.60963 77.78499 -63.34292 -92.63764 79.9278 -60.23127 -94.52655 83.11649 -60.97197 -98.11497 84.26917 -60.62248 -100.6784 85.87784 -63.08717 -101.3346 88.6557 -60.66481 -97.82602 90.26115 -60.83308 -98.1347 90.3403 -64.61758 -101.8128 91.73403 -64.34608 -100.6502 94.55469 -61.88757 -97.79115 95.88123 -64.30254 -98.46078 98.50146 -67.03011 -100.7429 97.4073 -69.98322 -98.39532 98.9902 -72.49291 -95.19238 97.30814 -70.98139 -95.7849 93.91384 -72.62269 -94.97973 93.32368 -76.41665 -97.69997 92.39149 -78.89581 -98.03139 88.72877 -79.87656 -96.80589 89.32703 -83.51266 -93.71881 91.18971 -82.34853 -92.97346 88.11339 -80.11079 -93.70349 85.6469 -82.90769 -91.10742 87.29401 -85.09541 -88.54151 87.43447 -82.23422 -89.2978 83.64589 -81.59076 -88.6915 83.04097 -85.3978 -85.53922 85.08589 -85.73436 -83.72415 84.00835 -82.55804 -85.12061 80.52671 -81.45693 -86.54295 78.59255 -84.46334 -84.66149 75.30565 -83.91096 -86.156 75.23997 -80.38279 -89.59945 76.12083 -81.74442 -89.46523 73.17972 -84.27357 -87.63264 71.01053 -81.61601 -88.27992 67.12669 -81.44331 -87.33381 67.45844 -77.74843 -88.97031 68.99743 -74.59262 -86.04697 70.87032 -73.02986 -86.88028 73.00487 -69.9844 -90.6256 73.66117 -69.12066 -90.5937 77.10023 -70.79822 -89.80336 75.45436 -74.0899 -92.84212 73.24619 -74.11111 -95.07041 76.18385 -72.9608 -93.86607 78.71902 -75.4015 -94.70071 76.14257 -78.10471 -98.25068 75.55835 -76.62524 -98.77537 79.30616 -76.26022 -97.90591 79.86394 -79.92352 -100.3039 76.94301 -80.79454 -103.1311 78.45081 -78.77495 -102.7473 81.85341 -80.25578 -102.8617 79.82703 -83.67239 -106.2873 78.35477 -82.6888 -107.5687 81.70811 -81.29504 -106.5401 83.55576 -84.46851 -107.8246 80.81609 -86.93375 -111.1334 81.2944 -85.23575 -111.1399 85.12477 -85.65586 -110.267 84.80566 -89.44936 -112.9654 82.01979 -90.14492 -115.6381 84.39259 -88.49626 -114.0794 87.32533 -90.42246 -114.3002 85.3581 -93.6767 -117.9984 84.45634 -92.8829 -118.7868 88.09198 -92.54772 -119.243 90.42667 -95.58109 -118.7691 93.7425 -93.73245 -114.9735 94.64277 -93.68706 -115.5435 96.77975 -90.60905 -117.1944 93.59219 -88.9127 -114.2365 91.36693 -89.92474 -111.6934 94.08928 -89.03007 -113.2614 94.46574 -85.55949 -112.9812 90.60864 -84.96918 -109.2364 90.38972 -85.65736 -108.6956 93.59893 -83.7112 -110.3662 92.21211 -80.47517 -107.9503 89.13112 -80.51141 -105.0369 91.48812 -81.14388 -105.8988 93.95881 -78.36084 -108.6423 93.35927 -75.75603 -108.1543 89.51159 -75.3717 -104.5754 89.54657 -76.49689 -102.9701 91.15428 -73.54611 -103.0768 87.88231 -71.52827 -101.1701 86.27355 -74.55721 -98.74973 89.05157 -74.65154 -97.69131 88.23926 -71.13177 -98.09898 84.41901 -71.54237 -95.56714 84.50772 -74.49614 -93.47532 87.21564 -72.8336 -92.64598 85.33752 -69.68294 -92.12905 81.96782 -71.53202 -89.80923 83.4921 -74.26702 -87.79041 85.15292 -71.4799 -87.34801 82.00436 -69.40089 -86.74538 79.94736 -72.64665 -82.99267 80.8273 -72.39307 -82.82288 82.69934 -68.92061 -85.03024 80.64316 -66.44575 -88.06888 81.78479 -64.50906 -86.09039 83.43353 -61.68974 -83.93216 85.83849 -63.7796 -86.94357 87.51878 -65.55975 -88.85257 87.50299 -62.30501 -85.89408 89.45831 -60.73969 -86.32322 92.00383 -63.53712 -90.22005 92.03045 -62.86412 -89.64491 92.84842 -59.20543 -87.01016 95.49141 -59.94132 -89.29108 96.95284 -62.60748 -92.22369 96.94904 -60.13991 -90.30257 98.96985 -57.54077 -89.06168 101.3375 -60.39474 -92.85185 102.052 -61.11235 -93.71402 102.3949 -57.40828 -90.95625 105.0564 -56.95568 -92.62001 108.3008 -58.3161 -91.25751 110.0049 -61.58886 -89.06113 112.6549 -59.9182 -87.19073 110.2351 -57.61043 -86.7069 107.1309 -59.87934 -83.6935 106.9241 -62.31065 -84.65547 107.6796 -65.85764 -82.9409 104.2924 -66.61131 -85.3567 101.4225 -65.83984 -84.32442 97.84109 -65.32539 -83.8217 95.30338 -68.11878 -83.54231 91.40688 -68.50758 -80.2503 89.88636 -67.40054 -78.82792 87.22338 -69.66296 -77.90665 85.16689 -66.54157 -74.24126 84.92715 -65.31754 -72.28564 81.57392 -65.55849 -73.46984 79.00825 -62.99249 -70.78317 77.73543 -60.59796 -70.61975 75.63385 -57.31218 -73.07533 72.90567 -58.49082 -94.73051 108.5909 -22.83274 -93.38772 109.6486 -26.19586 -92.78738 106.655 -28.39795 -91.57835 106.5418 -31.95878 -92.52924 103.9927 -34.6758 -89.09363 103.2437 -36.28497 -86.69171 103.1296 -33.26655 -86.26399 99.17947 -32.93518 -86.33075 99.07944 -36.76331 -83.07063 101.249 -37.05312 -84.37599 104.462 -38.26953 -85.67189 107.9689 -37.27908 -89.03741 109.7793 -37.99995 -86.95193 112.9189 -38.85839 -85.39574 111.2155 -41.85043 -88.66226 110.1217 -43.5119 -90.02095 113.5765 -42.40308 -87.11389 115.6565 -43.87152 -87.34112 113.8889 -47.08275 -89.83564 115.3937 -49.72022 -93.50299 114.682 -48.93095 -94.2325 113.6826 -52.59317 -91.8691 110.7137 -52.51566 -94.46773 108.7355 -50.59809 -97.48286 107.2298 -52.50003 -101.0322 107.4277 -51.16239 -101.9852 104.6695 -48.67111 -104.6081 103.237 -51.09097 -101.8637 102.7098 -53.74867 -99.61204 101.1408 -51.09829 -102.6248 98.81139 -49.97136 -103.2901 97.73994 -53.60269 -99.58763 96.74351 -53.83255 -100.1813 94.85007 -50.5928 -103.3856 93.06183 -51.83638 -101.8845 92.31666 -55.19997 -98.16433 91.38344 -54.60073 -97.90991 90.20289 -50.84503 -101.2939 88.98912 -49.53813 -100.2632 85.23038 -48.71515 -97.68163 86.86132 -46.35007 -100.4655 89.15993 -44.96826 -102.5703 85.99431 -44.35679 -99.83762 83.82546 -42.75994 -99.78911 82.66637 -38.99763 -96.05199 82.00425 -39.33452 -93.3953 84.15809 -37.61461 -91.47278 85.66186 -40.65538 -90.19679 89.05273 -39.2824 -91.97229 91.46655 -36.74432 -92.3962 93.96877 -39.60041 -95.44838 91.80853 -40.57858 -96.78403 92.64093 -37.08345 -96.15852 96.36794 -37.46032 -97.49064 96.28618 -41.05408 -100.6529 94.51974 -39.90886 -101.3704 96.96575 -36.9684 -100.9081 99.82895 -39.523 -103.6671 98.46122 -41.82799 -105.9493 97.99371 -38.74415 -105.2041 101.5445 -37.52851 -105.761 102.8048 -41.03414 -109.2412 100.9477 -41.00779 -110.4105 102.3636 -37.55524 -109.4799 105.8758 -38.84226 -111.3052 105.2342 -42.17771 -114.2483 103.6136 -40.22584 -114.5435 106.6251 -37.7967 -114.1075 109.1754 -40.5955 -116.8315 107.5898 -42.7085 -119.2163 107.1207 -39.62859 -118.7042 110.8028 -38.52521 -119.4897 111.7 -42.12012 -122.6856 109.5379 -41.90444 -123.9593 111.3673 -38.80348 -123.3862 114.6457 -40.84132 -125.835 115.5978 -43.57432 -123.3635 118.0758 -45.1777 -121.2289 116.8388 -47.99916 -118.1493 119.1294 -47.88467 -117.8421 118.4718 -44.1555 -117.9775 114.693 -44.81936 -115.3376 115.1645 -47.72974 -113.2181 117.1997 -45.30372 -113.3823 114.6286 -42.547 -112.2708 111.7116 -44.88015 -109.6515 114.015 -46.56839 -108.0613 114.775 -43.22781 -107.2256 110.942 -42.76682 -106.1835 110.7647 -46.42435 -103.8235 113.8938 -46.48141 -102.2168 115.3922 -43.23509 -102.573 112.4391 -40.81097 -102.1504 110.1051 -43.89441 -98.51524 111.1127 -44.51113 -97.49911 109.1328 -41.27703 -99.27039 106.0284 -42.63289 -97.68236 106.6755 -46.2692 -94.26627 106.5335 -44.49603 -95.21783 103.4678 -42.20425 -96.70941 101.3823 -44.88953 -93.97661 102.1629 -47.48499 -91.08005 101.4234 -44.97861 -92.52148 98.10008 -43.71006 -93.12034 96.70222 -47.22352 -89.57006 97.69363 -48.29619 -88.11288 95.74161 -45.33532 -89.93244 92.43596 -46.22295 -89.02519 92.78581 -49.92255 -85.3977 93.93822 -49.84694 -84.30687 93.17708 -46.35575 -84.52303 95.65027 -43.45905 -80.80327 96.74481 -43.52172 -81.02522 97.67131 -47.24197 -83.89646 100.11 -46.54144 -81.67088 101.78 -43.89559 -78.92641 102.4356 -46.58629 -81.54327 103.349 -49.21797 -82.76146 106.2847 -47.29945 -79.34644 107.8858 -46.27575 -78.39259 107.3715 -49.89738 -81.53751 109.0596 -51.26012 -81.31895 111.9944 -48.79176 -77.68769 113.1118 -49.82611 -78.9249 112.8186 -53.42002 -81.5179 115.5303 -52.45461 -79.04022 117.4118 -50.4394 -77.06565 117.7802 -53.64063 -78.0449 120.8985 -55.84699 -80.1506 119.9341 -59.03259 -77.24295 120.7565 -61.55233 -74.73172 118.4002 -60.11415 -76.99733 115.5253 -58.81897 -77.03529 112.6026 -61.26979 -80.41541 112.0397 -63.03843 -80.06426 108.402 -61.74514 -81.20128 108.3602 -58.13659 -80.28784 105.3824 -55.98199 -82.93711 102.5716 -56.09058 -84.20444 99.16573 -54.97606 -83.30431 96.02935 -56.9531 -83.2257 92.18224 -56.32397 -80.4066 90.79772 -54.16367 -79.04713 87.71052 -52.19915 -80.58844 87.28201 -48.76177 -84.13509 87.81995 -49.599 -85.8223 84.61314 -50.72101 -88.80107 83.23283 -48.91326 -88.06094 79.53092 -47.7878 -49.11623 131.2921 -37.68064 -51.26524 130.0391 -40.54625 -53.96288 127.6165 -39.41706 -55.98514 125.8141 -42.22523 -59.3196 123.9717 -41.15792 -59.12761 120.7403 -42.97926 -55.32809 120.0927 -42.6929 -55.7582 117.8399 -39.67297 -58.47595 115.9104 -41.72808 -56.09341 115.3975 -44.64192 -57.64001 117.943 -46.98227 -57.38344 121.3991 -48.56495 -59.48298 124.5374 -49.22512 -57.82991 124.7274 -52.71365 -59.99677 121.7743 -53.6356 -63.38972 123.2467 -52.51019 -62.43683 126.5666 -53.99364 -61.93644 125.2206 -57.53115 -65.38013 123.622 -57.31595 -68.3713 125.7552 -58.39175 -69.63315 128.3103 -55.92269 -73.26761 126.7492 -56.12308 -72.26283 123.0654 -55.84939 -72.35239 123.3377 -51.99088 -75.71971 123.4951 -50.00516 -76.9799 126.6102 -48.01177 -75.69075 127.4857 -44.56802 -79.28987 127.2515 -43.33614 -80.19401 124.101 -45.32426 -77.09583 122.4258 -43.63298 -78.09711 123.749 -40.1726 -81.65599 122.3438 -40.50678 -80.1546 119.026 -41.91191 -78.0072 118.7912 -38.69061 -81.16441 119.5742 -36.61764 -83.0689 116.821 -38.31067 -80.58325 113.9223 -38.65015 -77.8241 114.7267 -36.0517 -79.45654 116.5544 -33.02073 -78.6018 113.8916 -30.46703 -74.97852 113.8345 -31.59459 -74.63898 117.6424 -31.45723 -75.70807 118.0284 -27.69946 -73.41055 115.1139 -26.70037 -70.90221 115.3075 -23.80062 -68.64308 112.831 -25.72622 -66.5336 113.703 -28.75563 -66.72139 110.704 -30.78897 -65.42642 111.6322 -34.29725 -63.74112 115.0026 -33.84312 -65.60025 116.2136 -37.02752 -68.46319 116.7464 -34.60625 -66.34471 119.1717 -32.39379 -65.30495 121.0293 -35.51833 -68.99998 121.1863 -36.72599 -70.11829 122.3063 -33.19072 -67.50763 125.193 -33.2303 -68.29285 126.0955 -36.83245 -72.11018 126.3237 -36.0071 -71.08588 128.5883 -33.19616 -68.91302 130.749 -35.54002 -71.83292 131.2332 -37.85851 -73.97331 132.3066 -34.73539 -71.50298 135.0927 -33.63407 -71.27098 136.6337 -37.07299 -75.17734 136.6806 -37.31741 -75.24484 138.1458 -33.78264 -72.6766 140.9299 -34.2053 -74.20723 141.7732 -37.679 -77.67493 142.119 -36.09549 -76.18587 144.4182 -33.29424 -74.6086 146.8612 -35.88353 -78.05587 146.5536 -37.62979 -79.58652 147.5889 -34.2579 -77.1713 150.5569 -33.95079 -77.74245 151.9825 -37.6043 -80.94687 153.8325 -38.73604 -80.34406 154.4068 -42.49712 -82.29234 151.524 -44.28911 -79.59061 150.0844 -46.62478 -76.63538 150.4247 -44.11399 -78.53325 148.7182 -41.29314 -79.25165 145.6112 -43.50889 -75.85762 145.6446 -45.48518 -74.00524 144.42 -42.43862 -76.60992 141.4677 -42.32889 -76.3279 140.9114 -46.10077 -72.56586 140.771 -45.88285 -72.75372 137.7946 -43.46884 -75.40479 135.8814 -45.55007 -73.40883 136.0811 -48.8441 -69.64404 136.8122 -48.61824 -68.87323 135.2767 -45.2549 -71.36919 132.3536 -45.65462 -69.75853 131.0068 -48.96245 -67.13867 129.5685 -46.64788 -69.92498 128.2872 -44.19352 -71.52674 126.2538 -47.07181 -68.19489 124.3798 -47.44427 -67.35245 124.1922 -43.75849 -70.75061 122.8753 -42.56065 -70.97418 120.5197 -45.55449 -67.44748 118.9107 -45.24496 -67.95667 117.9346 -41.62268 -71.57726 116.7175 -42.07908 -70.36562 114.6419 -45.11299 -67.50559 113.3328 -43.0197 -69.81268 111.9442 -40.32903 -71.82848 109.7864 -42.66478 -69.26511 108.8574 -45.29418 -65.80944 109.4729 -43.72052 -63.12703 111.9876 -44.66445 -61.06408 110.004 -47.302 -64.24814 108.7799 -49.30407 -65.49133 112.3631 -49.25621 -62.04629 113.5098 -50.43181 -62.08826 111.0031 -53.33931 -65.64188 112.1453 -54.15111 -64.22733 115.7599 -54.6729 -61.28851 114.3333 -56.7385 -63.67449 112.1685 -58.74012 -66.052 115.1378 -59.22846 -63.25338 117.6655 -60.1239 -62.17329 115.2911 -62.762 -65.70686 115.4566 -64.13966 -65.53801 119.3156 -63.8523 -62.13203 119.462 -65.69417 -63.71593 117.3094 -68.3607 -65.65974 119.3708 -71.062 -69.47653 119.5767 -71.14348 -70.50348 117.1081 -73.8967 -67.90938 114.5607 -72.92125 -68.47967 114.651 -69.14243 -71.42719 112.166 -68.48539 -74.89853 113.4801 -67.19633 -74.42563 111.0347 -64.24098 -72.13652 113.2725 -62.10802 -70.10353 111.8166 -59.23627 -72.25046 111.1709 -56.07499 -72.12028 109.9679 -52.3648 -73.66131 106.3155 -51.87523 -73.59977 103.2695 -49.49983 -70.15489 102.4014 -48.25372 -67.90559 99.39208 -49.22782 -66.36961 97.14015 -46.49322 -63.39416 98.2411 -44.34788 -63.99507 101.9552 -44.99487 -62.71868 103.931 -41.94358 -65.54765 106.4816 -41.03894 -33.54352 109.8227 -86.48958 -37.08051 110.7106 -85.4711 -38.77459 110.5223 -82.07701 -42.12872 108.8768 -81.26265 -43.976 110.5339 -78.22868 -45.54792 107.4473 -76.49859 -42.77074 105.135 -77.54681 -41.75222 103.8307 -74.03843 -45.34267 104.2276 -72.83048 -47.03844 101.4919 -75.02348 -48.94544 103.4285 -77.64136 -49.1069 104.9971 -81.14259 -50.18233 108.5968 -81.69986 -52.735 107.3645 -84.29313 -54.97388 105.9395 -81.50724 -55.74778 109.3189 -80.03899 -55.98928 111.0738 -83.51123 -59.25118 109.3663 -84.37007 -61.07961 110.6567 -81.24637 -62.48886 114.2646 -81.40305 -60.20632 117.2449 -81.17645 -62.22319 118.7617 -78.27892 -62.36084 115.6035 -76.15462 -59.15923 116.4495 -74.0042 -58.86131 118.8331 -71.09084 -57.32867 122.3195 -71.6326 -53.5829 122.9397 -71.0765 -54.36667 125.2842 -68.31386 -56.46067 122.6986 -66.33585 -53.58492 120.289 -66.83085 -50.99404 122.7358 -65.27733 -53.30301 123.4883 -62.33206 -53.83327 119.643 -61.88272 -50.03692 118.8842 -61.74304 -49.10125 121.6257 -59.06353 -51.87815 120.4361 -56.94202 -51.29327 116.4861 -57.16592 -47.56276 116.0863 -57.76795 -46.40981 118.4667 -55.00048 -43.90558 116.2904 -53.01416 -42.83866 114.4021 -56.14344 -41.82719 117.733 -58.00929 -39.82776 118.6565 -54.84717 -38.0895 115.2201 -54.53022 -34.23053 114.7548 -55.15902 -35.2789 111.2112 -56.19036 -37.0961 109.8024 -59.35699 -40.80282 109.6346 -58.70918 -42.16901 108.0422 -61.96497 -41.25971 108.294 -65.7731 -44.66488 109.8506 -66.6673 -43.89258 112.5356 -64.13234 -40.52173 113.2114 -65.9827 -42.37309 113.2987 -69.34367 -45.19201 115.5712 -67.88324 -42.43747 117.8051 -66.01251 -40.58162 118.1534 -69.32449 -43.74028 119.2499 -71.1349 -44.67028 121.7447 -68.4222 -41.34296 123.6411 -68.95897 -41.51781 123.3209 -72.74658 -45.00423 124.8764 -72.54008 -43.32611 127.4952 -70.45801 -40.908 128.2426 -73.28886 -43.51351 128.0228 -76.12033 -45.84761 130.6982 -74.58083 -42.60706 132.756 -73.58907 -41.66498 132.621 -77.31652 -45.04507 133.76 -78.45564 -45.01301 136.5279 -75.84082 -41.65896 137.8392 -77.09692 -42.89069 137.7032 -80.71449 -45.97827 139.6352 -79.59229 -43.64175 142.2567 -77.94459 -41.79236 142.8707 -81.16499 -45.09954 143.3635 -82.95051 -46.89481 146.612 -82.76379 -50.18047 145.062 -84.16454 -52.805 143.9793 -81.4847 -54.5864 141.7965 -84.1644 -51.23817 140.1217 -85.17139 -50.05612 139.7437 -81.59005 -53.24811 137.7714 -80.80753 -52.77343 135.678 -83.96206 -49.43219 134.1266 -82.82259 -51.12716 133.3145 -79.43442 -53.99912 131.789 -81.48178 -51.59388 129.5699 -83.48472 -49.71596 128.3714 -80.43239 -52.98066 127.762 -78.41241 -54.57788 125.8965 -81.45703 -52.00803 124.0543 -83.62628 -49.42423 123.4076 -80.8703 -51.99096 123.7414 -78.00977 -53.86028 120.7331 -79.29574 -50.77106 118.3802 -79.13595 -50.14865 119.3296 -75.52776 -53.75578 118.7025 -74.5668 -53.24883 115.0939 -75.48853 -49.64435 114.8585 -74.28954 -49.99918 116.3445 -70.76276 -53.36883 114.6186 -70.28183 -51.95933 111.1267 -71.39632 -49.31529 111.3307 -68.6435 -51.7515 112.8658 -66.05795 -54.21523 110.0433 -66.6433 -51.5749 107.3891 -66.21452 -50.48985 109.0399 -62.991 -54.19571 109.2688 -61.69943 -55.67781 105.9908 -63.0446 -52.45888 103.8469 -63.96629 -50.78022 103.2621 -67.32056 -52.76782 100.2467 -68.75804 -56.20372 101.5425 -67.57283 -55.71768 104.4264 -70.0015 -54.94011 102.0225 -72.79919 -58.09806 99.83212 -72.36671 -60.16116 103.0047 -71.9306 -59.1403 104.7829 -75.26218 -60.69698 102.206 -77.47804 -63.58219 102.1469 -74.90488 -64.45558 105.8855 -75.46935 -63.76171 105.421 -79.2874 -66.25519 102.5349 -79.89693 -68.80054 104.8386 -78.34274 -68.15556 107.4057 -81.23557 -68.65073 104.6172 -83.62236 -72.08585 103.756 -82.05336 -74.93674 105.6499 -83.9323 -76.93451 108.3679 -81.86491 -80.36796 106.7462 -81.59278 -78.80468 103.3803 -80.5055 -75.93719 105.1563 -78.58256 -75.75528 105.45 -74.79204 -76.42262 109.2562 -73.79327 -73.59902 109.0535 -71.1431 -69.96532 109.1913 -72.43398 -67.29357 106.8349 -71.06368 -65.35762 108.1675 -67.98066 -62.3225 106.8358 -66.15956 -63.62984 106.0908 -62.61229 -62.56981 104.5174 -59.26492 -59.5266 106.227 -57.73291 -56.17705 104.2812 -56.86264 -55.12564 105.2157 -53.26888 -51.68368 106.7997 -52.75469 -48.84488 104.3828 -52.16602 -46.87751 106.6542 -49.71592 -47.52974 105.5854 -46.07632 -72.47913 73.79831 -99.40853 -74.28714 75.26467 -96.36239 -71.2014 77.35918 -95.44742 -71.55058 80.12392 -92.84019 -69.37654 83.19197 -92.64288 -68.50707 83.28188 -88.92522 -69.10351 79.5228 -88.24938 -65.69223 78.71646 -86.84871 -65.38324 82.03624 -84.81187 -68.26766 81.02767 -82.4801 -70.96919 83.21335 -83.86786 -74.27094 82.53236 -85.52202 -75.28709 84.58875 -88.55458 -79.03664 84.58131 -87.50134 -78.123 86.69411 -84.43383 -76.39373 89.4142 -86.54008 -79.42638 89.23688 -88.79075 -81.77696 90.29601 -85.95376 -80.11997 93.74831 -85.6385 -81.30425 96.97649 -87.36092 -79.43552 97.75903 -90.70324 -78.65421 101.1727 -89.2748 -76.91452 99.73169 -86.16462 -74.012 98.68579 -88.37859 -72.00612 101.6638 -89.94905 -71.87543 101.882 -93.68358 -69.04122 99.94403 -95.64763 -67.18024 103.1875 -96.49954 -67.00969 104.2224 -92.65129 -65.59837 100.6355 -91.87648 -62.91258 100.856 -94.58763 -61.79444 104.2768 -93.04713 -61.94966 102.7272 -89.52711 -59.91293 99.63906 -90.7558 -57.42651 102.2529 -92.14146 -57.17854 104.287 -88.93147 -56.28266 101.6387 -86.49763 -55.49351 98.15379 -88.15181 -53.45712 99.15224 -91.31657 -50.13849 97.8111 -90.15755 -51.86052 94.7749 -88.58357 -53.66144 94.2765 -91.97495 -50.16263 94.43146 -93.61622 -48.68042 91.8504 -91.32067 -47.31944 88.74278 -93.3107 -48.54982 86.36954 -90.42654 -52.0533 85.14844 -89.77995 -51.95012 86.22417 -86.11321 -55.57348 85.06535 -85.37204 -57.61165 84.10591 -88.63431 -59.92429 87.08208 -88.02118 -57.02577 88.91886 -89.76888 -57.28409 86.33847 -92.62354 -61.04116 86.5864 -93.01095 -60.88974 90.36868 -92.92509 -58.19052 90.45433 -95.60895 -60.33298 88.22921 -97.85182 -63.53247 90.26381 -97.11388 -61.77269 93.51353 -98.16676 -60.2859 91.77538 -101.3457 -63.74001 90.51105 -102.2923 -65.27766 94.1028 -102.2456 -62.30468 95.12541 -104.4643 -63.1645 92.81778 -107.2852 -66.96304 93.74774 -107.0632 -66.40271 97.53583 -107.0674 -63.81727 97.0613 -109.9074 -66.44003 95.18872 -111.9965 -69.21651 97.80127 -111.1271 -66.89336 100.8318 -111.9648 -65.67643 98.99786 -115.093 -69.38686 98.59016 -116.1962 -70.37186 102.2647 -115.3865 -67.47156 103.772 -117.2285 -67.94385 101.6283 -120.4268 -71.60484 102.7736 -120.6011 -72.20378 106.3936 -121.9901 -75.14544 107.1623 -119.5381 -74.02987 108.8895 -116.2282 -77.29702 107.8512 -114.3708 -76.42639 104.1472 -115.4054 -72.83641 104.83 -114.4284 -73.72961 105.8004 -110.7977 -76.61914 103.2803 -110.314 -74.36688 100.2706 -111.1258 -71.87873 101.1746 -108.243 -74.91627 102.11 -106.1508 -76.25569 98.53131 -106.1601 -72.99876 97.13646 -104.632 -73.09891 99.88477 -102.065 -76.66444 99.04092 -101.1584 -78.38345 95.54646 -101.4789 -75.06984 93.50916 -101.8147 -73.35374 95.8752 -99.27646 -75.70048 95.19838 -96.35609 -73.83827 91.84189 -95.73838 -70.45477 93.5672 -96.23943 -71.3403 95.96841 -93.30813 -71.42729 93.08819 -90.77314 -68.49194 91.16826 -92.27973 -66.0266 94.03773 -91.98993 -67.63283 95.05499 -88.58029 -67.38176 91.72127 -86.65333 -63.7042 91.30264 -87.47137 -62.70029 94.98351 -86.66148 -64.72585 94.60922 -83.2803 -62.73611 91.32301 -82.74737 -59.35012 93.00288 -83.46773 -60.74231 95.6521 -80.91601 -62.11665 93.52708 -78.06355 -61.98027 89.84436 -79.10287 -64.70427 87.36444 -80.1183 -66.56689 86.34203 -76.83546 -66.86768 89.99283 -76.00663 -68.60477 90.57948 -79.2747 -71.01793 87.5658 -78.77489 -72.04393 88.69252 -75.39153 -72.55734 92.25485 -76.65243 -74.86093 90.85013 -79.47543 -77.09932 88.99428 -76.87979 -77.05458 92.00246 -74.43372 -77.99287 94.48117 -77.08949 -80.59231 92.02122 -78.55339 -82.26655 91.97878 -75.18595 -82.0368 95.81351 -75.22785 -83.48759 96.23134 -78.56919 -86.27347 93.61461 -77.61952 -87.93713 95.82048 -74.9211 -90.50041 98.49391 -76.40746 -88.95269 101.9133 -77.44501 -90.8996 103.4607 -74.49744 -89.41011 101.2985 -71.65392 -85.73492 100.8782 -72.69019 -82.9319 102.3552 -70.33633 -81.41806 105.2309 -72.4154 -77.92319 104.0554 -71.31564 -77.63403 100.9899 -73.73412 -74.9361 98.28156 -73.70509 -71.35744 99.31673 -74.90511 -68.16245 97.32852 -75.39671 -65.11185 97.53792 -73.12596 -62.65241 94.96484 -71.74111 -63.88733 91.97203 -69.81274 -61.60091 89.7643 -67.46858 -58.64476 88.37599 -69.48636 -59.31813 90.08676 -72.87679 -56.94393 89.12127 -75.73279 -57.35722 88.66193 -79.41055 -58.15062 84.91661 -79.75239 -118.8496 2.998409 -88.36235 -118.8393 -0.8762054 -88.00927 -118.659 -2.622482 -84.50372 -117.4275 -6.076904 -83.68697 -119.1666 -6.608746 -80.32259 -117.1372 -9.551613 -78.8513 -113.4667 -8.71405 -79.71675 -112.7819 -6.33672 -76.71674 -113.6137 -9.26033 -74.28441 -111.0437 -11.59032 -75.85011 -113.5899 -14.15668 -76.97245 -114.597 -15.59077 -80.33669 -117.424 -14.91825 -82.67555 -116.4097 -17.8158 -85.07197 -117.347 -20.26202 -82.1991 -120.4941 -18.42324 -81.3425 -121.7335 -18.29296 -85.03082 -120.9611 -22.02499 -85.32961 -123.1025 -22.98454 -82.37003 -126.8684 -23.83732 -82.81139 -129.4394 -20.82598 -83.09785 -131.5128 -22.19043 -80.12448 -128.4833 -23.10004 -77.94235 -129.1406 -19.78253 -76.09768 -132.4798 -19.3311 -74.0167 -135.1808 -16.79688 -74.80054 -134.4313 -13.27065 -73.47433 -137.2015 -13.56721 -70.90965 -135.5908 -16.75797 -69.4363 -132.184 -14.90878 -69.29845 -133.8134 -11.89715 -67.49857 -135.6635 -14.03728 -64.94253 -132.5849 -16.38903 -64.28484 -130.2888 -13.41309 -63.93508 -132.8773 -12.15175 -61.42847 -132.877 -15.52451 -59.66271 -129.2166 -15.43296 -58.68348 -126.8909 -12.3341 -58.31617 -129.2014 -9.589233 -59.47208 -127.1611 -6.78072 -57.61598 -124.3633 -7.48917 -60.19999 -126.8607 -6.372387 -62.94842 -128.6962 -3.576744 -61.03229 -125.4961 -1.910679 -59.43038 -124.6078 1.777111 -59.69479 -120.9594 0.7691269 -60.33034 -119.0937 0.1986694 -63.73536 -116.5461 -2.280979 -62.3057 -117.4523 -5.2472 -64.57503 -116.8925 -4.571144 -68.34731 -119.8723 -6.908421 -68.92611 -122.5855 -5.18108 -66.79752 -122.0731 -1.812775 -68.68993 -122.5077 -3.667068 -71.94246 -125.538 -5.669422 -70.68548 -127.3901 -2.509373 -69.53189 -127.1094 -0.9143753 -73.07133 -128.1468 -4.049286 -74.86877 -131.1009 -4.582775 -72.55336 -131.9257 -0.8257332 -72.83954 -131.681 -0.9016953 -76.6509 -133.8714 -3.996468 -76.71093 -136.6522 -1.896263 -74.93377 -136.2134 0.745594 -77.67459 -136.6962 -1.950077 -80.35427 -139.8191 -3.037403 -78.28127 -141.2359 0.4798508 -78.12534 -140.7657 0.9602737 -81.98368 -142.3058 -2.406185 -82.81629 -145.2964 -1.813656 -80.45128 -145.9498 1.79155 -81.58565 -145.973 0.7542343 -85.25796 -148.1249 -2.208023 -84.22807 -150.809 0.05341339 -82.90333 -150.4025 2.303177 -85.93128 -150.7951 -0.6591148 -88.37193 -154.4003 -1.645767 -89.02197 -153.644 -4.844326 -90.98165 -153.9979 -8.101246 -88.81367 -151.2225 -9.808079 -90.68188 -148.789 -6.800877 -90.54546 -149.5146 -6.720127 -86.75765 -148.2113 -10.24547 -86.42995 -145.2956 -10.14348 -88.96275 -143.5242 -7.088291 -87.26609 -143.4049 -8.512974 -83.63706 -142.2923 -11.7178 -84.97769 -139.3525 -9.898441 -86.8444 -138.151 -8.692131 -83.39265 -138.5928 -12.09031 -81.55917 -136.8403 -13.87326 -84.60867 -134.0625 -12.34451 -86.71172 -133.3963 -9.376068 -84.47523 -133.9507 -11.32376 -81.19701 -131.5973 -14.19512 -81.83232 -128.6244 -11.81209 -81.95483 -129.7586 -10.43251 -78.5114 -130.1902 -13.89276 -76.83104 -126.6412 -14.87944 -77.63721 -125.0846 -11.52206 -76.57039 -127.3361 -11.43165 -73.47185 -126.3919 -15.06531 -72.58907 -122.5675 -14.38879 -72.83462 -122.7449 -11.19756 -70.74464 -124.8804 -12.72857 -68.06245 -122.7171 -15.83487 -67.83607 -119.4781 -13.98277 -67.72923 -120.6837 -11.33817 -65.20915 -121.2591 -14.13573 -62.66672 -118.9832 -17.11765 -63.76843 -116.1958 -15.48549 -65.87534 -115.2594 -15.45157 -69.58331 -112.484 -18.21154 -69.5892 -114.7933 -20.67823 -67.9721 -117.6838 -19.77048 -70.29259 -115.3598 -20.21035 -73.42566 -114.1666 -23.54762 -71.82933 -117.8143 -24.71191 -71.47601 -118.3422 -23.71292 -75.11161 -115.2245 -25.56871 -76.48289 -116.125 -28.5028 -74.28014 -119.5857 -28.39426 -75.70226 -118.0166 -27.97672 -79.20418 -116.0641 -31.21 -78.73079 -119.166 -33.19563 -77.42563 -121.5466 -31.95991 -80.32149 -118.7917 -32.52806 -82.83827 -118.5794 -36.17729 -81.75148 -121.0186 -38.75135 -83.3881 -124.3343 -39.12474 -81.31609 -123.5385 -42.55936 -79.67181 -119.9257 -42.07545 -78.75418 -120.2 -38.9026 -76.72714 -120.6537 -39.00589 -72.88448 -124.1555 -39.80136 -71.70441 -124.8411 -36.27668 -70.2571 -124.1409 -32.87268 -71.86503 -121.3694 -30.86817 -70.05774 -122.976 -28.1139 -67.82963 -121.4112 -24.68363 -67.09699 -119.4593 -24.60463 -63.7785 -120.4805 -21.56682 -61.73093 -116.7493 -20.91127 -60.771 -115.3318 -17.61523 -59.1809 -115.0129 -14.76801 -61.78289 -111.5455 -13.61021 -60.61562 -108.4608 -15.7081 -59.29476 -106.7254 -15.02089 -55.98423 -102.9749 -14.14695 -56.35334 -93.87333 -49.57864 -100.9098 -97.14008 -47.7906 -100.4568 -96.87411 -44.6896 -98.0443 -97.95023 -44.62098 -94.41344 -100.0338 -41.53351 -93.21135 -99.27002 -41.29932 -89.40114 -95.54881 -42.07384 -89.24609 -94.34113 -39.12502 -87.23725 -97.78291 -38.52409 -85.41434 -97.57758 -42.09705 -83.85062 -100.8018 -43.91861 -84.55157 -101.2893 -47.47382 -85.8933 -104.2009 -47.7214 -88.27341 -104.9701 -51.08294 -86.52942 -106.2965 -49.12782 -83.49449 -108.4959 -47.02903 -85.87392 -109.7755 -50.20802 -87.71358 -110.9538 -51.61735 -84.26346 -112.9372 -48.51139 -83.62852 -116.4299 -48.09999 -85.33935 -116.4352 -46.83159 -88.85065 -118.9814 -43.9099 -87.99203 -116.747 -42.74499 -84.9885 -114.9922 -40.43299 -87.56226 -117.6522 -37.72263 -88.53748 -118.7723 -36.43165 -92.06104 -115.9216 -34.93839 -94.18352 -117.9597 -31.87082 -94.98042 -118.8829 -31.16473 -91.26305 -115.1643 -31.48119 -90.3727 -114.3431 -28.95584 -93.20285 -117.1453 -26.60786 -92.01006 -115.4938 -26.86525 -88.5921 -112.1804 -26.00611 -90.34165 -113.4738 -22.9966 -92.16776 -115.1297 -21.75551 -88.91235 -112.963 -22.45201 -85.91778 -109.5897 -22.99897 -87.60912 -109.7865 -20.3921 -90.43193 -107.5138 -17.41256 -89.29842 -104.9597 -19.95672 -88.22688 -105.1146 -21.6305 -91.55539 -104.9231 -18.42536 -93.62727 -102.1158 -16.76845 -91.53055 -98.53516 -15.94108 -92.99944 -97.10989 -17.69574 -89.85805 -94.44281 -20.37152 -90.34214 -95.15968 -24.08633 -91.12833 -96.01081 -26.95987 -88.79509 -97.23349 -30.52418 -89.45222 -100.9437 -30.32701 -88.25949 -101.5075 -27.07773 -90.20531 -99.57405 -28.37663 -93.28094 -101.5932 -31.52028 -93.1835 -104.8019 -29.75982 -93.21265 -103.8011 -27.39666 -95.83112 -102.7516 -30.45297 -97.86766 -105.9964 -32.51708 -97.22632 -108.0435 -29.47352 -98.58426 -105.9057 -29.1283 -101.8227 -106.252 -33.03532 -102.3109 -110.0361 -33.16347 -101.6098 -110.4992 -30.3308 -104.1864 -108.3867 -32.04322 -106.8577 -109.5734 -35.49408 -105.9609 -113.3622 -34.75322 -106.1121 -112.6576 -32.61724 -109.203 -111.4544 -35.96197 -110.7522 -114.885 -37.35435 -110.0116 -116.802 -34.27363 -111.4991 -114.5786 -34.44018 -114.5584 -115.2958 -38.137 -115.0085 -119.0708 -37.3218 -114.3905 -118.759 -34.77448 -117.3187 -117.4201 -37.49657 -119.6572 -120.2266 -40.03148 -118.8699 -123.7698 -39.34644 -119.9428 -125.4905 -41.71629 -117.3621 -126.9161 -40.29485 -114.0323 -126.2824 -43.58351 -112.1343 -122.6051 -43.54952 -113.3131 -122.5447 -39.80623 -112.394 -123.555 -40.59867 -108.7419 -121.497 -43.9482 -108.7263 -118.1798 -42.22265 -109.1544 -118.875 -39.77045 -106.3313 -119.9638 -42.66546 -104.2147 -116.8367 -44.481 -105.0463 -114.7682 -41.52938 -103.7602 -117.0159 -41.06603 -100.6624 -117.0407 -44.73084 -99.6046 -113.3519 -45.29097 -99.8522 -110.947 -42.24647 -100.2001 -113.541 -39.9844 -98.3819 -113.0525 -42.02084 -95.18928 -109.3787 -41.30617 -95.24397 -110.3404 -37.62984 -95.21906 -112.599 -38.2216 -92.23204 -109.9973 -39.61045 -89.85231 -107.2452 -37.3391 -91.21163 -109.1158 -33.97598 -90.96961 -110.398 -34.97978 -87.55692 -107.1768 -36.13698 -85.87253 -105.2875 -33.02176 -87.02547 -108.0699 -30.60586 -85.85589 -108.0161 -32.56255 -82.61354 -104.2856 -32.25155 -82.34409 -104.4871 -28.57436 -82.92111 -106.6066 -28.3042 -79.8031 -105.3861 -31.10226 -77.59837 -101.8856 -31.77721 -78.70667 -101.2722 -35.01615 -80.72936 -100.4743 -37.1586 -77.67532 -103.7405 -36.48586 -75.83937 -105.6761 -37.70863 -78.9716 -103.6918 -40.95324 -79.02636 -104.6188 -41.56759 -75.36044 -108.2864 -40.54545 -75.9068 -108.4657 -43.30917 -78.69574 -107.1284 -46.19301 -76.30986 -109.262 -44.70915 -73.45647 -112.3338 -44.85657 -75.74373 -111.2619 -48.20802 -77.09927 -111.8846 -50.03568 -73.86572 -115.244 -48.35104 -73.11716 -116.6768 -49.19988 -76.5592 -116.1589 -52.97286 -76.25462 -117.5757 -52.96016 -72.77334 -121.4597 -53.5303 -73.27449 -123.7264 -50.44115 -72.48261 -125.0449 -51.08428 -68.96105 -121.7308 -52.55912 -67.64896 -119.7062 -49.42062 -68.57417 -117.5164 -47.48028 -66.01421 -118.4277 -43.97142 -64.86565 -116.4325 -40.91713 -66.38017 -117.0735 -41.64514 -70.11153 -113.9903 -40.96303 -72.40442 -113.7625 -37.74212 -74.30618 -111.0058 -35.40119 -75.6543 -109.5894 -33.37578 -72.76673 -106.1998 -32.70993 -71.396 -106.0441 -35.07788 -68.42672 -103.5136 -35.93697 -65.49064 -100.4938 -37.90556 -66.73864 -101.1841 -41.73547 -66.30864 -98.96211 -44.38832 -64.64207 -98.4113 -46.97749 -67.39209 -98.36581 -50.69801 -66.5217 -107.7704 -84.54193 -67.47718 -108.9193 -81.21971 -66.08743 -106.2466 -78.32675 -66.15394 -107.0201 -75.04353 -64.31509 -106.3031 -72.02857 -66.63365 -105.187 -69.21922 -64.22019 -103.5182 -70.36804 -61.03658 -100.0087 -68.58329 -61.55896 -101.7541 -65.28651 -62.54297 -103.9473 -65.64648 -59.40584 -107.4142 -66.7776 -60.3629 -109.9199 -69.6879 -60.09142 -112.0806 -70.74434 -63.09054 -114.9206 -70.82108 -60.65245 -114.5439 -67.00153 -60.20682 -114.5451 -66.44092 -64.16466 -117.723 -68.66753 -64.35731 -119.3281 -66.55363 -61.59431 -120.0358 -63.70707 -63.9441 -122.615 -63.3137 -66.79021 -121.7604 -64.50995 -70.37916 -122.1014 -61.0261 -72.15607 -119.4912 -59.23763 -69.97821 -116.4687 -60.8096 -71.72996 -116.0177 -59.3664 -75.3697 -115.9216 -61.13889 -78.7257 -112.8279 -63.17384 -79.53748 -112.7282 -61.09307 -82.63876 -112.65 -57.69937 -80.66202 -109.9841 -59.33119 -78.39707 -107.7611 -60.24292 -81.42988 -108.1419 -56.80402 -82.94157 -107.3907 -55.14277 -79.58218 -104.2455 -57.28506 -79.14138 -103.0861 -56.47962 -82.71916 -103.9246 -52.76587 -82.09726 -102.1925 -52.18158 -78.56152 -99.98167 -55.13276 -77.63899 -98.57224 -56.39715 -81.101 -94.97473 -55.12797 -80.65995 -94.74086 -56.9966 -77.36298 -96.66039 -59.99366 -78.97731 -94.26118 -60.29393 -81.93538 -91.23238 -59.53548 -79.52648 -88.31519 -62.21968 -79.58132 -87.79562 -61.27903 -75.80086 -89.74992 -62.63733 -72.90922 -91.44762 -59.69102 -71.04388 -94.12957 -61.02547 -68.67062 -95.81063 -64.52357 -69.03301 -99.16127 -62.69743 -69.82009 -97.82758 -62.09781 -73.31248 -96.70919 -65.69524 -73.46323 -100.223 -66.60345 -72.37502 -101.8353 -64.62344 -75.16605 -99.41157 -66.03139 -77.74688 -100.2868 -69.72037 -76.93844 -103.9772 -68.77226 -76.98079 -103.539 -67.02704 -80.48734 -101.8114 -70.19434 -81.77472 -104.5499 -72.42113 -80.08482 -107.3259 -70.33754 -81.52319 -105.8828 -70.29144 -85.16811 -105.5517 -74.10915 -85.05418 -109.1504 -74.48174 -83.52876 -110.4375 -72.11239 -86.28005 -108.424 -73.8791 -88.94997 -110.0829 -77.28058 -87.77409 -113.5559 -75.72956 -87.82399 -113.1232 -74.04369 -91.29467 -111.7124 -77.40309 -92.64845 -114.7481 -79.28259 -91.23224 -117.112 -76.6931 -92.79626 -115.0957 -76.82317 -96.17289 -115.9135 -80.50211 -96.38781 -119.718 -80.0072 -95.79324 -122.1096 -79.01904 -98.57742 -125.1292 -77.50943 -96.51617 -125.1116 -73.67293 -95.90809 -126.2987 -74.02673 -92.25129 -123.8054 -76.77977 -91.39027 -120.7187 -74.99382 -92.81601 -121.1672 -72.19975 -90.26199 -122.7587 -74.16119 -87.34962 -119.1976 -75.44841 -86.56854 -117.7813 -71.95413 -86.80512 -120.7035 -70.41928 -84.7127 -120.0522 -73.1786 -82.08002 -116.3866 -72.10751 -81.79665 -117.1647 -68.4176 -81.64149 -119.9587 -68.9743 -78.86599 -119.8192 -72.01868 -76.42618 -116.1069 -73.06042 -76.88789 -115.2572 -69.37831 -77.70821 -116.6342 -67.90031 -74.60931 -113.4431 -69.56466 -72.82905 -111.2192 -67.89252 -75.36452 -113.1041 -64.61734 -74.65919 -112.4556 -65.0708 -70.82038 -108.8052 -66.08096 -71.421 -107.9884 -63.18394 -73.80307 -109.9391 -60.53768 -71.79488 -108.3016 -61.43491 -68.50614 -104.7029 -61.34669 -69.80315 -105.4742 -58.21432 -72.07627 -106.7059 -56.47401 -68.80746 -103.8251 -57.85154 -66.79869 -101.471 -56.06555 -69.2931 -103.5439 -52.70154 -69.24267 -104.4908 -51.97993 -65.61722 -102.1664 -54.58826 -63.99204 -103.0738 -58.07941 -62.8172 -104.1329 -57.36925 -59.18493 -106.3924 -54.51257 -60.38774 -108.2386 -56.89138 -62.58342 -108.8369 -59.45633 -59.75493 -109.9573 -56.64299 -57.55268 -112.3474 -55.6278 -60.20546 -113.8383 -59.17363 -60.83383 -115.1964 -59.48889 -57.27681 -116.3766 -55.81789 -57.19482 -118.3292 -56.43643 -60.45767 -119.2649 -59.87272 -58.92839 -121.1178 -58.26067 -55.93149 -122.7471 -55.47557 -58.08794 -124.3681 -57.76147 -60.67854 -126.4977 -59.46106 -57.97615 -128.2469 -56.14431 -57.24948 -131.7295 -56.06753 -58.94424 -131.8758 -54.03956 -62.15046 -134.2729 -51.39802 -60.82676 -132.0826 -50.91856 -57.75408 -128.7281 -51.31123 -59.65714 -126.4731 -48.26809 -60.54457 -126.4187 -47.97808 -64.42928 -122.7397 -47.72634 -64.59223 -120.5963 -50.60682 -63.30447 -117.6882 -49.86511 -60.75636 -114.8562 -47.59962 -61.82323 -111.5924 -49.35572 -63.02671 -108.1452 -47.6732 -62.59245 -104.7471 -49.08986 -61.6284 -103.7042 -50.19347 -58.16386 -100.807 -47.64334 -57.43929 -97.57237 -48.40385 -59.37106 -98.31873 -51.96594 -60.32843 -95.7756 -54.24679 -62.43426 -96.44357 -57.11893 -64.88596 -92.73257 -58.10954 -65.37939 -127.6292 -55.21291 -21.95506 -128.6644 -54.14006 -25.33359 -126.9239 -55.72494 -28.26545 -127.4106 -54.07541 -31.65631 -126.3785 -55.67566 -35.00129 -123.9828 -53.01182 -36.47215 -123.0648 -51.18583 -33.31796 -119.3672 -52.13829 -32.83461 -119.0289 -51.81766 -36.61445 -120.1507 -48.14036 -36.66208 -123.4774 -48.16689 -38.5239 -127.2164 -47.25526 -38.02948 -129.9191 -50.06205 -38.38443 -132.7406 -47.39118 -38.48719 -131.5697 -46.34785 -41.9259 -131.585 -49.95651 -43.50723 -135.0031 -50.58201 -41.92937 -136.5204 -47.30471 -43.12175 -135.5083 -48.39772 -46.62418 -137.4577 -50.58278 -49.12843 -137.7991 -54.41391 -48.59433 -136.968 -55.46981 -52.18695 -133.6231 -53.4603 -52.01394 -131.3962 -56.35574 -50.94459 -130.187 -59.48087 -52.89734 -131.828 -62.82998 -51.67482 -130.1908 -64.93408 -48.87146 -129.3523 -67.69472 -51.40554 -127.7584 -64.94704 -53.73526 -125.5116 -63.6346 -50.83837 -124.6099 -67.31962 -49.95946 -123.513 -68.05006 -53.57907 -121.5034 -64.72942 -53.43689 -120.0808 -65.81285 -50.06073 -119.0757 -69.29327 -51.07035 -117.5205 -67.98566 -54.42258 -116.0224 -64.50819 -53.6582 -114.8904 -64.72641 -49.96281 -114.7367 -68.35841 -48.65936 -110.925 -68.52539 -49.16672 -110.507 -65.39213 -46.83084 -112.863 -67.0601 -44.25754 -110.7871 -70.15388 -44.45975 -107.4405 -68.29655 -43.96603 -105.1058 -69.73725 -41.22834 -104.4639 -66.13946 -40.21608 -106.9621 -64.14323 -38.08324 -109.1223 -61.63652 -39.86071 -111.1157 -58.52703 -39.18136 -114.5497 -58.61489 -37.15763 -116.6326 -58.75988 -40.40957 -115.1433 -62.30295 -41.16797 -116.3628 -63.55315 -37.70242 -119.822 -62.08094 -38.38606 -120.0039 -63.16381 -41.96763 -119.0831 -66.7339 -40.64276 -121.7146 -66.69329 -37.99091 -124.4452 -65.28079 -40.31438 -124.1473 -68.52728 -42.49198 -124.442 -70.705 -39.4414 -127.3092 -68.73389 -37.92989 -129.2451 -68.81577 -41.17866 -128.9694 -72.67854 -41.70192 -130.2978 -73.405 -38.14675 -133.1772 -70.94418 -38.42602 -133.9701 -72.41806 -41.87549 -133.6383 -76.0011 -40.41549 -136.0199 -75.10657 -37.54637 -138.4691 -73.71614 -40.15905 -137.9752 -76.8741 -42.35225 -138.4132 -79.33304 -39.44232 -141.6244 -77.36394 -38.23486 -142.8355 -77.58081 -41.93664 -142.7409 -81.28569 -41.93351 -144.2705 -81.85928 -38.58698 -147.1443 -79.82431 -40.02365 -149.6784 -81.7533 -42.12668 -151.1957 -78.69562 -43.85254 -149.4729 -77.17368 -46.87514 -151.2787 -73.78876 -46.15993 -149.3875 -73.82897 -42.81178 -146.1174 -74.54372 -44.6662 -146.8623 -71.43503 -46.69694 -147.4419 -69.35269 -43.46594 -144.1317 -70.55793 -42.01216 -141.9259 -70.28246 -45.18117 -143.4019 -66.7759 -45.97175 -142.8801 -65.56847 -42.38983 -139.2345 -66.78944 -42.29999 -138.2648 -65.0634 -45.69088 -140.5864 -61.9507 -45.32273 -139.7432 -60.73055 -41.75615 -136.6127 -62.4707 -40.12983 -134.9622 -63.20177 -43.46894 -134.8874 -59.50045 -44.51432 -132.6258 -58.8125 -41.3538 -130.1316 -61.51525 -42.63224 -129.8444 -59.79598 -46.07255 -128.951 -56.50322 -44.45339 -126.3073 -57.962 -42.32381 -124.6715 -60.12537 -45.10001 -124.9513 -57.31618 -47.5821 -123.1132 -54.63465 -45.33031 -120.4248 -57.11663 -44.11891 -119.7448 -58.29776 -47.73375 -119.8795 -54.67904 -49.03381 -117.5836 -53.29259 -46.34887 -114.9169 -55.76913 -47.59805 -115.746 -55.3141 -51.27862 -116.1551 -51.52063 -51.61406 -114.7592 -50.23282 -48.20709 -116.5206 -49.41156 -44.79927 -116.8875 -45.60629 -45.55608 -118.0119 -46.16572 -49.10837 -121.1832 -48.1942 -48.20125 -122.1871 -45.65354 -45.59872 -121.8612 -42.80007 -48.26694 -123.7262 -45.14622 -50.73846 -126.6124 -45.61243 -48.26152 -127.1179 -41.78745 -47.95214 -126.6743 -41.38524 -51.94004 -129.3795 -44.08336 -52.21999 -131.3655 -42.28486 -49.45617 -131.3598 -39.00875 -51.5275 -132.7267 -40.87827 -54.57507 -135.3457 -42.80542 -52.53541 -136.667 -39.5324 -51.1266 -136.7443 -37.48566 -54.41024 -140.3254 -37.58491 -55.86187 -140.7348 -40.27506 -58.78867 -141.1104 -37.82259 -61.61171 -138.2877 -35.64714 -60.36435 -136.0737 -38.6049 -59.72409 -133.3016 -39.74829 -62.19852 -134.3321 -43.12281 -63.7658 -131.439 -45.45758 -62.62588 -129.6934 -45.66261 -59.26679 -126.7133 -43.7431 -57.75771 -123.2152 -44.72172 -59.06331 -121.328 -47.20884 -56.77994 -117.5303 -46.48647 -57.00448 -114.2803 -46.15767 -54.83964 -110.5634 -45.73524 -55.6566 -107.5962 -47.79184 -54.38159 -106.5473 -47.34285 -50.67946 -103.8685 -44.73318 -49.86025 -100.1552 -45.78825 -49.96351 -98.37705 -44.61955 -46.79445 -95.23761 -42.59257 -47.44028 -140.7848 -8.528206 -36.89027 -139.9283 -9.734993 -40.40391 -137.5275 -12.71142 -40.63932 -135.4404 -13.53901 -43.59669 -135.4577 -17.3872 -43.54104 -132.1776 -17.72849 -45.45052 -129.6331 -15.2736 -43.85022 -127.6205 -17.69815 -41.53671 -127.7436 -20.48793 -44.03911 -126.3755 -18.02612 -46.71087 -128.9747 -18.66075 -49.39683 -131.2189 -16.05788 -51.09929 -135.0508 -16.47275 -51.01836 -135.1723 -15.39269 -54.68355 -133.1919 -18.55613 -55.86164 -135.2378 -21.03707 -53.89478 -138.5266 -19.39639 -55.22136 -137.2914 -19.6209 -58.80143 -137.0287 -23.45243 -58.3552 -140.0439 -25.68735 -59.26959 -142.336 -25.83435 -56.21628 -143.0912 -29.59648 -56.40463 -139.4528 -30.48495 -56.64538 -139.1308 -30.66074 -52.8559 -140.1015 -33.84423 -50.91462 -143.226 -33.88728 -48.50542 -143.0108 -32.55164 -44.94954 -143.9256 -35.97823 -43.63403 -141.1017 -37.70167 -45.61346 -138.5386 -35.31158 -44.36289 -139.9617 -35.63087 -40.75208 -139.7119 -39.51186 -41.12613 -136.2032 -39.067 -42.49856 -135.1766 -36.9422 -39.46501 -136.4546 -39.53952 -36.93569 -134.7922 -42.37889 -38.87318 -131.3399 -41.24286 -40.01334 -131.0039 -38.00134 -37.821 -132.6611 -39.52886 -34.63616 -129.7177 -39.32263 -32.20704 -129.2459 -35.55075 -33.07991 -133.0808 -34.9173 -32.60927 -132.4562 -36.33486 -29.08101 -128.8946 -34.82435 -28.33887 -128.2835 -31.96984 -25.76102 -125.2943 -30.58538 -27.82849 -125.7679 -27.58604 -30.12265 -123.0431 -28.62629 -32.60844 -122.9831 -26.93727 -36.02801 -126.0342 -24.43391 -36.47734 -128.04 -26.83892 -38.70683 -128.4834 -29.20964 -35.84902 -130.1956 -26.54885 -33.60111 -132.2319 -25.27295 -36.59435 -133.4393 -28.7551 -37.51937 -134.5714 -29.52593 -33.94647 -136.6295 -26.24132 -33.71017 -138.1609 -26.58549 -37.27175 -139.4573 -30.01456 -36.2809 -140.7333 -28.34445 -33.0395 -142.5313 -25.42533 -34.84261 -144.3358 -27.98034 -37.15902 -145.2524 -29.72274 -33.80365 -147.2992 -26.82129 -32.47726 -148.7471 -26.06248 -35.98849 -149.9928 -29.58683 -36.28842 -151.8711 -29.17089 -32.93697 -153.7161 -26.00754 -34.43519 -154.3702 -28.07704 -37.59181 -155.755 -31.16012 -35.54288 -157.6364 -28.70541 -33.31424 -159.3312 -26.91293 -36.26151 -159.8754 -30.28062 -37.93827 -161.5027 -31.74611 -34.82664 -163.6152 -28.53567 -34.57425 -164.9297 -28.81343 -38.22684 -167.666 -31.33804 -39.00029 -168.1667 -30.55662 -42.71928 -166.1041 -32.93967 -44.97263 -165.2931 -30.21472 -47.6364 -164.3024 -27.69715 -45.01849 -162.2095 -30.39632 -43.1186 -160.3719 -31.56902 -46.31698 -159.7312 -28.03533 -47.39457 -157.8772 -27.5135 -44.14421 -155.8393 -30.78551 -44.67595 -155.106 -29.47723 -48.14833 -154.1839 -25.97394 -46.8968 -151.7485 -27.54057 -44.14355 -149.9914 -29.63863 -46.85432 -149.8909 -26.70128 -49.29641 -149.1697 -23.33588 -47.72583 -148.2554 -24.15155 -44.13119 -146.1677 -27.05334 -45.35476 -144.074 -25.1988 -47.89092 -141.0944 -23.64109 -46.0539 -140.6313 -26.79445 -43.87186 -140.2198 -28.73293 -47.13291 -137.4631 -26.29571 -48.20116 -135.9427 -25.90395 -44.69622 -135.8501 -29.54875 -43.62946 -134.539 -30.41718 -47.18368 -131.7213 -27.79223 -46.68639 -131.0525 -29.14953 -43.23837 -130.7751 -32.77207 -44.15752 -128.6781 -32.04526 -47.17605 -126.2401 -29.46933 -45.51591 -125.7025 -31.90519 -42.62868 -125.0069 -34.7654 -45.01499 -122.8388 -32.93732 -47.57698 -121.9209 -29.60404 -45.92347 -123.4944 -26.22871 -46.33371 -121.5439 -25.06571 -49.31276 -122.4047 -28.21097 -51.31495 -126.1631 -27.27652 -50.91871 -125.4559 -23.73573 -51.96877 -123.4185 -24.93174 -55.09007 -126.0865 -27.40971 -55.99713 -128.6375 -24.54957 -55.92666 -126.7126 -22.45327 -58.4897 -125.8056 -25.72663 -60.45771 -129.4963 -26.64345 -60.66787 -130.6962 -23.12272 -61.51454 -128.2148 -23.01756 -64.4225 -129.5166 -26.57719 -65.2823 -133.1004 -24.97425 -65.45203 -131.7068 -21.96029 -67.46124 -130.1984 -24.47089 -70.04587 -132.6742 -25.68364 -72.88422 -134.0598 -29.18708 -72.49425 -132.1693 -30.29641 -75.60374 -128.6257 -29.02714 -74.2542 -128.8258 -29.69243 -70.57982 -127.9764 -32.98129 -68.92871 -131.3624 -34.9229 -69.20641 -131.934 -36.01318 -65.51755 -131.9855 -33.84288 -62.32712 -128.5457 -33.15496 -60.56724 -129.5705 -34.39397 -57.19764 -126.6919 -35.006 -54.79619 -124.6615 -38.11951 -54.72766 -121.2386 -39.46043 -54.01326 -118.497 -39.42614 -56.62162 -115.3033 -41.81467 -56.38416 -112.9818 -41.52734 -53.2845 -110.0936 -43.47515 -51.73693 -111.1684 -46.72251 -49.8996 -111.4594 -46.49546 -46.1498 -111.5825 -49.77575 -44.20926 100.2248 -51.2891 -92.87463 97.54867 -49.71925 -94.9801 97.47649 -45.98201 -95.7769 94.56757 -44.21097 -97.63669 95.13601 -40.8895 -99.42719 91.97932 -38.977 -98.8823 90.22758 -40.78743 -96.02883 91.02947 -38.35122 -93.19984 89.36349 -35.53079 -95.31696 86.35312 -38.04837 -95.49346 87.1123 -39.17472 -99.17776 87.35768 -42.4897 -100.9246 89.61823 -43.02988 -103.9044 86.53764 -44.50837 -105.6597 84.72589 -41.21803 -105.3061 87.41909 -39.0228 -106.931 88.13239 -41.82339 -109.3689 84.70924 -41.04187 -110.9351 86.40893 -37.93975 -112.442 87.96896 -38.10705 -116.0671 91.87231 -37.71191 -116.2905 91.64015 -34.66431 -118.4625 89.06265 -32.90035 -116.1883 91.96833 -31.55985 -114.2102 94.31099 -28.53687 -114.5618 97.87519 -29.87451 -114.7293 100.0013 -29.97506 -111.3991 101.981 -26.95653 -112.5256 98.66237 -25.0999 -112.9739 97.56267 -26.36961 -109.4326 100.8015 -25.29665 -107.8077 100.4166 -21.83228 -109.6484 96.77621 -21.58925 -108.4063 97.41239 -22.76046 -104.7184 100.2839 -20.43326 -104.1945 98.55864 -17.41981 -105.9557 95.59613 -17.5834 -103.7258 96.57553 -19.17314 -100.3964 100.1322 -17.94608 -99.87049 100.1121 -16.24533 -96.53156 98.64523 -19.48351 -95.10039 101.4213 -21.45622 -96.59215 103.9744 -18.95081 -95.10048 102.2721 -18.93097 -91.63926 103.9958 -20.46225 -88.49651 100.4836 -21.07932 -87.20922 98.16459 -23.83519 -88.50306 95.54126 -22.59482 -91.1318 93.67644 -25.94117 -91.80293 94.79237 -29.60797 -92.56498 94.22643 -28.79774 -96.24057 97.17004 -26.41737 -96.08274 99.41663 -29.06565 -94.15813 98.94409 -31.41971 -97.22108 99.6578 -28.59763 -99.6855 103.104 -28.03915 -98.05445 104.0282 -31.60666 -98.58326 102.428 -31.88033 -102.146 104.4409 -28.56819 -103.0471 107.5858 -30.04016 -101.6177 107.2206 -33.67325 -103.1002 106.5335 -32.77002 -106.7553 109.923 -30.98909 -106.6876 111.7014 -34.19652 -105.343 110.0136 -36.25011 -108.0314 110.9805 -33.88367 -110.8042 114.4062 -33.83051 -109.3496 114.4936 -37.6893 -109.6854 113.3069 -37.64847 -113.2761 115.9095 -34.83001 -114.164 118.603 -37.21428 -112.9824 117.1573 -40.3269 -114.6675 116.6872 -38.69958 -117.9889 120.2416 -37.55126 -117.7337 121.3182 -41.27129 -117.0954 119.3474 -42.60229 -120.1199 121.1277 -42.51749 -123.4272 117.8194 -42.85735 -125.3877 115.7133 -39.64809 -126.0765 112.4827 -41.67853 -126.1975 113.2794 -43.57006 -122.9062 113.4989 -39.97688 -121.5149 110.009 -39.31099 -122.9741 108.6682 -42.56837 -121.3083 109.9977 -41.31081 -118.0037 108.701 -37.77343 -118.1521 105.3948 -39.29877 -119.468 105.0707 -41.60332 -116.4496 105.5446 -38.7411 -114.019 103.0763 -36.43067 -115.7618 100.5808 -39.24261 -116.2699 100.6729 -42.06138 -113.6706 102.09 -40.09204 -110.6626 100.5477 -36.59759 -111.7756 96.87413 -37.70607 -111.7019 97.18447 -38.28421 -107.8702 98.72478 -34.81127 -107.3063 95.78466 -33.19822 -109.3332 93.13854 -34.99194 -107.3677 94.85708 -33.92084 -104.0816 95.2828 -30.33207 -105.0962 91.96265 -29.52343 -106.744 89.85282 -31.28579 -103.9539 91.75111 -29.21069 -101.265 91.50179 -25.89625 -103.2804 87.77281 -26.72109 -103.8106 87.33292 -27.34308 -100.0438 88.94144 -23.97112 -99.11647 86.73967 -22.27044 -101.8393 83.19945 -23.63696 -101.365 83.49055 -25.81429 -98.14648 84.66154 -29.42308 -98.19511 81.41933 -31.39153 -97.64217 79.49117 -29.74213 -100.6481 82.26899 -30.81248 -102.9504 81.81552 -34.47147 -102.1451 78.22196 -34.13105 -103.2628 79.61886 -32.84298 -106.6642 81.5715 -36.01586 -107.2443 78.47404 -38.10835 -106.3786 76.41268 -36.12238 -108.8809 79.19073 -36.62345 -111.3261 79.26302 -40.41889 -110.54 75.70505 -40.8726 -111.69 76.41794 -38.66212 -114.7927 79.66016 -40.51975 -115.6784 78.5096 -44.22766 -115.2783 75.87984 -43.22399 -117.9282 76.97765 -44.02446 -121.5589 77.84656 -40.90956 -123.6399 74.91479 -40.81159 -126.0806 72.375 -41.60574 -123.3769 73.19555 -38.65862 -121.1203 72.89003 -34.85911 -121.3946 76.08363 -33.60716 -123.2534 77.5285 -31.20945 -120.6234 78.98116 -32.25539 -117.1656 77.83389 -30.92329 -113.6195 79.7347 -27.55542 -112.9456 80.507 -26.777 -109.2998 79.03973 -24.02166 -107.1118 77.98275 -23.91696 -103.4631 74.68282 -25.25324 -101.7655 72.52619 -23.43163 -99.28686 73.30221 -24.3731 -95.68141 76.71758 -26.27616 -95.68449 79.85543 -26.3205 -93.50328 82.61328 -23.78936 -94.70435 86.40173 -24.38991 -93.8781 117.2508 -6.659019 -93.78551 120.0001 -4.97216 -91.5922 119.9656 -3.934101 -87.84523 119.5583 -0.1859436 -87.02888 121.4188 1.374596 -84.04723 118.5427 3.686508 -82.9166 115.4161 1.5084 -83.76749 114.741 -0.07761383 -80.37775 114.6052 3.415047 -78.90822 111.9896 4.848083 -81.30105 114.3604 6.26844 -83.90805 116.2574 5.225746 -86.93304 119.8773 5.962337 -88.05602 118.4494 8.133781 -90.8367 116.8858 10.39916 -88.18622 120.285 11.56798 -86.85702 121.7214 12.10764 -90.42997 120.8358 15.8423 -90.1995 123.5843 16.38513 -87.37373 126.8291 18.18005 -88.41904 130.2465 17.15608 -86.85297 130.6564 20.54607 -85.04949 127.2026 19.92773 -83.33958 128.3659 17.41492 -80.77695 129.6588 17.8264 -77.37381 133.095 16.1935 -76.9773 133.5934 12.46853 -76.1351 135.2271 13.29926 -72.82446 132.4931 15.72797 -71.72839 129.7418 13.10923 -72.33283 131.793 10.6005 -70.38045 132.4245 13.18813 -67.53469 128.7119 13.86953 -67.50896 128.1766 10.15862 -67.13823 130.8819 9.508244 -64.47342 129.4431 12.50232 -62.4618 125.5902 12.07233 -62.79438 124.4545 8.612064 -63.61263 127.2156 6.573456 -62.09739 125.1686 5.184181 -59.16058 122.6486 3.702961 -61.7589 125.3803 2.671936 -64.12325 127.1917 0.7048874 -61.35834 123.9877 -0.6064529 -59.71481 123.9131 -4.389931 -59.9306 120.4703 -4.399731 -61.52987 118.5678 -3.175339 -64.60352 117.7766 0.644455 -64.9582 116.6219 1.305111 -68.5185 117.5453 0.4156342 -72.08765 119.4884 3.755844 -72.47934 121.7704 2.735874 -69.65205 122.2039 -0.8505898 -71.24757 123.3482 0.3401909 -74.73265 125.2747 3.271255 -73.14763 127.3169 0.6403351 -71.04931 128.2022 -1.163334 -74.186 129.0356 2.062656 -75.97939 131.6481 2.923458 -73.34439 133.1149 -0.6218109 -73.49359 133.2545 -0.7394104 -77.33774 134.627 2.851467 -77.26382 137.4415 1.633877 -74.83756 138.1187 -1.36068 -77.07594 138.3575 0.5970612 -80.29858 140.7038 3.307507 -78.62283 142.7618 0.6163254 -76.99246 143.077 -1.270477 -80.39799 144.4155 2.063953 -81.84952 146.7422 2.798851 -79.03001 148.1767 -0.6453171 -79.70416 148.6108 0.114624 -83.42667 150.2119 3.529819 -82.50869 152.6577 1.713722 -80.02179 153.5726 -0.7689896 -82.82951 154.0553 1.84227 -85.64797 157.4277 3.493553 -86.30294 156.5667 6.635368 -88.1994 155.4988 9.668106 -86.12705 152.8761 10.92765 -88.68072 151.4875 7.398148 -88.96281 151.3879 7.042961 -85.07131 149.2471 10.1315 -84.38614 147.1538 9.227295 -87.57243 145.5266 6.024864 -86.21259 144.1448 7.612049 -83.0601 143.2728 10.79399 -84.78709 141.2229 8.470955 -87.14728 139.6628 6.887024 -84.10648 138.8321 10.4714 -82.68206 137.1539 11.65164 -85.9924 136.0344 8.942348 -88.51079 135.0509 6.143936 -86.11968 134.6967 8.483845 -83.20116 132.0167 10.78684 -84.5011 129.4103 8.061138 -84.18019 130.4102 7.109356 -80.62111 129.7728 10.84753 -79.74689 126.487 10.63195 -81.47598 125.6764 7.363018 -79.50692 126.7762 8.755211 -76.25352 124.8952 11.99387 -77.15102 121.637 10.23829 -77.99764 121.2446 8.098282 -74.84812 122.7196 10.58973 -72.32786 120.4416 13.35691 -73.87363 117.6385 10.88379 -73.20068 118.702 10.60903 -69.54673 119.0308 14.48902 -69.18566 115.9324 15.70061 -70.99696 113.8573 12.41173 -71.3036 113.4599 10.41197 -74.49304 110.5939 12.5417 -76.13535 112.3504 15.79285 -75.84383 115.172 14.54713 -78.13673 112.8353 12.81731 -80.51277 110.8978 16.02124 -81.31873 114.1384 18.03658 -81.46126 115.678 15.61247 -83.99021 112.7243 15.81498 -86.45038 112.5518 19.78789 -85.89931 116.3082 20.0351 -86.39699 115.9828 18.19147 -89.76347 113.3692 20.65415 -91.17381 115.3985 23.53895 -90.16538 118.737 22.30706 -91.52719 117.8675 20.95124 -94.99142 115.7213 24.03865 -95.55833 117.7144 26.69433 -97.41859 119.4592 29.44617 -95.01926 117.6287 32.43401 -96.51695 114.1342 30.84846 -95.81425 115.0087 30.15791 -92.14413 116.3145 31.99454 -89.00302 120.1676 32.55945 -88.61874 120.704 30.23225 -85.576 119.7625 26.6202 -85.19296 117.3189 25.23154 -82.61417 118.5186 25.23388 -78.96275 117.9352 22.3933 -76.70466 116.5855 22.75009 -73.132 114.3649 21.00343 -70.55241 110.6409 20.71456 -71.24625 107.4642 20.18479 -69.16196 106.4538 16.42411 -68.72231 102.9774 15.15458 -67.70196 102.314 14.52453 -63.94862 102.4213 10.72155 -63.35565 99.2928 8.615646 -62.73109 143.6285 -13.0962 -46.77356 143.5022 -10.44865 -43.94203 140.9781 -12.10921 -41.54644 139.6755 -9.991714 -38.58635 139.3318 -12.59523 -35.72169 136.5754 -10.61 -33.71517 134.3894 -8.949673 -36.31751 131.1223 -11.0504 -36.09869 131.8314 -10.96801 -32.34485 131.2646 -7.302109 -32.26631 134.7599 -5.961906 -31.61027 137.5581 -4.489052 -33.5953 141.149 -5.839512 -33.35579 141.9963 -2.250439 -32.08702 139.4151 -2.62104 -29.27814 141.1317 -5.853199 -27.87305 144.6165 -4.085575 -28.12632 143.64 -1.470718 -25.54154 144.2732 -4.216587 -22.93245 147.7535 -4.567532 -21.13435 149.7166 -7.442814 -22.66817 149.9462 -9.20245 -19.36875 146.278 -8.582783 -18.5964 145.1407 -12.11554 -19.51666 145.7983 -15.27589 -17.54953 148.3027 -17.77774 -19.11192 147.178 -19.80401 -22.15959 146.4729 -22.99666 -19.97346 144.847 -21.08041 -17.28138 142.4059 -20.42263 -19.99689 142.2912 -24.10303 -20.84636 141.7128 -25.06305 -17.09767 138.7976 -22.3803 -16.97248 137.5767 -23.7865 -20.35971 137.8034 -27.47332 -19.45745 136.2705 -26.70559 -16.06625 133.1128 -24.87273 -16.97392 132.489 -25.30043 -20.71131 133.0195 -29.09018 -21.31207 129.4788 -30.22943 -21.57276 128.4496 -26.8668 -23.32421 131.187 -27.32541 -26.00274 130.0511 -31.05798 -26.20688 126.2762 -30.18432 -26.86864 125.2299 -32.07994 -30.01002 123.9074 -28.91381 -31.8297 124.6131 -25.19096 -32.47147 123.9081 -22.5405 -29.75116 126.5279 -19.88421 -30.16685 129.4133 -18.8723 -32.49705 131.2586 -18.23335 -29.21623 131.2325 -21.99495 -28.58782 132.1779 -22.49996 -32.24777 135.3203 -20.21997 -31.95632 136.4065 -21.61239 -28.57596 136.4455 -25.09724 -29.98317 138.519 -23.88165 -33.04242 140.802 -22.05034 -30.47955 141.3124 -25.33829 -28.45902 141.9056 -27.37299 -31.62116 144.245 -24.87124 -33.30256 146.336 -24.45039 -30.17721 146.8091 -28.2156 -29.99638 148.0003 -28.14647 -33.68285 150.5 -25.47798 -33.00932 151.6543 -27.41348 -29.93826 151.7791 -30.66842 -31.96618 154.0288 -28.92597 -34.41124 156.2644 -27.52391 -31.48199 156.6853 -31.0917 -30.07588 157.3548 -32.69998 -33.51887 160.1028 -30.13996 -34.00225 161.2589 -30.82219 -30.40381 161.5314 -34.5342 -31.23936 163.2223 -33.85063 -34.59201 165.7505 -31.77637 -32.64171 167.8455 -33.26005 -29.88557 169.3774 -30.25774 -28.11922 167.4402 -29.78337 -24.82179 167.9888 -26.04385 -25.27759 166.6125 -25.8402 -28.89814 163.602 -27.86515 -27.86478 162.433 -25.31113 -25.28338 163.3592 -22.64896 -27.87253 160.6202 -23.66832 -30.45203 158.067 -24.11117 -27.52217 159.0434 -20.55989 -26.11579 157.7008 -18.95847 -29.27229 154.5009 -20.78019 -29.2101 153.8804 -19.78967 -25.43783 154.8947 -16.09632 -25.87109 154.8948 -14.62915 -29.4787 151.854 -16.88575 -30.67451 150.4735 -17.36825 -27.20565 149.6239 -13.58594 -26.38263 147.211 -13.70796 -29.26698 145.5849 -16.99551 -28.22207 145.3577 -15.7319 -24.56182 143.385 -12.82114 -25.87364 141.2482 -15.05742 -28.12641 140.4713 -17.52912 -25.25985 139.7176 -14.7788 -22.68427 137.2295 -12.90155 -24.93182 134.8792 -15.8644 -25.58652 134.8752 -17.32749 -21.98676 134.1329 -13.79846 -20.64711 131.2515 -13.59641 -23.18485 129.8014 -16.92387 -21.9196 130.4428 -15.78661 -18.32702 128.5744 -12.51938 -18.51537 126.9701 -12.04777 -21.97047 128.763 -10.34157 -24.85775 127.2946 -6.736427 -24.13691 128.9925 -6.73188 -20.70288 132.452 -7.476978 -22.2567 132.1424 -4.657265 -24.83719 131.0895 -2.252148 -22.1379 134.0971 -3.580833 -20.05557 136.5112 -3.210197 -23.03354 135.1897 0.2816048 -23.28547 135.7819 1.004906 -19.56813 139.3644 -0.313179 -19.95768 139.4451 1.967278 -23.15121 138.6047 5.065701 -21.08522 141.0694 4.123859 -18.3483 144.0902 2.988716 -20.32332 144.0571 6.083908 -22.64757 144.4365 8.222954 -19.45461 148.2531 8.554466 -18.56905 149.7157 6.741962 -15.4861 148.9908 9.003597 -12.26237 146.0482 10.92293 -13.89187 143.6904 8.068439 -13.14238 142.8209 5.320244 -10.42504 145.7637 3.153942 -9.31593 143.9492 -0.04509735 -9.493358 142.304 -1.195518 -12.80327 138.5364 -1.659351 -13.58073 136.9218 -4.895958 -12.38136 133.8168 -6.80563 -13.48449 130.4172 -5.736683 -12.1764 129.2307 -8.93248 -10.44328 131.0327 -12.26357 -9.652311 130.9757 -15.1367 -12.21365 127.7318 -17.25054 -11.83713 127.3408 -20.91161 -10.81211 127.8923 -23.61817 -13.42987 125.3311 -26.35048 -14.26443 126.5902 -29.69465 -12.95855 133.4602 -49.67577 -30.66033 133.3139 -52.62819 -28.24105 129.7889 -54.19272 -28.56016 127.9476 -55.83215 -25.61653 125.8764 -58.92997 -26.28177 122.8332 -58.68277 -23.92084 122.458 -54.93046 -23.17416 119.586 -54.36252 -25.52906 117.9692 -57.34372 -23.70352 118.416 -55.61358 -20.19911 121.3086 -57.72589 -19.09993 125.0415 -57.34434 -18.1793 127.8289 -59.85989 -18.90231 128.6283 -59.90521 -15.10132 124.9683 -60.70479 -14.3287 124.9348 -63.89799 -16.48049 128.208 -64.75612 -14.81104 126.4198 -65.61962 -11.60646 125.4935 -68.97237 -13.45879 127.7895 -72.04469 -12.92857 129.7229 -73.71676 -15.71717 127.721 -77.00045 -14.81281 124.2642 -75.25254 -14.55365 123.6362 -74.8767 -18.33655 122.5046 -77.9198 -20.40542 124.6897 -79.51413 -23.18619 124.209 -77.75933 -26.53026 122.0796 -80.49897 -27.9347 119.5733 -79.92959 -25.07806 119.4357 -76.22421 -26.0051 118.8775 -76.83366 -29.69396 116.0616 -79.18819 -28.77004 114.588 -76.70007 -26.33158 114.5652 -74.03352 -29.15153 112.7711 -76.5433 -31.53817 110.3138 -77.86118 -28.94585 108.974 -74.40248 -28.12399 110.1968 -71.69022 -30.52259 110.2076 -73.30585 -34.00532 107.414 -71.02782 -35.32046 109.1795 -67.81689 -34.87092 112.5514 -69.12617 -36.10138 111.2151 -70.38266 -39.46246 109.0246 -67.32514 -40.12973 109.6378 -65.30515 -43.29161 109.1277 -62.21275 -40.95134 110.4451 -60.80718 -37.64648 109.1413 -62.33377 -34.34081 111.3215 -60.74719 -31.55492 114.909 -59.40882 -31.3567 115.5081 -62.1534 -28.79488 114.3939 -64.71637 -31.34392 116.6044 -62.9748 -33.99787 119.4943 -63.25992 -31.66625 118.7844 -66.95417 -31.13787 118.7011 -67.33873 -34.9312 122.1663 -65.75796 -35.19139 123.5719 -67.70732 -32.21577 122.4873 -71.1253 -33.71769 124.0527 -70.24106 -37.05048 127.2751 -68.80361 -35.4317 127.4696 -72.19388 -33.45477 127.6145 -74.12898 -36.76899 130.2733 -71.6122 -38.14265 132.3474 -72.25928 -34.96325 131.767 -75.98835 -35.12554 132.6975 -76.11781 -38.88613 135.9049 -74.47765 -37.98513 136.3442 -76.95331 -34.99906 135.5975 -79.86172 -37.37239 137.9226 -78.6005 -40.09745 140.7903 -78.19158 -37.34625 140.0205 -81.61024 -35.82049 140.1404 -83.19313 -39.38892 143.6571 -81.93835 -40.00954 144.916 -82.91594 -36.60204 146.1164 -86.42231 -36.44413 147.4538 -86.35195 -32.81795 144.8835 -87.79221 -30.23115 146.1118 -85.30563 -27.62756 145.8377 -82.4538 -30.11484 142.2079 -83.27179 -31.17674 141.2479 -83.47306 -27.42466 143.1692 -80.24886 -26.77186 140.9991 -78.3826 -29.32557 137.7869 -79.72955 -27.86302 138.7852 -79.1933 -24.15569 139.5485 -75.53304 -25.12202 136.2799 -75.29389 -27.29439 133.9918 -76.48903 -24.60312 135.4204 -74.36069 -21.70086 135.9302 -71.09686 -23.6325 133.8021 -70.61265 -26.77278 131.3986 -73.63239 -26.11115 130.6166 -72.32572 -22.55972 129.9606 -68.76987 -23.98308 127.5622 -70.36687 -26.49577 125.7144 -72.17377 -23.68349 125.0924 -68.9302 -21.76444 124.1393 -66.85703 -24.98279 121.7981 -69.71206 -26.33171 120.3263 -70.39445 -22.87112 119.4963 -66.81836 -21.99321 117.2857 -66.22975 -25.04273 115.4172 -69.60012 -24.33842 114.7406 -68.62284 -20.74642 114.0069 -64.87359 -21.32935 111.3615 -65.94076 -23.94424 110.0001 -68.82682 -21.75303 109.6731 -67.10826 -18.3571 109.9222 -63.40302 -19.27427 112.8737 -61.18943 -19.49754 112.8155 -59.18522 -16.22002 111.765 -62.36125 -14.2937 114.8188 -64.2826 -15.57067 116.9856 -61.32742 -14.73762 115.6732 -61.03864 -11.11687 116.4722 -64.76715 -10.73445 120.1545 -64.01965 -11.58144 120.1494 -61.51523 -8.586106 118.4222 -63.99049 -6.337001 120.5844 -67.02982 -7.635271 123.7598 -64.95721 -7.35626 123.0266 -64.11485 -3.57718 123.0957 -67.90266 -3.082085 126.2661 -68.33567 -5.344031 128.335 -65.59888 -3.587408 127.5453 -67.44603 -0.2966543 129.9529 -70.56153 0.2522337 128.3871 -74.06797 -0.4891699 128.1105 -75.12635 3.184038 126.7706 -71.7308 4.363531 123.7026 -71.88763 2.128844 120.931 -74.56717 1.507794 121.8219 -77.60297 -0.8802654 118.9371 -76.08337 -2.994708 119.3685 -73.11482 -5.304184 116.4298 -71.02928 -6.551583 113.8352 -72.38257 -8.922423 112.9351 -70.24112 -11.8955 109.2874 -69.66147 -12.64861 106.7886 -67.03786 -13.68409 105.301 -64.08134 -11.80915 101.3881 -64.20212 -11.94794 99.44005 -61.60321 -14.19884 102.7814 -60.21067 -15.66824 103.9294 -59.49118 -19.25731 106.9965 -61.41214 -20.50163 107.8651 -58.90813 -23.23082 111.2198 -79.67966 -65.83461 107.7541 -81.34689 -65.30136 104.5811 -79.829 -63.84053 100.8605 -80.63977 -62.99149 99.05206 -77.86169 -64.93455 95.70268 -78.79181 -63.05183 97.00279 -77.96077 -59.62747 96.05995 -74.17344 -59.22906 92.66717 -74.98928 -60.83629 91.48741 -77.47906 -58.117 92.53571 -80.83177 -59.5007 95.4455 -83.15218 -60.10247 96.86184 -85.18472 -63.05111 95.47201 -88.44328 -61.75247 91.7156 -87.61281 -62.04561 91.87038 -86.92623 -65.85904 94.15176 -89.9516 -66.48984 91.27849 -92.2376 -65.37119 89.1368 -91.06911 -68.27943 89.42845 -93.46877 -71.31828 91.51665 -92.4771 -74.39884 88.32846 -92.0197 -76.40322 86.27029 -90.4011 -73.64873 87.20084 -86.96002 -74.97279 86.11989 -85.38863 -78.31996 89.09966 -85.02551 -80.7739 91.26579 -81.97762 -80.75121 89.208 -80.72597 -83.72584 85.91961 -81.08566 -81.73573 87.22321 -79.01171 -78.73863 88.82935 -76.51347 -81.21872 85.40449 -76.12103 -83.00682 83.72612 -75.77101 -79.58018 85.9642 -72.86299 -78.43041 85.1947 -70.96507 -81.52653 81.35337 -71.66351 -81.53864 80.60152 -70.77137 -77.94249 83.56305 -68.74877 -76.4753 84.74613 -66.31927 -79.14117 83.60397 -63.05404 -77.38692 85.25636 -64.217 -74.16217 88.46812 -65.62193 -75.68249 88.88919 -62.57892 -77.90568 88.17451 -60.29849 -74.89278 91.04425 -58.00271 -73.95947 89.8513 -57.85199 -70.32323 90.87312 -60.70654 -67.9031 87.97018 -62.74525 -66.58064 89.1806 -66.22036 -65.4643 92.68575 -67.89772 -65.86312 90.47939 -70.71922 -67.50726 90.42096 -68.26913 -70.59989 94.2514 -67.6806 -70.18907 94.78703 -71.48717 -70.08578 92.9968 -71.88252 -73.48534 94.96474 -69.08279 -75.02776 98.38456 -70.6701 -74.12311 97.16172 -74.16057 -74.82478 95.80429 -73.44241 -78.27092 99.17305 -71.82067 -79.22858 101.2297 -74.59493 -77.60416 99.57463 -77.17511 -79.97737 100.3061 -74.802 -82.8263 104.0083 -74.50665 -81.94807 104.0567 -78.44044 -81.39429 102.3449 -79.00854 -84.77322 104.8857 -76.49857 -86.43069 107.5065 -78.85062 -85.0159 105.5862 -81.96013 -86.4151 105.125 -80.18567 -89.76694 108.7978 -79.22508 -89.84857 110.0994 -82.6404 -89.04073 107.5395 -84.15159 -91.54412 109.0309 -81.73424 -94.15458 112.5687 -82.75727 -93.45068 111.9622 -86.62552 -93.65002 113.0125 -88.1524 -97.00171 110.5992 -91.02517 -96.73686 106.9022 -90.5008 -97.98005 105.1058 -92.23607 -95.13914 107.2728 -91.55946 -92.02572 106.283 -87.85858 -92.2931 102.6207 -88.89735 -91.26695 104.0611 -90.70514 -88.2298 105.2243 -87.76218 -86.18262 101.9834 -85.87369 -86.86253 100.0754 -89.17081 -85.74311 102.2672 -89.4511 -82.48328 101.4564 -85.79495 -81.87601 97.68137 -86.48101 -82.604 97.42221 -89.55589 -80.23533 99.89552 -89.53904 -77.35099 100.7334 -85.80551 -76.942 97.18707 -85.1198 -78.3165 95.33002 -86.65681 -75.30415 97.20984 -84.07392 -73.01814 95.80247 -81.26198 -75.11195 92.38749 -83.07498 -75.27594 92.44308 -83.48818 -71.29239 93.51984 -79.89061 -70.59518 91.19843 -78.35032 -73.2621 88.15735 -80.27481 -72.14514 88.87688 -79.53113 -68.52414 89.16248 -75.69263 -69.01807 86.058 -75.65401 -71.19855 84.24303 -77.87988 -68.67723 85.11497 -75.70769 -65.71143 83.78236 -72.75039 -67.73539 80.65869 -74.80695 -68.54343 79.79273 -76.23794 -65.14265 82.15572 -74.62144 -62.60196 85.36183 -76.15047 -61.22704 84.01172 -77.81557 -57.96406 81.05388 -79.46011 -59.90314 83.80415 -80.74598 -62.30101 85.87614 -82.25659 -59.27633 82.74908 -84.00979 -58.16349 82.24218 -85.3188 -61.77068 85.87778 -86.45615 -61.94718 85.73782 -88.32856 -58.63625 82.33794 -89.91417 -59.46643 83.41585 -90.81723 -63.02587 86.71725 -92.12514 -61.49096 85.11526 -94.3508 -58.8357 82.6731 -95.57122 -61.46286 85.33687 -96.29251 -64.22321 87.75175 -97.74449 -61.71402 85.04852 -100.1047 -60.52982 84.91328 -103.2347 -62.79849 82.08864 -102.776 -65.44306 80.01428 -105.5951 -64.01337 79.74651 -104.2763 -60.48658 78.40903 -100.8068 -61.51626 75.53922 -98.98891 -63.41347 75.47002 -99.4682 -67.30924 74.46516 -95.74825 -67.3009 77.80844 -93.78232 -67.30061 77.60384 -90.58303 -65.21439 76.83031 -87.37622 -67.31018 76.09769 -83.85416 -66.01112 72.60041 -82.29907 -66.34221 72.23466 -79.22076 -68.45261 72.88725 -75.81976 -66.77531 71.14538 -72.93561 -68.63562 74.1031 -70.44971 -68.46427 76.89515 -71.50841 -71.0251 79.41762 -70.23339 -68.56828 79.52066 -69.45142 -64.80537 82.00835 -66.42653 -64.93734 39.96099 4.682385 -145.7423 42.24194 2.69648 -143.4087 41.23394 0.4181728 -140.511 43.7802 -1.071547 -137.9259 43.03675 -4.584733 -136.8778 44.82646 -4.947642 -133.5209 44.46367 -1.290575 -132.2752 41.80502 -2.072891 -129.6049 43.95331 -4.940038 -128.212 46.94081 -2.410755 -127.8982 49.14766 -3.172712 -130.8316 50.24727 -1.477388 -134.0649 50.91144 -2.676632 -137.6395 53.97138 -0.3143711 -137.3352 55.26682 -2.548637 -134.5175 54.97562 -5.856358 -136.579 56.05339 -4.26269 -139.9799 59.33323 -3.28064 -138.2288 60.03636 -7.044373 -137.588 61.28121 -9.681206 -140.1458 59.07952 -11.1363 -142.8588 60.66989 -14.54009 -141.9048 59.56904 -14.43343 -138.233 55.75925 -15.29097 -138.2304 54.78194 -19.15233 -138.1631 53.06834 -20.41152 -141.3935 49.25729 -19.96929 -142.1184 49.02712 -23.83935 -142.23 50.76941 -24.35364 -138.8683 48.48605 -21.59174 -137.3385 45.58089 -23.37151 -138.9151 46.79689 -26.65936 -137.3796 47.34468 -24.91661 -133.9508 43.93597 -23.22908 -134.2552 42.30028 -26.60038 -134.8924 44.46618 -28.11961 -132.1025 43.99399 -25.70992 -129.2918 40.97814 -23.45787 -130.2158 38.39935 -25.5605 -132.1034 36.2254 -26.09768 -128.9963 36.6002 -22.33797 -128.2786 35.3016 -21.1538 -131.5042 32.36184 -23.73471 -131.158 31.22647 -21.7754 -128.2177 27.76011 -20.20041 -128.4682 28.83147 -17.71585 -125.804 31.36091 -14.8041 -125.9066 34.7425 -15.03812 -124.1294 37.55791 -12.95516 -125.7657 36.87553 -10.75447 -128.8758 40.26482 -12.5126 -130.0566 38.17763 -15.6526 -130.6338 35.65884 -13.57495 -132.862 38.52149 -11.96996 -134.9355 40.13148 -15.5236 -135.3258 36.88726 -16.92454 -136.6781 36.48589 -14.11902 -139.2401 40.20008 -14.48907 -140.2928 39.89817 -18.2434 -140.9615 36.73741 -17.35507 -142.9953 38.57492 -14.5586 -144.9465 41.39802 -16.94414 -145.888 38.73481 -19.42924 -147.1588 37.25457 -16.80905 -149.425 40.78452 -15.99437 -150.7519 41.86974 -19.72008 -151.1839 38.52835 -20.43036 -152.9446 39.13525 -17.34542 -155.0919 42.78983 -18.23504 -155.933 41.77382 -21.83426 -156.7533 38.78047 -20.78997 -158.8786 40.88082 -18.13654 -160.6245 43.58933 -20.75056 -161.564 40.72604 -22.8808 -162.9137 39.3995 -20.03382 -165.13 43.0233 -19.27984 -166.3856 44.33243 -21.31879 -169.2735 48.03168 -20.37855 -169.0451 50.07397 -22.7753 -166.7175 52.72067 -20.09239 -166.0842 49.93435 -17.81769 -164.8657 48.50728 -20.55478 -162.7085 51.93132 -20.89923 -160.898 51.80835 -17.0949 -160.2085 48.26757 -17.10994 -158.7561 49.09883 -19.8558 -156.1754 52.51228 -18.18504 -155.4959 51.03771 -14.82778 -154.6494 48.26325 -16.03589 -152.2066 50.87817 -18.21208 -150.182 53.62693 -15.54385 -150.0153 52.39052 -11.89186 -150.4268 48.72161 -12.39072 -149.0904 50.01896 -15.2673 -146.9211 52.44426 -13.20037 -144.8809 49.63166 -10.95819 -143.7328 47.47585 -13.89922 -142.372 50.6035 -15.3719 -140.7395 50.75825 -12.12863 -138.6071 46.93567 -11.99117 -138.1019 46.29431 -15.55122 -137.0266 49.55056 -15.52965 -134.9448 48.53179 -12.5268 -132.8844 45.12054 -13.88522 -131.8764 46.60902 -17.39581 -131.331 49.49512 -15.99594 -129.302 47.39233 -13.51767 -127.2198 45.1636 -16.45429 -126.2744 48.12266 -18.8953 -125.6323 50.66866 -16.78244 -123.7096 48.62441 -13.81349 -122.353 48.30587 -10.49126 -124.2108 50.69762 -8.396332 -122.1275 53.51603 -11.00358 -122.2555 53.1475 -11.10061 -126.0396 53.64732 -7.321451 -126.0155 56.75532 -7.596874 -123.9577 58.1742 -10.12858 -126.5417 57.32407 -7.779833 -129.451 59.34921 -5.015636 -127.7498 62.19091 -7.464045 -126.7692 62.61864 -8.648243 -130.3365 61.99491 -5.182831 -131.6886 64.83698 -3.596777 -129.6478 67.31525 -6.614136 -130.4196 66.6247 -6.080338 -134.1828 67.08204 -2.320759 -133.8474 70.47764 -2.969879 -131.9937 73.37309 -3.672447 -134.5666 74.36667 -7.457964 -135.0523 77.93795 -6.879267 -133.7306 76.8548 -5.319061 -130.4119 74.07906 -7.748497 -129.1835 73.84937 -11.56626 -128.2502 74.21796 -13.36349 -131.5685 71.12453 -15.48327 -130.7989 67.62991 -14.05112 -131.1474 64.99407 -13.46714 -128.4632 63.02926 -16.53456 -127.0533 59.52808 -17.07476 -125.6767 58.01797 -20.02873 -123.7432 55.69705 -22.42254 -125.5238 53.52297 -23.30689 -122.4601 49.73685 -22.21897 -122.2035 49.20921 -19.58049 -119.3501 46.07988 -18.82882 -117.2953 43.15772 -16.66121 -118.5255 43.01954 -13.19378 -117.0043 40.81136 -10.53396 -118.5979 18.55704 -34.93615 -140.854 15.76575 -37.56599 -141.0168 12.72064 -37.65503 -138.8293 12.53766 -40.55509 -136.323 8.944895 -41.66935 -135.4078 9.229191 -43.20029 -131.9452 11.83182 -40.824 -130.5852 9.367603 -38.18944 -129.1096 7.827039 -41.09468 -127.2931 10.95823 -42.47719 -125.5503 11.82025 -45.18182 -128.2265 14.14496 -46.16003 -131.2632 13.33841 -47.69232 -134.5853 15.60141 -50.49393 -133.3597 13.30242 -51.00033 -130.1516 10.30998 -51.49523 -132.3802 12.49905 -53.3391 -134.9656 13.62233 -56.22407 -132.8223 9.906506 -57.24986 -132.636 8.70245 -59.78964 -135.3349 6.140734 -58.61751 -137.9172 3.323334 -60.89506 -136.8533 3.615189 -59.54951 -133.3581 1.170471 -56.72559 -134.1663 -2.46604 -57.17013 -134.9234 -3.78302 -56.50375 -138.4823 -3.943192 -52.8111 -139.4777 -7.725649 -53.18264 -139.9635 -7.881449 -54.6622 -136.4724 -5.853888 -51.77773 -134.9232 -8.008934 -49.13362 -136.799 -11.22269 -50.67166 -135.2041 -9.694966 -51.04244 -131.7632 -8.397576 -47.51466 -131.6261 -11.59673 -45.83852 -132.8389 -13.97705 -47.89852 -130.7752 -12.06394 -47.6203 -127.5311 -10.72142 -43.97847 -127.718 -13.89741 -42.54419 -129.3839 -14.58851 -40.22427 -126.398 -11.06808 -38.70718 -126.5448 -10.56874 -38.65356 -130.3393 -13.62299 -36.36367 -131.0434 -12.60433 -33.78114 -128.3912 -12.23571 -30.19205 -129.8583 -9.738612 -29.63751 -126.9804 -6.315613 -31.26006 -126.5434 -6.390563 -34.85292 -125.2914 -2.730506 -36.2045 -125.4207 0.3381176 -36.34266 -127.7811 -0.5953407 -40.05901 -128.2402 -3.994342 -39.20956 -129.5806 -2.529601 -36.36748 -131.673 -0.1249428 -38.89678 -133.2703 -2.958585 -41.44811 -133.8695 -5.045023 -38.92798 -135.7347 -2.512947 -37.5905 -138.1366 -1.147234 -41.18697 -138.8481 -4.770896 -42.48151 -139.4111 -5.194307 -39.5117 -141.875 -1.808662 -40.38468 -143.4567 -2.917643 -43.94363 -144.057 -6.221244 -42.75385 -145.3906 -4.292003 -40.51364 -147.9396 -1.981142 -43.49049 -148.749 -4.886454 -45.87838 -149.2679 -6.672081 -43.20906 -151.521 -3.4518 -43.02106 -153.563 -3.093199 -46.8736 -153.6694 -6.806819 -47.20688 -154.7032 -6.24651 -44.55399 -157.3814 -3.19593 -46.28061 -158.8306 -5.349941 -49.38313 -158.8066 -7.974956 -47.58442 -160.9658 -5.403845 -46.46647 -163.5617 -4.204588 -50.15027 -163.8733 -5.701965 -52.88074 -166.108 -3.536015 -55.52079 -164.41 -4.752596 -56.97596 -161.0298 -1.284752 -58.61631 -160.2168 0.01037598 -55.03623 -160.3127 -2.845655 -53.82774 -158.238 -2.361868 -56.86462 -155.8352 1.411442 -56.0911 -155.6923 0.9345169 -52.30471 -155.1382 -1.326326 -53.09311 -151.9904 1.176149 -55.75338 -150.8199 4.01848 -53.12441 -151.0401 1.828228 -50.7529 -148.9036 0.9897976 -53.45222 -146.2779 4.417221 -55.26966 -146.2616 6.470865 -52.05833 -145.7201 4.462437 -48.97227 -144.7461 1.689037 -50.87767 -142.9487 4.115753 -52.8486 -140.9591 5.482624 -49.50936 -139.8849 1.887661 -48.26466 -139.386 0.9413166 -51.4259 -137.2258 4.025154 -50.64672 -134.989 2.857203 -47.16348 -134.3332 -0.6709061 -48.04113 -133.6703 0.3169632 -50.84779 -131.2143 2.742685 -48.65007 -129.3623 0.3197803 -45.62595 -128.8255 -2.74571 -47.81775 -127.7842 -0.4365063 -49.9209 -125.5579 1.333422 -46.97299 -124.0162 -2.064983 -45.31905 -123.0408 -3.442238 -48.5915 -121.8239 -0.5689697 -49.88737 -119.6353 1.595898 -46.82965 -118.9877 4.163994 -45.46383 -121.4236 7.326887 -46.32228 -119.2716 6.039698 -49.76701 -118.4336 5.532347 -50.65191 -122.1586 9.093191 -49.23201 -122.823 10.30346 -51.66933 -120.0077 8.176464 -54.63203 -121.5894 9.842751 -53.83261 -125.0139 13.28844 -54.11905 -123.3435 12.09755 -57.2912 -121.4901 10.729 -58.6688 -124.8386 14.2581 -57.82088 -126.3377 16.2864 -60.43176 -124.3404 13.75003 -63.25047 -125.0461 13.79025 -62.62407 -128.839 17.63231 -62.22294 -129.2007 17.91376 -65.50951 -127.2899 17.7192 -68.56103 -129.5474 14.14282 -70.13318 -129.5386 15.31132 -73.63066 -128.2466 17.24826 -72.18976 -125.3034 14.56065 -69.75478 -123.876 11.07823 -70.47794 -122.238 8.59623 -70.96561 -125.2616 5.865036 -68.64422 -123.8311 5.992708 -64.99982 -125.3148 5.860435 -62.5442 -122.4162 2.750883 -60.22314 -122.5274 1.190102 -57.39227 -120.3276 -2.46282 -58.01691 -119.3262 -3.098499 -56.5802 -115.9095 -4.628813 -53.1403 -116.0419 -3.577744 -49.9389 -114.2373 -5.833451 -48.54827 -111.3984 -5.254551 -45.17402 -113.0973 -5.05848 -43.26413 -116.4407 -1.690666 -41.44767 -117.2764 -1.338589 -37.72856 -116.9082 -35.26597 -22.61104 -146.7814 -36.19801 -24.94541 -144.0937 -34.79597 -23.44761 -140.9893 -37.27119 -23.69829 -137.9929 -37.76144 -20.327 -136.2009 -39.41669 -21.86928 -132.9748 -36.25703 -24.08439 -132.3249 -34.02307 -21.48193 -130.4055 -37.11213 -20.40146 -128.4283 -37.66254 -23.92492 -126.9053 -40.12482 -25.3806 -129.3537 -40.45587 -26.33084 -132.9836 -42.48504 -25.26699 -135.9583 -44.09113 -28.76406 -136.2926 -45.57491 -28.32382 -132.7812 -47.1749 -24.9345 -133.9619 -48.23716 -26.59246 -137.2412 -49.95742 -29.23917 -135.2385 -52.55915 -26.64667 -133.8256 -55.89135 -25.78422 -135.5299 -55.30482 -22.91195 -137.9585 -58.35971 -20.72903 -137.0841 -57.38332 -20.74471 -133.2983 -55.24931 -17.73504 -133.7335 -56.54285 -14.25513 -134.1861 -56.32109 -12.48686 -137.6039 -53.06697 -11.00795 -138.6212 -54.3908 -7.4181 -138.1564 -55.47084 -8.442251 -134.5242 -52.19575 -9.873133 -133.4646 -50.40384 -6.694578 -134.7349 -52.91058 -4.536541 -132.7693 -52.07745 -6.70816 -129.6898 -48.45854 -5.946451 -130.0561 -48.70039 -2.19751 -130.181 -51.12641 -1.453537 -127.5342 -49.30913 -3.540272 -124.8631 -45.66817 -3.600132 -126.1133 -45.05342 -0.3735504 -128.1382 -42.79138 1.078777 -125.3395 -40.95398 -2.305988 -125.3349 -40.7026 -2.778111 -129.186 -39.58819 0.8548355 -129.3971 -36.94302 0.199728 -126.465 -33.40326 0.8630705 -127.9224 -31.92529 -1.843728 -125.7325 -31.77752 -5.714494 -125.8329 -33.41595 -7.763932 -123.0195 -34.28217 -11.03825 -124.8437 -34.30524 -12.46528 -128.4941 -38.20554 -12.38834 -128.3801 -38.34033 -8.647198 -129.1432 -35.7231 -9.337275 -131.9202 -37.90791 -11.97393 -133.5121 -41.0021 -9.730822 -133.3607 -39.15742 -6.817764 -135.1056 -37.9487 -9.111703 -137.9391 -41.32012 -10.61564 -138.5054 -43.09755 -7.27013 -138.7498 -40.52232 -6.103108 -141.2712 -40.76241 -9.34261 -143.1893 -44.64537 -9.20389 -143.4341 -44.35553 -5.517015 -144.5764 -42.17096 -6.245178 -147.5471 -44.22306 -9.308111 -148.4958 -47.56544 -7.384808 -148.3059 -45.83253 -4.469574 -150.0596 -44.57224 -6.721968 -152.9552 -48.02008 -8.198923 -153.3087 -49.50912 -4.616943 -153.496 -46.71433 -3.607347 -155.8833 -47.53349 -6.640455 -158.0154 -51.23694 -5.922277 -157.7113 -50.63322 -2.306585 -158.8589 -48.69588 -3.609758 -161.8943 -51.42696 -6.194984 -162.9447 -54.30094 -5.23044 -165.1887 -56.43346 -8.272549 -164.3643 -58.65188 -7.789337 -161.2355 -58.77685 -11.57612 -160.4592 -55.01054 -11.8807 -160.7513 -54.40863 -8.508276 -158.9626 -56.49415 -9.417051 -155.8784 -55.48646 -13.08678 -155.9755 -51.77795 -11.99265 -155.3053 -52.77659 -10.11782 -152.167 -55.03538 -12.89645 -151.0094 -52.33036 -15.67747 -151.2166 -49.99505 -13.51979 -149.0434 -52.81852 -12.37343 -146.6905 -53.97693 -16.05134 -146.1191 -51.42207 -18.60904 -146.9721 -48.18637 -16.56315 -146.0056 -49.74938 -14.8268 -143.0512 -50.64867 -18.21442 -141.4765 -47.06025 -18.46367 -140.4653 -47.03664 -15.0922 -138.8412 -50.35977 -15.91607 -136.9205 -48.45176 -18.79965 -135.394 -45.15654 -16.79941 -135.0456 -46.81198 -13.55469 -133.6049 -49.20931 -15.67443 -131.3809 -46.04918 -17.58383 -130.1258 -43.87836 -14.48864 -129.4162 -46.81364 -12.28712 -127.9956 -47.83833 -15.38006 -125.8563 -44.22545 -15.71053 -124.7602 -44.11175 -12.12317 -123.5357 -47.63742 -12.42157 -121.8005 -46.95614 -15.63545 -119.7952 -43.28569 -16.15372 -120.1733 -42.25489 -19.2099 -122.277 -42.40211 -22.06068 -119.6042 -46.21721 -21.73669 -119.2565 -46.57193 -21.63107 -123.0671 -44.85929 -24.97056 -123.5155 -47.00224 -26.45411 -120.7093 -50.1041 -25.15895 -122.4063 -49.0378 -26.9309 -125.6014 -48.62453 -30.3075 -123.8196 -52.15072 -29.76345 -122.1943 -53.8711 -28.60487 -125.4147 -52.44115 -31.38036 -127.5775 -54.3882 -34.28126 -126.2119 -57.85174 -32.47786 -126.8552 -56.60621 -31.6843 -130.4401 -55.44033 -35.28439 -131.0523 -58.77599 -36.66048 -129.5921 -61.48988 -36.81545 -132.3897 -64.31813 -34.2308 -132.7399 -66.8557 -36.97762 -131.7157 -65.0341 -38.00826 -128.4593 -63.96587 -34.67336 -126.8797 -66.05507 -31.91413 -125.3875 -66.55334 -28.92286 -127.7437 -64.60752 -26.63449 -125.4141 -60.79045 -26.62191 -125.3324 -58.07402 -25.70219 -122.752 -57.97826 -21.83879 -122.5566 -55.07565 -19.95539 -120.9967 -55.79372 -16.26726 -119.9607 -54.6742 -13.70549 -117.2526 -58.26133 -12.21163 -116.3782 -60.27824 -13.73789 -113.4427 -62.90007 -16.41165 -114.1034 -64.95356 -15.43981 -110.9319 -65.76205 -12.28025 -108.8242 -63.21366 -12.48485 -105.9973 -64.4957 -11.32401 -102.6707 -33.05407 20.40305 -143.5241 -33.64533 24.10525 -142.4943 -31.85129 25.50431 -139.3195 -33.85003 26.65018 -136.2235 -31.38023 28.92043 -134.2533 -33.41098 29.67537 -131.0494 -34.69637 26.04809 -130.6266 -31.77332 24.78464 -128.5527 -32.08606 27.79956 -126.2054 -35.8917 27.05568 -125.7298 -37.63909 29.32544 -128.4293 -39.20213 29.12505 -131.8671 -38.72613 31.05373 -135.2574 -42.44379 32.08015 -134.8986 -41.72089 34.0723 -131.5959 -38.76771 36.28294 -132.9692 -40.29348 36.89545 -136.3215 -43.57593 37.93407 -134.6831 -41.94952 41.03929 -133.0353 -42.67127 44.65979 -134.239 -40.24108 45.62864 -137.1557 -38.83031 48.89589 -135.6153 -38.32271 47.58186 -132.0789 -34.72918 46.52067 -132.6439 -31.79145 48.89141 -133.7384 -29.77427 48.39378 -137.0461 -27.41127 45.35967 -137.6281 -24.44574 47.72123 -137.2398 -25.58387 49.30936 -134.0094 -25.92883 45.87605 -132.4302 -22.48023 44.95713 -133.8771 -20.87799 48.02991 -132.418 -22.84757 47.3782 -129.1163 -21.40144 43.83116 -129.1855 -17.93967 45.26589 -129.6158 -18.50437 47.88813 -126.7881 -19.88641 45.2807 -124.2569 -18.40437 41.94192 -125.4002 -15.09377 42.55431 -127.352 -12.91563 40.7101 -124.7958 -15.04172 37.58088 -124.7819 -14.91384 37.41938 -128.6073 -11.00559 37.68367 -128.4938 -10.86255 34.84392 -125.9054 -9.290885 31.45594 -127.0213 -11.7141 29.88991 -124.4612 -15.47466 29.40128 -124.6081 -17.5079 32.26299 -122.9208 -21.19415 31.38583 -123.7559 -22.80281 29.86209 -126.837 -24.57428 33.1321 -127.0965 -21.02177 34.36587 -127.9832 -20.60858 31.26654 -130.2788 -23.7745 32.14356 -132.165 -22.63299 35.79666 -132.1337 -19.36174 35.0004 -133.9304 -20.96365 32.99923 -136.8102 -23.64568 35.78557 -137.2379 -21.06765 38.6478 -137.4703 -18.77797 36.59038 -139.7916 -21.6413 35.62165 -142.1292 -22.78643 39.27334 -142.1269 -19.47307 40.44547 -143.7572 -19.71599 37.49054 -146.1944 -23.06255 38.83115 -147.5432 -21.82783 42.4477 -147.4515 -18.6996 41.86808 -149.582 -20.84177 39.65847 -152.0022 -23.36691 42.53674 -152.5201 -20.37771 44.90941 -152.8934 -18.77294 42.68758 -155.5442 -21.91343 42.55391 -157.5281 -22.65057 46.28646 -157.0783 -19.1636 47.23785 -158.0403 -19.67226 45.43745 -161.3329 -23.17424 47.19302 -161.8608 -23.07916 50.67604 -163.6624 -26.18211 52.05491 -162.0652 -25.77589 53.94582 -158.6373 -29.31208 52.92765 -157.7168 -28.83585 49.22898 -158.4209 -25.39336 49.14861 -156.5876 -27.08097 50.45502 -153.4355 -30.19897 48.1421 -153.7676 -28.26012 44.82687 -153.4637 -26.80713 46.14404 -150.2777 -30.20697 47.42634 -149.0678 -31.75401 44.0142 -149.5806 -29.10743 42.43298 -147.3146 -29.4136 45.2615 -144.6187 -33.32431 45.39532 -144.8878 -34.98514 41.94112 -145.9085 -32.17357 39.49847 -144.8206 -31.03925 41.97795 -142.0748 -34.37732 41.73529 -140.1814 -33.37574 38.23335 -139.299 -29.83414 39.32978 -138.2457 -31.33371 42.18724 -136.0304 -33.38655 39.51873 -134.3125 -30.5618 36.86781 -134.1296 -28.0742 39.40734 -132.6337 -30.50423 40.93873 -130.229 -31.54823 37.65202 -128.7352 -27.86927 36.50573 -128.0637 -26.98422 40.0523 -126.8848 -30.01293 40.278 -124.6741 -29.39875 36.78613 -123.1837 -25.79559 37.76127 -122.5286 -26.98362 41.05666 -120.6675 -30.35856 40.39666 -119.1949 -30.28717 36.50074 -118.8971 -31.5642 33.74695 -121.3583 -34.59499 32.73952 -119.2662 -35.50623 36.45198 -118.4435 -35.55418 37.23834 -122.2079 -37.86987 34.19556 -122.5299 -40.18491 35.57375 -119.7181 -40.09807 38.99803 -121.4593 -40.98831 37.77367 -125.0109 -44.0229 35.99395 -123.8081 -45.36375 39.22043 -122.0134 -44.398 41.35628 -124.9326 -45.98239 38.72438 -127.2392 -49.28082 39.07293 -125.3707 -49.2581 42.7563 -126.1439 -48.30947 42.0862 -129.8405 -51.0936 39.67558 -130.1787 -53.65881 41.93658 -128.4842 -55.19106 44.3856 -131.2311 -53.36069 47.71709 -132.0115 -56.69274 49.56182 -131.3853 -57.20119 48.07942 -127.8284 -53.91323 48.25655 -125.8466 -51.23334 50.73711 -124.5955 -49.73321 53.44031 -126.9617 -46.31458 52.19605 -126.3045 -44.71148 48.70665 -125.8082 -43.14776 46.60478 -122.8844 -39.642 47.47844 -121.6414 -37.16739 44.74167 -120.9471 -35.68284 44.71403 -117.4023 -34.62583 42.30891 -114.5362 -37.26283 40.30953 -112.6283 -37.37618 39.21724 -108.9178 -35.36072 36.09395 -107.9529 -38.09618 36.04565 -105.2064 -41.12952 38.33995 -104.7545 -40.83801 37.7258 -100.9449 -38.04982 39.32087 -99.14908 5.61235 36.95208 -142.0728 8.986502 38.65082 -140.9804 11.76072 38.3388 -138.3287 13.09001 41.34602 -136.4187 16.86327 40.54932 -136.1553 17.76183 41.94048 -132.6849 14.39668 41.99386 -130.8864 14.71808 38.88097 -128.6233 18.19536 40.25777 -127.7043 17.00456 43.78307 -126.756 18.64503 45.82043 -129.4758 17.90387 47.84013 -132.6124 18.98069 47.32386 -136.1455 18.53819 51.06609 -136.9831 20.85694 52.19376 -134.1805 23.53285 49.69028 -135.4681 22.81255 50.84476 -139.004 23.00724 54.55058 -138.0887 26.37976 54.24023 -136.0768 29.47576 54.88128 -138.2978 30.7932 51.96113 -140.4421 34.49098 52.50615 -139.1862 33.14689 52.04985 -135.5327 33.23775 48.25414 -136.0214 36.33259 45.90322 -136.2688 36.80714 44.14445 -139.5554 34.91639 40.873 -140.4038 38.1591 38.86982 -140.09 39.21228 40.47012 -136.7519 35.79546 39.48989 -135.2795 36.14953 36.06382 -136.9113 39.78992 35.40249 -135.468 38.14102 36.56739 -132.0812 35.55002 33.58134 -132.2043 38.64569 31.37675 -132.8997 41.40902 32.53376 -130.433 39.29008 33.54188 -127.5226 36.25092 31.09285 -127.882 37.22604 27.9068 -130.0132 36.41141 25.96585 -126.7363 32.89305 27.36211 -126.3659 31.78794 26.69108 -129.9782 33.36456 23.31154 -130.1631 31.73935 22.427 -126.723 28.66117 20.01517 -127.0582 27.01411 22.04623 -124.2249 24.59617 24.96187 -124.5582 25.68216 28.21188 -123.0475 23.6667 31.19849 -124.0583 21.35674 32.45698 -126.9604 24.31338 34.72776 -128.0192 26.50342 31.54058 -128.6522 23.54041 29.92591 -130.5676 23.08512 33.08649 -132.6661 26.91243 33.53345 -133.0805 27.54693 30.07165 -134.4621 24.73613 30.71032 -136.9822 26.07821 34.16695 -138.0294 29.57093 32.79796 -138.7068 27.98125 29.9248 -140.7323 25.8051 32.48228 -142.6815 29.06985 34.42271 -143.8048 30.39018 31.02164 -145.3199 27.47108 30.81944 -147.6243 27.709 34.59594 -148.6546 31.41404 34.04499 -149.2894 30.48046 31.05258 -151.4724 28.00847 33.13658 -153.4765 30.63204 35.96193 -153.9238 33.33326 33.58149 -154.8391 31.12402 31.95803 -157.4403 30.39766 35.40645 -158.699 34.26776 36.09282 -159.0133 34.40928 32.65819 -160.8376 31.55365 33.45379 -163.2145 32.70015 37.0648 -164.1092 34.56721 37.86525 -167.4021 34.87055 41.61395 -166.653 37.17516 43.22021 -163.9823 34.75982 46.1728 -163.5448 31.94854 43.8202 -162.5024 34.53172 41.94375 -160.3648 35.6832 45.10165 -158.4255 31.95415 46.15294 -158.2951 31.16127 42.85688 -156.5292 34.0692 43.09083 -153.886 33.09174 46.79484 -153.3874 29.46615 45.61533 -152.4938 30.63558 42.71458 -150.2955 32.8508 45.20523 -148.2209 30.21821 48.13414 -148.3373 27.00847 46.36592 -147.4737 27.25742 42.53916 -146.9876 30.23919 42.66071 -144.5442 28.97216 45.59307 -142.5366 25.70934 43.83747 -141.5352 27.9438 40.93049 -140.3358 30.30618 43.32903 -138.392 27.41151 44.79128 -136.4684 26.00001 41.21246 -135.866 29.36206 39.60821 -135.0976 30.43514 42.53964 -132.7551 27.11409 42.4713 -130.9551 27.02075 38.65956 -129.9739 30.87148 38.40429 -129.2109 30.89483 41.68944 -127.2248 27.74583 40.45497 -125.4171 29.74692 37.40755 -124.1064 33.01416 39.26899 -123.4445 31.65089 42.30886 -121.5342 28.037 41.27783 -120.7419 24.7825 41.86792 -122.6536 23.3254 44.89194 -120.8524 26.86105 46.24084 -120.4105 27.29672 46.52884 -124.1781 23.75395 47.87086 -124.5722 24.48593 50.72566 -122.3106 27.76318 51.21394 -124.1667 25.7458 51.40663 -127.3587 23.31803 54.05411 -125.8933 26.46441 55.78419 -124.4154 28.24207 56.08891 -127.7931 24.77335 56.796 -129.3338 24.35903 60.00704 -127.1358 27.8389 60.95398 -128.3526 26.96008 60.15462 -132.1194 23.64662 61.98397 -131.76 25.30408 65.16666 -130.2003 26.63778 67.9912 -132.5761 30.59106 68.13764 -133.1265 31.31405 71.40656 -131.3318 29.19797 70.45912 -128.3257 30.61143 66.94925 -127.6762 34.19419 65.94647 -126.6868 36.17701 64.7079 -129.6863 36.53967 61.44057 -127.6652 33.85293 58.70699 -127.7453 33.51038 56.21915 -124.9146 35.79522 53.20315 -124.2582 34.44115 49.59589 -123.7595 36.96381 47.82166 -121.3603 36.93721 45.40318 -118.4035 35.12906 46.83489 -115.4394 36.86466 46.98438 -111.942 35.51105 44.60779 -109.1608 33.74742 46.37387 -106.1456 36.25885 46.00846 -103.2064 34.52318 45.90821 -99.85876 36.17262 46.78209 -96.49678 -30.89926 29.34676 145.7684 -32.43756 26.22663 144.1831 -31.97437 24.24398 141.019 -34.55811 25.57747 138.5959 -36.75961 22.55841 138.0413 -37.64502 22.5059 134.3518 -35.0624 24.68158 132.6749 -32.9067 21.98345 131.1559 -36.10809 20.95118 129.2542 -37.34838 24.54152 128.5052 -39.8441 25.23017 131.3423 -39.76139 27.98334 134.0324 -41.85807 28.22883 137.2191 -43.88192 31.0773 135.8219 -44.74843 29.25406 132.509 -46.53307 26.40597 134.2966 -47.85886 28.58545 137.1207 -50.22031 29.91639 134.3044 -52.0899 26.59173 134.5425 -54.59456 26.14847 137.5249 -53.88762 23.77803 140.3969 -56.97038 21.89609 139.3723 -56.01269 21.70054 135.6125 -53.83529 18.62372 135.8763 -54.99238 15.05018 136.1122 -53.87548 13.90111 139.5905 -50.38992 12.16245 140.1901 -52.40734 8.831882 140.462 -54.11126 9.612878 137.1276 -50.75964 10.51416 135.4815 -49.17362 7.382918 137.068 -51.95121 5.226633 135.5871 -51.39431 7.10297 132.3198 -47.53794 6.274267 132.3893 -48.45144 2.535255 133.0254 -51.25085 2.676306 130.3027 -49.4374 4.608246 127.4506 -45.57373 4.6637 127.9781 -44.65623 1.689798 130.0307 -42.51714 -0.4256954 127.6168 -40.18895 2.67854 127.2421 -40.01933 3.215727 131.0568 -39.36647 -0.4711761 131.7994 -36.5542 -0.7682714 129.0735 -32.86519 -1.881605 129.9135 -31.79609 0.9546833 127.7319 -32.18191 4.692329 127.2992 -35.00498 6.291785 125.3058 -34.75727 10.13385 125.5615 -33.89485 12.1316 128.8326 -37.68097 12.96843 129.1417 -37.85071 9.344893 130.1142 -35.18599 9.637136 132.6732 -36.91409 12.61551 134.3321 -39.99663 10.48433 134.1171 -38.22992 7.41787 135.6509 -36.93871 9.427373 138.5244 -40.33521 11.18632 138.9894 -42.19632 7.872995 139.3132 -39.49081 6.84696 141.851 -39.56318 10.24518 143.7636 -43.30392 10.15543 144.1695 -42.86334 6.502859 145.4356 -40.32661 7.821524 148.0464 -42.82919 10.53185 149.2638 -45.86885 8.20991 149.2861 -43.55759 5.58058 151.0922 -42.50918 8.042787 153.7804 -46.15741 9.551179 154.1241 -47.28553 5.970885 154.5254 -44.6888 5.278801 157.2634 -45.57475 8.455877 159.202 -49.29556 7.532179 158.9012 -48.37162 4.021515 160.263 -47.47496 5.551618 163.7271 -50.64124 7.767809 163.6483 -53.67707 6.296495 165.2381 -56.20477 9.106197 164.6678 -57.91683 8.752573 161.2132 -58.01372 12.48962 160.5521 -54.28708 12.4452 161.3752 -53.8487 9.635018 158.8648 -55.36031 11.59094 155.8908 -53.40408 14.72405 157.0419 -49.90223 13.57818 156.1558 -51.17201 12.37106 152.6597 -53.3984 15.56461 152.1826 -50.2315 17.62804 152.5726 -48.20773 15.55659 150.0611 -50.89818 15.93142 147.3922 -51.65017 19.59397 148.1271 -48.01962 20.88449 148.4781 -45.27817 18.82691 146.9391 -47.94391 17.16069 144.7531 -48.87158 20.32505 142.7719 -45.35708 20.04084 141.2993 -45.69118 16.23401 140.6457 -48.93221 17.01755 138.772 -47.03942 19.5643 136.6059 -44.04939 17.32354 136.0439 -45.6644 14.08006 134.8511 -48.20527 16.09714 132.7883 -45.50697 18.2153 131.1292 -43.13031 15.45286 130.0776 -46.05973 13.01428 129.1165 -47.32782 15.84347 126.881 -43.92742 16.11773 125.209 -43.91582 12.40028 124.3973 -47.5508 12.80655 122.9362 -47.1473 16.0532 120.8978 -43.49247 17.04502 121.1831 -42.26144 19.5156 123.7592 -41.79205 22.37564 121.3407 -45.65817 22.09609 120.6603 -46.30062 22.0505 124.4421 -43.99516 25.14805 124.7521 -46.15131 27.01073 122.2881 -49.31762 25.54851 123.9806 -48.07494 27.19745 127.3433 -47.37089 30.54836 125.6045 -50.83084 30.33129 124.0816 -52.5998 29.39562 127.3675 -50.8218 32.1281 129.3362 -52.64605 34.8117 127.4158 -56.00104 33.04265 127.7007 -55.92691 32.50098 131.5114 -54.7051 36.06411 132.0139 -57.52314 37.28372 129.7124 -60.43133 37.92165 132.1282 -62.9699 35.01063 132.1031 -65.77657 36.50068 129.8755 -63.63475 38.37326 127.2892 -62.15105 35.04327 126.1102 -63.47485 31.63271 124.7535 -65.14891 29.65802 127.6348 -63.33968 26.48763 126.4523 -59.7705 25.77554 127.6148 -57.27947 25.47957 124.6959 -56.33622 21.85658 124.2474 -54.0431 19.65065 122.2114 -55.84867 17.00554 120.137 -53.41351 15.31995 117.5377 -52.29643 11.8526 118.5314 -49.5598 9.366704 117.2884 -50.70824 6.384205 115.1199 -50.43972 2.785927 116.693 -47.34954 0.4685822 116.3753 -49.63974 -2.623098 116.3926 -49.75298 -4.732637 113.3314 -33.12543 -22.21655 146.8468 -34.51347 -22.0418 143.3316 -31.65523 -23.11644 140.9693 -33.08067 -24.27101 137.6335 -30.75092 -27.22661 136.8895 -31.46435 -28.29633 133.2294 -32.37363 -24.91807 131.7527 -28.88752 -24.32365 130.2369 -29.39671 -27.72691 128.5644 -32.65775 -26.41026 127.2135 -35.09739 -28.77712 129.0512 -37.5565 -27.96054 131.7424 -37.93972 -29.33094 135.3221 -41.67459 -29.72329 134.6639 -40.8325 -31.86494 131.602 -38.58279 -34.43622 133.2847 -40.23873 -34.46154 136.7686 -43.47498 -35.60743 135.2006 -41.84301 -38.86359 133.9347 -41.67622 -42.15443 136.0192 -38.57848 -42.49007 138.121 -38.01313 -46.1961 137.0353 -38.02561 -45.37709 133.3885 -34.46597 -44.37268 134.3303 -31.96825 -46.83669 135.9265 -31.26249 -46.88877 139.5628 -28.65965 -44.30192 141.0096 -26.06548 -47.06171 141.8394 -26.42899 -48.42731 138.2226 -25.90137 -44.895 136.7509 -22.82944 -44.4713 138.9594 -21.49984 -47.9762 138.0879 -21.91916 -47.05362 134.4111 -20.09649 -43.70359 135.0734 -17.19317 -45.39905 136.9482 -16.7974 -47.7343 133.9638 -17.59622 -46.34708 130.5334 -16.95675 -42.76099 131.2357 -13.98593 -42.82332 133.6222 -11.12464 -41.86198 131.3201 -12.96186 -38.73386 130.1141 -14.02548 -37.76623 133.6105 -10.38013 -37.99036 134.7777 -9.067492 -36.17865 131.6757 -8.236391 -32.36253 131.7525 -9.135592 -32.32446 128.0236 -12.35367 -30.50008 127.1423 -15.2327 -32.3549 125.4874 -18.57679 -30.88694 126.7616 -20.28737 -29.05491 129.7292 -22.05904 -32.45794 130.2576 -18.77677 -33.84164 131.9732 -18.74377 -30.93446 134.4063 -22.29018 -31.43823 135.4611 -21.35149 -35.12996 135.8093 -18.29157 -34.54265 138.0301 -20.31317 -32.02156 140.2109 -23.18793 -34.67502 140.6953 -20.64371 -37.31231 141.812 -19.27277 -34.82354 144.3031 -22.66821 -34.01837 145.8022 -23.44632 -37.76726 146.1237 -20.20783 -38.32199 147.9925 -20.93361 -35.52567 150.3544 -24.7368 -36.18616 150.7464 -24.35658 -39.96018 151.075 -21.54096 -38.95672 153.6118 -23.95589 -36.63372 155.5211 -26.75127 -39.23993 155.6859 -24.42337 -42.0312 156.8826 -22.87602 -39.64574 159.3256 -26.47466 -38.72765 160.5331 -27.04638 -42.65868 160.7412 -24.01348 -43.18603 162.8424 -25.25498 -40.35735 165.0542 -28.91121 -41.90702 165.1197 -30.16404 -44.12717 167.8906 -33.58261 -45.14262 166.5461 -33.59025 -48.2663 164.1827 -36.43804 -47.04366 161.9783 -35.01223 -43.58612 161.6323 -31.38134 -44.83225 161.0463 -32.34303 -46.76924 157.8275 -34.82278 -43.95621 156.9397 -32.09058 -41.29631 156.4601 -29.87818 -43.46039 154.132 -33.10456 -44.54656 152.3994 -34.50601 -41.04114 152.247 -31.28084 -40.02946 150.283 -31.42742 -43.26652 148.1941 -35.23534 -42.81779 147.5175 -36.79072 -39.29616 147.6478 -33.63288 -37.15117 147.1101 -32.08897 -39.72116 144.5547 -35.1123 -39.34395 142.1299 -33.31839 -35.94678 141.2034 -30.02646 -37.88393 140.6972 -31.68401 -40.52498 138.364 -33.02095 -37.61956 136.2615 -29.77928 -35.64653 136.1709 -27.08533 -38.30258 135.4041 -29.31475 -39.99937 132.8379 -30.09848 -36.64757 131.029 -26.31712 -35.81639 130.7337 -25.39898 -39.55354 129.8145 -28.23362 -39.5104 127.2121 -26.86449 -36.23325 125.7423 -23.41459 -37.83163 125.2225 -25.23946 -40.72681 123.541 -27.84501 -39.14654 121.2684 -26.91792 -35.4258 121.2404 -28.61884 -32.92901 123.7054 -31.23663 -31.69398 121.0759 -32.45214 -35.30762 120.4019 -33.12977 -35.89861 124.2998 -35.64965 -33.10843 124.3913 -37.71361 -34.53663 121.5761 -37.44832 -37.98452 122.9516 -38.79678 -36.75934 126.3153 -41.99183 -35.20594 124.8945 -42.34333 -38.32901 122.6055 -42.35594 -40.73376 125.52 -44.5154 -37.9068 127.0504 -47.41924 -38.6311 124.4655 -47.46463 -42.35799 125.3859 -47.27382 -41.65424 129.0525 -50.18151 -39.08801 129.0385 -52.30851 -41.53993 126.9835 -54.20789 -43.95682 129.3519 -52.57603 -47.58466 129.9559 -55.22189 -49.52419 128.0088 -55.72994 -46.81069 125.3279 -52.11134 -46.81782 123.8363 -50.14207 -49.63996 122.1962 -48.36171 -52.30613 124.3982 -44.77728 -51.57648 123.1098 -42.63655 -48.53422 124.2586 -41.36134 -45.57426 121.9733 -37.55428 -45.83851 122.7626 -34.82984 -43.87002 120.8337 -32.39487 -46.43285 119.2793 -28.67735 -45.51683 119.4409 -27.10427 -43.69346 116.3891 -24.47354 -44.95225 113.8677 -20.70443 -44.38465 114.992 -21.5242 -44.03139 118.7215 -19.08869 -46.7258 119.9903 -15.51628 -45.70068 118.8301 -13.15735 -48.6446 118.2524 9.412354 -36.06288 148.5165 12.28385 -37.82814 146.6595 13.97102 -37.71119 143.312 15.28443 -40.58716 141.0091 18.85208 -39.7994 139.9062 19.13496 -40.50162 136.1241 15.42922 -40.81366 134.9867 15.5546 -37.3006 133.2703 18.29835 -38.67446 130.9906 16.47987 -42.07655 130.6936 18.23229 -44.60217 133.1075 16.96268 -46.49053 136.1801 18.44073 -47.55343 139.6081 17.39465 -51.07707 139.1175 19.74425 -51.22074 136.0086 22.8221 -49.97266 137.8231 22.18665 -52.17449 140.9172 23.04634 -55.25653 138.8597 26.65119 -53.98029 138.3625 29.92799 -54.64545 140.3193 30.87623 -52.13668 143.0754 34.56465 -51.98495 141.8477 33.32952 -51.33909 138.2828 33.07025 -47.64118 139.0166 36.01495 -45.30917 138.9801 37.67875 -43.95621 142.2569 36.34417 -40.73895 143.808 39.54238 -38.73832 143.2418 39.85329 -40.12378 139.6182 36.49767 -38.73788 138.3224 36.92285 -35.2834 140.0026 40.38832 -34.97633 138.4841 39.13051 -36.30219 135.0611 36.40383 -33.51845 135.0095 39.27008 -31.11103 136.0851 41.63736 -32.41881 133.2258 39.2249 -32.41082 130.1884 35.98177 -30.62219 131.0386 36.7756 -27.57645 133.4287 36.35858 -25.15332 130.5158 32.93483 -26.87355 129.9615 31.74863 -26.78202 133.6553 32.76379 -23.18646 134.0428 31.21955 -22.08489 130.7068 29.02113 -18.88103 131.3424 26.09016 -20.37334 129.3522 23.7607 -23.4648 128.8822 25.1113 -26.43272 127.0172 23.85816 -29.68401 128.2005 21.80114 -30.69003 131.2406 24.71279 -33.25211 131.6591 27.10851 -30.37823 132.5666 24.46266 -28.94259 134.957 24.16896 -32.21408 136.7566 27.92939 -32.97248 136.8315 28.45657 -29.45513 138.2446 25.90581 -29.86454 141.0869 27.37393 -33.27509 141.8553 30.87304 -31.61157 142.4424 29.49936 -28.65821 144.4405 27.65581 -31.31081 146.606 30.67433 -33.46088 146.9269 32.70926 -30.43456 148.2727 30.10152 -29.34807 150.8235 29.69716 -32.95799 151.9251 33.61024 -33.20372 152.1844 33.65465 -29.71291 153.9859 31.19002 -31.18428 156.5641 33.22425 -34.44673 156.871 36.5526 -32.68928 157.7827 34.47523 -30.52826 160.2038 33.05442 -33.68165 161.8517 36.50337 -35.44519 161.9958 37.98595 -32.37413 163.5465 35.22757 -31.98487 166.1232 35.57628 -35.64291 167.0822 38.19116 -36.41913 169.7512 38.63497 -40.11089 169.1163 40.94969 -41.02539 166.1284 38.97576 -44.2061 165.3459 35.85574 -42.16047 165.049 37.69454 -39.57077 162.8887 38.92684 -42.18912 160.4407 35.48814 -44.0089 160.5269 33.67906 -40.88379 159.3535 36.14276 -40.62994 156.3635 35.59606 -44.34093 155.7336 31.75088 -43.83354 155.7181 32.21367 -40.76061 153.4432 34.35677 -42.63435 150.9553 32.46916 -45.94032 151.0451 28.75748 -45.69755 151.8336 28.13992 -42.12514 150.4731 31.15015 -42.73907 148.1913 29.58848 -45.30869 145.6301 26.50524 -42.99475 145.191 28.80924 -40.17519 143.9501 30.88069 -42.65814 141.9202 27.86369 -43.70599 139.714 26.48955 -40.15155 139.2738 29.83815 -38.6505 138.409 30.61032 -41.67515 136.1809 27.3019 -41.54913 134.2772 27.7248 -37.83146 133.4165 31.50626 -37.69352 132.7435 31.1338 -40.78751 130.4132 27.89484 -39.54548 128.6208 29.74171 -36.21466 127.6941 32.69546 -38.43864 126.4794 31.068 -41.56888 124.5519 27.53507 -40.188 124.2388 24.4659 -41.07006 126.3416 23.26152 -43.86181 123.9403 26.76009 -45.47402 123.9744 26.8602 -45.51117 127.6921 23.32866 -47.00964 127.588 24.56696 -49.82547 125.2272 27.58904 -50.48182 127.4269 25.16216 -50.9208 130.3979 23.24831 -53.69752 128.2163 26.6223 -55.27039 127.1735 27.94404 -55.45098 130.8066 24.41023 -56.34378 131.9532 24.08968 -59.31165 129.5921 27.5459 -60.46974 130.8502 27.11627 -60.04708 134.6232 23.72973 -61.91843 134.7153 25.35646 -64.89798 132.6935 26.96349 -67.4176 135.0061 30.82702 -67.02976 135.5491 31.50452 -70.48493 133.9551 29.39177 -69.61362 130.8872 30.68013 -66.12936 129.8809 34.0638 -65.15735 128.3269 36.45894 -64.94556 131.2299 36.91097 -61.05156 130.643 34.47525 -58.13667 130.9927 33.56872 -55.89483 127.9601 35.73105 -53.08768 126.8219 35.11754 -49.33127 126.0595 37.66437 -46.97843 124.295 37.158 -43.68545 122.4773 35.51403 -43.77471 119.1144 36.06536 -41.6829 115.8846 33.08826 -40.21677 114.1767 32.90632 -42.05217 110.6961 31.83029 -39.99717 107.6137 28.21354 -40.73548 106.5595 26.41906 -39.88618 103.2897 37.66518 -4.486674 145.1446 40.85924 -2.595396 144.281 40.6224 1.159113 143.0999 43.87401 2.784718 141.7454 43.90917 6.483332 140.6699 45.14398 6.277683 136.9476 44.72563 2.553589 136.1089 41.50178 2.91831 134.1318 43.63391 5.171488 131.7536 46.27212 2.432856 131.4583 48.88891 4.031349 133.7284 50.08752 2.745937 137.1605 51.15877 4.461845 140.4335 54.70224 3.075047 139.5898 54.66791 4.498487 136.0119 54.19062 8.222052 137.1359 56.43032 7.702841 140.0872 59.56029 6.701342 137.9954 59.68282 10.35752 136.9667 61.39247 12.94217 139.2858 59.28963 14.25396 142.3023 59.66734 17.93539 141.3163 59.08316 17.36764 137.5353 55.45364 18.39101 137.8431 54.59505 22.03084 138.6997 53.21146 22.93901 142.2199 49.40715 22.46568 142.956 49.00806 26.33949 142.5616 50.48692 26.40015 139.0816 48.06588 23.53699 138.1221 45.0511 25.29802 139.7244 46.33345 28.35054 137.6716 46.68649 26.13036 134.529 43.26186 24.63826 134.9042 41.52911 28.05575 135.4551 43.19664 29.82738 132.4648 42.74458 27.14784 129.8285 39.97197 24.72918 130.5696 37.38926 26.79761 132.5609 34.6163 27.18556 129.8446 34.36837 23.3966 129.4563 34.37469 22.93808 133.2846 31.74586 25.61354 134.1203 29.4609 24.50426 131.233 26.61919 21.9194 131.4233 27.62814 19.62976 128.4004 30.30539 16.91022 128.8436 33.69709 17.53563 127.1112 35.8447 14.53614 128.0136 36.37675 12.17418 131.003 39.59785 14.14129 131.7437 37.30852 17.27563 132.367 35.23291 15.15826 134.6699 38.30718 13.77961 136.4737 39.98958 17.25805 136.7102 36.81105 18.55605 138.2961 37.01021 15.97747 140.9296 40.77337 16.41903 141.9176 40.18463 20.24704 142.5579 37.12216 19.38549 144.7261 39.05344 16.39929 146.4477 42.06006 18.73487 147.2561 39.54787 21.13096 148.928 38.03892 18.51982 151.1548 41.44866 17.7599 152.727 42.521 21.47622 152.6585 39.23516 22.38368 154.4542 39.70421 19.62662 157.1559 43.408 20.66086 157.5835 42.22408 24.29134 157.9558 39.21733 23.25439 160.2604 41.56464 21.21024 162.5442 44.04591 24.19427 162.4104 41.34298 26.63947 163.52 40.22854 24.52031 166.5483 43.90943 24.12423 167.4518 45.33325 26.73178 169.8818 49.0266 26.03957 168.9249 49.93081 27.97011 165.7307 52.83521 25.67069 164.6312 50.63297 22.66666 164.8159 48.21146 24.42798 162.3503 51.07736 24.8766 159.8504 52.21307 21.19299 160.229 48.78298 19.6806 159.3051 48.55318 21.90161 156.2188 52.02946 20.74357 155.219 50.8857 17.12016 155.0161 48.17001 18.20717 152.5915 50.76617 20.05039 150.5423 53.48198 17.27371 150.5804 52.63331 13.67727 151.5304 49.3559 13.50959 149.5642 50.2159 16.65934 147.5303 52.74775 14.86568 145.4366 49.96412 12.27365 144.6932 47.63823 15.32973 143.8471 50.39709 16.91528 141.6256 50.82697 13.73566 139.6987 47.1047 13.24474 139.2806 46.41496 17.01607 138.202 49.33097 16.92963 135.719 48.1995 13.53743 134.4018 44.60405 14.59777 133.4138 45.79523 17.97109 132.0361 48.71213 16.30051 130.0223 46.16536 13.50403 128.8726 43.66299 16.22741 127.8903 46.56062 18.14733 125.9803 48.03741 15.29889 123.6973 45.48419 12.40956 124.2231 45.97178 9.623007 126.7323 47.42779 6.876263 124.3254 50.12569 9.448341 123.242 50.61419 10.42892 126.9168 51.44965 6.852201 127.8744 53.82536 6.2696 125.088 55.76488 9.522787 126.028 55.46837 8.463358 129.8684 57.06443 4.999508 129.1751 59.65552 6.816616 127.0761 60.70771 9.409544 129.7515 60.25529 6.744085 132.4387 62.87382 4.357887 130.9716 65.28503 7.250359 130.2174 65.06493 8.737597 133.7832 65.63332 5.20561 135.2172 68.67619 4.746576 132.944 72.00312 5.766516 134.6324 73.03695 9.183573 133.6351 76.29876 8.449421 131.8684 74.84221 5.7962 129.412 71.72394 7.69211 128.0787 71.22682 10.25044 125.2588 71.7645 13.79765 126.6269 68.85648 15.89063 127.7121 65.47823 14.65739 129.0538 62.91705 13.94424 126.4284 59.90829 16.02083 127.6869 56.92717 17.11035 125.5772 56.23298 20.77638 124.9245 52.79634 22.28866 123.8995 51.79361 21.83821 120.2182 52.16757 24.52779 117.4887 48.9303 26.63139 116.9856 47.5939 26.20005 120.5089 45.05483 28.94068 121.8484 42.38064 29.30206 124.5558 39.48859 27.11533 123.5851 17.40049 34.49918 144.424 14.90914 37.40092 144.9733 12.6461 38.35043 142.0497 12.75701 41.5317 140.0391 9.057456 42.14024 138.9929 9.635956 44.04328 135.789 12.7012 42.0948 134.5096 10.41276 40.17932 132.2316 8.404751 43.23837 131.0209 11.47196 45.37518 130.1257 11.97998 47.80693 133.0152 13.51935 48.10709 136.5254 12.09521 49.22178 139.8546 14.61089 51.981 140.0834 13.7371 53.39177 136.6453 10.00004 53.50321 137.3761 10.49514 54.90524 140.9405 12.7224 57.6476 139.3451 9.621914 58.99954 137.6781 7.523193 61.74085 139.5009 5.014467 60.57735 142.1855 2.218094 62.71764 140.468 3.265608 61.52078 137.0416 1.235397 58.27328 137.6973 -2.637672 58.54695 137.3679 -4.874865 57.85324 140.4258 -5.421917 54.263 141.2907 -9.189196 54.88281 140.6557 -8.315735 56.35175 137.1833 -6.29904 53.13429 136.4495 -8.991423 50.67931 137.8527 -11.54288 52.34425 135.5366 -8.965549 51.93312 132.6348 -9.090509 48.21157 133.2831 -12.85653 48.2548 133.6798 -13.79445 50.26589 130.5948 -11.0203 49.12159 128.0378 -9.925425 45.60243 129.4167 -12.82514 43.8974 131.1781 -13.88694 41.65079 128.3766 -10.4045 40.23458 128.0379 -9.982929 40.1111 131.8112 -13.28456 38.18298 132.0888 -12.49739 35.97367 129.0231 -12.11358 32.29465 130.2509 -8.804135 32.27002 128.2648 -5.46185 33.974 127.8724 -4.830073 37.55621 126.5937 -1.256818 38.57257 127.363 1.432459 38.83537 130.088 0.2473392 42.38506 130.9311 -3.343634 41.01606 131.2775 -2.06724 38.20579 133.6543 0.0391674 40.75174 135.5787 -2.86558 43.21855 135.5496 -5.082477 40.57288 137.1151 -2.552682 39.8568 139.8441 -1.981552 43.57284 140.6675 -5.686871 44.32147 141.191 -5.952918 41.28349 143.4887 -2.891399 42.3601 145.3291 -4.484753 45.96598 145.7084 -7.876993 44.43026 146.7677 -6.243275 42.01417 149.3017 -3.953955 44.80024 150.6451 -6.883665 47.1693 150.875 -8.765064 44.36379 152.7641 -5.856649 44.05127 155.2512 -5.955761 47.84518 155.7334 -9.71731 47.78934 156.1073 -9.555273 44.8985 158.6933 -6.87995 46.72493 160.7389 -9.329494 49.7517 161.0404 -12.08954 47.43058 162.5807 -9.353071 45.92092 164.8021 -7.75317 49.03756 166.2599 -9.797874 51.60282 168.233 -7.569653 54.57 168.6584 -8.921635 57.2958 166.5147 -5.375118 58.59628 165.651 -4.345182 55.11506 164.4547 -7.545687 54.89608 162.3803 -6.131916 57.84478 160.3625 -2.509083 56.56667 160.1416 -3.13785 53.16435 158.459 -4.928713 54.86712 155.6025 -2.214233 57.53475 155.1824 0.4508018 54.80572 154.8408 -1.442019 52.71375 152.3976 -2.386999 55.83961 150.3521 1.060377 57.66745 150.1502 3.648054 54.90073 150.4324 2.318871 51.52355 149.5798 -0.3128338 52.85591 147.0111 2.322001 54.71638 144.9249 3.742428 51.37926 144.0382 0.2326431 50.17103 142.8177 -0.2114048 53.33287 140.825 3.274437 52.68801 139.3317 2.549244 49.07404 138.6606 -1.030884 49.21986 137.237 -0.01013374 52.05681 134.8993 3.004019 50.14743 133.5484 0.8984375 47.02683 132.3673 -1.945618 49.37829 131.3757 0.1706505 51.89905 129.4019 2.125551 48.91953 127.6881 -1.284721 47.64214 126.7342 -2.620207 51.10459 125.6972 0.107338 52.58472 123.5494 1.978632 49.41142 122.9412 5.042257 48.40194 125.0847 7.669525 49.22929 122.5576 6.497404 52.82481 122.104 6.075756 53.12631 125.8919 9.751799 52.1022 126.2214 10.61942 54.94407 123.7507 8.532679 57.24226 126.004 10.39205 56.01713 129.1312 13.8404 56.5647 127.5723 12.8089 59.95078 126.4185 11.13105 61.19253 129.5875 14.11701 59.7213 131.5715 16.47795 62.21009 129.912 14.10746 65.27888 130.2195 13.97497 64.53207 134.0968 17.86913 64.00814 133.8867 18.47044 67.33972 131.942 18.97462 70.41354 134.2168 15.5927 72.37141 134.4408 17.09954 75.51433 132.7478 18.46525 73.44577 129.7395 15.31876 71.47752 128.5445 12.00272 72.57684 126.839 9.195814 73.59309 129.241 7.242826 70.27868 129.0335 8.549978 66.81995 127.9246 7.79327 65.07794 124.5983 4.130613 63.79009 124.2248 2.990252 60.18384 123.5528 0.5077705 59.33234 120.846 0.2868919 56.41709 118.4648 -1.641396 55.55163 115.2689 -4.083586 52.56352 114.7302 -2.662828 49.07237 114.5567 -2.139727 47.1044 111.3631 -1.634983 43.6191 109.9277 2.063071 42.31655 110.1288 4.372613 42.5106 107.1138 -115.715 21.35802 94.1279 -112.5775 20.16628 95.96871 -109.2966 21.9965 94.87682 -105.8572 20.42877 95.62746 -104.4117 23.55041 97.30929 -100.7286 23.05259 96.84155 -100.5565 20.46323 93.94092 -99.85386 22.74139 90.91177 -96.703 23.94821 92.91145 -95.7205 20.31851 93.75957 -96.8672 19.64462 97.35159 -99.48206 17.46873 99.19537 -101.7202 18.3903 102.1365 -100.4081 15.0027 103.5842 -96.77029 16.06062 104.0978 -97.6817 19.49518 105.7184 -100.4526 17.94065 107.8225 -97.97672 15.40569 109.2604 -95.2675 18.03723 109.8256 -95.39311 20.14764 113.1559 -97.18678 23.45654 113.5661 -94.60616 25.33874 115.6721 -91.92315 24.91165 112.9113 -93.69455 27.40071 110.6396 -93.00717 31.10079 111.5684 -95.96646 33.54904 112.2142 -98.09058 35.20457 109.6035 -96.8608 38.61173 110.7818 -93.21888 37.59457 110.5034 -93.95373 36.26158 106.9321 -95.79034 39.56031 106.2081 -92.8858 41.69629 107.4933 -90.70396 39.46528 105.3205 -92.78643 40.09698 102.0567 -93.08968 43.92463 102.9943 -89.28146 44.354 103.6492 -87.72971 42.14493 100.9117 -90.25956 41.23929 98.05689 -91.96105 44.71297 97.89302 -91.05858 45.93591 94.3405 -91.99371 42.34503 93.015 -95.23832 42.36299 95.10233 -96.06642 45.77922 93.97572 -95.36261 44.88645 90.34335 -97.93963 45.53249 87.522 -96.26562 42.64341 85.49484 -96.84673 38.82384 85.45066 -93.4225 37.28246 86.69934 -94.07281 33.71752 88.07138 -97.10231 31.85181 89.34764 -95.50295 31.60929 92.89019 -95.80895 35.50714 92.84167 -99.4512 35.26018 91.72788 -100.05 32.60781 94.45857 -98.16248 34.58195 97.1519 -99.99188 37.82688 96.36746 -103.4268 36.05782 96.03954 -102.7102 34.59373 99.43816 -101.9219 38.00009 101.1012 -105.1175 39.36991 99.51633 -106.9855 36.39642 101.047 -105.441 37.23285 104.5288 -106.2012 40.98613 104.4305 -109.8787 40.0583 103.851 -109.9939 37.48373 106.6568 -108.418 39.9261 109.0987 -110.5465 42.92298 107.7904 -113.708 40.83353 108.5679 -112.3973 39.75832 111.9583 -111.3622 43.3468 112.9427 -114.8708 44.53595 111.8682 -116.7222 41.65521 113.7719 -114.6068 42.37526 116.9237 -115.2008 46.12045 116.9735 -118.9982 45.35687 116.7017 -118.8739 42.88199 119.5876 -118.3769 43.95993 123.2094 -118.4154 40.57619 124.9758 -114.8729 39.13261 125.947 -115.8394 35.57503 124.8079 -116.7152 36.52245 121.2976 -115.0456 39.97717 120.833 -111.3672 38.87539 121.1636 -111.9447 35.38604 119.5947 -112.7143 36.46783 116.0895 -109.1565 37.88864 115.5612 -107.5896 34.98571 117.5778 -109.2942 32.34196 115.3591 -107.9422 34.06519 112.1214 -104.3258 33.89944 113.6877 -104.9701 30.37371 114.8706 -107.176 27.76526 113.053 -107.2891 29.13426 109.5152 -103.9299 30.9595 110.3763 -101.9408 27.84083 110.3108 -102.7324 27.23385 106.6527 -101.5474 30.67912 105.7102 -98.16944 30.60484 107.4244 -97.5107 27.26543 105.6112 -98.78625 28.75929 102.2571 -96.8036 31.98299 102.5397 -93.44598 30.33937 103.7626 -93.80972 27.80625 101.0403 -93.90265 30.4598 98.2915 -90.94937 32.54887 99.75232 -88.87083 29.24397 100.0336 -89.78539 28.34284 96.3689 -89.00355 31.82266 95.15562 -85.64702 31.86462 96.97823 -84.35162 28.2 96.27234 -86.86526 26.62138 93.87218 -89.56914 24.06654 94.94746 -87.29364 20.88421 94.78011 -84.94128 22.35085 97.50754 -87.99181 23.10307 99.67339 -89.74722 19.75425 99.08643 -86.29784 18.07255 99.75152 -86.00515 19.97213 103.1073 -89.59045 19.07342 104.0624 -89.31207 15.30858 103.43 -85.8732 15.35307 105.2197 -87.13509 17.40598 108.0913 -89.95393 14.85304 108.6451 -87.38889 12.02393 108.9424 -85.75544 13.86413 111.8187 -89.18049 14.75913 113.4148 -90.43062 11.21229 113.5645 -87.13735 10.33464 115.34 -88.07066 10.65676 119.0133 -87.00459 13.7741 120.9938 -84.60487 11.7762 123.0978 -83.01695 9.977478 120.0826 -82.09238 13.05041 117.9792 -79.90553 16.10334 118.694 -82.05399 18.80184 120.5111 -81.64162 21.90887 118.1982 -82.81313 21.69615 114.4951 -80.7001 21.88132 111.2414 -80.93169 24.5117 108.5828 -80.04758 24.63376 104.7342 -76.33197 24.77149 103.8593 -76.8522 27.18446 100.9811 -77.51975 30.90364 101.6371 -80.5394 32.90209 100.0774 -80.38505 33.88594 96.49582 -81.41557 37.56489 96.37307 -82.24854 39.67019 93.16518 -79.35462 41.69281 91.46574 -79.27727 45.39951 92.30443 -107.1186 64.08731 88.74383 -105.0563 67.34898 88.51666 -101.9884 68.11335 86.35647 -98.55125 69.21866 87.48479 -97.98514 72.36768 85.22601 -94.64281 72.45649 83.26687 -93.46819 69.05293 84.53065 -93.6902 67.2127 81.12691 -90.96255 69.4212 79.62372 -88.70927 69.11726 82.65531 -89.68398 72.27723 84.51462 -91.20462 73.49635 87.70293 -93.19936 76.7326 88.41486 -90.21297 77.74808 90.53278 -87.65845 77.49963 87.79365 -89.53003 79.99129 85.48388 -90.66942 81.98491 88.58782 -86.96095 82.86844 88.97408 -87.28734 85.22945 85.97161 -88.66621 88.86111 86.52082 -91.9955 90.10778 85.06664 -90.31592 92.52541 82.82111 -87.77927 89.93039 81.77977 -90.10686 88.80138 79.11379 -91.30703 90.45125 75.88804 -95.08581 91.45005 75.9146 -97.88177 88.89045 75.14202 -98.47788 90.36845 71.71597 -94.71977 90.04187 70.91547 -94.55205 86.39955 71.89912 -97.77759 85.69118 69.83021 -96.22954 87.74123 66.97174 -93.16433 85.64658 67.29231 -95.18921 82.39246 66.83109 -96.92378 83.84883 63.68817 -93.41211 85.0311 62.49957 -91.43777 81.62772 63.27534 -93.70724 78.51176 63.79684 -97.24535 79.43225 62.27713 -97.45688 76.47162 59.75496 -96.55784 73.71085 62.27813 -99.40793 75.14307 64.50687 -101.7804 75.56599 61.55181 -101.1051 72.18971 59.79277 -103.341 69.07971 60.53247 -100.0205 67.21442 60.57432 -98.16739 66.77873 63.93994 -94.73614 68.53146 64.3707 -93.31097 68.13537 67.878 -94.41949 68.39005 71.56501 -93.24758 72.03313 71.98671 -95.36799 72.9733 68.85741 -98.44905 71.19765 70.56939 -97.76136 73.20613 73.77047 -97.9212 76.44421 71.80743 -101.0045 75.32787 70.06238 -103.2067 74.35596 73.05129 -101.9788 77.41209 74.97141 -102.4757 79.96175 71.99733 -105.988 78.28489 71.93565 -106.5691 78.37143 75.61727 -105.7264 82.13344 75.42366 -108.5779 82.85994 72.98434 -111.2243 81.36765 75.36124 -109.5378 83.12576 78.25797 -109.5607 86.57328 76.41257 -113.1312 85.73006 75.29252 -114.1315 84.9806 78.90291 -112.4478 88.0172 80.51045 -113.7803 90.29371 77.72527 -117.3767 88.90182 78.35339 -116.8478 89.35355 82.21758 -115.4145 92.79784 81.4048 -118.351 93.88061 79.23567 -120.9892 92.80129 81.84458 -119.3724 94.75598 84.68725 -120.9568 98.257 85.4016 -118.308 99.47519 87.81407 -115.2448 100.6899 85.63825 -112.7677 100.2717 88.45589 -113.9173 96.63299 88.89191 -113.7706 96.00157 85.1788 -110.2726 97.2002 85.23032 -109.4163 95.07765 88.27134 -110.3214 92.08807 86.04597 -108.1993 93.4202 83.14491 -105.2798 93.90127 85.58535 -105.6777 90.35419 87.26271 -105.5175 88.78185 83.72594 -102.3317 90.69926 82.82097 -100.504 90.40458 86.11922 -101.2482 86.68771 86.83505 -102.7332 84.79945 83.79829 -100.8449 86.66727 81.01974 -97.71468 86.75779 83.12042 -97.79281 82.88659 83.33981 -98.411 82.72374 79.54422 -95.23392 84.80728 79.1431 -93.31977 82.16814 81.25352 -94.7803 79.31563 79.12729 -94.4391 80.66962 75.5469 -90.96274 82.13475 76.29485 -90.02383 78.63171 77.65903 -91.38589 76.64984 74.64394 -90.00224 79.22498 72.08976 -86.52954 79.51733 73.79247 -86.54105 75.67722 74.08183 -87.13823 75.2113 70.27861 -84.63875 78.06693 69.64732 -81.63943 77.02267 71.56407 -82.43888 73.43732 72.77666 -84.67693 72.69592 75.77599 -81.75825 71.18126 77.37524 -79.69046 74.33327 77.03247 -82.57169 76.40107 78.40865 -83.23219 74.15163 81.57515 -79.56336 74.7198 82.45656 -79.86069 78.47815 81.42753 -82.71719 79.02391 83.9631 -80.79662 77.10894 86.65622 -77.82236 79.3687 85.93063 -80.06502 82.42238 86.03632 -81.67811 81.28772 89.30079 -78.59788 81.29114 91.58432 -77.60181 84.68091 90.13637 -81.02457 86.32356 90.93285 -81.25101 84.86752 94.40649 -77.74947 86.11842 95.22582 -77.93874 89.57462 96.95214 -77.13895 92.19157 94.08396 -74.08434 93.25938 96.12536 -72.39869 89.70799 95.85571 -73.04117 88.91396 92.20838 -71.96418 90.08539 88.68462 -73.2907 93.56958 87.56456 -74.71991 92.01685 84.48117 -77.38829 89.258 84.20186 -76.47595 86.20486 82.10995 -77.87408 86.57768 78.5153 -78.33131 83.6991 75.96106 -77.13638 83.82533 72.30923 -75.46004 81.48321 69.5676 -71.75854 81.21758 69.29646 -69.49061 82.44151 66.44443 -69.35174 79.99025 63.41426 -66.07128 78.17693 63.5194 -64.14678 77.54179 60.27054 -60.58124 76.14995 60.22643 -57.27322 77.55176 58.84376 -122.0501 74.45279 49.61393 -121.3088 76.00812 46.2107 -121.5735 73.67366 43.23523 -120.8261 74.43606 39.66156 -120.9598 72.29101 36.65621 -117.8942 72.85605 34.49395 -115.4413 73.03352 37.42345 -114.4333 69.45034 37.16763 -113.7244 69.76791 33.38235 -111.4756 72.87486 33.64907 -113.7371 76.03909 33.31377 -115.802 78.80325 35.00742 -119.4799 79.40583 34.12028 -118.3035 83.00455 33.47502 -115.9536 82.02654 30.58007 -118.8604 80.46722 28.55926 -121.3066 83.1736 29.60057 -119.2911 86.04697 28.09597 -120.2243 84.81684 24.61165 -123.6462 86.08638 22.85345 -126.7068 83.98572 23.9709 -128.1474 83.25738 20.46674 -124.9621 81.49409 19.36533 -126.0913 78.37511 21.27349 -128.7813 76.17527 19.51034 -132.0099 75.29807 21.35623 -132.2484 72.71513 24.05467 -134.6722 70.6946 22.01611 -132.2382 71.01154 19.06683 -129.3579 69.81964 21.19498 -131.3707 66.78206 22.48758 -132.1571 66.03822 18.80151 -128.4184 66.22765 17.97541 -127.478 63.98987 21.06058 -130.1895 61.62408 19.78058 -129.0202 61.75607 16.11362 -125.2317 61.53814 16.7374 -124.6258 59.9267 20.23236 -127.7971 58.05098 21.58944 -126.4633 54.32324 21.71554 -123.2271 55.70377 23.37188 -125.4539 57.36362 26.05074 -127.3696 53.94823 26.37788 -124.0867 52.04381 26.98854 -124.04 50.50727 30.65036 -120.184 50.85619 30.70321 -118.4826 54.0696 31.88069 -116.7276 56.11125 28.98134 -116.0205 59.53211 30.36284 -117.6526 62.13763 32.81205 -118.9038 64.23699 29.65479 -121.3121 61.27968 28.86319 -122.2679 61.01522 32.57666 -123.0572 64.69511 32.73917 -124.9924 64.68276 29.44362 -127.0937 61.7451 30.77476 -127.6884 63.84352 33.98326 -128.497 66.92863 31.70636 -131.2792 64.85816 30.01623 -132.7007 63.77656 33.52217 -132.3962 67.43731 34.82466 -134.2427 68.68092 31.76479 -136.5965 65.70238 32.08354 -137.892 66.53436 35.56281 -137.7799 70.20423 34.99828 -139.6815 70.05685 31.59329 -142.0862 67.54822 33.17226 -142.7012 70.02841 35.95258 -143.2374 72.8999 33.53962 -145.7901 71.10494 31.19021 -147.566 69.87424 34.27493 -148.9501 73.32259 35.37128 -151.1275 74.35579 32.46319 -152.6808 70.7988 31.97229 -153.3907 70.37331 35.67156 -154.873 73.79449 36.54003 -156.6724 74.29542 33.19685 -155.0752 77.69771 32.76459 -153.9137 79.02852 29.39783 -152.5903 82.1457 30.93215 -150.2083 80.15138 33.224 -149.5182 77.63834 30.32123 -147.7408 79.94905 27.85818 -145.7708 81.93208 30.54585 -144.4529 78.87691 32.64363 -143.204 77.04847 29.51668 -141.5677 80.23204 28.12394 -139.5323 81.09834 31.31544 -138.1566 77.61558 31.26814 -137.3964 77.93472 27.45187 -135.5997 81.35155 27.63198 -134.1172 82.49137 30.84977 -133.6259 79.03119 32.24706 -133.2563 77.12801 28.94602 -130.1784 79.20567 28.04268 -128.1685 77.46156 30.79932 -128.9925 73.9604 29.60452 -128.1082 75.2066 25.99511 -124.6295 76.07818 27.27581 -124.3809 72.69867 29.0725 -125.668 70.51806 26.17995 -123.4673 72.47518 23.70627 -120.2112 72.20231 25.67601 -120.2478 68.41556 26.29195 -121.5676 67.4499 22.77133 -118.8324 69.68156 21.33742 -116.1319 68.2143 23.63473 -117.0466 64.6524 22.56259 -117.0881 65.78577 18.98372 -114.0403 68.10701 18.74372 -112.0424 67.53912 21.85983 -112.585 69.13118 25.25025 -109.2948 71.12115 25.08386 -110.0496 72.15889 21.49093 -113.3619 73.70296 22.56062 -111.6322 75.66238 25.51226 -109.1485 77.04434 22.90803 -112.2963 78.05708 20.84119 -113.6755 79.68755 24.08903 -110.5644 81.82551 24.91777 -110.0374 82.77267 21.2361 -113.738 83.40616 20.36346 -113.8538 85.30042 23.71829 -111.1882 87.87463 22.74636 -112.8948 88.13544 19.30681 -116.1017 89.21804 21.17553 -114.0545 91.75807 23.19431 -112.6871 93.20374 19.87932 -115.3134 95.79456 18.37038 -117.0297 94.70949 15.01771 -115.0693 96.84908 12.47389 -111.6432 96.00385 13.96766 -112.0366 92.20906 13.61927 -112.8073 89.70041 10.74393 -116.4395 90.01587 9.33529 -117.4999 86.39898 9.820088 -117.7736 84.57362 13.15558 -115.0349 82.0051 14.32117 -115.4909 78.4683 12.85129 -115.3821 75.6554 15.41982 -115.1886 73.00905 12.68181 -112.0301 71.10196 11.51076 -111.6701 70.06651 7.928858 -108.9884 67.49641 7.064235 -106.38 68.85315 4.72856 -102.7666 68.70507 3.562765 -100.1677 69.35533 6.342758 -96.49801 70.1577 5.171174 -95.12186 69.519 8.726551 -147.031 37.63469 32.10681 -146.9003 35.04013 29.24071 -143.6413 33.09959 29.35362 -142.4971 31.76682 25.98693 -141.8886 27.98431 26.71771 -139.0872 26.74402 24.44383 -137.3537 30.22375 24.06768 -134.3488 29.54455 26.29354 -133.9573 26.28587 24.27604 -133.8943 28.23491 21.07814 -137.3434 27.51822 19.62062 -140.553 29.45612 18.83542 -143.7691 27.67063 20.00962 -145.6477 28.1772 16.76368 -144.0469 25.28352 14.79431 -145.2349 22.54205 17.13132 -148.8321 23.75439 17.19977 -148.9703 23.79549 13.37623 -148.3046 20.06111 12.94121 -151.1546 17.34401 12.82335 -152.0083 16.95224 16.48313 -151.8028 13.10981 16.22995 -148.1172 13.30929 15.18218 -147.2279 13.50016 18.88546 -147.5943 10.47069 21.33983 -150.079 10.74049 24.25447 -149.4114 11.97469 27.79454 -149.3865 8.255035 28.87736 -146.992 7.292202 26.03755 -144.4881 10.06019 26.97254 -144.6311 9.431751 30.75517 -144.3607 5.534981 30.0047 -141.281 5.941559 27.67724 -139.6207 8.284851 30.19952 -140.2012 5.773941 33.14217 -138.9066 2.889259 31.02459 -136.118 4.235783 28.80816 -134.9939 7.55610
[truncated: 2,030,121 more chars]
